# Supplementary material for: Competing Nuclear Quantum Effects and Hydrogen-Bond Jumps in Hydrated Kaolinite
Source: J Phys Chem Lett. 2023 Feb 6;14(6):1542–7. doi: 10.1021/acs.jpclett.2c03896 (PMC9940297; doi:10.1021/acs.jpclett.2c03896)
Supplement: Supplementary file 1 — jz2c03896_si_001.zip [file jz2c03896_si_001.zip › Clay_NQEs_HBond_Jumps_SI/silica-surface/QM/prod-1/init.00.pdb]

TITLE     Step:      400000  Bead:       0 positions{angstrom}  cell{angstrom}
CRYST1   10.307   17.884   76.812  91.93 105.05  89.80 P 1           1
ATOM      1   Al   1     1     -13.454  12.422  42.521  0.00  0.00             0
ATOM      2   Al   1     1     -11.061  17.051  42.247  0.00  0.00             0
ATOM      3   Al   1     1     -10.976  10.960  42.505  0.00  0.00             0
ATOM      4   Al   1     1     -13.446  15.542  42.293  0.00  0.00             0
ATOM      5   Si   1     1      -9.139  11.195  39.681  0.00  0.00             0
ATOM      6   Si   1     1     -11.936  15.692  39.445  0.00  0.00             0
ATOM      7   Si   1     1     -11.735   9.581  39.776  0.00  0.00             0
ATOM      8   Si   1     1     -14.358  14.163  39.649  0.00  0.00             0
ATOM      9    O   1     1     -14.454  11.286  41.396  0.00  0.00             0
ATOM     10    O   1     1     -12.031  15.796  41.210  0.00  0.00             0
ATOM     11    O   1     1     -14.301  14.086  41.196  0.00  0.00             0
ATOM     12    O   1     1     -11.460   9.465  41.440  0.00  0.00             0
ATOM     13    O   1     1     -14.235  12.695  39.173  0.00  0.00             0
ATOM     14    O   1     1     -11.691   8.046  39.316  0.00  0.00             0
ATOM     15    O   1     1     -13.066  10.339  39.639  0.00  0.00             0
ATOM     16    O   1     1     -10.657  14.882  39.265  0.00  0.00             0
ATOM     17    O   1     1     -13.307  15.103  39.039  0.00  0.00             0
ATOM     18    O   1     1     -10.497  10.299  39.210  0.00  0.00             0
ATOM     19    O   1     1     -14.525  16.858  41.439  0.00  0.00             0
ATOM     20    O   1     1     -11.863  12.322  41.389  0.00  0.00             0
ATOM     21    O   1     1     -10.187   9.654  43.669  0.00  0.00             0
ATOM     22    O   1     1     -12.814  14.096  43.280  0.00  0.00             0
ATOM     23    O   1     1     -15.110  12.309  43.714  0.00  0.00             0
ATOM     24    O   1     1     -12.684  16.881  43.476  0.00  0.00             0
ATOM     25    O   1     1     -15.232  15.490  43.540  0.00  0.00             0
ATOM     26    O   1     1     -12.585  11.101  43.623  0.00  0.00             0
ATOM     27    H   1     1     -13.956   8.620  41.441  0.00  0.00             0
ATOM     28    H   1     1     -11.385  12.706  40.823  0.00  0.00             0
ATOM     29    H   1     1     -15.323   9.218  44.641  0.00  0.00             0
ATOM     30    H   1     1     -11.869  14.400  43.583  0.00  0.00             0
ATOM     31    H   1     1     -15.049  12.430  44.694  0.00  0.00             0
ATOM     32    H   1     1     -12.851   7.814  44.716  0.00  0.00             0
ATOM     33    H   1     1     -13.123  10.248  43.686  0.00  0.00             0
ATOM     34    H   1     1     -15.429  14.514  43.732  0.00  0.00             0
ATOM     35   Al   1     1     -13.566  14.795  49.719  0.00  0.00             0
ATOM     36   Al   1     1     -10.716  19.255  49.803  0.00  0.00             0
ATOM     37   Al   1     1     -10.833  13.390  49.604  0.00  0.00             0
ATOM     38   Al   1     1     -13.367  17.676  49.611  0.00  0.00             0
ATOM     39   Si   1     1      -9.065  13.423  46.941  0.00  0.00             0
ATOM     40   Si   1     1     -11.654  17.950  46.914  0.00  0.00             0
ATOM     41   Si   1     1     -11.563  11.894  46.891  0.00  0.00             0
ATOM     42   Si   1     1     -14.190  16.414  46.758  0.00  0.00             0
ATOM     43    O   1     1     -14.438  13.586  48.515  0.00  0.00             0
ATOM     44    O   1     1     -11.868  17.965  48.527  0.00  0.00             0
ATOM     45    O   1     1     -14.040  16.393  48.480  0.00  0.00             0
ATOM     46    O   1     1     -11.589  11.828  48.584  0.00  0.00             0
ATOM     47    O   1     1     -14.098  14.903  46.420  0.00  0.00             0
ATOM     48    O   1     1     -11.513  10.372  46.529  0.00  0.00             0
ATOM     49    O   1     1     -13.004  12.489  46.700  0.00  0.00             0
ATOM     50    O   1     1     -10.323  17.106  46.704  0.00  0.00             0
ATOM     51    O   1     1     -12.964  17.195  46.403  0.00  0.00             0
ATOM     52    O   1     1     -10.377  12.686  46.487  0.00  0.00             0
ATOM     53    O   1     1     -14.291  19.259  48.702  0.00  0.00             0
ATOM     54    O   1     1     -11.755  14.676  48.548  0.00  0.00             0
ATOM     55    O   1     1     -10.196  11.992  50.926  0.00  0.00             0
ATOM     56    O   1     1     -12.750  16.296  50.765  0.00  0.00             0
ATOM     57    O   1     1     -15.181  14.693  50.635  0.00  0.00             0
ATOM     58    O   1     1     -12.274  19.131  50.910  0.00  0.00             0
ATOM     59    O   1     1     -14.753  18.101  50.898  0.00  0.00             0
ATOM     60    O   1     1     -12.491  13.605  50.872  0.00  0.00             0
ATOM     61    H   1     1     -13.432  11.100  48.595  0.00  0.00             0
ATOM     62    H   1     1     -11.159  15.449  48.590  0.00  0.00             0
ATOM     63    H   1     1     -14.496  11.767  51.387  0.00  0.00             0
ATOM     64    H   1     1     -12.392  15.974  51.524  0.00  0.00             0
ATOM     65    H   1     1     -15.502  15.098  51.499  0.00  0.00             0
ATOM     66    H   1     1     -12.862   9.792  51.924  0.00  0.00             0
ATOM     67    H   1     1     -12.678  12.915  51.509  0.00  0.00             0
ATOM     68    H   1     1     -14.526  18.316  51.917  0.00  0.00             0
ATOM     69   Al   1     1     -13.527  21.279  42.583  0.00  0.00             0
ATOM     70   Al   1     1     -10.984  25.928  42.538  0.00  0.00             0
ATOM     71   Al   1     1     -10.945  19.897  42.453  0.00  0.00             0
ATOM     72   Al   1     1     -13.567  24.348  42.501  0.00  0.00             0
ATOM     73   Si   1     1      -9.253  20.182  39.731  0.00  0.00             0
ATOM     74   Si   1     1     -11.842  24.569  39.818  0.00  0.00             0
ATOM     75   Si   1     1     -11.749  18.669  39.548  0.00  0.00             0
ATOM     76   Si   1     1     -14.429  23.140  39.681  0.00  0.00             0
ATOM     77    O   1     1     -14.517  20.255  41.325  0.00  0.00             0
ATOM     78    O   1     1     -12.008  24.687  41.410  0.00  0.00             0
ATOM     79    O   1     1     -14.282  23.132  41.294  0.00  0.00             0
ATOM     80    O   1     1     -11.671  18.506  41.227  0.00  0.00             0
ATOM     81    O   1     1     -14.470  21.688  39.198  0.00  0.00             0
ATOM     82    O   1     1     -11.895  17.169  39.030  0.00  0.00             0
ATOM     83    O   1     1     -13.107  19.446  39.251  0.00  0.00             0
ATOM     84    O   1     1     -10.702  23.531  39.618  0.00  0.00             0
ATOM     85    O   1     1     -13.152  23.938  39.253  0.00  0.00             0
ATOM     86    O   1     1     -10.454  19.407  39.152  0.00  0.00             0
ATOM     87    O   1     1     -14.586  25.775  41.537  0.00  0.00             0
ATOM     88    O   1     1     -11.878  21.376  41.317  0.00  0.00             0
ATOM     89    O   1     1     -10.202  18.392  43.306  0.00  0.00             0
ATOM     90    O   1     1     -12.763  22.845  43.515  0.00  0.00             0
ATOM     91    O   1     1     -15.116  21.205  43.582  0.00  0.00             0
ATOM     92    O   1     1     -12.646  25.642  43.801  0.00  0.00             0
ATOM     93    O   1     1     -15.318  24.557  43.732  0.00  0.00             0
ATOM     94    O   1     1     -12.614  19.885  43.409  0.00  0.00             0
ATOM     95    H   1     1     -14.146  17.663  41.132  0.00  0.00             0
ATOM     96    H   1     1     -11.604  22.074  40.716  0.00  0.00             0
ATOM     97    H   1     1     -14.699  18.118  43.849  0.00  0.00             0
ATOM     98    H   1     1     -11.835  23.178  43.267  0.00  0.00             0
ATOM     99    H   1     1     -15.276  21.823  44.260  0.00  0.00             0
ATOM    100    H   1     1     -12.465  17.020  44.493  0.00  0.00             0
ATOM    101    H   1     1     -12.801  19.009  43.599  0.00  0.00             0
ATOM    102    H   1     1     -15.500  24.238  44.631  0.00  0.00             0
ATOM    103   Al   1     1     -13.498  23.780  49.721  0.00  0.00             0
ATOM    104   Al   1     1     -10.897  28.352  49.902  0.00  0.00             0
ATOM    105   Al   1     1     -10.758  22.100  49.913  0.00  0.00             0
ATOM    106   Al   1     1     -13.265  26.605  49.925  0.00  0.00             0
ATOM    107   Si   1     1      -8.925  22.328  46.994  0.00  0.00             0
ATOM    108   Si   1     1     -11.603  26.830  47.172  0.00  0.00             0
ATOM    109   Si   1     1     -11.433  20.831  47.022  0.00  0.00             0
ATOM    110   Si   1     1     -14.129  25.325  47.138  0.00  0.00             0
ATOM    111    O   1     1     -14.313  22.440  48.686  0.00  0.00             0
ATOM    112    O   1     1     -11.738  26.972  48.748  0.00  0.00             0
ATOM    113    O   1     1     -14.057  25.337  48.689  0.00  0.00             0
ATOM    114    O   1     1     -11.424  20.789  48.704  0.00  0.00             0
ATOM    115    O   1     1     -14.014  23.805  46.638  0.00  0.00             0
ATOM    116    O   1     1     -11.425  19.424  46.498  0.00  0.00             0
ATOM    117    O   1     1     -12.820  21.599  46.766  0.00  0.00             0
ATOM    118    O   1     1     -10.328  25.902  46.961  0.00  0.00             0
ATOM    119    O   1     1     -12.869  26.121  46.603  0.00  0.00             0
ATOM    120    O   1     1     -10.271  21.703  46.564  0.00  0.00             0
ATOM    121    O   1     1     -14.120  28.175  48.736  0.00  0.00             0
ATOM    122    O   1     1     -11.777  23.586  48.738  0.00  0.00             0
ATOM    123    O   1     1      -9.850  20.667  50.844  0.00  0.00             0
ATOM    124    O   1     1     -12.495  25.147  50.757  0.00  0.00             0
ATOM    125    O   1     1     -14.979  23.742  50.947  0.00  0.00             0
ATOM    126    O   1     1     -12.459  28.030  51.169  0.00  0.00             0
ATOM    127    O   1     1     -14.954  26.850  50.926  0.00  0.00             0
ATOM    128    O   1     1     -12.356  22.242  50.848  0.00  0.00             0
ATOM    129    H   1     1     -13.824  20.232  48.464  0.00  0.00             0
ATOM    130    H   1     1     -11.343  24.031  48.064  0.00  0.00             0
ATOM    131    H   1     1     -14.210  20.878  51.069  0.00  0.00             0
ATOM    132    H   1     1     -11.675  24.724  50.999  0.00  0.00             0
ATOM    133    H   1     1     -15.503  24.416  51.093  0.00  0.00             0
ATOM    134    H   1     1     -12.324  19.849  51.651  0.00  0.00             0
ATOM    135    H   1     1     -12.922  22.549  51.551  0.00  0.00             0
ATOM    136    H   1     1     -15.184  26.788  51.940  0.00  0.00             0
ATOM    137   Al   1     1      -8.424  12.534  42.417  0.00  0.00             0
ATOM    138   Al   1     1      -6.055  16.985  42.364  0.00  0.00             0
ATOM    139   Al   1     1      -5.977  10.887  42.557  0.00  0.00             0
ATOM    140   Al   1     1      -8.473  15.484  42.368  0.00  0.00             0
ATOM    141   Si   1     1      -4.067  11.290  39.858  0.00  0.00             0
ATOM    142   Si   1     1      -6.735  15.671  39.598  0.00  0.00             0
ATOM    143   Si   1     1      -6.527   9.649  39.765  0.00  0.00             0
ATOM    144   Si   1     1      -9.311  14.168  39.593  0.00  0.00             0
ATOM    145    O   1     1      -9.308  11.403  41.254  0.00  0.00             0
ATOM    146    O   1     1      -6.788  15.678  41.141  0.00  0.00             0
ATOM    147    O   1     1      -9.062  14.192  41.263  0.00  0.00             0
ATOM    148    O   1     1      -6.423   9.505  41.334  0.00  0.00             0
ATOM    149    O   1     1      -9.258  12.683  39.198  0.00  0.00             0
ATOM    150    O   1     1      -6.548   8.230  39.195  0.00  0.00             0
ATOM    151    O   1     1      -7.923  10.329  39.451  0.00  0.00             0
ATOM    152    O   1     1      -5.509  14.765  39.175  0.00  0.00             0
ATOM    153    O   1     1      -8.110  14.950  39.081  0.00  0.00             0
ATOM    154    O   1     1      -5.347  10.475  39.370  0.00  0.00             0
ATOM    155    O   1     1      -9.411  17.025  41.218  0.00  0.00             0
ATOM    156    O   1     1      -6.623  12.455  41.438  0.00  0.00             0
ATOM    157    O   1     1     -15.472   9.414  43.688  0.00  0.00             0
ATOM    158    O   1     1      -7.787  14.011  43.466  0.00  0.00             0
ATOM    159    O   1     1      -9.948  12.354  43.585  0.00  0.00             0
ATOM    160    O   1     1      -7.615  16.936  43.469  0.00  0.00             0
ATOM    161    O   1     1     -10.223  15.581  43.427  0.00  0.00             0
ATOM    162    O   1     1      -7.492  11.166  43.548  0.00  0.00             0
ATOM    163    H   1     1      -8.694   8.552  41.348  0.00  0.00             0
ATOM    164    H   1     1      -6.092  13.315  41.500  0.00  0.00             0
ATOM    165    H   1     1     -10.125   9.831  44.595  0.00  0.00             0
ATOM    166    H   1     1      -6.804  14.003  43.736  0.00  0.00             0
ATOM    167    H   1     1     -10.360  12.865  44.372  0.00  0.00             0
ATOM    168    H   1     1      -8.395   8.408  43.994  0.00  0.00             0
ATOM    169    H   1     1      -7.846  10.762  44.175  0.00  0.00             0
ATOM    170    H   1     1      -9.787  14.967  43.934  0.00  0.00             0
ATOM    171   Al   1     1      -8.350  14.782  49.595  0.00  0.00             0
ATOM    172   Al   1     1      -5.596  19.291  49.830  0.00  0.00             0
ATOM    173   Al   1     1      -5.804  13.132  49.777  0.00  0.00             0
ATOM    174   Al   1     1      -8.104  17.648  49.772  0.00  0.00             0
ATOM    175   Si   1     1      -3.897  13.433  46.899  0.00  0.00             0
ATOM    176   Si   1     1      -6.488  17.876  46.949  0.00  0.00             0
ATOM    177   Si   1     1      -6.424  11.915  46.851  0.00  0.00             0
ATOM    178   Si   1     1      -8.943  16.376  46.891  0.00  0.00             0
ATOM    179    O   1     1      -9.223  13.510  48.619  0.00  0.00             0
ATOM    180    O   1     1      -6.482  17.845  48.589  0.00  0.00             0
ATOM    181    O   1     1      -8.704  16.320  48.494  0.00  0.00             0
ATOM    182    O   1     1      -6.152  11.794  48.469  0.00  0.00             0
ATOM    183    O   1     1      -8.922  14.883  46.484  0.00  0.00             0
ATOM    184    O   1     1      -6.349  10.401  46.380  0.00  0.00             0
ATOM    185    O   1     1      -7.821  12.556  46.745  0.00  0.00             0
ATOM    186    O   1     1      -5.176  17.120  46.441  0.00  0.00             0
ATOM    187    O   1     1      -7.711  17.263  46.403  0.00  0.00             0
ATOM    188    O   1     1      -5.286  12.733  46.319  0.00  0.00             0
ATOM    189    O   1     1      -9.219  19.203  48.636  0.00  0.00             0
ATOM    190    O   1     1      -6.741  14.596  48.686  0.00  0.00             0
ATOM    191    O   1     1     -15.298  11.726  50.828  0.00  0.00             0
ATOM    192    O   1     1      -7.254  16.173  50.777  0.00  0.00             0
ATOM    193    O   1     1      -9.742  14.887  50.750  0.00  0.00             0
ATOM    194    O   1     1      -7.184  19.054  50.916  0.00  0.00             0
ATOM    195    O   1     1      -9.722  17.841  50.826  0.00  0.00             0
ATOM    196    O   1     1      -7.241  13.230  50.905  0.00  0.00             0
ATOM    197    H   1     1      -8.836  11.088  48.739  0.00  0.00             0
ATOM    198    H   1     1      -6.184  15.198  48.085  0.00  0.00             0
ATOM    199    H   1     1      -9.394  12.380  51.483  0.00  0.00             0
ATOM    200    H   1     1      -6.366  15.829  50.801  0.00  0.00             0
ATOM    201    H   1     1      -9.834  15.219  51.635  0.00  0.00             0
ATOM    202    H   1     1      -7.408  11.173  51.233  0.00  0.00             0
ATOM    203    H   1     1      -7.068  13.186  51.780  0.00  0.00             0
ATOM    204    H   1     1     -10.515  17.353  50.777  0.00  0.00             0
ATOM    205   Al   1     1      -8.494  21.555  42.452  0.00  0.00             0
ATOM    206   Al   1     1      -5.910  25.818  42.731  0.00  0.00             0
ATOM    207   Al   1     1      -5.847  19.936  42.468  0.00  0.00             0
ATOM    208   Al   1     1      -8.429  24.365  42.557  0.00  0.00             0
ATOM    209   Si   1     1      -4.034  20.231  39.568  0.00  0.00             0
ATOM    210   Si   1     1      -6.693  24.633  39.751  0.00  0.00             0
ATOM    211   Si   1     1      -6.585  18.633  39.658  0.00  0.00             0
ATOM    212   Si   1     1      -9.253  23.074  39.727  0.00  0.00             0
ATOM    213    O   1     1      -9.418  20.117  41.356  0.00  0.00             0
ATOM    214    O   1     1      -6.850  24.716  41.348  0.00  0.00             0
ATOM    215    O   1     1      -9.007  22.961  41.432  0.00  0.00             0
ATOM    216    O   1     1      -6.440  18.587  41.365  0.00  0.00             0
ATOM    217    O   1     1      -9.150  21.584  39.129  0.00  0.00             0
ATOM    218    O   1     1      -6.714  17.176  39.075  0.00  0.00             0
ATOM    219    O   1     1      -7.903  19.365  39.426  0.00  0.00             0
ATOM    220    O   1     1      -5.464  23.795  39.236  0.00  0.00             0
ATOM    221    O   1     1      -8.030  23.983  39.281  0.00  0.00             0
ATOM    222    O   1     1      -5.314  19.294  39.161  0.00  0.00             0
ATOM    223    O   1     1      -9.286  25.757  41.517  0.00  0.00             0
ATOM    224    O   1     1      -6.750  21.369  41.463  0.00  0.00             0
ATOM    225    O   1     1     -15.610  18.390  43.569  0.00  0.00             0
ATOM    226    O   1     1      -7.556  22.870  43.607  0.00  0.00             0
ATOM    227    O   1     1     -10.086  21.408  43.572  0.00  0.00             0
ATOM    228    O   1     1      -7.452  25.805  43.619  0.00  0.00             0
ATOM    229    O   1     1      -9.928  24.498  43.737  0.00  0.00             0
ATOM    230    O   1     1      -7.460  20.129  43.652  0.00  0.00             0
ATOM    231    H   1     1      -8.961  17.868  41.379  0.00  0.00             0
ATOM    232    H   1     1      -6.062  22.109  41.337  0.00  0.00             0
ATOM    233    H   1     1      -9.272  18.476  43.503  0.00  0.00             0
ATOM    234    H   1     1      -6.833  22.202  43.859  0.00  0.00             0
ATOM    235    H   1     1     -10.611  21.740  44.266  0.00  0.00             0
ATOM    236    H   1     1      -7.501  17.439  44.356  0.00  0.00             0
ATOM    237    H   1     1      -7.219  20.307  44.596  0.00  0.00             0
ATOM    238    H   1     1      -9.828  24.298  44.571  0.00  0.00             0
ATOM    239   Al   1     1      -8.423  23.816  49.903  0.00  0.00             0
ATOM    240   Al   1     1      -5.461  28.147  49.696  0.00  0.00             0
ATOM    241   Al   1     1      -5.728  22.191  49.988  0.00  0.00             0
ATOM    242   Al   1     1      -8.297  26.894  49.795  0.00  0.00             0
ATOM    243   Si   1     1      -3.779  22.331  47.083  0.00  0.00             0
ATOM    244   Si   1     1      -6.308  26.841  46.958  0.00  0.00             0
ATOM    245   Si   1     1      -6.345  20.886  47.061  0.00  0.00             0
ATOM    246   Si   1     1      -8.943  25.353  47.211  0.00  0.00             0
ATOM    247    O   1     1      -9.080  22.316  48.768  0.00  0.00             0
ATOM    248    O   1     1      -6.376  26.993  48.688  0.00  0.00             0
ATOM    249    O   1     1      -8.744  25.305  48.807  0.00  0.00             0
ATOM    250    O   1     1      -6.326  20.778  48.671  0.00  0.00             0
ATOM    251    O   1     1      -8.923  23.810  46.735  0.00  0.00             0
ATOM    252    O   1     1      -6.397  19.389  46.596  0.00  0.00             0
ATOM    253    O   1     1      -7.645  21.612  46.665  0.00  0.00             0
ATOM    254    O   1     1      -5.155  25.942  46.583  0.00  0.00             0
ATOM    255    O   1     1      -7.751  26.170  46.697  0.00  0.00             0
ATOM    256    O   1     1      -5.060  21.621  46.608  0.00  0.00             0
ATOM    257    O   1     1      -9.067  28.110  48.574  0.00  0.00             0
ATOM    258    O   1     1      -6.709  23.688  48.956  0.00  0.00             0
ATOM    259    O   1     1     -15.227  20.886  50.889  0.00  0.00             0
ATOM    260    O   1     1      -7.780  25.216  51.142  0.00  0.00             0
ATOM    261    O   1     1      -9.946  23.549  50.941  0.00  0.00             0
ATOM    262    O   1     1      -7.311  28.202  50.722  0.00  0.00             0
ATOM    263    O   1     1      -9.987  27.000  50.927  0.00  0.00             0
ATOM    264    O   1     1      -7.198  22.362  51.214  0.00  0.00             0
ATOM    265    H   1     1      -9.059  19.880  47.959  0.00  0.00             0
ATOM    266    H   1     1      -6.222  24.511  49.062  0.00  0.00             0
ATOM    267    H   1     1      -8.868  20.604  50.576  0.00  0.00             0
ATOM    268    H   1     1      -7.630  25.280  52.037  0.00  0.00             0
ATOM    269    H   1     1      -9.980  23.330  51.915  0.00  0.00             0
ATOM    270    H   1     1      -7.299  19.366  51.807  0.00  0.00             0
ATOM    271    H   1     1      -6.973  22.085  52.126  0.00  0.00             0
ATOM    272    H   1     1     -10.394  26.454  51.660  0.00  0.00             0
ATOM    273    O   1     1      -2.586  -5.050  27.267  0.00  0.00             0
ATOM    274    H   1     1      -2.858  -4.362  26.610  0.00  0.00             0
ATOM    275    H   1     1       8.723  -5.140  27.253  0.00  0.00             0
ATOM    276    O   1     1       1.514   2.896  30.664  0.00  0.00             0
ATOM    277    H   1     1       1.324   2.404  31.565  0.00  0.00             0
ATOM    278    H   1     1      11.261   2.379  29.911  0.00  0.00             0
ATOM    279    O   1     1      14.963  11.652  25.875  0.00  0.00             0
ATOM    280    H   1     1       4.794  11.541  26.825  0.00  0.00             0
ATOM    281    H   1     1      14.537  10.823  25.521  0.00  0.00             0
ATOM    282    O   1     1       0.173  12.353  31.097  0.00  0.00             0
ATOM    283    H   1     1       0.632  11.893  31.662  0.00  0.00             0
ATOM    284    H   1     1      11.180  13.040  30.906  0.00  0.00             0
ATOM    285    O   1     1      -4.363   8.670  27.482  0.00  0.00             0
ATOM    286    H   1     1      -3.638   8.967  27.027  0.00  0.00             0
ATOM    287    H   1     1       5.360   9.607  27.639  0.00  0.00             0
ATOM    288    O   1     1     -17.757   6.581  30.732  0.00  0.00             0
ATOM    289    H   1     1     -16.856   7.082  31.136  0.00  0.00             0
ATOM    290    H   1     1      -7.103   5.743  30.215  0.00  0.00             0
ATOM    291    O   1     1      -4.910 -15.709  20.830  0.00  0.00             0
ATOM    292    H   1     1      -4.793 -16.616  20.364  0.00  0.00             0
ATOM    293    H   1     1      -4.943 -14.967  20.072  0.00  0.00             0
ATOM    294    O   1     1      -0.488   4.054  33.281  0.00  0.00             0
ATOM    295    H   1     1       0.247   4.669  33.296  0.00  0.00             0
ATOM    296    H   1     1      -0.712   4.082  32.210  0.00  0.00             0
ATOM    297    O   1     1       7.887   0.998  32.725  0.00  0.00             0
ATOM    298    H   1     1       7.979   1.682  32.046  0.00  0.00             0
ATOM    299    H   1     1       7.047   1.064  33.201  0.00  0.00             0
ATOM    300    O   1     1       0.721  16.707  26.252  0.00  0.00             0
ATOM    301    H   1     1       0.280  16.742  27.131  0.00  0.00             0
ATOM    302    H   1     1       0.648  17.572  25.997  0.00  0.00             0
ATOM    303    O   1     1       3.930   4.817  29.186  0.00  0.00             0
ATOM    304    H   1     1       4.859   4.683  29.168  0.00  0.00             0
ATOM    305    H   1     1       3.500   3.971  28.652  0.00  0.00             0
ATOM    306    O   1     1      -8.992  15.795  34.113  0.00  0.00             0
ATOM    307    H   1     1      -9.354  16.622  33.654  0.00  0.00             0
ATOM    308    H   1     1      -8.510  16.162  34.882  0.00  0.00             0
ATOM    309    O   1     1       4.776  -1.563  33.155  0.00  0.00             0
ATOM    310    H   1     1       5.558  -1.969  33.338  0.00  0.00             0
ATOM    311    H   1     1       3.935  -2.080  32.757  0.00  0.00             0
ATOM    312    O   1     1      13.391   2.125  35.512  0.00  0.00             0
ATOM    313    H   1     1      12.395   2.441  35.800  0.00  0.00             0
ATOM    314    H   1     1      13.548   2.214  34.541  0.00  0.00             0
ATOM    315    O   1     1       6.090  11.533  30.241  0.00  0.00             0
ATOM    316    H   1     1       7.016  11.162  30.356  0.00  0.00             0
ATOM    317    H   1     1       6.155  12.258  30.996  0.00  0.00             0
ATOM    318    O   1     1      -1.386   5.653  24.073  0.00  0.00             0
ATOM    319    H   1     1      -2.064   6.225  24.189  0.00  0.00             0
ATOM    320    H   1     1      -1.709   5.096  23.315  0.00  0.00             0
ATOM    321    O   1     1      18.840  10.410  30.861  0.00  0.00             0
ATOM    322    H   1     1      19.540  10.082  30.250  0.00  0.00             0
ATOM    323    H   1     1      19.283  11.224  31.036  0.00  0.00             0
ATOM    324    O   1     1       5.712   9.108  21.758  0.00  0.00             0
ATOM    325    H   1     1       4.758   8.954  21.705  0.00  0.00             0
ATOM    326    H   1     1       6.011   8.944  20.694  0.00  0.00             0
ATOM    327    O   1     1       2.887  14.571  32.451  0.00  0.00             0
ATOM    328    H   1     1       3.432  13.954  33.032  0.00  0.00             0
ATOM    329    H   1     1      12.815  -2.753  33.234  0.00  0.00             0
ATOM    330    O   1     1       0.004  17.492  32.586  0.00  0.00             0
ATOM    331    H   1     1       0.158  17.118  31.593  0.00  0.00             0
ATOM    332    H   1     1       9.564  17.775  32.688  0.00  0.00             0
ATOM    333    O   1     1      14.267  12.582  34.083  0.00  0.00             0
ATOM    334    H   1     1       4.595  11.922  33.930  0.00  0.00             0
ATOM    335    H   1     1      14.650  13.064  34.794  0.00  0.00             0
ATOM    336    O   1     1      -2.985  22.615  35.355  0.00  0.00             0
ATOM    337    H   1     1      -3.494  22.541  34.605  0.00  0.00             0
ATOM    338    H   1     1       6.909  21.783  35.799  0.00  0.00             0
ATOM    339    O   1     1       5.734  14.425  35.546  0.00  0.00             0
ATOM    340    H   1     1      -4.803  15.355  35.704  0.00  0.00             0
ATOM    341    H   1     1       6.349  14.678  34.846  0.00  0.00             0
ATOM    342    O   1     1      -9.760  12.638  27.886  0.00  0.00             0
ATOM    343    H   1     1      -9.548  13.354  28.681  0.00  0.00             0
ATOM    344    H   1     1       0.532  11.873  28.459  0.00  0.00             0
ATOM    345    O   1     1       5.301  19.052  33.330  0.00  0.00             0
ATOM    346    H   1     1       4.970  18.191  33.173  0.00  0.00             0
ATOM    347    H   1     1       4.521   1.790  33.250  0.00  0.00             0
ATOM    348    O   1     1      -9.813   3.106  35.634  0.00  0.00             0
ATOM    349    H   1     1     -10.374   2.629  36.231  0.00  0.00             0
ATOM    350    H   1     1     -10.189   3.376  34.821  0.00  0.00             0
ATOM    351    O   1     1      -1.608  13.742  32.852  0.00  0.00             0
ATOM    352    H   1     1      -1.327  13.346  33.672  0.00  0.00             0
ATOM    353    H   1     1      -0.817  13.616  32.140  0.00  0.00             0
ATOM    354    O   1     1       3.794   4.925  36.097  0.00  0.00             0
ATOM    355    H   1     1       4.443   4.868  36.676  0.00  0.00             0
ATOM    356    H   1     1       3.391   3.996  35.912  0.00  0.00             0
ATOM    357    O   1     1       9.916   5.897  35.956  0.00  0.00             0
ATOM    358    H   1     1       9.335   5.072  36.379  0.00  0.00             0
ATOM    359    H   1     1      10.687   5.550  35.562  0.00  0.00             0
ATOM    360    O   1     1      -2.463  15.839  34.615  0.00  0.00             0
ATOM    361    H   1     1      -2.156  15.262  35.317  0.00  0.00             0
ATOM    362    H   1     1      -2.158  15.687  33.750  0.00  0.00             0
ATOM    363    O   1     1       6.355  17.394  30.890  0.00  0.00             0
ATOM    364    H   1     1       5.804  16.920  31.470  0.00  0.00             0
ATOM    365    H   1     1       6.942  -0.116  31.726  0.00  0.00             0
ATOM    366    O   1     1      13.171  10.782  36.373  0.00  0.00             0
ATOM    367    H   1     1      13.887  10.279  36.013  0.00  0.00             0
ATOM    368    H   1     1      13.344  11.648  35.949  0.00  0.00             0
ATOM    369    O   1     1      -0.576  -3.491  36.042  0.00  0.00             0
ATOM    370    H   1     1      -0.742  -4.397  35.893  0.00  0.00             0
ATOM    371    H   1     1      -0.091  -3.327  35.223  0.00  0.00             0
ATOM    372    O   1     1      -5.132  -0.660  36.558  0.00  0.00             0
ATOM    373    H   1     1      -4.926   0.373  36.682  0.00  0.00             0
ATOM    374    H   1     1      -6.032  -0.893  36.443  0.00  0.00             0
ATOM    375    O   1     1      -5.052   5.653  32.933  0.00  0.00             0
ATOM    376    H   1     1      -4.099   6.020  32.907  0.00  0.00             0
ATOM    377    H   1     1      -5.472   6.133  33.512  0.00  0.00             0
ATOM    378    O   1     1      -6.411   3.385  22.717  0.00  0.00             0
ATOM    379    H   1     1      -6.076   4.430  23.013  0.00  0.00             0
ATOM    380    H   1     1      -5.985   3.056  22.043  0.00  0.00             0
ATOM    381    O   1     1     -11.689  -1.328  28.330  0.00  0.00             0
ATOM    382    H   1     1     -12.403  -0.984  27.765  0.00  0.00             0
ATOM    383    H   1     1      -1.817  -1.892  28.809  0.00  0.00             0
ATOM    384    O   1     1      -8.053   9.205  30.138  0.00  0.00             0
ATOM    385    H   1     1      -7.974   9.488  30.989  0.00  0.00             0
ATOM    386    H   1     1       2.330   8.389  30.201  0.00  0.00             0
ATOM    387    O   1     1       6.830   7.569  35.997  0.00  0.00             0
ATOM    388    H   1     1      -2.671   8.062  36.396  0.00  0.00             0
ATOM    389    H   1     1       6.957   6.662  35.836  0.00  0.00             0
ATOM    390    O   1     1      -6.566  15.788  28.910  0.00  0.00             0
ATOM    391    H   1     1      -7.013  16.763  28.988  0.00  0.00             0
ATOM    392    H   1     1       3.819  15.805  28.005  0.00  0.00             0
ATOM    393    O   1     1      -4.840   9.515  34.586  0.00  0.00             0
ATOM    394    H   1     1      -4.557   8.843  35.243  0.00  0.00             0
ATOM    395    H   1     1       4.659   8.888  34.206  0.00  0.00             0
ATOM    396    O   1     1     -12.801   9.335  33.390  0.00  0.00             0
ATOM    397    H   1     1     -13.666   9.452  33.734  0.00  0.00             0
ATOM    398    H   1     1      -2.461   9.579  32.436  0.00  0.00             0
ATOM    399    O   1     1      -4.266   2.388  36.364  0.00  0.00             0
ATOM    400    H   1     1      -3.392   1.863  36.208  0.00  0.00             0
ATOM    401    H   1     1      -4.779   2.139  35.675  0.00  0.00             0
ATOM    402    O   1     1      -2.597   7.612  29.181  0.00  0.00             0
ATOM    403    H   1     1      -3.205   7.884  28.604  0.00  0.00             0
ATOM    404    H   1     1      -2.373   8.095  29.841  0.00  0.00             0
ATOM    405    O   1     1      -0.417   7.573  27.280  0.00  0.00             0
ATOM    406    H   1     1      -0.718   7.994  26.371  0.00  0.00             0
ATOM    407    H   1     1      -1.240   7.636  27.794  0.00  0.00             0
ATOM    408    O   1     1       8.230   0.697  35.654  0.00  0.00             0
ATOM    409    H   1     1       8.421   0.963  34.849  0.00  0.00             0
ATOM    410    H   1     1       8.229  -0.404  35.452  0.00  0.00             0
ATOM    411    O   1     1       0.781  16.965  30.067  0.00  0.00             0
ATOM    412    H   1     1       1.173  15.983  30.281  0.00  0.00             0
ATOM    413    H   1     1       0.049  16.680  29.392  0.00  0.00             0
ATOM    414    O   1     1      -9.997  27.868  28.541  0.00  0.00             0
ATOM    415    H   1     1     -10.098  27.256  28.028  0.00  0.00             0
ATOM    416    H   1     1      -9.183  27.379  29.066  0.00  0.00             0
ATOM    417    O   1     1      -3.220   3.559  24.949  0.00  0.00             0
ATOM    418    H   1     1      -2.878   4.252  24.258  0.00  0.00             0
ATOM    419    H   1     1      -2.860   3.534  25.803  0.00  0.00             0
ATOM    420    O   1     1      22.550  10.559  32.677  0.00  0.00             0
ATOM    421    H   1     1      21.967  10.052  33.124  0.00  0.00             0
ATOM    422    H   1     1      23.006  11.017  33.270  0.00  0.00             0
ATOM    423    O   1     1      13.782   7.055  34.473  0.00  0.00             0
ATOM    424    H   1     1      13.065   6.592  34.185  0.00  0.00             0
ATOM    425    H   1     1      14.025   6.518  35.190  0.00  0.00             0
ATOM    426    O   1     1       6.865   5.005  29.725  0.00  0.00             0
ATOM    427    H   1     1       7.455   5.909  29.640  0.00  0.00             0
ATOM    428    H   1     1       7.036   4.648  28.952  0.00  0.00             0
ATOM    429    O   1     1      -6.719  21.364  32.548  0.00  0.00             0
ATOM    430    H   1     1      -7.114  21.456  31.817  0.00  0.00             0
ATOM    431    H   1     1      -6.095  22.048  32.538  0.00  0.00             0
ATOM    432    O   1     1      -7.746  16.962  36.195  0.00  0.00             0
ATOM    433    H   1     1      -8.252  17.816  35.986  0.00  0.00             0
ATOM    434    H   1     1      -7.879  16.721  37.176  0.00  0.00             0
ATOM    435    O   1     1      -0.566   0.460  21.541  0.00  0.00             0
ATOM    436    H   1     1      -0.541   0.971  20.823  0.00  0.00             0
ATOM    437    H   1     1       9.391  -0.506  21.288  0.00  0.00             0
ATOM    438    O   1     1      15.786  -1.619  15.164  0.00  0.00             0
ATOM    439    H   1     1      16.621  -1.232  14.736  0.00  0.00             0
ATOM    440    H   1     1      25.757  -1.428  16.116  0.00  0.00             0
ATOM    441    O   1     1      14.128 -17.085  14.576  0.00  0.00             0
ATOM    442    H   1     1       4.377 -17.975  14.533  0.00  0.00             0
ATOM    443    H   1     1      14.713 -16.577  15.022  0.00  0.00             0
ATOM    444    O   1     1      17.606  -2.812  18.629  0.00  0.00             0
ATOM    445    H   1     1      18.143  -2.715  17.864  0.00  0.00             0
ATOM    446    H   1     1      28.633  -2.527  19.211  0.00  0.00             0
ATOM    447    O   1     1       2.680   5.639  15.513  0.00  0.00             0
ATOM    448    H   1     1      -8.614   5.687  15.321  0.00  0.00             0
ATOM    449    H   1     1       2.709   5.243  16.319  0.00  0.00             0
ATOM    450    O   1     1      -3.147   5.680  18.034  0.00  0.00             0
ATOM    451    H   1     1      -3.777   4.995  18.427  0.00  0.00             0
ATOM    452    H   1     1       8.014   5.167  17.876  0.00  0.00             0
ATOM    453    O   1     1      -0.091  -3.814  19.539  0.00  0.00             0
ATOM    454    H   1     1       0.461  -3.404  20.407  0.00  0.00             0
ATOM    455    H   1     1       0.545  -3.856  18.856  0.00  0.00             0
ATOM    456    O   1     1     -12.093   2.387  16.135  0.00  0.00             0
ATOM    457    H   1     1     -12.022   2.148  17.086  0.00  0.00             0
ATOM    458    H   1     1     -11.411   3.186  16.054  0.00  0.00             0
ATOM    459    O   1     1       7.015 -11.481  15.186  0.00  0.00             0
ATOM    460    H   1     1       6.602 -10.610  15.263  0.00  0.00             0
ATOM    461    H   1     1       7.069 -11.716  16.164  0.00  0.00             0
ATOM    462    O   1     1       5.686   1.266  28.458  0.00  0.00             0
ATOM    463    H   1     1       4.737   1.570  28.287  0.00  0.00             0
ATOM    464    H   1     1       5.579   0.438  29.138  0.00  0.00             0
ATOM    465    O   1     1       2.236   0.441  21.181  0.00  0.00             0
ATOM    466    H   1     1       1.494   0.413  21.682  0.00  0.00             0
ATOM    467    H   1     1       3.003   0.551  21.851  0.00  0.00             0
ATOM    468    O   1     1     -10.605   4.591  16.786  0.00  0.00             0
ATOM    469    H   1     1     -10.510   5.488  16.351  0.00  0.00             0
ATOM    470    H   1     1      -9.878   4.375  17.268  0.00  0.00             0
ATOM    471    O   1     1       5.941  -6.416  15.368  0.00  0.00             0
ATOM    472    H   1     1       5.120  -5.986  15.648  0.00  0.00             0
ATOM    473    H   1     1       6.440  -5.613  15.480  0.00  0.00             0
ATOM    474    O   1     1      -0.045  -0.681  17.159  0.00  0.00             0
ATOM    475    H   1     1       0.049  -0.069  16.464  0.00  0.00             0
ATOM    476    H   1     1      -0.409  -0.140  17.792  0.00  0.00             0
ATOM    477    O   1     1       8.383  -8.620  17.409  0.00  0.00             0
ATOM    478    H   1     1       8.767  -7.804  17.034  0.00  0.00             0
ATOM    479    H   1     1       7.774  -8.845  16.753  0.00  0.00             0
ATOM    480    O   1     1      -1.080   3.085  19.989  0.00  0.00             0
ATOM    481    H   1     1      -1.579   3.885  20.509  0.00  0.00             0
ATOM    482    H   1     1      -0.110   3.238  19.878  0.00  0.00             0
ATOM    483    O   1     1      10.111  11.207  16.537  0.00  0.00             0
ATOM    484    H   1     1      10.705  10.451  15.834  0.00  0.00             0
ATOM    485    H   1     1      10.843  11.431  17.134  0.00  0.00             0
ATOM    486    O   1     1      -5.297   4.349  14.449  0.00  0.00             0
ATOM    487    H   1     1      -6.036   4.798  14.667  0.00  0.00             0
ATOM    488    H   1     1      -4.602   4.918  14.126  0.00  0.00             0
ATOM    489    O   1     1      -7.793  16.417  19.081  0.00  0.00             0
ATOM    490    H   1     1      -8.628  16.578  18.719  0.00  0.00             0
ATOM    491    H   1     1       2.475  -1.077  19.846  0.00  0.00             0
ATOM    492    O   1     1      -2.678 -18.038  14.649  0.00  0.00             0
ATOM    493    H   1     1      -2.311 -17.293  15.172  0.00  0.00             0
ATOM    494    H   1     1       8.137 -18.052  13.819  0.00  0.00             0
ATOM    495    O   1     1      10.986  -8.679  24.867  0.00  0.00             0
ATOM    496    H   1     1       1.606  -8.777  25.160  0.00  0.00             0
ATOM    497    H   1     1      10.963  -7.716  24.913  0.00  0.00             0
ATOM    498    O   1     1      -0.506 -11.031  15.064  0.00  0.00             0
ATOM    499    H   1     1      -0.401 -10.000  14.902  0.00  0.00             0
ATOM    500    H   1     1       8.881 -11.166  15.085  0.00  0.00             0
ATOM    501    O   1     1       2.774   7.130  18.906  0.00  0.00             0
ATOM    502    H   1     1       1.938   7.129  18.707  0.00  0.00             0
ATOM    503    H   1     1      13.547   8.001  18.716  0.00  0.00             0
ATOM    504    O   1     1     -10.122   7.264  18.397  0.00  0.00             0
ATOM    505    H   1     1     -10.724   7.179  19.112  0.00  0.00             0
ATOM    506    H   1     1      -0.360   7.698  17.812  0.00  0.00             0
ATOM    507    O   1     1       1.161   9.635  14.768  0.00  0.00             0
ATOM    508    H   1     1       1.103   9.918  13.901  0.00  0.00             0
ATOM    509    H   1     1       2.100  -8.380  14.783  0.00  0.00             0
ATOM    510    O   1     1      -3.697  -9.666  19.412  0.00  0.00             0
ATOM    511    H   1     1      -3.248  -8.975  18.945  0.00  0.00             0
ATOM    512    H   1     1      -3.844 -10.401  18.923  0.00  0.00             0
ATOM    513    O   1     1      -2.724   3.016  27.712  0.00  0.00             0
ATOM    514    H   1     1      -3.071   2.362  27.999  0.00  0.00             0
ATOM    515    H   1     1      -1.909   2.784  28.117  0.00  0.00             0
ATOM    516    O   1     1       7.363  -0.339  26.114  0.00  0.00             0
ATOM    517    H   1     1       6.700   0.251  26.182  0.00  0.00             0
ATOM    518    H   1     1       7.924  -0.031  25.483  0.00  0.00             0
ATOM    519    O   1     1       5.617   2.215  15.988  0.00  0.00             0
ATOM    520    H   1     1       6.541   2.060  15.855  0.00  0.00             0
ATOM    521    H   1     1       5.516   3.158  15.771  0.00  0.00             0
ATOM    522    O   1     1      -3.395  14.150  22.280  0.00  0.00             0
ATOM    523    H   1     1      -3.444  13.226  22.171  0.00  0.00             0
ATOM    524    H   1     1      -3.402  14.212  23.312  0.00  0.00             0
ATOM    525    O   1     1      16.893  17.451  22.647  0.00  0.00             0
ATOM    526    H   1     1      17.475  17.098  22.032  0.00  0.00             0
ATOM    527    H   1     1      17.458   0.062  23.120  0.00  0.00             0
ATOM    528    O   1     1      14.191   0.220  23.190  0.00  0.00             0
ATOM    529    H   1     1      15.165   0.360  22.854  0.00  0.00             0
ATOM    530    H   1     1      14.325   0.833  23.983  0.00  0.00             0
ATOM    531    O   1     1      12.331  -6.644  18.148  0.00  0.00             0
ATOM    532    H   1     1      12.492  -5.711  18.028  0.00  0.00             0
ATOM    533    H   1     1      11.939  -6.540  18.956  0.00  0.00             0
ATOM    534    O   1     1       8.608   1.011  18.542  0.00  0.00             0
ATOM    535    H   1     1       8.664   1.889  18.954  0.00  0.00             0
ATOM    536    H   1     1       7.836   0.604  18.575  0.00  0.00             0
ATOM    537    O   1     1      18.885  -2.548  16.207  0.00  0.00             0
ATOM    538    H   1     1      18.208  -2.020  15.779  0.00  0.00             0
ATOM    539    H   1     1      19.524  -1.795  16.285  0.00  0.00             0
ATOM    540    O   1     1      -6.331   6.890  26.913  0.00  0.00             0
ATOM    541    H   1     1      -6.497   6.363  27.674  0.00  0.00             0
ATOM    542    H   1     1      -5.671   7.537  27.197  0.00  0.00             0
ATOM    543    O   1     1       8.715   1.141  23.995  0.00  0.00             0
ATOM    544    H   1     1       8.140   1.939  24.016  0.00  0.00             0
ATOM    545    H   1     1      19.178   0.857  22.967  0.00  0.00             0
ATOM    546    O   1     1       0.583   8.369  33.724  0.00  0.00             0
ATOM    547    H   1     1      -0.110   8.967  33.345  0.00  0.00             0
ATOM    548    H   1     1      10.535   8.341  34.510  0.00  0.00             0
ATOM    549    O   1     1      17.167  14.689  29.312  0.00  0.00             0
ATOM    550    H   1     1       6.109  15.189  28.715  0.00  0.00             0
ATOM    551    H   1     1      17.193  13.802  28.832  0.00  0.00             0
ATOM    552    O   1     1      -3.394  15.036  24.858  0.00  0.00             0
ATOM    553    H   1     1      -4.275  15.122  25.491  0.00  0.00             0
ATOM    554    H   1     1       7.416  15.854  25.266  0.00  0.00             0
ATOM    555    O   1     1       9.829  13.260  14.662  0.00  0.00             0
ATOM    556    H   1     1      -1.043  13.830  15.210  0.00  0.00             0
ATOM    557    H   1     1       9.812  12.421  15.187  0.00  0.00             0
ATOM    558    O   1     1      -4.302   8.783  15.871  0.00  0.00             0
ATOM    559    H   1     1      -5.018   8.629  15.120  0.00  0.00             0
ATOM    560    H   1     1       6.195   9.907  15.794  0.00  0.00             0
ATOM    561    O   1     1      -4.081 -18.129  19.142  0.00  0.00             0
ATOM    562    H   1     1      -4.892 -18.062  18.349  0.00  0.00             0
ATOM    563    H   1     1      -3.873 -19.134  19.209  0.00  0.00             0
ATOM    564    O   1     1      -7.013  -9.581  15.262  0.00  0.00             0
ATOM    565    H   1     1      -7.160 -10.616  15.478  0.00  0.00             0
ATOM    566    H   1     1      -7.242  -9.087  16.215  0.00  0.00             0
ATOM    567    O   1     1       5.666  11.787  19.740  0.00  0.00             0
ATOM    568    H   1     1       6.537  11.839  19.744  0.00  0.00             0
ATOM    569    H   1     1       5.344  12.550  19.129  0.00  0.00             0
ATOM    570    O   1     1       3.365  11.847  21.548  0.00  0.00             0
ATOM    571    H   1     1       3.981  12.077  20.823  0.00  0.00             0
ATOM    572    H   1     1       3.719  12.449  22.196  0.00  0.00             0
ATOM    573    O   1     1      -6.589   9.258  25.307  0.00  0.00             0
ATOM    574    H   1     1      -6.671   9.386  24.224  0.00  0.00             0
ATOM    575    H   1     1      -6.520   8.466  25.638  0.00  0.00             0
ATOM    576    O   1     1      -8.328  21.045  20.486  0.00  0.00             0
ATOM    577    H   1     1      -7.555  21.411  20.909  0.00  0.00             0
ATOM    578    H   1     1      -8.338  19.884  20.552  0.00  0.00             0
ATOM    579    O   1     1      14.517  -0.412  17.364  0.00  0.00             0
ATOM    580    H   1     1      14.207   0.485  17.084  0.00  0.00             0
ATOM    581    H   1     1      13.986  -0.985  18.094  0.00  0.00             0
ATOM    582    O   1     1       0.200   1.571  25.709  0.00  0.00             0
ATOM    583    H   1     1       1.034   1.923  25.204  0.00  0.00             0
ATOM    584    H   1     1      -0.346   1.613  24.801  0.00  0.00             0
ATOM    585    O   1     1       4.538  -4.059  15.425  0.00  0.00             0
ATOM    586    H   1     1       4.803  -3.158  15.336  0.00  0.00             0
ATOM    587    H   1     1       3.778  -4.150  14.966  0.00  0.00             0
ATOM    588    O   1     1      -2.308   9.522  26.180  0.00  0.00             0
ATOM    589    H   1     1      -2.423   9.354  25.319  0.00  0.00             0
ATOM    590    H   1     1      -2.522  10.443  25.863  0.00  0.00             0
ATOM    591    O   1     1       0.789  11.539  20.555  0.00  0.00             0
ATOM    592    H   1     1       0.154  12.083  20.895  0.00  0.00             0
ATOM    593    H   1     1       1.636  11.544  20.995  0.00  0.00             0
ATOM    594    O   1     1      -1.892  11.764  19.638  0.00  0.00             0
ATOM    595    H   1     1      -1.607  12.678  19.426  0.00  0.00             0
ATOM    596    H   1     1      -1.244  11.048  19.222  0.00  0.00             0
ATOM    597    O   1     1      -6.235  -7.043  28.563  0.00  0.00             0
ATOM    598    H   1     1      -5.557  -6.640  29.380  0.00  0.00             0
ATOM    599    H   1     1       3.442  -7.615  29.049  0.00  0.00             0
ATOM    600    O   1     1       9.285  -6.342  34.917  0.00  0.00             0
ATOM    601    H   1     1       8.762  -7.022  34.393  0.00  0.00             0
ATOM    602    H   1     1      20.126  -7.083  35.098  0.00  0.00             0
ATOM    603    O   1     1       4.049  -2.871  22.831  0.00  0.00             0
ATOM    604    H   1     1      -6.122  -1.995  22.972  0.00  0.00             0
ATOM    605    H   1     1       5.097  -2.995  22.652  0.00  0.00             0
ATOM    606    O   1     1      -1.324   7.306  20.580  0.00  0.00             0
ATOM    607    H   1     1      -2.182   7.626  20.377  0.00  0.00             0
ATOM    608    H   1     1       9.532   7.953  20.984  0.00  0.00             0
ATOM    609    O   1     1      14.980  -3.767  18.210  0.00  0.00             0
ATOM    610    H   1     1       5.529  -3.558  18.491  0.00  0.00             0
ATOM    611    H   1     1      15.074  -4.003  17.168  0.00  0.00             0
ATOM    612    O   1     1      -7.261   9.439  22.709  0.00  0.00             0
ATOM    613    H   1     1      -7.178  10.289  22.194  0.00  0.00             0
ATOM    614    H   1     1       2.496   8.808  22.257  0.00  0.00             0
ATOM    615    O   1     1      -8.405  -3.951  17.630  0.00  0.00             0
ATOM    616    H   1     1      -8.728  -3.387  17.010  0.00  0.00             0
ATOM    617    H   1     1      -7.721  -3.503  17.892  0.00  0.00             0
ATOM    618    O   1     1       7.777   4.840  21.548  0.00  0.00             0
ATOM    619    H   1     1       8.257   5.697  21.207  0.00  0.00             0
ATOM    620    H   1     1       6.814   5.293  21.432  0.00  0.00             0
ATOM    621    O   1     1      -4.196  13.691  31.871  0.00  0.00             0
ATOM    622    H   1     1      -3.252  13.634  32.235  0.00  0.00             0
ATOM    623    H   1     1      -4.249  14.062  30.823  0.00  0.00             0
ATOM    624    O   1     1      -4.285  -6.300  23.465  0.00  0.00             0
ATOM    625    H   1     1      -4.476  -7.131  23.040  0.00  0.00             0
ATOM    626    H   1     1      -5.082  -6.179  24.288  0.00  0.00             0
ATOM    627    O   1     1       1.181   0.421  14.713  0.00  0.00             0
ATOM    628    H   1     1       2.138   0.482  14.759  0.00  0.00             0
ATOM    629    H   1     1       1.181   0.698  13.750  0.00  0.00             0
ATOM    630    O   1     1      -7.801   4.464  18.111  0.00  0.00             0
ATOM    631    H   1     1      -7.584   5.421  18.158  0.00  0.00             0
ATOM    632    H   1     1      -8.139   3.869  18.767  0.00  0.00             0
ATOM    633    O   1     1      -5.238   5.476  24.698  0.00  0.00             0
ATOM    634    H   1     1      -5.623   5.959  25.458  0.00  0.00             0
ATOM    635    H   1     1      -4.576   4.882  25.105  0.00  0.00             0
ATOM    636    O   1     1       9.176  -5.750  24.313  0.00  0.00             0
ATOM    637    H   1     1       9.785  -4.910  24.249  0.00  0.00             0
ATOM    638    H   1     1       8.360  -5.631  23.800  0.00  0.00             0
ATOM    639    O   1     1       0.039   2.718  28.295  0.00  0.00             0
ATOM    640    H   1     1       0.211   3.758  28.010  0.00  0.00             0
ATOM    641    H   1     1      -0.207   2.206  27.483  0.00  0.00             0
ATOM    642    O   1     1       1.403  14.836  21.832  0.00  0.00             0
ATOM    643    H   1     1       1.171  14.863  22.876  0.00  0.00             0
ATOM    644    H   1     1       2.421  14.950  21.741  0.00  0.00             0
ATOM    645    O   1     1       1.456   5.846  33.200  0.00  0.00             0
ATOM    646    H   1     1       1.048   6.674  33.394  0.00  0.00             0
ATOM    647    H   1     1       2.063   6.291  32.344  0.00  0.00             0
ATOM    648    O   1     1       1.477  -3.117  14.763  0.00  0.00             0
ATOM    649    H   1     1       1.215  -2.248  14.523  0.00  0.00             0
ATOM    650    H   1     1       0.828  -3.775  14.429  0.00  0.00             0
ATOM    651    O   1     1      -9.583  14.394  24.394  0.00  0.00             0
ATOM    652    H   1     1      -9.244  15.107  24.975  0.00  0.00             0
ATOM    653    H   1     1       1.204  -4.119  24.934  0.00  0.00             0
ATOM    654    O   1     1      -5.036 -14.141  18.352  0.00  0.00             0
ATOM    655    H   1     1      -4.838 -14.934  17.675  0.00  0.00             0
ATOM    656    H   1     1       4.490 -13.742  17.901  0.00  0.00             0
ATOM    657    O   1     1      14.845  -3.050  26.287  0.00  0.00             0
ATOM    658    H   1     1       4.242  -3.939  26.360  0.00  0.00             0
ATOM    659    H   1     1      14.272  -2.782  25.523  0.00  0.00             0
ATOM    660    O   1     1       2.019  12.448  25.707  0.00  0.00             0
ATOM    661    H   1     1       1.701  12.581  26.531  0.00  0.00             0
ATOM    662    H   1     1      13.300  11.960  25.896  0.00  0.00             0
ATOM    663    O   1     1      -0.238   8.769  36.484  0.00  0.00             0
ATOM    664    H   1     1     -10.522   7.677  36.485  0.00  0.00             0
ATOM    665    H   1     1       0.282   8.932  37.107  0.00  0.00             0
ATOM    666    O   1     1      -6.952  20.229  27.666  0.00  0.00             0
ATOM    667    H   1     1      -7.416  19.665  28.107  0.00  0.00             0
ATOM    668    H   1     1       3.161  20.170  26.797  0.00  0.00             0
ATOM    669    O   1     1       8.040  24.436  32.804  0.00  0.00             0
ATOM    670    H   1     1       8.723  23.861  33.089  0.00  0.00             0
ATOM    671    H   1     1       7.877   7.349  33.418  0.00  0.00             0
ATOM    672    O   1     1       5.320   1.154  25.646  0.00  0.00             0
ATOM    673    H   1     1       5.714   2.039  25.301  0.00  0.00             0
ATOM    674    H   1     1       5.029   1.280  26.558  0.00  0.00             0
ATOM    675    O   1     1       8.728   3.220  30.926  0.00  0.00             0
ATOM    676    H   1     1       7.948   3.676  30.650  0.00  0.00             0
ATOM    677    H   1     1       9.208   3.150  29.993  0.00  0.00             0
ATOM    678    O   1     1      -2.568   8.417  23.635  0.00  0.00             0
ATOM    679    H   1     1      -3.254   8.598  22.776  0.00  0.00             0
ATOM    680    H   1     1      -1.758   8.460  23.156  0.00  0.00             0
ATOM    681    O   1     1      -5.044   6.281  21.994  0.00  0.00             0
ATOM    682    H   1     1      -4.806   6.622  23.049  0.00  0.00             0
ATOM    683    H   1     1      -5.095   7.141  21.662  0.00  0.00             0
ATOM    684    O   1     1      -6.296   9.210  17.889  0.00  0.00             0
ATOM    685    H   1     1      -5.717   9.353  17.244  0.00  0.00             0
ATOM    686    H   1     1      -6.496  10.042  18.274  0.00  0.00             0
ATOM    687    O   1     1      -0.234   9.318  22.111  0.00  0.00             0
ATOM    688    H   1     1       0.004   9.500  23.016  0.00  0.00             0
ATOM    689    H   1     1       0.047  -7.915  21.551  0.00  0.00             0
ATOM    690    O   1     1      -1.590  -1.954  21.682  0.00  0.00             0
ATOM    691    H   1     1      -2.125  -2.724  21.732  0.00  0.00             0
ATOM    692    H   1     1      -0.647  -2.049  22.094  0.00  0.00             0
ATOM    693    O   1     1       0.810   4.807  26.180  0.00  0.00             0
ATOM    694    H   1     1       0.197   4.568  25.483  0.00  0.00             0
ATOM    695    H   1     1       0.729   5.698  26.614  0.00  0.00             0
ATOM    696    O   1     1       3.009  18.303  29.562  0.00  0.00             0
ATOM    697    H   1     1       2.230  17.885  29.838  0.00  0.00             0
ATOM    698    H   1     1       3.045  19.107  30.035  0.00  0.00             0
ATOM    699    O   1     1       2.615  20.707  24.999  0.00  0.00             0
ATOM    700    H   1     1       2.278  21.548  25.140  0.00  0.00             0
ATOM    701    H   1     1       2.903  20.872  23.978  0.00  0.00             0
ATOM    702    O   1     1       1.749  14.381  30.001  0.00  0.00             0
ATOM    703    H   1     1       2.543  14.425  29.669  0.00  0.00             0
ATOM    704    H   1     1       2.072  14.173  31.106  0.00  0.00             0
ATOM    705   Al   1     1       6.315   4.138   8.748  0.00  0.00             0
ATOM    706   Al   1     1       3.764  -0.271   8.817  0.00  0.00             0
ATOM    707   Al   1     1       3.805   5.741   8.779  0.00  0.00             0
ATOM    708   Al   1     1       6.238   1.116   8.907  0.00  0.00             0
ATOM    709   Si   1     1       1.978   5.582  11.604  0.00  0.00             0
ATOM    710   Si   1     1       4.635   1.091  11.687  0.00  0.00             0
ATOM    711   Si   1     1       4.414   7.116  11.666  0.00  0.00             0
ATOM    712   Si   1     1       7.153   2.662  11.607  0.00  0.00             0
ATOM    713    O   1     1       7.386   5.554   9.995  0.00  0.00             0
ATOM    714    O   1     1       4.811   1.007  10.013  0.00  0.00             0
ATOM    715    O   1     1       6.927   2.722   9.993  0.00  0.00             0
ATOM    716    O   1     1       4.349   7.187  10.067  0.00  0.00             0
ATOM    717    O   1     1       7.077   4.130  12.060  0.00  0.00             0
ATOM    718    O   1     1       4.493   8.547  12.120  0.00  0.00             0
ATOM    719    O   1     1       5.838   6.452  12.022  0.00  0.00             0
ATOM    720    O   1     1       3.372   1.802  11.944  0.00  0.00             0
ATOM    721    O   1     1       5.865   1.806  12.103  0.00  0.00             0
ATOM    722    O   1     1       3.237   6.274  12.166  0.00  0.00             0
ATOM    723    O   1     1       7.218  -0.148  10.000  0.00  0.00             0
ATOM    724    O   1     1       4.752   4.326   9.874  0.00  0.00             0
ATOM    725    O   1     1       2.961   7.117   7.821  0.00  0.00             0
ATOM    726    O   1     1       5.666   2.682   7.759  0.00  0.00             0
ATOM    727    O   1     1       7.888   4.252   7.755  0.00  0.00             0
ATOM    728    O   1     1       5.467  -0.041   7.744  0.00  0.00             0
ATOM    729    O   1     1       8.060   1.131   7.913  0.00  0.00             0
ATOM    730    O   1     1       5.404   5.523   7.664  0.00  0.00             0
ATOM    731    H   1     1       6.904   7.783  10.440  0.00  0.00             0
ATOM    732    H   1     1       4.421   3.749  10.640  0.00  0.00             0
ATOM    733    H   1     1       7.901   7.460   6.825  0.00  0.00             0
ATOM    734    H   1     1       5.098   2.697   6.990  0.00  0.00             0
ATOM    735    H   1     1       8.406   3.746   7.041  0.00  0.00             0
ATOM    736    H   1     1       5.958   7.807   7.630  0.00  0.00             0
ATOM    737    H   1     1       6.070   6.073   7.374  0.00  0.00             0
ATOM    738    H   1     1       8.365   2.113   7.747  0.00  0.00             0
ATOM    739   Al   1     1       9.539   3.257   1.435  0.00  0.00             0
ATOM    740   Al   1     1       6.898  -1.072   1.662  0.00  0.00             0
ATOM    741   Al   1     1       6.834   4.729   1.405  0.00  0.00             0
ATOM    742   Al   1     1       9.493   0.239   1.512  0.00  0.00             0
ATOM    743   Si   1     1       5.071   4.563   4.318  0.00  0.00             0
ATOM    744   Si   1     1       7.767   0.233   4.408  0.00  0.00             0
ATOM    745   Si   1     1       7.626   5.965   4.272  0.00  0.00             0
ATOM    746   Si   1     1      10.350   1.776   4.276  0.00  0.00             0
ATOM    747    O   1     1      10.574   4.680   2.667  0.00  0.00             0
ATOM    748    O   1     1       7.941   0.122   2.742  0.00  0.00             0
ATOM    749    O   1     1      10.219   1.938   2.691  0.00  0.00             0
ATOM    750    O   1     1       7.499   6.108   2.653  0.00  0.00             0
ATOM    751    O   1     1      10.407   3.334   4.800  0.00  0.00             0
ATOM    752    O   1     1       7.510   7.494   4.711  0.00  0.00             0
ATOM    753    O   1     1       9.036   5.404   4.528  0.00  0.00             0
ATOM    754    O   1     1       6.462   1.024   4.748  0.00  0.00             0
ATOM    755    O   1     1       8.980   1.101   4.700  0.00  0.00             0
ATOM    756    O   1     1       6.453   5.159   4.791  0.00  0.00             0
ATOM    757    O   1     1      10.402  -1.186   2.719  0.00  0.00             0
ATOM    758    O   1     1       7.917   3.424   2.587  0.00  0.00             0
ATOM    759    O   1     1       6.205   6.160   0.370  0.00  0.00             0
ATOM    760    O   1     1       8.913   1.758   0.511  0.00  0.00             0
ATOM    761    O   1     1      11.145   3.483   0.266  0.00  0.00             0
ATOM    762    O   1     1       8.450  -0.925   0.446  0.00  0.00             0
ATOM    763    O   1     1      11.136   0.040   0.456  0.00  0.00             0
ATOM    764    O   1     1       8.518   4.562   0.380  0.00  0.00             0
ATOM    765    H   1     1       9.867   7.152   2.796  0.00  0.00             0
ATOM    766    H   1     1       7.447   2.702   3.027  0.00  0.00             0
ATOM    767    H   1     1      10.846   6.501  -0.219  0.00  0.00             0
ATOM    768    H   1     1       8.343   1.443  -0.203  0.00  0.00             0
ATOM    769    H   1     1      11.712   3.295  -0.451  0.00  0.00             0
ATOM    770    H   1     1       8.901   8.004  -0.651  0.00  0.00             0
ATOM    771    H   1     1       9.144   4.965  -0.116  0.00  0.00             0
ATOM    772    H   1     1      11.144   0.852  -0.112  0.00  0.00             0
ATOM    773   Al   1     1       6.146  -4.690   8.832  0.00  0.00             0
ATOM    774   Al   1     1       3.783  -9.135   8.886  0.00  0.00             0
ATOM    775   Al   1     1       3.589  -3.152   8.753  0.00  0.00             0
ATOM    776   Al   1     1       6.215  -7.704   8.843  0.00  0.00             0
ATOM    777   Si   1     1       1.925  -3.428  11.563  0.00  0.00             0
ATOM    778   Si   1     1       4.603  -7.808  11.542  0.00  0.00             0
ATOM    779   Si   1     1       4.495  -1.882  11.580  0.00  0.00             0
ATOM    780   Si   1     1       7.114  -6.349  11.615  0.00  0.00             0
ATOM    781    O   1     1       7.151  -3.522   9.925  0.00  0.00             0
ATOM    782    O   1     1       4.719  -8.002   9.885  0.00  0.00             0
ATOM    783    O   1     1       6.792  -6.319   9.954  0.00  0.00             0
ATOM    784    O   1     1       4.361  -1.779   9.905  0.00  0.00             0
ATOM    785    O   1     1       6.960  -4.865  12.036  0.00  0.00             0
ATOM    786    O   1     1       4.550  -0.431  12.035  0.00  0.00             0
ATOM    787    O   1     1       5.766  -2.676  11.888  0.00  0.00             0
ATOM    788    O   1     1       3.360  -6.973  11.920  0.00  0.00             0
ATOM    789    O   1     1       5.909  -7.224  12.107  0.00  0.00             0
ATOM    790    O   1     1       3.135  -2.629  11.925  0.00  0.00             0
ATOM    791    O   1     1       7.132  -9.241   9.865  0.00  0.00             0
ATOM    792    O   1     1       4.497  -4.646   9.917  0.00  0.00             0
ATOM    793    O   1     1       3.065  -1.688   7.811  0.00  0.00             0
ATOM    794    O   1     1       5.512  -6.302   7.854  0.00  0.00             0
ATOM    795    O   1     1       7.833  -4.745   7.734  0.00  0.00             0
ATOM    796    O   1     1       5.312  -9.196   7.824  0.00  0.00             0
ATOM    797    O   1     1       7.892  -7.711   7.783  0.00  0.00             0
ATOM    798    O   1     1       5.296  -3.386   7.792  0.00  0.00             0
ATOM    799    H   1     1       6.967  -0.859  10.639  0.00  0.00             0
ATOM    800    H   1     1       3.903  -5.416   9.832  0.00  0.00             0
ATOM    801    H   1     1       7.647  -1.522   6.712  0.00  0.00             0
ATOM    802    H   1     1       5.083  -5.939   7.072  0.00  0.00             0
ATOM    803    H   1     1       7.816  -4.953   6.859  0.00  0.00             0
ATOM    804    H   1     1       5.395  -0.642   6.930  0.00  0.00             0
ATOM    805    H   1     1       6.093  -2.639   7.576  0.00  0.00             0
ATOM    806    H   1     1       8.083  -6.923   7.196  0.00  0.00             0
ATOM    807   Al   1     1       9.457  -5.701   1.642  0.00  0.00             0
ATOM    808   Al   1     1       6.843 -10.019   1.223  0.00  0.00             0
ATOM    809   Al   1     1       6.706  -4.076   1.264  0.00  0.00             0
ATOM    810   Al   1     1       9.514  -8.694   1.482  0.00  0.00             0
ATOM    811   Si   1     1       5.188  -4.248   4.126  0.00  0.00             0
ATOM    812   Si   1     1       7.452  -8.983   4.118  0.00  0.00             0
ATOM    813   Si   1     1       7.744  -2.676   4.144  0.00  0.00             0
ATOM    814   Si   1     1       9.991  -7.378   4.324  0.00  0.00             0
ATOM    815    O   1     1      10.335  -4.568   2.702  0.00  0.00             0
ATOM    816    O   1     1       7.735  -9.013   2.546  0.00  0.00             0
ATOM    817    O   1     1       9.907  -7.242   2.705  0.00  0.00             0
ATOM    818    O   1     1       7.588  -2.623   2.556  0.00  0.00             0
ATOM    819    O   1     1       9.973  -5.865   4.858  0.00  0.00             0
ATOM    820    O   1     1       7.750  -1.316   4.770  0.00  0.00             0
ATOM    821    O   1     1       9.131  -3.389   4.532  0.00  0.00             0
ATOM    822    O   1     1       6.102  -8.193   4.377  0.00  0.00             0
ATOM    823    O   1     1       8.694  -8.211   4.764  0.00  0.00             0
ATOM    824    O   1     1       6.488  -3.597   4.617  0.00  0.00             0
ATOM    825    O   1     1      10.227  -9.995   2.481  0.00  0.00             0
ATOM    826    O   1     1       7.659  -5.400   2.358  0.00  0.00             0
ATOM    827    O   1     1       6.145  -2.526   0.485  0.00  0.00             0
ATOM    828    O   1     1       8.542  -7.187   0.471  0.00  0.00             0
ATOM    829    O   1     1      10.913  -5.523   0.350  0.00  0.00             0
ATOM    830    O   1     1       8.460 -10.063   0.275  0.00  0.00             0
ATOM    831    O   1     1      11.030  -8.688   0.455  0.00  0.00             0
ATOM    832    O   1     1       8.550  -4.228   0.208  0.00  0.00             0
ATOM    833    H   1     1       9.985  -1.618   3.550  0.00  0.00             0
ATOM    834    H   1     1       7.072  -6.148   2.319  0.00  0.00             0
ATOM    835    H   1     1      10.263  -2.834  -0.211  0.00  0.00             0
ATOM    836    H   1     1       8.202  -6.690  -0.135  0.00  0.00             0
ATOM    837    H   1     1      10.659  -5.379  -0.637  0.00  0.00             0
ATOM    838    H   1     1       8.001  -1.092  -0.538  0.00  0.00             0
ATOM    839    H   1     1       8.712  -3.319   0.046  0.00  0.00             0
ATOM    840    H   1     1      11.763  -8.239   0.043  0.00  0.00             0
ATOM    841   Al   1     1       1.261   4.321   8.638  0.00  0.00             0
ATOM    842   Al   1     1      -1.396  -0.347   8.755  0.00  0.00             0
ATOM    843   Al   1     1      -1.459   5.678   8.788  0.00  0.00             0
ATOM    844   Al   1     1       1.158   1.275   8.789  0.00  0.00             0
ATOM    845   Si   1     1      -3.155   5.600  11.651  0.00  0.00             0
ATOM    846   Si   1     1      -0.448   1.041  11.498  0.00  0.00             0
ATOM    847   Si   1     1      -0.604   7.093  11.511  0.00  0.00             0
ATOM    848   Si   1     1       2.001   2.516  11.506  0.00  0.00             0
ATOM    849    O   1     1       2.273   5.434   9.979  0.00  0.00             0
ATOM    850    O   1     1      -0.350   0.961   9.916  0.00  0.00             0
ATOM    851    O   1     1       1.779   2.585   9.890  0.00  0.00             0
ATOM    852    O   1     1      -0.706   7.158   9.910  0.00  0.00             0
ATOM    853    O   1     1       1.933   3.994  12.051  0.00  0.00             0
ATOM    854    O   1     1      -0.678   8.597  12.073  0.00  0.00             0
ATOM    855    O   1     1       0.681   6.351  11.740  0.00  0.00             0
ATOM    856    O   1     1      -1.734   2.101  11.802  0.00  0.00             0
ATOM    857    O   1     1       0.785   1.647  12.096  0.00  0.00             0
ATOM    858    O   1     1      -1.802   6.287  12.115  0.00  0.00             0
ATOM    859    O   1     1       1.875  -0.304   9.806  0.00  0.00             0
ATOM    860    O   1     1      -0.443   4.361   9.608  0.00  0.00             0
ATOM    861    O   1     1       8.222   7.141   7.607  0.00  0.00             0
ATOM    862    O   1     1       0.450   2.690   7.627  0.00  0.00             0
ATOM    863    O   1     1       2.910   4.419   7.688  0.00  0.00             0
ATOM    864    O   1     1       0.088  -0.157   7.685  0.00  0.00             0
ATOM    865    O   1     1       2.867   1.175   7.884  0.00  0.00             0
ATOM    866    O   1     1       0.319   5.525   7.598  0.00  0.00             0
ATOM    867    H   1     1       2.107   7.933   9.926  0.00  0.00             0
ATOM    868    H   1     1      -0.898   3.784  10.082  0.00  0.00             0
ATOM    869    H   1     1       2.456   7.414   7.044  0.00  0.00             0
ATOM    870    H   1     1       0.240   2.700   6.681  0.00  0.00             0
ATOM    871    H   1     1       3.431   4.457   6.839  0.00  0.00             0
ATOM    872    H   1     1       0.434   7.833   7.654  0.00  0.00             0
ATOM    873    H   1     1       0.434   6.099   6.800  0.00  0.00             0
ATOM    874    H   1     1       3.375   2.043   8.038  0.00  0.00             0
ATOM    875   Al   1     1       4.487   3.028   1.616  0.00  0.00             0
ATOM    876   Al   1     1       1.727  -1.327   1.681  0.00  0.00             0
ATOM    877   Al   1     1       1.819   4.855   1.536  0.00  0.00             0
ATOM    878   Al   1     1       4.314   0.205   1.727  0.00  0.00             0
ATOM    879   Si   1     1       0.062   4.706   4.318  0.00  0.00             0
ATOM    880   Si   1     1       2.471   0.013   4.445  0.00  0.00             0
ATOM    881   Si   1     1       2.604   6.234   4.211  0.00  0.00             0
ATOM    882   Si   1     1       5.024   1.653   4.586  0.00  0.00             0
ATOM    883    O   1     1       5.294   4.326   2.684  0.00  0.00             0
ATOM    884    O   1     1       2.669  -0.030   2.832  0.00  0.00             0
ATOM    885    O   1     1       4.938   1.739   2.839  0.00  0.00             0
ATOM    886    O   1     1       2.502   6.376   2.655  0.00  0.00             0
ATOM    887    O   1     1       4.910   3.120   4.962  0.00  0.00             0
ATOM    888    O   1     1       2.601   7.723   4.786  0.00  0.00             0
ATOM    889    O   1     1       3.884   5.432   4.559  0.00  0.00             0
ATOM    890    O   1     1       1.255   0.924   4.678  0.00  0.00             0
ATOM    891    O   1     1       3.756   0.804   4.907  0.00  0.00             0
ATOM    892    O   1     1       1.252   5.583   4.793  0.00  0.00             0
ATOM    893    O   1     1       5.325  -0.982   2.717  0.00  0.00             0
ATOM    894    O   1     1       2.665   3.492   2.631  0.00  0.00             0
ATOM    895    O   1     1      11.567   6.338   0.405  0.00  0.00             0
ATOM    896    O   1     1       3.529   1.602   0.696  0.00  0.00             0
ATOM    897    O   1     1       5.932   3.196   0.441  0.00  0.00             0
ATOM    898    O   1     1       3.329  -1.114   0.589  0.00  0.00             0
ATOM    899    O   1     1       5.842   0.248   0.534  0.00  0.00             0
ATOM    900    O   1     1       3.427   4.543   0.442  0.00  0.00             0
ATOM    901    H   1     1       4.494   7.044   2.144  0.00  0.00             0
ATOM    902    H   1     1       1.982   2.837   2.747  0.00  0.00             0
ATOM    903    H   1     1       6.971   6.166  -0.389  0.00  0.00             0
ATOM    904    H   1     1       2.789   2.221   0.215  0.00  0.00             0
ATOM    905    H   1     1       6.705   2.623   0.346  0.00  0.00             0
ATOM    906    H   1     1       3.651   7.478  -0.462  0.00  0.00             0
ATOM    907    H   1     1       4.010   5.196  -0.119  0.00  0.00             0
ATOM    908    H   1     1       5.591   0.952  -0.128  0.00  0.00             0
ATOM    909   Al   1     1       1.189  -4.753   8.674  0.00  0.00             0
ATOM    910   Al   1     1      -1.411  -9.098   8.772  0.00  0.00             0
ATOM    911   Al   1     1      -1.527  -3.248   8.621  0.00  0.00             0
ATOM    912   Al   1     1       1.078  -7.621   8.777  0.00  0.00             0
ATOM    913   Si   1     1      -3.296  -3.447  11.491  0.00  0.00             0
ATOM    914   Si   1     1      -0.587  -7.838  11.492  0.00  0.00             0
ATOM    915   Si   1     1      -0.748  -1.850  11.527  0.00  0.00             0
ATOM    916   Si   1     1       1.897  -6.265  11.559  0.00  0.00             0
ATOM    917    O   1     1       1.985  -3.542   9.811  0.00  0.00             0
ATOM    918    O   1     1      -0.520  -7.832   9.846  0.00  0.00             0
ATOM    919    O   1     1       1.886  -6.303   9.905  0.00  0.00             0
ATOM    920    O   1     1      -0.937  -1.875   9.904  0.00  0.00             0
ATOM    921    O   1     1       1.861  -4.865  12.106  0.00  0.00             0
ATOM    922    O   1     1      -0.840  -0.429  11.910  0.00  0.00             0
ATOM    923    O   1     1       0.542  -2.640  11.781  0.00  0.00             0
ATOM    924    O   1     1      -1.855  -7.002  11.849  0.00  0.00             0
ATOM    925    O   1     1       0.701  -7.114  12.092  0.00  0.00             0
ATOM    926    O   1     1      -2.052  -2.655  12.003  0.00  0.00             0
ATOM    927    O   1     1       2.124  -8.986   9.933  0.00  0.00             0
ATOM    928    O   1     1      -0.515  -4.767   9.549  0.00  0.00             0
ATOM    929    O   1     1       7.981  -1.838   7.553  0.00  0.00             0
ATOM    930    O   1     1       0.638  -6.177   7.695  0.00  0.00             0
ATOM    931    O   1     1       2.783  -4.546   7.563  0.00  0.00             0
ATOM    932    O   1     1       0.068  -9.082   7.754  0.00  0.00             0
ATOM    933    O   1     1       2.824  -7.900   7.622  0.00  0.00             0
ATOM    934    O   1     1       0.205  -3.329   7.402  0.00  0.00             0
ATOM    935    H   1     1       1.489  -1.036   9.430  0.00  0.00             0
ATOM    936    H   1     1      -1.223  -5.326   9.407  0.00  0.00             0
ATOM    937    H   1     1       2.432  -1.840   7.079  0.00  0.00             0
ATOM    938    H   1     1      -0.222  -6.195   7.278  0.00  0.00             0
ATOM    939    H   1     1       2.937  -5.378   7.137  0.00  0.00             0
ATOM    940    H   1     1       0.013  -0.097   6.709  0.00  0.00             0
ATOM    941    H   1     1       0.700  -3.393   6.562  0.00  0.00             0
ATOM    942    H   1     1       3.578  -7.765   7.052  0.00  0.00             0
ATOM    943   Al   1     1       4.271  -5.567   1.429  0.00  0.00             0
ATOM    944   Al   1     1       1.758 -10.132   1.399  0.00  0.00             0
ATOM    945   Al   1     1       1.561  -4.267   1.516  0.00  0.00             0
ATOM    946   Al   1     1       4.309  -8.565   1.166  0.00  0.00             0
ATOM    947   Si   1     1      -0.056  -4.365   4.314  0.00  0.00             0
ATOM    948   Si   1     1       2.439  -8.726   4.220  0.00  0.00             0
ATOM    949   Si   1     1       2.540  -2.949   4.349  0.00  0.00             0
ATOM    950   Si   1     1       4.990  -7.237   4.021  0.00  0.00             0
ATOM    951    O   1     1       5.206  -4.434   2.561  0.00  0.00             0
ATOM    952    O   1     1       2.563  -8.890   2.606  0.00  0.00             0
ATOM    953    O   1     1       4.835  -7.157   2.406  0.00  0.00             0
ATOM    954    O   1     1       2.343  -2.713   2.731  0.00  0.00             0
ATOM    955    O   1     1       5.144  -5.783   4.627  0.00  0.00             0
ATOM    956    O   1     1       2.325  -1.485   4.904  0.00  0.00             0
ATOM    957    O   1     1       3.978  -3.485   4.483  0.00  0.00             0
ATOM    958    O   1     1       1.115  -7.986   4.449  0.00  0.00             0
ATOM    959    O   1     1       3.620  -7.772   4.591  0.00  0.00             0
ATOM    960    O   1     1       1.320  -3.795   4.755  0.00  0.00             0
ATOM    961    O   1     1       5.047 -10.028   2.109  0.00  0.00             0
ATOM    962    O   1     1       2.617  -5.517   2.576  0.00  0.00             0
ATOM    963    O   1     1      11.205  -2.815   0.252  0.00  0.00             0
ATOM    964    O   1     1       3.378  -7.024   0.231  0.00  0.00             0
ATOM    965    O   1     1       5.736  -5.330   0.287  0.00  0.00             0
ATOM    966    O   1     1       3.120  -9.836   0.218  0.00  0.00             0
ATOM    967    O   1     1       5.909  -8.526   0.288  0.00  0.00             0
ATOM    968    O   1     1       3.315  -4.316   0.280  0.00  0.00             0
ATOM    969    H   1     1       4.930  -1.709   3.249  0.00  0.00             0
ATOM    970    H   1     1       2.319  -6.159   3.296  0.00  0.00             0
ATOM    971    H   1     1       5.370  -2.634  -0.033  0.00  0.00             0
ATOM    972    H   1     1       2.876  -6.585  -0.563  0.00  0.00             0
ATOM    973    H   1     1       5.923  -5.549  -0.648  0.00  0.00             0
ATOM    974    H   1     1       3.627  -1.057  -0.346  0.00  0.00             0
ATOM    975    H   1     1       2.819  -3.680  -0.304  0.00  0.00             0
ATOM    976    H   1     1       6.736  -7.950   0.173  0.00  0.00             0
END
