# Supplementary material for: Competing Nuclear Quantum Effects and Hydrogen-Bond Jumps in Hydrated Kaolinite
Source: J Phys Chem Lett. 2023 Feb 6;14(6):1542–7. doi: 10.1021/acs.jpclett.2c03896 (PMC9940297; doi:10.1021/acs.jpclett.2c03896)
Supplement: Supplementary file 1 — jz2c03896_si_001.zip [file jz2c03896_si_001.zip › Clay_NQEs_HBond_Jumps_SI/silica-surface/QM/prod-1/init.05.pdb]

TITLE     Step:      400000  Bead:       5 positions{angstrom}  cell{angstrom}
CRYST1   10.307   17.884   76.812  91.93 105.05  89.80 P 1           1
ATOM      1   Al   1     1     -13.446  12.450  42.560  0.00  0.00             0
ATOM      2   Al   1     1     -11.031  17.078  42.270  0.00  0.00             0
ATOM      3   Al   1     1     -10.980  10.974  42.509  0.00  0.00             0
ATOM      4   Al   1     1     -13.491  15.546  42.317  0.00  0.00             0
ATOM      5   Si   1     1      -9.141  11.186  39.693  0.00  0.00             0
ATOM      6   Si   1     1     -11.886  15.720  39.463  0.00  0.00             0
ATOM      7   Si   1     1     -11.723   9.567  39.762  0.00  0.00             0
ATOM      8   Si   1     1     -14.378  14.160  39.660  0.00  0.00             0
ATOM      9    O   1     1     -14.445  11.295  41.416  0.00  0.00             0
ATOM     10    O   1     1     -12.024  15.796  41.185  0.00  0.00             0
ATOM     11    O   1     1     -14.379  14.127  41.197  0.00  0.00             0
ATOM     12    O   1     1     -11.518   9.469  41.463  0.00  0.00             0
ATOM     13    O   1     1     -14.218  12.720  39.220  0.00  0.00             0
ATOM     14    O   1     1     -11.669   8.070  39.333  0.00  0.00             0
ATOM     15    O   1     1     -13.057  10.363  39.592  0.00  0.00             0
ATOM     16    O   1     1     -10.621  14.917  39.279  0.00  0.00             0
ATOM     17    O   1     1     -13.258  15.090  39.113  0.00  0.00             0
ATOM     18    O   1     1     -10.444  10.340  39.213  0.00  0.00             0
ATOM     19    O   1     1     -14.560  16.884  41.413  0.00  0.00             0
ATOM     20    O   1     1     -11.871  12.289  41.405  0.00  0.00             0
ATOM     21    O   1     1     -10.158   9.612  43.655  0.00  0.00             0
ATOM     22    O   1     1     -12.776  14.062  43.280  0.00  0.00             0
ATOM     23    O   1     1     -15.113  12.278  43.743  0.00  0.00             0
ATOM     24    O   1     1     -12.668  16.922  43.448  0.00  0.00             0
ATOM     25    O   1     1     -15.216  15.487  43.557  0.00  0.00             0
ATOM     26    O   1     1     -12.651  11.126  43.658  0.00  0.00             0
ATOM     27    H   1     1     -14.148   8.815  41.487  0.00  0.00             0
ATOM     28    H   1     1     -11.348  12.855  40.977  0.00  0.00             0
ATOM     29    H   1     1     -15.281   9.227  44.668  0.00  0.00             0
ATOM     30    H   1     1     -11.810  14.370  43.483  0.00  0.00             0
ATOM     31    H   1     1     -15.060  12.326  44.770  0.00  0.00             0
ATOM     32    H   1     1     -13.044   8.090  44.652  0.00  0.00             0
ATOM     33    H   1     1     -13.071  10.210  43.677  0.00  0.00             0
ATOM     34    H   1     1     -15.464  14.536  43.754  0.00  0.00             0
ATOM     35   Al   1     1     -13.566  14.802  49.732  0.00  0.00             0
ATOM     36   Al   1     1     -10.749  19.263  49.785  0.00  0.00             0
ATOM     37   Al   1     1     -10.804  13.364  49.627  0.00  0.00             0
ATOM     38   Al   1     1     -13.361  17.693  49.592  0.00  0.00             0
ATOM     39   Si   1     1      -9.052  13.397  46.953  0.00  0.00             0
ATOM     40   Si   1     1     -11.687  17.930  46.888  0.00  0.00             0
ATOM     41   Si   1     1     -11.588  11.886  46.934  0.00  0.00             0
ATOM     42   Si   1     1     -14.199  16.395  46.761  0.00  0.00             0
ATOM     43    O   1     1     -14.434  13.602  48.478  0.00  0.00             0
ATOM     44    O   1     1     -11.872  17.979  48.495  0.00  0.00             0
ATOM     45    O   1     1     -14.002  16.436  48.484  0.00  0.00             0
ATOM     46    O   1     1     -11.608  11.847  48.600  0.00  0.00             0
ATOM     47    O   1     1     -14.100  14.917  46.425  0.00  0.00             0
ATOM     48    O   1     1     -11.496  10.333  46.575  0.00  0.00             0
ATOM     49    O   1     1     -12.978  12.496  46.729  0.00  0.00             0
ATOM     50    O   1     1     -10.383  17.037  46.648  0.00  0.00             0
ATOM     51    O   1     1     -12.936  17.223  46.417  0.00  0.00             0
ATOM     52    O   1     1     -10.440  12.689  46.473  0.00  0.00             0
ATOM     53    O   1     1     -14.304  19.246  48.606  0.00  0.00             0
ATOM     54    O   1     1     -11.726  14.675  48.531  0.00  0.00             0
ATOM     55    O   1     1     -10.225  11.981  50.930  0.00  0.00             0
ATOM     56    O   1     1     -12.703  16.337  50.768  0.00  0.00             0
ATOM     57    O   1     1     -15.111  14.675  50.686  0.00  0.00             0
ATOM     58    O   1     1     -12.273  19.167  50.939  0.00  0.00             0
ATOM     59    O   1     1     -14.781  18.086  50.903  0.00  0.00             0
ATOM     60    O   1     1     -12.473  13.592  50.841  0.00  0.00             0
ATOM     61    H   1     1     -13.602  10.966  48.657  0.00  0.00             0
ATOM     62    H   1     1     -11.385  15.527  48.402  0.00  0.00             0
ATOM     63    H   1     1     -14.489  12.009  51.366  0.00  0.00             0
ATOM     64    H   1     1     -12.442  15.828  51.657  0.00  0.00             0
ATOM     65    H   1     1     -15.461  15.241  51.515  0.00  0.00             0
ATOM     66    H   1     1     -12.870   9.981  51.984  0.00  0.00             0
ATOM     67    H   1     1     -12.664  12.957  51.493  0.00  0.00             0
ATOM     68    H   1     1     -14.532  18.207  51.779  0.00  0.00             0
ATOM     69   Al   1     1     -13.542  21.309  42.555  0.00  0.00             0
ATOM     70   Al   1     1     -10.991  25.934  42.455  0.00  0.00             0
ATOM     71   Al   1     1     -10.924  19.921  42.490  0.00  0.00             0
ATOM     72   Al   1     1     -13.607  24.340  42.467  0.00  0.00             0
ATOM     73   Si   1     1      -9.243  20.177  39.770  0.00  0.00             0
ATOM     74   Si   1     1     -11.871  24.546  39.793  0.00  0.00             0
ATOM     75   Si   1     1     -11.795  18.645  39.548  0.00  0.00             0
ATOM     76   Si   1     1     -14.418  23.175  39.648  0.00  0.00             0
ATOM     77    O   1     1     -14.493  20.243  41.283  0.00  0.00             0
ATOM     78    O   1     1     -11.927  24.677  41.407  0.00  0.00             0
ATOM     79    O   1     1     -14.315  23.163  41.345  0.00  0.00             0
ATOM     80    O   1     1     -11.674  18.477  41.205  0.00  0.00             0
ATOM     81    O   1     1     -14.455  21.665  39.209  0.00  0.00             0
ATOM     82    O   1     1     -11.920  17.170  39.036  0.00  0.00             0
ATOM     83    O   1     1     -13.094  19.438  39.299  0.00  0.00             0
ATOM     84    O   1     1     -10.660  23.511  39.648  0.00  0.00             0
ATOM     85    O   1     1     -13.095  23.865  39.196  0.00  0.00             0
ATOM     86    O   1     1     -10.544  19.376  39.157  0.00  0.00             0
ATOM     87    O   1     1     -14.570  25.795  41.534  0.00  0.00             0
ATOM     88    O   1     1     -11.927  21.368  41.303  0.00  0.00             0
ATOM     89    O   1     1     -10.257  18.434  43.321  0.00  0.00             0
ATOM     90    O   1     1     -12.800  22.870  43.505  0.00  0.00             0
ATOM     91    O   1     1     -15.105  21.229  43.572  0.00  0.00             0
ATOM     92    O   1     1     -12.623  25.698  43.777  0.00  0.00             0
ATOM     93    O   1     1     -15.275  24.584  43.694  0.00  0.00             0
ATOM     94    O   1     1     -12.628  19.862  43.456  0.00  0.00             0
ATOM     95    H   1     1     -14.004  17.649  41.301  0.00  0.00             0
ATOM     96    H   1     1     -11.588  22.193  40.903  0.00  0.00             0
ATOM     97    H   1     1     -14.624  18.237  43.799  0.00  0.00             0
ATOM     98    H   1     1     -11.804  23.074  43.448  0.00  0.00             0
ATOM     99    H   1     1     -15.480  21.607  44.442  0.00  0.00             0
ATOM    100    H   1     1     -12.594  16.900  44.599  0.00  0.00             0
ATOM    101    H   1     1     -12.933  18.972  43.547  0.00  0.00             0
ATOM    102    H   1     1     -15.187  24.223  44.683  0.00  0.00             0
ATOM    103   Al   1     1     -13.515  23.766  49.775  0.00  0.00             0
ATOM    104   Al   1     1     -10.919  28.325  49.867  0.00  0.00             0
ATOM    105   Al   1     1     -10.815  22.063  49.884  0.00  0.00             0
ATOM    106   Al   1     1     -13.298  26.571  49.894  0.00  0.00             0
ATOM    107   Si   1     1      -8.944  22.335  46.990  0.00  0.00             0
ATOM    108   Si   1     1     -11.589  26.817  47.159  0.00  0.00             0
ATOM    109   Si   1     1     -11.451  20.865  46.983  0.00  0.00             0
ATOM    110   Si   1     1     -14.134  25.358  47.128  0.00  0.00             0
ATOM    111    O   1     1     -14.322  22.458  48.741  0.00  0.00             0
ATOM    112    O   1     1     -11.768  26.961  48.753  0.00  0.00             0
ATOM    113    O   1     1     -14.081  25.292  48.656  0.00  0.00             0
ATOM    114    O   1     1     -11.431  20.776  48.758  0.00  0.00             0
ATOM    115    O   1     1     -14.004  23.791  46.686  0.00  0.00             0
ATOM    116    O   1     1     -11.430  19.384  46.509  0.00  0.00             0
ATOM    117    O   1     1     -12.780  21.621  46.779  0.00  0.00             0
ATOM    118    O   1     1     -10.330  25.862  46.956  0.00  0.00             0
ATOM    119    O   1     1     -12.897  26.144  46.671  0.00  0.00             0
ATOM    120    O   1     1     -10.249  21.690  46.546  0.00  0.00             0
ATOM    121    O   1     1     -14.195  28.109  48.811  0.00  0.00             0
ATOM    122    O   1     1     -11.751  23.634  48.764  0.00  0.00             0
ATOM    123    O   1     1      -9.869  20.676  50.876  0.00  0.00             0
ATOM    124    O   1     1     -12.489  25.115  50.765  0.00  0.00             0
ATOM    125    O   1     1     -14.927  23.679  50.952  0.00  0.00             0
ATOM    126    O   1     1     -12.471  27.999  51.197  0.00  0.00             0
ATOM    127    O   1     1     -14.935  26.837  50.993  0.00  0.00             0
ATOM    128    O   1     1     -12.340  22.251  50.862  0.00  0.00             0
ATOM    129    H   1     1     -14.040  20.086  48.220  0.00  0.00             0
ATOM    130    H   1     1     -11.536  24.147  48.008  0.00  0.00             0
ATOM    131    H   1     1     -14.272  20.872  50.961  0.00  0.00             0
ATOM    132    H   1     1     -11.702  24.726  51.155  0.00  0.00             0
ATOM    133    H   1     1     -15.517  24.363  51.175  0.00  0.00             0
ATOM    134    H   1     1     -12.190  19.772  51.692  0.00  0.00             0
ATOM    135    H   1     1     -12.873  22.591  51.527  0.00  0.00             0
ATOM    136    H   1     1     -15.101  26.828  51.889  0.00  0.00             0
ATOM    137   Al   1     1      -8.409  12.569  42.431  0.00  0.00             0
ATOM    138   Al   1     1      -6.013  16.966  42.392  0.00  0.00             0
ATOM    139   Al   1     1      -5.981  10.911  42.559  0.00  0.00             0
ATOM    140   Al   1     1      -8.483  15.543  42.375  0.00  0.00             0
ATOM    141   Si   1     1      -4.049  11.259  39.849  0.00  0.00             0
ATOM    142   Si   1     1      -6.727  15.657  39.600  0.00  0.00             0
ATOM    143   Si   1     1      -6.570   9.636  39.736  0.00  0.00             0
ATOM    144   Si   1     1      -9.291  14.234  39.562  0.00  0.00             0
ATOM    145    O   1     1      -9.233  11.399  41.295  0.00  0.00             0
ATOM    146    O   1     1      -6.838  15.672  41.185  0.00  0.00             0
ATOM    147    O   1     1      -9.098  14.210  41.261  0.00  0.00             0
ATOM    148    O   1     1      -6.455   9.536  41.363  0.00  0.00             0
ATOM    149    O   1     1      -9.352  12.690  39.180  0.00  0.00             0
ATOM    150    O   1     1      -6.521   8.158  39.213  0.00  0.00             0
ATOM    151    O   1     1      -7.875  10.359  39.407  0.00  0.00             0
ATOM    152    O   1     1      -5.500  14.730  39.160  0.00  0.00             0
ATOM    153    O   1     1      -8.053  14.952  39.079  0.00  0.00             0
ATOM    154    O   1     1      -5.359  10.508  39.385  0.00  0.00             0
ATOM    155    O   1     1      -9.446  17.059  41.171  0.00  0.00             0
ATOM    156    O   1     1      -6.633  12.430  41.443  0.00  0.00             0
ATOM    157    O   1     1     -15.515   9.495  43.711  0.00  0.00             0
ATOM    158    O   1     1      -7.789  13.976  43.455  0.00  0.00             0
ATOM    159    O   1     1      -9.969  12.367  43.591  0.00  0.00             0
ATOM    160    O   1     1      -7.605  16.865  43.432  0.00  0.00             0
ATOM    161    O   1     1     -10.272  15.586  43.432  0.00  0.00             0
ATOM    162    O   1     1      -7.479  11.181  43.561  0.00  0.00             0
ATOM    163    H   1     1      -8.799   8.544  40.950  0.00  0.00             0
ATOM    164    H   1     1      -6.081  13.312  41.405  0.00  0.00             0
ATOM    165    H   1     1     -10.276   9.777  44.573  0.00  0.00             0
ATOM    166    H   1     1      -6.862  14.221  43.697  0.00  0.00             0
ATOM    167    H   1     1     -10.501  12.733  44.318  0.00  0.00             0
ATOM    168    H   1     1      -8.246   8.333  43.999  0.00  0.00             0
ATOM    169    H   1     1      -8.042  10.757  44.265  0.00  0.00             0
ATOM    170    H   1     1     -10.105  15.049  44.179  0.00  0.00             0
ATOM    171   Al   1     1      -8.356  14.773  49.621  0.00  0.00             0
ATOM    172   Al   1     1      -5.592  19.276  49.832  0.00  0.00             0
ATOM    173   Al   1     1      -5.813  13.159  49.782  0.00  0.00             0
ATOM    174   Al   1     1      -8.133  17.646  49.808  0.00  0.00             0
ATOM    175   Si   1     1      -3.932  13.440  46.937  0.00  0.00             0
ATOM    176   Si   1     1      -6.494  17.908  46.969  0.00  0.00             0
ATOM    177   Si   1     1      -6.378  11.889  46.883  0.00  0.00             0
ATOM    178   Si   1     1      -8.953  16.362  46.922  0.00  0.00             0
ATOM    179    O   1     1      -9.205  13.460  48.625  0.00  0.00             0
ATOM    180    O   1     1      -6.516  17.869  48.608  0.00  0.00             0
ATOM    181    O   1     1      -8.701  16.328  48.539  0.00  0.00             0
ATOM    182    O   1     1      -6.200  11.786  48.536  0.00  0.00             0
ATOM    183    O   1     1      -8.943  14.931  46.478  0.00  0.00             0
ATOM    184    O   1     1      -6.349  10.410  46.407  0.00  0.00             0
ATOM    185    O   1     1      -7.783  12.602  46.692  0.00  0.00             0
ATOM    186    O   1     1      -5.225  17.060  46.494  0.00  0.00             0
ATOM    187    O   1     1      -7.779  17.258  46.427  0.00  0.00             0
ATOM    188    O   1     1      -5.327  12.705  46.293  0.00  0.00             0
ATOM    189    O   1     1      -9.264  19.217  48.617  0.00  0.00             0
ATOM    190    O   1     1      -6.713  14.569  48.697  0.00  0.00             0
ATOM    191    O   1     1     -15.282  11.740  50.856  0.00  0.00             0
ATOM    192    O   1     1      -7.373  16.169  50.768  0.00  0.00             0
ATOM    193    O   1     1      -9.734  14.866  50.694  0.00  0.00             0
ATOM    194    O   1     1      -7.145  19.062  50.912  0.00  0.00             0
ATOM    195    O   1     1      -9.735  17.821  50.787  0.00  0.00             0
ATOM    196    O   1     1      -7.206  13.211  50.937  0.00  0.00             0
ATOM    197    H   1     1      -8.916  11.111  48.540  0.00  0.00             0
ATOM    198    H   1     1      -5.951  15.055  48.139  0.00  0.00             0
ATOM    199    H   1     1      -9.253  12.359  51.387  0.00  0.00             0
ATOM    200    H   1     1      -6.287  15.777  50.560  0.00  0.00             0
ATOM    201    H   1     1      -9.825  15.485  51.232  0.00  0.00             0
ATOM    202    H   1     1      -7.483  11.233  51.199  0.00  0.00             0
ATOM    203    H   1     1      -7.048  13.272  51.942  0.00  0.00             0
ATOM    204    H   1     1     -10.401  17.215  50.890  0.00  0.00             0
ATOM    205   Al   1     1      -8.442  21.529  42.463  0.00  0.00             0
ATOM    206   Al   1     1      -5.857  25.841  42.717  0.00  0.00             0
ATOM    207   Al   1     1      -5.857  19.943  42.440  0.00  0.00             0
ATOM    208   Al   1     1      -8.392  24.315  42.512  0.00  0.00             0
ATOM    209   Si   1     1      -4.010  20.201  39.574  0.00  0.00             0
ATOM    210   Si   1     1      -6.703  24.659  39.764  0.00  0.00             0
ATOM    211   Si   1     1      -6.618  18.631  39.648  0.00  0.00             0
ATOM    212   Si   1     1      -9.211  23.090  39.737  0.00  0.00             0
ATOM    213    O   1     1      -9.472  20.106  41.350  0.00  0.00             0
ATOM    214    O   1     1      -6.871  24.693  41.402  0.00  0.00             0
ATOM    215    O   1     1      -8.996  22.966  41.392  0.00  0.00             0
ATOM    216    O   1     1      -6.419  18.539  41.321  0.00  0.00             0
ATOM    217    O   1     1      -9.208  21.564  39.156  0.00  0.00             0
ATOM    218    O   1     1      -6.696  17.184  39.097  0.00  0.00             0
ATOM    219    O   1     1      -7.967  19.448  39.377  0.00  0.00             0
ATOM    220    O   1     1      -5.475  23.776  39.227  0.00  0.00             0
ATOM    221    O   1     1      -8.014  23.913  39.264  0.00  0.00             0
ATOM    222    O   1     1      -5.287  19.290  39.131  0.00  0.00             0
ATOM    223    O   1     1      -9.280  25.752  41.465  0.00  0.00             0
ATOM    224    O   1     1      -6.721  21.315  41.421  0.00  0.00             0
ATOM    225    O   1     1     -15.586  18.368  43.585  0.00  0.00             0
ATOM    226    O   1     1      -7.565  22.884  43.601  0.00  0.00             0
ATOM    227    O   1     1     -10.094  21.395  43.539  0.00  0.00             0
ATOM    228    O   1     1      -7.456  25.856  43.565  0.00  0.00             0
ATOM    229    O   1     1      -9.934  24.563  43.754  0.00  0.00             0
ATOM    230    O   1     1      -7.452  20.100  43.676  0.00  0.00             0
ATOM    231    H   1     1      -8.931  17.744  41.260  0.00  0.00             0
ATOM    232    H   1     1      -6.265  22.157  41.306  0.00  0.00             0
ATOM    233    H   1     1      -9.241  18.390  43.434  0.00  0.00             0
ATOM    234    H   1     1      -6.822  22.388  43.797  0.00  0.00             0
ATOM    235    H   1     1     -10.578  21.628  44.437  0.00  0.00             0
ATOM    236    H   1     1      -7.573  17.506  44.314  0.00  0.00             0
ATOM    237    H   1     1      -7.339  20.192  44.667  0.00  0.00             0
ATOM    238    H   1     1      -9.829  24.107  44.508  0.00  0.00             0
ATOM    239   Al   1     1      -8.389  23.780  49.937  0.00  0.00             0
ATOM    240   Al   1     1      -5.467  28.124  49.744  0.00  0.00             0
ATOM    241   Al   1     1      -5.761  22.235  49.942  0.00  0.00             0
ATOM    242   Al   1     1      -8.276  26.880  49.815  0.00  0.00             0
ATOM    243   Si   1     1      -3.771  22.362  47.090  0.00  0.00             0
ATOM    244   Si   1     1      -6.339  26.857  46.955  0.00  0.00             0
ATOM    245   Si   1     1      -6.346  20.913  47.054  0.00  0.00             0
ATOM    246   Si   1     1      -8.944  25.344  47.199  0.00  0.00             0
ATOM    247    O   1     1      -9.137  22.324  48.753  0.00  0.00             0
ATOM    248    O   1     1      -6.381  27.022  48.656  0.00  0.00             0
ATOM    249    O   1     1      -8.760  25.317  48.816  0.00  0.00             0
ATOM    250    O   1     1      -6.341  20.789  48.680  0.00  0.00             0
ATOM    251    O   1     1      -8.932  23.806  46.684  0.00  0.00             0
ATOM    252    O   1     1      -6.415  19.378  46.624  0.00  0.00             0
ATOM    253    O   1     1      -7.617  21.624  46.598  0.00  0.00             0
ATOM    254    O   1     1      -5.234  25.945  46.566  0.00  0.00             0
ATOM    255    O   1     1      -7.723  26.163  46.722  0.00  0.00             0
ATOM    256    O   1     1      -5.088  21.625  46.581  0.00  0.00             0
ATOM    257    O   1     1      -9.090  28.071  48.529  0.00  0.00             0
ATOM    258    O   1     1      -6.701  23.648  49.014  0.00  0.00             0
ATOM    259    O   1     1     -15.243  20.932  50.873  0.00  0.00             0
ATOM    260    O   1     1      -7.789  25.192  51.145  0.00  0.00             0
ATOM    261    O   1     1      -9.890  23.568  50.890  0.00  0.00             0
ATOM    262    O   1     1      -7.259  28.231  50.732  0.00  0.00             0
ATOM    263    O   1     1     -10.018  26.982  50.931  0.00  0.00             0
ATOM    264    O   1     1      -7.272  22.400  51.183  0.00  0.00             0
ATOM    265    H   1     1      -8.999  19.795  47.970  0.00  0.00             0
ATOM    266    H   1     1      -6.261  24.441  49.257  0.00  0.00             0
ATOM    267    H   1     1      -8.968  20.494  50.696  0.00  0.00             0
ATOM    268    H   1     1      -7.581  25.417  52.014  0.00  0.00             0
ATOM    269    H   1     1      -9.792  23.699  51.912  0.00  0.00             0
ATOM    270    H   1     1      -7.404  19.371  51.717  0.00  0.00             0
ATOM    271    H   1     1      -7.202  22.191  52.099  0.00  0.00             0
ATOM    272    H   1     1     -10.241  26.307  51.551  0.00  0.00             0
ATOM    273    O   1     1      -2.577  -5.033  27.331  0.00  0.00             0
ATOM    274    H   1     1      -2.896  -4.383  26.798  0.00  0.00             0
ATOM    275    H   1     1       8.636  -5.172  27.264  0.00  0.00             0
ATOM    276    O   1     1       1.512   2.894  30.620  0.00  0.00             0
ATOM    277    H   1     1       1.186   2.290  31.419  0.00  0.00             0
ATOM    278    H   1     1      11.459   2.468  29.901  0.00  0.00             0
ATOM    279    O   1     1      14.985  11.692  25.865  0.00  0.00             0
ATOM    280    H   1     1       4.620  11.493  26.752  0.00  0.00             0
ATOM    281    H   1     1      14.423  10.836  25.554  0.00  0.00             0
ATOM    282    O   1     1       0.168  12.311  31.110  0.00  0.00             0
ATOM    283    H   1     1       0.832  11.755  31.773  0.00  0.00             0
ATOM    284    H   1     1      10.960  13.045  30.898  0.00  0.00             0
ATOM    285    O   1     1      -4.376   8.640  27.519  0.00  0.00             0
ATOM    286    H   1     1      -3.555   8.889  27.036  0.00  0.00             0
ATOM    287    H   1     1       5.401   9.499  27.620  0.00  0.00             0
ATOM    288    O   1     1     -17.779   6.613  30.816  0.00  0.00             0
ATOM    289    H   1     1     -16.927   6.937  31.194  0.00  0.00             0
ATOM    290    H   1     1      -7.284   5.867  30.283  0.00  0.00             0
ATOM    291    O   1     1      -4.908 -15.633  20.818  0.00  0.00             0
ATOM    292    H   1     1      -4.786 -16.559  20.509  0.00  0.00             0
ATOM    293    H   1     1      -4.959 -15.125  20.065  0.00  0.00             0
ATOM    294    O   1     1      -0.512   4.064  33.300  0.00  0.00             0
ATOM    295    H   1     1       0.346   4.780  33.192  0.00  0.00             0
ATOM    296    H   1     1      -0.754   4.165  32.197  0.00  0.00             0
ATOM    297    O   1     1       7.875   0.990  32.749  0.00  0.00             0
ATOM    298    H   1     1       8.015   1.630  31.997  0.00  0.00             0
ATOM    299    H   1     1       7.141   1.376  32.984  0.00  0.00             0
ATOM    300    O   1     1       0.759  16.638  26.271  0.00  0.00             0
ATOM    301    H   1     1       0.420  16.851  27.079  0.00  0.00             0
ATOM    302    H   1     1       0.810  17.591  25.955  0.00  0.00             0
ATOM    303    O   1     1       3.934   4.825  29.194  0.00  0.00             0
ATOM    304    H   1     1       4.847   4.646  29.330  0.00  0.00             0
ATOM    305    H   1     1       3.526   4.053  28.540  0.00  0.00             0
ATOM    306    O   1     1      -8.967  15.802  34.123  0.00  0.00             0
ATOM    307    H   1     1      -9.381  16.481  33.776  0.00  0.00             0
ATOM    308    H   1     1      -8.527  16.094  34.989  0.00  0.00             0
ATOM    309    O   1     1       4.837  -1.597  33.116  0.00  0.00             0
ATOM    310    H   1     1       5.524  -2.125  33.635  0.00  0.00             0
ATOM    311    H   1     1       4.054  -2.108  32.870  0.00  0.00             0
ATOM    312    O   1     1      13.427   2.108  35.541  0.00  0.00             0
ATOM    313    H   1     1      12.492   2.297  35.726  0.00  0.00             0
ATOM    314    H   1     1      13.526   2.254  34.521  0.00  0.00             0
ATOM    315    O   1     1       6.158  11.509  30.259  0.00  0.00             0
ATOM    316    H   1     1       7.030  11.035  30.465  0.00  0.00             0
ATOM    317    H   1     1       6.366  12.293  30.914  0.00  0.00             0
ATOM    318    O   1     1      -1.405   5.681  24.060  0.00  0.00             0
ATOM    319    H   1     1      -2.046   6.451  23.968  0.00  0.00             0
ATOM    320    H   1     1      -1.470   5.064  23.297  0.00  0.00             0
ATOM    321    O   1     1      18.856  10.323  30.877  0.00  0.00             0
ATOM    322    H   1     1      19.530  10.065  30.278  0.00  0.00             0
ATOM    323    H   1     1      19.197  11.254  31.126  0.00  0.00             0
ATOM    324    O   1     1       5.763   9.115  21.769  0.00  0.00             0
ATOM    325    H   1     1       4.812   9.067  21.789  0.00  0.00             0
ATOM    326    H   1     1       5.966   8.899  20.856  0.00  0.00             0
ATOM    327    O   1     1       2.875  14.567  32.410  0.00  0.00             0
ATOM    328    H   1     1       3.366  14.093  33.104  0.00  0.00             0
ATOM    329    H   1     1      12.795  -2.756  33.103  0.00  0.00             0
ATOM    330    O   1     1       0.003  17.457  32.564  0.00  0.00             0
ATOM    331    H   1     1       0.273  17.203  31.668  0.00  0.00             0
ATOM    332    H   1     1       9.409  17.736  32.609  0.00  0.00             0
ATOM    333    O   1     1      14.235  12.624  34.057  0.00  0.00             0
ATOM    334    H   1     1       4.533  11.891  33.920  0.00  0.00             0
ATOM    335    H   1     1      14.574  13.098  34.809  0.00  0.00             0
ATOM    336    O   1     1      -3.039  22.596  35.385  0.00  0.00             0
ATOM    337    H   1     1      -3.680  22.680  34.630  0.00  0.00             0
ATOM    338    H   1     1       6.914  21.839  35.990  0.00  0.00             0
ATOM    339    O   1     1       5.699  14.397  35.466  0.00  0.00             0
ATOM    340    H   1     1      -4.876  15.310  35.844  0.00  0.00             0
ATOM    341    H   1     1       6.354  14.750  34.931  0.00  0.00             0
ATOM    342    O   1     1      -9.729  12.698  27.857  0.00  0.00             0
ATOM    343    H   1     1      -9.659  13.420  28.580  0.00  0.00             0
ATOM    344    H   1     1       0.329  11.937  28.251  0.00  0.00             0
ATOM    345    O   1     1       5.250  19.038  33.299  0.00  0.00             0
ATOM    346    H   1     1       4.848  18.258  33.353  0.00  0.00             0
ATOM    347    H   1     1       4.604   1.826  33.122  0.00  0.00             0
ATOM    348    O   1     1      -9.879   3.151  35.679  0.00  0.00             0
ATOM    349    H   1     1     -10.510   2.504  35.912  0.00  0.00             0
ATOM    350    H   1     1     -10.356   3.188  34.808  0.00  0.00             0
ATOM    351    O   1     1      -1.627  13.761  32.873  0.00  0.00             0
ATOM    352    H   1     1      -1.391  13.152  33.603  0.00  0.00             0
ATOM    353    H   1     1      -0.900  13.628  32.284  0.00  0.00             0
ATOM    354    O   1     1       3.759   4.944  36.076  0.00  0.00             0
ATOM    355    H   1     1       4.389   4.761  36.658  0.00  0.00             0
ATOM    356    H   1     1       3.321   4.148  35.835  0.00  0.00             0
ATOM    357    O   1     1       9.926   5.879  35.968  0.00  0.00             0
ATOM    358    H   1     1       9.333   5.392  36.339  0.00  0.00             0
ATOM    359    H   1     1      10.731   5.626  35.587  0.00  0.00             0
ATOM    360    O   1     1      -2.566  15.832  34.632  0.00  0.00             0
ATOM    361    H   1     1      -2.108  15.095  35.356  0.00  0.00             0
ATOM    362    H   1     1      -2.086  15.592  33.879  0.00  0.00             0
ATOM    363    O   1     1       6.356  17.391  30.914  0.00  0.00             0
ATOM    364    H   1     1       5.806  16.789  31.397  0.00  0.00             0
ATOM    365    H   1     1       6.934  -0.205  31.590  0.00  0.00             0
ATOM    366    O   1     1      13.157  10.755  36.362  0.00  0.00             0
ATOM    367    H   1     1      13.870  10.297  36.115  0.00  0.00             0
ATOM    368    H   1     1      13.420  11.737  36.094  0.00  0.00             0
ATOM    369    O   1     1      -0.601  -3.540  36.095  0.00  0.00             0
ATOM    370    H   1     1      -0.652  -4.411  36.023  0.00  0.00             0
ATOM    371    H   1     1      -0.058  -3.308  35.305  0.00  0.00             0
ATOM    372    O   1     1      -5.097  -0.648  36.569  0.00  0.00             0
ATOM    373    H   1     1      -4.732   0.292  36.541  0.00  0.00             0
ATOM    374    H   1     1      -6.031  -0.517  36.120  0.00  0.00             0
ATOM    375    O   1     1      -4.997   5.714  32.945  0.00  0.00             0
ATOM    376    H   1     1      -4.249   6.164  32.749  0.00  0.00             0
ATOM    377    H   1     1      -5.604   6.320  33.553  0.00  0.00             0
ATOM    378    O   1     1      -6.360   3.344  22.733  0.00  0.00             0
ATOM    379    H   1     1      -5.989   4.229  22.933  0.00  0.00             0
ATOM    380    H   1     1      -5.928   3.195  22.106  0.00  0.00             0
ATOM    381    O   1     1     -11.738  -1.380  28.322  0.00  0.00             0
ATOM    382    H   1     1     -12.481  -1.009  27.729  0.00  0.00             0
ATOM    383    H   1     1      -1.892  -2.068  28.787  0.00  0.00             0
ATOM    384    O   1     1      -8.081   9.245  30.144  0.00  0.00             0
ATOM    385    H   1     1      -7.816   9.671  31.070  0.00  0.00             0
ATOM    386    H   1     1       2.406   8.302  30.260  0.00  0.00             0
ATOM    387    O   1     1       6.869   7.551  35.932  0.00  0.00             0
ATOM    388    H   1     1      -2.679   7.805  36.516  0.00  0.00             0
ATOM    389    H   1     1       7.040   6.529  36.004  0.00  0.00             0
ATOM    390    O   1     1      -6.605  15.783  28.906  0.00  0.00             0
ATOM    391    H   1     1      -7.050  16.604  28.963  0.00  0.00             0
ATOM    392    H   1     1       3.742  15.549  28.018  0.00  0.00             0
ATOM    393    O   1     1      -4.828   9.471  34.580  0.00  0.00             0
ATOM    394    H   1     1      -4.583   8.842  35.297  0.00  0.00             0
ATOM    395    H   1     1       4.632   8.965  34.193  0.00  0.00             0
ATOM    396    O   1     1     -12.726   9.322  33.375  0.00  0.00             0
ATOM    397    H   1     1     -13.693   9.424  33.735  0.00  0.00             0
ATOM    398    H   1     1      -2.369   9.465  32.419  0.00  0.00             0
ATOM    399    O   1     1      -4.282   2.355  36.331  0.00  0.00             0
ATOM    400    H   1     1      -3.598   1.894  36.011  0.00  0.00             0
ATOM    401    H   1     1      -4.934   2.371  35.776  0.00  0.00             0
ATOM    402    O   1     1      -2.527   7.592  29.183  0.00  0.00             0
ATOM    403    H   1     1      -3.328   7.916  28.614  0.00  0.00             0
ATOM    404    H   1     1      -2.494   8.207  30.026  0.00  0.00             0
ATOM    405    O   1     1      -0.474   7.581  27.298  0.00  0.00             0
ATOM    406    H   1     1      -0.772   7.876  26.524  0.00  0.00             0
ATOM    407    H   1     1      -1.151   7.722  27.894  0.00  0.00             0
ATOM    408    O   1     1       8.275   0.683  35.687  0.00  0.00             0
ATOM    409    H   1     1       8.570   1.032  34.797  0.00  0.00             0
ATOM    410    H   1     1       8.232  -0.246  35.377  0.00  0.00             0
ATOM    411    O   1     1       0.787  16.955  30.036  0.00  0.00             0
ATOM    412    H   1     1       1.265  16.158  30.325  0.00  0.00             0
ATOM    413    H   1     1       0.122  16.794  29.308  0.00  0.00             0
ATOM    414    O   1     1     -10.005  27.920  28.517  0.00  0.00             0
ATOM    415    H   1     1     -10.004  27.216  27.877  0.00  0.00             0
ATOM    416    H   1     1      -9.243  27.602  28.988  0.00  0.00             0
ATOM    417    O   1     1      -3.281   3.497  24.971  0.00  0.00             0
ATOM    418    H   1     1      -2.739   3.986  24.513  0.00  0.00             0
ATOM    419    H   1     1      -2.881   3.870  25.807  0.00  0.00             0
ATOM    420    O   1     1      22.553  10.576  32.617  0.00  0.00             0
ATOM    421    H   1     1      22.079   9.969  33.205  0.00  0.00             0
ATOM    422    H   1     1      23.095  11.208  33.130  0.00  0.00             0
ATOM    423    O   1     1      13.796   7.039  34.468  0.00  0.00             0
ATOM    424    H   1     1      13.044   6.511  34.164  0.00  0.00             0
ATOM    425    H   1     1      14.090   6.390  35.327  0.00  0.00             0
ATOM    426    O   1     1       6.929   5.027  29.742  0.00  0.00             0
ATOM    427    H   1     1       7.216   6.006  29.593  0.00  0.00             0
ATOM    428    H   1     1       7.061   4.433  29.149  0.00  0.00             0
ATOM    429    O   1     1      -6.697  21.379  32.540  0.00  0.00             0
ATOM    430    H   1     1      -7.230  21.390  31.624  0.00  0.00             0
ATOM    431    H   1     1      -6.085  22.182  32.452  0.00  0.00             0
ATOM    432    O   1     1      -7.709  16.973  36.153  0.00  0.00             0
ATOM    433    H   1     1      -8.012  17.804  36.133  0.00  0.00             0
ATOM    434    H   1     1      -7.723  16.723  37.124  0.00  0.00             0
ATOM    435    O   1     1      -0.526   0.474  21.581  0.00  0.00             0
ATOM    436    H   1     1      -0.565   1.062  20.926  0.00  0.00             0
ATOM    437    H   1     1       9.460  -0.399  21.317  0.00  0.00             0
ATOM    438    O   1     1      15.798  -1.693  15.154  0.00  0.00             0
ATOM    439    H   1     1      16.539  -1.209  14.974  0.00  0.00             0
ATOM    440    H   1     1      25.673  -1.509  15.981  0.00  0.00             0
ATOM    441    O   1     1      14.137 -17.076  14.488  0.00  0.00             0
ATOM    442    H   1     1       4.224 -18.089  14.463  0.00  0.00             0
ATOM    443    H   1     1      14.752 -16.579  15.163  0.00  0.00             0
ATOM    444    O   1     1      17.615  -2.783  18.648  0.00  0.00             0
ATOM    445    H   1     1      18.159  -2.889  17.864  0.00  0.00             0
ATOM    446    H   1     1      28.682  -2.560  19.308  0.00  0.00             0
ATOM    447    O   1     1       2.679   5.647  15.511  0.00  0.00             0
ATOM    448    H   1     1      -8.661   5.794  15.447  0.00  0.00             0
ATOM    449    H   1     1       2.747   5.285  16.480  0.00  0.00             0
ATOM    450    O   1     1      -3.160   5.660  18.015  0.00  0.00             0
ATOM    451    H   1     1      -3.732   4.928  18.203  0.00  0.00             0
ATOM    452    H   1     1       8.085   5.232  17.974  0.00  0.00             0
ATOM    453    O   1     1      -0.154  -3.815  19.574  0.00  0.00             0
ATOM    454    H   1     1       0.433  -3.407  20.236  0.00  0.00             0
ATOM    455    H   1     1       0.390  -3.729  18.855  0.00  0.00             0
ATOM    456    O   1     1     -12.118   2.437  16.109  0.00  0.00             0
ATOM    457    H   1     1     -12.062   2.216  17.112  0.00  0.00             0
ATOM    458    H   1     1     -11.538   3.146  16.085  0.00  0.00             0
ATOM    459    O   1     1       7.040 -11.448  15.165  0.00  0.00             0
ATOM    460    H   1     1       6.612 -10.713  15.209  0.00  0.00             0
ATOM    461    H   1     1       6.993 -11.755  16.127  0.00  0.00             0
ATOM    462    O   1     1       5.657   1.235  28.478  0.00  0.00             0
ATOM    463    H   1     1       4.798   1.565  28.451  0.00  0.00             0
ATOM    464    H   1     1       5.501   0.597  29.116  0.00  0.00             0
ATOM    465    O   1     1       2.185   0.477  21.141  0.00  0.00             0
ATOM    466    H   1     1       1.460   0.350  21.750  0.00  0.00             0
ATOM    467    H   1     1       2.935   0.566  21.838  0.00  0.00             0
ATOM    468    O   1     1     -10.632   4.592  16.827  0.00  0.00             0
ATOM    469    H   1     1     -10.584   5.467  16.298  0.00  0.00             0
ATOM    470    H   1     1      -9.756   4.436  17.069  0.00  0.00             0
ATOM    471    O   1     1       5.936  -6.404  15.432  0.00  0.00             0
ATOM    472    H   1     1       5.078  -6.176  15.400  0.00  0.00             0
ATOM    473    H   1     1       6.425  -5.510  15.359  0.00  0.00             0
ATOM    474    O   1     1      -0.052  -0.682  17.232  0.00  0.00             0
ATOM    475    H   1     1       0.045  -0.139  16.363  0.00  0.00             0
ATOM    476    H   1     1      -0.667  -0.239  17.913  0.00  0.00             0
ATOM    477    O   1     1       8.376  -8.589  17.397  0.00  0.00             0
ATOM    478    H   1     1       8.763  -7.793  16.985  0.00  0.00             0
ATOM    479    H   1     1       7.741  -8.811  16.680  0.00  0.00             0
ATOM    480    O   1     1      -1.039   3.115  19.983  0.00  0.00             0
ATOM    481    H   1     1      -1.508   3.818  20.405  0.00  0.00             0
ATOM    482    H   1     1      -0.164   3.385  20.067  0.00  0.00             0
ATOM    483    O   1     1      10.154  11.247  16.512  0.00  0.00             0
ATOM    484    H   1     1      10.657  10.586  15.896  0.00  0.00             0
ATOM    485    H   1     1      10.947  11.366  17.033  0.00  0.00             0
ATOM    486    O   1     1      -5.372   4.345  14.390  0.00  0.00             0
ATOM    487    H   1     1      -6.250   4.914  14.598  0.00  0.00             0
ATOM    488    H   1     1      -4.497   5.128  14.387  0.00  0.00             0
ATOM    489    O   1     1      -7.772  16.423  19.098  0.00  0.00             0
ATOM    490    H   1     1      -8.598  16.492  18.670  0.00  0.00             0
ATOM    491    H   1     1       2.395  -1.052  20.067  0.00  0.00             0
ATOM    492    O   1     1      -2.730 -18.047  14.645  0.00  0.00             0
ATOM    493    H   1     1      -2.644 -17.368  15.312  0.00  0.00             0
ATOM    494    H   1     1       7.929 -17.955  13.780  0.00  0.00             0
ATOM    495    O   1     1      11.044  -8.642  24.796  0.00  0.00             0
ATOM    496    H   1     1       1.568  -8.873  25.258  0.00  0.00             0
ATOM    497    H   1     1      11.224  -7.547  24.949  0.00  0.00             0
ATOM    498    O   1     1      -0.504 -11.006  15.063  0.00  0.00             0
ATOM    499    H   1     1      -0.315 -10.080  14.988  0.00  0.00             0
ATOM    500    H   1     1       8.895 -10.964  15.137  0.00  0.00             0
ATOM    501    O   1     1       2.710   7.101  18.931  0.00  0.00             0
ATOM    502    H   1     1       1.686   7.153  18.714  0.00  0.00             0
ATOM    503    H   1     1      13.429   7.867  18.765  0.00  0.00             0
ATOM    504    O   1     1     -10.148   7.271  18.412  0.00  0.00             0
ATOM    505    H   1     1     -10.910   7.172  19.023  0.00  0.00             0
ATOM    506    H   1     1      -0.527   7.671  17.856  0.00  0.00             0
ATOM    507    O   1     1       1.176   9.669  14.754  0.00  0.00             0
ATOM    508    H   1     1       1.209  10.005  13.829  0.00  0.00             0
ATOM    509    H   1     1       2.008  -8.460  14.830  0.00  0.00             0
ATOM    510    O   1     1      -3.726  -9.645  19.418  0.00  0.00             0
ATOM    511    H   1     1      -3.367  -8.853  19.123  0.00  0.00             0
ATOM    512    H   1     1      -3.603 -10.364  18.952  0.00  0.00             0
ATOM    513    O   1     1      -2.699   3.034  27.726  0.00  0.00             0
ATOM    514    H   1     1      -3.282   2.227  27.964  0.00  0.00             0
ATOM    515    H   1     1      -2.086   2.772  28.321  0.00  0.00             0
ATOM    516    O   1     1       7.396  -0.359  26.096  0.00  0.00             0
ATOM    517    H   1     1       6.669   0.292  26.330  0.00  0.00             0
ATOM    518    H   1     1       8.017   0.063  25.477  0.00  0.00             0
ATOM    519    O   1     1       5.630   2.231  15.975  0.00  0.00             0
ATOM    520    H   1     1       6.551   2.407  15.911  0.00  0.00             0
ATOM    521    H   1     1       5.347   3.027  15.602  0.00  0.00             0
ATOM    522    O   1     1      -3.366  14.122  22.259  0.00  0.00             0
ATOM    523    H   1     1      -3.717  13.301  22.049  0.00  0.00             0
ATOM    524    H   1     1      -3.461  14.224  23.272  0.00  0.00             0
ATOM    525    O   1     1      16.923  17.481  22.664  0.00  0.00             0
ATOM    526    H   1     1      17.576  17.146  22.180  0.00  0.00             0
ATOM    527    H   1     1      17.500  -0.048  23.269  0.00  0.00             0
ATOM    528    O   1     1      14.205   0.241  23.201  0.00  0.00             0
ATOM    529    H   1     1      15.000   0.414  22.876  0.00  0.00             0
ATOM    530    H   1     1      14.275   0.728  24.028  0.00  0.00             0
ATOM    531    O   1     1      12.381  -6.638  18.082  0.00  0.00             0
ATOM    532    H   1     1      12.623  -5.753  17.904  0.00  0.00             0
ATOM    533    H   1     1      11.760  -6.510  18.937  0.00  0.00             0
ATOM    534    O   1     1       8.666   1.067  18.593  0.00  0.00             0
ATOM    535    H   1     1       8.782   1.923  19.076  0.00  0.00             0
ATOM    536    H   1     1       7.759   0.816  18.516  0.00  0.00             0
ATOM    537    O   1     1      18.887  -2.533  16.187  0.00  0.00             0
ATOM    538    H   1     1      18.261  -2.022  15.651  0.00  0.00             0
ATOM    539    H   1     1      19.426  -1.834  16.251  0.00  0.00             0
ATOM    540    O   1     1      -6.351   6.895  26.958  0.00  0.00             0
ATOM    541    H   1     1      -6.717   6.058  27.596  0.00  0.00             0
ATOM    542    H   1     1      -5.588   7.313  27.340  0.00  0.00             0
ATOM    543    O   1     1       8.707   1.132  23.987  0.00  0.00             0
ATOM    544    H   1     1       8.041   1.800  23.865  0.00  0.00             0
ATOM    545    H   1     1      19.405   1.057  23.039  0.00  0.00             0
ATOM    546    O   1     1       0.566   8.338  33.761  0.00  0.00             0
ATOM    547    H   1     1      -0.123   8.872  33.114  0.00  0.00             0
ATOM    548    H   1     1      10.554   8.523  34.679  0.00  0.00             0
ATOM    549    O   1     1      17.149  14.634  29.308  0.00  0.00             0
ATOM    550    H   1     1       6.189  14.990  28.744  0.00  0.00             0
ATOM    551    H   1     1      17.432  13.696  28.781  0.00  0.00             0
ATOM    552    O   1     1      -3.371  14.988  24.816  0.00  0.00             0
ATOM    553    H   1     1      -4.158  15.005  25.436  0.00  0.00             0
ATOM    554    H   1     1       7.322  15.905  25.199  0.00  0.00             0
ATOM    555    O   1     1       9.827  13.268  14.725  0.00  0.00             0
ATOM    556    H   1     1      -1.057  13.948  15.296  0.00  0.00             0
ATOM    557    H   1     1       9.870  12.625  15.453  0.00  0.00             0
ATOM    558    O   1     1      -4.291   8.820  15.852  0.00  0.00             0
ATOM    559    H   1     1      -5.135   8.581  15.315  0.00  0.00             0
ATOM    560    H   1     1       6.229   9.721  15.837  0.00  0.00             0
ATOM    561    O   1     1      -4.097 -18.113  19.130  0.00  0.00             0
ATOM    562    H   1     1      -4.747 -18.072  18.246  0.00  0.00             0
ATOM    563    H   1     1      -3.861 -18.979  19.248  0.00  0.00             0
ATOM    564    O   1     1      -7.079  -9.620  15.248  0.00  0.00             0
ATOM    565    H   1     1      -6.793 -10.501  15.397  0.00  0.00             0
ATOM    566    H   1     1      -7.186  -9.250  16.164  0.00  0.00             0
ATOM    567    O   1     1       5.622  11.815  19.733  0.00  0.00             0
ATOM    568    H   1     1       6.581  11.732  19.758  0.00  0.00             0
ATOM    569    H   1     1       5.293  12.622  19.255  0.00  0.00             0
ATOM    570    O   1     1       3.392  11.826  21.522  0.00  0.00             0
ATOM    571    H   1     1       4.028  11.881  20.836  0.00  0.00             0
ATOM    572    H   1     1       3.718  12.496  22.087  0.00  0.00             0
ATOM    573    O   1     1      -6.581   9.333  25.302  0.00  0.00             0
ATOM    574    H   1     1      -6.683   9.403  24.367  0.00  0.00             0
ATOM    575    H   1     1      -6.432   8.285  25.498  0.00  0.00             0
ATOM    576    O   1     1      -8.344  20.976  20.542  0.00  0.00             0
ATOM    577    H   1     1      -7.491  21.366  20.766  0.00  0.00             0
ATOM    578    H   1     1      -8.429  20.098  20.548  0.00  0.00             0
ATOM    579    O   1     1      14.532  -0.454  17.354  0.00  0.00             0
ATOM    580    H   1     1      14.313   0.495  17.087  0.00  0.00             0
ATOM    581    H   1     1      13.824  -0.790  18.028  0.00  0.00             0
ATOM    582    O   1     1       0.207   1.571  25.704  0.00  0.00             0
ATOM    583    H   1     1       0.913   1.955  25.237  0.00  0.00             0
ATOM    584    H   1     1      -0.345   1.367  25.009  0.00  0.00             0
ATOM    585    O   1     1       4.478  -4.008  15.419  0.00  0.00             0
ATOM    586    H   1     1       4.738  -3.054  15.539  0.00  0.00             0
ATOM    587    H   1     1       3.909  -3.911  14.696  0.00  0.00             0
ATOM    588    O   1     1      -2.308   9.543  26.186  0.00  0.00             0
ATOM    589    H   1     1      -2.346   9.201  25.406  0.00  0.00             0
ATOM    590    H   1     1      -2.371  10.454  25.995  0.00  0.00             0
ATOM    591    O   1     1       0.823  11.518  20.556  0.00  0.00             0
ATOM    592    H   1     1       0.154  12.129  20.722  0.00  0.00             0
ATOM    593    H   1     1       1.716  11.606  21.113  0.00  0.00             0
ATOM    594    O   1     1      -1.880  11.744  19.668  0.00  0.00             0
ATOM    595    H   1     1      -1.391  12.574  19.376  0.00  0.00             0
ATOM    596    H   1     1      -1.287  11.021  19.442  0.00  0.00             0
ATOM    597    O   1     1      -6.256  -6.985  28.558  0.00  0.00             0
ATOM    598    H   1     1      -5.687  -6.469  29.195  0.00  0.00             0
ATOM    599    H   1     1       3.557  -7.329  29.205  0.00  0.00             0
ATOM    600    O   1     1       9.313  -6.320  34.897  0.00  0.00             0
ATOM    601    H   1     1       8.621  -6.893  34.538  0.00  0.00             0
ATOM    602    H   1     1      20.102  -7.021  35.071  0.00  0.00             0
ATOM    603    O   1     1       4.016  -2.952  22.822  0.00  0.00             0
ATOM    604    H   1     1      -6.485  -1.961  23.042  0.00  0.00             0
ATOM    605    H   1     1       4.887  -3.252  22.538  0.00  0.00             0
ATOM    606    O   1     1      -1.340   7.313  20.495  0.00  0.00             0
ATOM    607    H   1     1      -2.179   7.744  20.415  0.00  0.00             0
ATOM    608    H   1     1       9.585   8.034  20.873  0.00  0.00             0
ATOM    609    O   1     1      15.025  -3.771  18.198  0.00  0.00             0
ATOM    610    H   1     1       5.620  -3.547  18.510  0.00  0.00             0
ATOM    611    H   1     1      15.313  -4.105  17.402  0.00  0.00             0
ATOM    612    O   1     1      -7.290   9.445  22.674  0.00  0.00             0
ATOM    613    H   1     1      -7.226  10.299  22.208  0.00  0.00             0
ATOM    614    H   1     1       2.461   8.794  22.162  0.00  0.00             0
ATOM    615    O   1     1      -8.392  -3.985  17.657  0.00  0.00             0
ATOM    616    H   1     1      -8.906  -3.451  17.054  0.00  0.00             0
ATOM    617    H   1     1      -7.824  -3.339  18.147  0.00  0.00             0
ATOM    618    O   1     1       7.731   4.842  21.505  0.00  0.00             0
ATOM    619    H   1     1       8.123   5.620  21.264  0.00  0.00             0
ATOM    620    H   1     1       6.894   5.099  21.671  0.00  0.00             0
ATOM    621    O   1     1      -4.198  13.671  31.859  0.00  0.00             0
ATOM    622    H   1     1      -3.316  13.774  32.188  0.00  0.00             0
ATOM    623    H   1     1      -4.294  14.137  30.950  0.00  0.00             0
ATOM    624    O   1     1      -4.272  -6.297  23.470  0.00  0.00             0
ATOM    625    H   1     1      -4.515  -7.043  23.061  0.00  0.00             0
ATOM    626    H   1     1      -5.015  -6.309  24.099  0.00  0.00             0
ATOM    627    O   1     1       1.169   0.415  14.700  0.00  0.00             0
ATOM    628    H   1     1       2.025   0.504  14.877  0.00  0.00             0
ATOM    629    H   1     1       1.199   0.771  13.721  0.00  0.00             0
ATOM    630    O   1     1      -7.741   4.410  18.067  0.00  0.00             0
ATOM    631    H   1     1      -7.630   5.394  18.365  0.00  0.00             0
ATOM    632    H   1     1      -8.120   3.828  18.718  0.00  0.00             0
ATOM    633    O   1     1      -5.194   5.406  24.708  0.00  0.00             0
ATOM    634    H   1     1      -5.654   5.803  25.641  0.00  0.00             0
ATOM    635    H   1     1      -4.389   4.905  25.104  0.00  0.00             0
ATOM    636    O   1     1       9.135  -5.726  24.286  0.00  0.00             0
ATOM    637    H   1     1       9.410  -4.964  24.012  0.00  0.00             0
ATOM    638    H   1     1       8.406  -5.791  23.897  0.00  0.00             0
ATOM    639    O   1     1      -0.017   2.773  28.291  0.00  0.00             0
ATOM    640    H   1     1       0.301   3.675  27.987  0.00  0.00             0
ATOM    641    H   1     1      -0.235   2.182  27.611  0.00  0.00             0
ATOM    642    O   1     1       1.387  14.870  21.866  0.00  0.00             0
ATOM    643    H   1     1       1.245  14.604  22.987  0.00  0.00             0
ATOM    644    H   1     1       2.426  15.007  22.071  0.00  0.00             0
ATOM    645    O   1     1       1.500   5.867  33.163  0.00  0.00             0
ATOM    646    H   1     1       0.952   6.617  33.497  0.00  0.00             0
ATOM    647    H   1     1       1.971   6.067  32.391  0.00  0.00             0
ATOM    648    O   1     1       1.471  -3.146  14.716  0.00  0.00             0
ATOM    649    H   1     1       1.362  -2.302  14.622  0.00  0.00             0
ATOM    650    H   1     1       0.808  -3.724  14.664  0.00  0.00             0
ATOM    651    O   1     1      -9.552  14.432  24.434  0.00  0.00             0
ATOM    652    H   1     1      -9.415  14.987  25.215  0.00  0.00             0
ATOM    653    H   1     1       1.109  -4.245  24.876  0.00  0.00             0
ATOM    654    O   1     1      -5.061 -14.155  18.325  0.00  0.00             0
ATOM    655    H   1     1      -4.829 -14.774  17.458  0.00  0.00             0
ATOM    656    H   1     1       4.331 -13.839  18.348  0.00  0.00             0
ATOM    657    O   1     1      14.839  -3.074  26.267  0.00  0.00             0
ATOM    658    H   1     1       4.153  -4.083  26.285  0.00  0.00             0
ATOM    659    H   1     1      14.281  -2.744  25.632  0.00  0.00             0
ATOM    660    O   1     1       2.049  12.458  25.711  0.00  0.00             0
ATOM    661    H   1     1       1.603  12.599  26.679  0.00  0.00             0
ATOM    662    H   1     1      13.332  12.156  25.793  0.00  0.00             0
ATOM    663    O   1     1      -0.251   8.785  36.444  0.00  0.00             0
ATOM    664    H   1     1     -10.709   7.783  36.298  0.00  0.00             0
ATOM    665    H   1     1       0.430   9.015  37.259  0.00  0.00             0
ATOM    666    O   1     1      -6.934  20.270  27.697  0.00  0.00             0
ATOM    667    H   1     1      -7.410  19.573  28.204  0.00  0.00             0
ATOM    668    H   1     1       3.203  20.344  26.587  0.00  0.00             0
ATOM    669    O   1     1       8.006  24.478  32.790  0.00  0.00             0
ATOM    670    H   1     1       8.616  23.928  33.172  0.00  0.00             0
ATOM    671    H   1     1       8.045   7.420  33.460  0.00  0.00             0
ATOM    672    O   1     1       5.285   1.143  25.622  0.00  0.00             0
ATOM    673    H   1     1       5.720   1.967  25.410  0.00  0.00             0
ATOM    674    H   1     1       5.080   1.288  26.597  0.00  0.00             0
ATOM    675    O   1     1       8.709   3.214  30.934  0.00  0.00             0
ATOM    676    H   1     1       8.046   3.930  30.778  0.00  0.00             0
ATOM    677    H   1     1       9.069   3.096  29.993  0.00  0.00             0
ATOM    678    O   1     1      -2.531   8.400  23.668  0.00  0.00             0
ATOM    679    H   1     1      -3.188   8.793  22.991  0.00  0.00             0
ATOM    680    H   1     1      -1.789   8.597  23.071  0.00  0.00             0
ATOM    681    O   1     1      -5.059   6.267  22.007  0.00  0.00             0
ATOM    682    H   1     1      -4.787   6.353  23.054  0.00  0.00             0
ATOM    683    H   1     1      -4.847   7.069  21.547  0.00  0.00             0
ATOM    684    O   1     1      -6.311   9.284  17.880  0.00  0.00             0
ATOM    685    H   1     1      -5.752   9.405  17.158  0.00  0.00             0
ATOM    686    H   1     1      -6.641   9.955  18.160  0.00  0.00             0
ATOM    687    O   1     1      -0.261   9.328  22.102  0.00  0.00             0
ATOM    688    H   1     1       0.051   9.416  23.017  0.00  0.00             0
ATOM    689    H   1     1       0.009  -7.691  21.605  0.00  0.00             0
ATOM    690    O   1     1      -1.633  -1.984  21.718  0.00  0.00             0
ATOM    691    H   1     1      -2.297  -2.725  21.816  0.00  0.00             0
ATOM    692    H   1     1      -0.698  -2.394  22.140  0.00  0.00             0
ATOM    693    O   1     1       0.864   4.825  26.175  0.00  0.00             0
ATOM    694    H   1     1       0.052   4.466  25.425  0.00  0.00             0
ATOM    695    H   1     1       0.751   5.596  26.472  0.00  0.00             0
ATOM    696    O   1     1       2.985  18.272  29.586  0.00  0.00             0
ATOM    697    H   1     1       2.265  17.919  29.914  0.00  0.00             0
ATOM    698    H   1     1       3.039  19.093  30.140  0.00  0.00             0
ATOM    699    O   1     1       2.656  20.633  25.028  0.00  0.00             0
ATOM    700    H   1     1       2.151  21.460  25.069  0.00  0.00             0
ATOM    701    H   1     1       2.891  20.664  24.063  0.00  0.00             0
ATOM    702    O   1     1       1.767  14.346  29.999  0.00  0.00             0
ATOM    703    H   1     1       2.674  14.250  29.585  0.00  0.00             0
ATOM    704    H   1     1       2.079  14.114  30.994  0.00  0.00             0
ATOM    705   Al   1     1       6.301   4.131   8.734  0.00  0.00             0
ATOM    706   Al   1     1       3.776  -0.268   8.829  0.00  0.00             0
ATOM    707   Al   1     1       3.825   5.749   8.794  0.00  0.00             0
ATOM    708   Al   1     1       6.196   1.101   8.939  0.00  0.00             0
ATOM    709   Si   1     1       2.019   5.544  11.596  0.00  0.00             0
ATOM    710   Si   1     1       4.621   1.111  11.682  0.00  0.00             0
ATOM    711   Si   1     1       4.416   7.115  11.693  0.00  0.00             0
ATOM    712   Si   1     1       7.155   2.659  11.599  0.00  0.00             0
ATOM    713    O   1     1       7.390   5.571  10.030  0.00  0.00             0
ATOM    714    O   1     1       4.742   1.010  10.058  0.00  0.00             0
ATOM    715    O   1     1       6.936   2.671   9.960  0.00  0.00             0
ATOM    716    O   1     1       4.436   7.220  10.008  0.00  0.00             0
ATOM    717    O   1     1       7.051   4.103  12.094  0.00  0.00             0
ATOM    718    O   1     1       4.494   8.549  12.126  0.00  0.00             0
ATOM    719    O   1     1       5.794   6.484  11.974  0.00  0.00             0
ATOM    720    O   1     1       3.395   1.909  11.860  0.00  0.00             0
ATOM    721    O   1     1       5.936   1.846  12.113  0.00  0.00             0
ATOM    722    O   1     1       3.224   6.312  12.158  0.00  0.00             0
ATOM    723    O   1     1       7.239  -0.195  10.016  0.00  0.00             0
ATOM    724    O   1     1       4.725   4.308   9.888  0.00  0.00             0
ATOM    725    O   1     1       3.023   7.183   7.779  0.00  0.00             0
ATOM    726    O   1     1       5.624   2.678   7.778  0.00  0.00             0
ATOM    727    O   1     1       7.949   4.286   7.783  0.00  0.00             0
ATOM    728    O   1     1       5.482   0.000   7.669  0.00  0.00             0
ATOM    729    O   1     1       8.121   1.207   7.879  0.00  0.00             0
ATOM    730    O   1     1       5.428   5.547   7.630  0.00  0.00             0
ATOM    731    H   1     1       6.822   7.824  10.269  0.00  0.00             0
ATOM    732    H   1     1       4.439   3.784  10.717  0.00  0.00             0
ATOM    733    H   1     1       7.849   7.339   6.735  0.00  0.00             0
ATOM    734    H   1     1       4.954   2.804   7.117  0.00  0.00             0
ATOM    735    H   1     1       8.500   3.812   6.999  0.00  0.00             0
ATOM    736    H   1     1       5.896   7.934   7.799  0.00  0.00             0
ATOM    737    H   1     1       6.169   5.858   7.260  0.00  0.00             0
ATOM    738    H   1     1       8.536   2.044   7.604  0.00  0.00             0
ATOM    739   Al   1     1       9.500   3.229   1.386  0.00  0.00             0
ATOM    740   Al   1     1       6.846  -1.108   1.682  0.00  0.00             0
ATOM    741   Al   1     1       6.818   4.716   1.396  0.00  0.00             0
ATOM    742   Al   1     1       9.517   0.246   1.518  0.00  0.00             0
ATOM    743   Si   1     1       5.111   4.525   4.312  0.00  0.00             0
ATOM    744   Si   1     1       7.773   0.234   4.416  0.00  0.00             0
ATOM    745   Si   1     1       7.631   5.932   4.237  0.00  0.00             0
ATOM    746   Si   1     1      10.317   1.791   4.289  0.00  0.00             0
ATOM    747    O   1     1      10.505   4.644   2.646  0.00  0.00             0
ATOM    748    O   1     1       7.890   0.108   2.770  0.00  0.00             0
ATOM    749    O   1     1      10.258   1.942   2.659  0.00  0.00             0
ATOM    750    O   1     1       7.516   6.092   2.677  0.00  0.00             0
ATOM    751    O   1     1      10.447   3.317   4.848  0.00  0.00             0
ATOM    752    O   1     1       7.512   7.491   4.725  0.00  0.00             0
ATOM    753    O   1     1       9.032   5.446   4.561  0.00  0.00             0
ATOM    754    O   1     1       6.454   0.997   4.804  0.00  0.00             0
ATOM    755    O   1     1       9.033   1.081   4.711  0.00  0.00             0
ATOM    756    O   1     1       6.431   5.146   4.830  0.00  0.00             0
ATOM    757    O   1     1      10.410  -1.132   2.689  0.00  0.00             0
ATOM    758    O   1     1       7.835   3.428   2.573  0.00  0.00             0
ATOM    759    O   1     1       6.270   6.155   0.316  0.00  0.00             0
ATOM    760    O   1     1       8.897   1.719   0.546  0.00  0.00             0
ATOM    761    O   1     1      11.111   3.414   0.280  0.00  0.00             0
ATOM    762    O   1     1       8.456  -0.919   0.441  0.00  0.00             0
ATOM    763    O   1     1      11.129   0.063   0.451  0.00  0.00             0
ATOM    764    O   1     1       8.526   4.563   0.342  0.00  0.00             0
ATOM    765    H   1     1       9.882   7.078   2.701  0.00  0.00             0
ATOM    766    H   1     1       7.312   2.849   2.940  0.00  0.00             0
ATOM    767    H   1     1      10.679   6.386  -0.157  0.00  0.00             0
ATOM    768    H   1     1       8.282   1.439  -0.149  0.00  0.00             0
ATOM    769    H   1     1      11.516   3.073  -0.579  0.00  0.00             0
ATOM    770    H   1     1       8.839   8.047  -0.694  0.00  0.00             0
ATOM    771    H   1     1       9.260   4.930  -0.097  0.00  0.00             0
ATOM    772    H   1     1      11.291   0.664  -0.180  0.00  0.00             0
ATOM    773   Al   1     1       6.132  -4.685   8.898  0.00  0.00             0
ATOM    774   Al   1     1       3.785  -9.175   8.868  0.00  0.00             0
ATOM    775   Al   1     1       3.592  -3.142   8.731  0.00  0.00             0
ATOM    776   Al   1     1       6.255  -7.720   8.830  0.00  0.00             0
ATOM    777   Si   1     1       1.918  -3.404  11.586  0.00  0.00             0
ATOM    778   Si   1     1       4.589  -7.840  11.548  0.00  0.00             0
ATOM    779   Si   1     1       4.507  -1.883  11.523  0.00  0.00             0
ATOM    780   Si   1     1       7.119  -6.371  11.597  0.00  0.00             0
ATOM    781    O   1     1       7.124  -3.462   9.900  0.00  0.00             0
ATOM    782    O   1     1       4.695  -8.007   9.916  0.00  0.00             0
ATOM    783    O   1     1       6.781  -6.258   9.969  0.00  0.00             0
ATOM    784    O   1     1       4.374  -1.767   9.929  0.00  0.00             0
ATOM    785    O   1     1       6.975  -4.878  12.109  0.00  0.00             0
ATOM    786    O   1     1       4.516  -0.441  12.077  0.00  0.00             0
ATOM    787    O   1     1       5.790  -2.712  11.867  0.00  0.00             0
ATOM    788    O   1     1       3.337  -7.036  11.768  0.00  0.00             0
ATOM    789    O   1     1       5.909  -7.272  12.054  0.00  0.00             0
ATOM    790    O   1     1       3.151  -2.613  11.959  0.00  0.00             0
ATOM    791    O   1     1       7.184  -9.205   9.865  0.00  0.00             0
ATOM    792    O   1     1       4.541  -4.611   9.972  0.00  0.00             0
ATOM    793    O   1     1       3.049  -1.660   7.792  0.00  0.00             0
ATOM    794    O   1     1       5.589  -6.293   7.822  0.00  0.00             0
ATOM    795    O   1     1       7.811  -4.742   7.721  0.00  0.00             0
ATOM    796    O   1     1       5.285  -9.228   7.851  0.00  0.00             0
ATOM    797    O   1     1       7.941  -7.660   7.799  0.00  0.00             0
ATOM    798    O   1     1       5.272  -3.315   7.788  0.00  0.00             0
ATOM    799    H   1     1       7.111  -0.932  10.593  0.00  0.00             0
ATOM    800    H   1     1       4.145  -5.325   9.999  0.00  0.00             0
ATOM    801    H   1     1       7.663  -1.414   6.713  0.00  0.00             0
ATOM    802    H   1     1       5.203  -6.021   7.001  0.00  0.00             0
ATOM    803    H   1     1       7.851  -4.779   6.778  0.00  0.00             0
ATOM    804    H   1     1       5.748  -0.657   7.131  0.00  0.00             0
ATOM    805    H   1     1       6.008  -2.837   7.349  0.00  0.00             0
ATOM    806    H   1     1       7.925  -7.107   7.054  0.00  0.00             0
ATOM    807   Al   1     1       9.473  -5.713   1.652  0.00  0.00             0
ATOM    808   Al   1     1       6.870 -10.010   1.200  0.00  0.00             0
ATOM    809   Al   1     1       6.665  -4.080   1.289  0.00  0.00             0
ATOM    810   Al   1     1       9.524  -8.733   1.472  0.00  0.00             0
ATOM    811   Si   1     1       5.161  -4.270   4.170  0.00  0.00             0
ATOM    812   Si   1     1       7.481  -8.956   4.116  0.00  0.00             0
ATOM    813   Si   1     1       7.768  -2.683   4.105  0.00  0.00             0
ATOM    814   Si   1     1      10.001  -7.397   4.303  0.00  0.00             0
ATOM    815    O   1     1      10.361  -4.504   2.723  0.00  0.00             0
ATOM    816    O   1     1       7.669  -9.041   2.588  0.00  0.00             0
ATOM    817    O   1     1       9.917  -7.232   2.711  0.00  0.00             0
ATOM    818    O   1     1       7.638  -2.585   2.502  0.00  0.00             0
ATOM    819    O   1     1      10.057  -5.858   4.859  0.00  0.00             0
ATOM    820    O   1     1       7.696  -1.310   4.774  0.00  0.00             0
ATOM    821    O   1     1       9.146  -3.372   4.508  0.00  0.00             0
ATOM    822    O   1     1       6.147  -8.186   4.435  0.00  0.00             0
ATOM    823    O   1     1       8.762  -8.184   4.726  0.00  0.00             0
ATOM    824    O   1     1       6.528  -3.524   4.584  0.00  0.00             0
ATOM    825    O   1     1      10.253 -10.017   2.480  0.00  0.00             0
ATOM    826    O   1     1       7.696  -5.392   2.339  0.00  0.00             0
ATOM    827    O   1     1       6.087  -2.599   0.519  0.00  0.00             0
ATOM    828    O   1     1       8.606  -7.188   0.466  0.00  0.00             0
ATOM    829    O   1     1      10.872  -5.499   0.390  0.00  0.00             0
ATOM    830    O   1     1       8.415 -10.098   0.274  0.00  0.00             0
ATOM    831    O   1     1      11.030  -8.692   0.401  0.00  0.00             0
ATOM    832    O   1     1       8.567  -4.273   0.220  0.00  0.00             0
ATOM    833    H   1     1      10.020  -1.983   3.244  0.00  0.00             0
ATOM    834    H   1     1       7.012  -6.056   2.512  0.00  0.00             0
ATOM    835    H   1     1      10.290  -2.635  -0.103  0.00  0.00             0
ATOM    836    H   1     1       8.237  -6.583  -0.240  0.00  0.00             0
ATOM    837    H   1     1      10.374  -5.376  -0.525  0.00  0.00             0
ATOM    838    H   1     1       8.146  -1.168  -0.502  0.00  0.00             0
ATOM    839    H   1     1       9.016  -3.293  -0.026  0.00  0.00             0
ATOM    840    H   1     1      11.636  -8.112   0.152  0.00  0.00             0
ATOM    841   Al   1     1       1.332   4.307   8.663  0.00  0.00             0
ATOM    842   Al   1     1      -1.385  -0.304   8.788  0.00  0.00             0
ATOM    843   Al   1     1      -1.447   5.670   8.843  0.00  0.00             0
ATOM    844   Al   1     1       1.153   1.287   8.770  0.00  0.00             0
ATOM    845   Si   1     1      -3.123   5.574  11.639  0.00  0.00             0
ATOM    846   Si   1     1      -0.453   1.073  11.502  0.00  0.00             0
ATOM    847   Si   1     1      -0.574   7.107  11.499  0.00  0.00             0
ATOM    848   Si   1     1       1.975   2.535  11.559  0.00  0.00             0
ATOM    849    O   1     1       2.276   5.482   9.955  0.00  0.00             0
ATOM    850    O   1     1      -0.295   0.983   9.892  0.00  0.00             0
ATOM    851    O   1     1       1.759   2.584   9.925  0.00  0.00             0
ATOM    852    O   1     1      -0.768   7.120   9.904  0.00  0.00             0
ATOM    853    O   1     1       1.989   4.052  12.035  0.00  0.00             0
ATOM    854    O   1     1      -0.687   8.584  12.042  0.00  0.00             0
ATOM    855    O   1     1       0.696   6.361  11.749  0.00  0.00             0
ATOM    856    O   1     1      -1.761   2.086  11.870  0.00  0.00             0
ATOM    857    O   1     1       0.811   1.725  12.128  0.00  0.00             0
ATOM    858    O   1     1      -1.836   6.229  12.133  0.00  0.00             0
ATOM    859    O   1     1       1.902  -0.339   9.832  0.00  0.00             0
ATOM    860    O   1     1      -0.422   4.346   9.577  0.00  0.00             0
ATOM    861    O   1     1       8.220   7.066   7.637  0.00  0.00             0
ATOM    862    O   1     1       0.401   2.666   7.635  0.00  0.00             0
ATOM    863    O   1     1       2.913   4.447   7.629  0.00  0.00             0
ATOM    864    O   1     1       0.091  -0.181   7.703  0.00  0.00             0
ATOM    865    O   1     1       2.851   1.177   7.903  0.00  0.00             0
ATOM    866    O   1     1       0.345   5.573   7.562  0.00  0.00             0
ATOM    867    H   1     1       1.770   7.943  10.006  0.00  0.00             0
ATOM    868    H   1     1      -0.854   3.634  10.114  0.00  0.00             0
ATOM    869    H   1     1       2.518   7.470   7.072  0.00  0.00             0
ATOM    870    H   1     1       0.188   2.990   6.708  0.00  0.00             0
ATOM    871    H   1     1       3.404   4.439   6.713  0.00  0.00             0
ATOM    872    H   1     1       0.465   7.962   7.814  0.00  0.00             0
ATOM    873    H   1     1       0.555   6.105   6.780  0.00  0.00             0
ATOM    874    H   1     1       3.341   1.863   8.101  0.00  0.00             0
ATOM    875   Al   1     1       4.518   3.033   1.629  0.00  0.00             0
ATOM    876   Al   1     1       1.711  -1.327   1.707  0.00  0.00             0
ATOM    877   Al   1     1       1.878   4.878   1.479  0.00  0.00             0
ATOM    878   Al   1     1       4.301   0.262   1.730  0.00  0.00             0
ATOM    879   Si   1     1       0.048   4.730   4.306  0.00  0.00             0
ATOM    880   Si   1     1       2.522   0.067   4.489  0.00  0.00             0
ATOM    881   Si   1     1       2.588   6.251   4.258  0.00  0.00             0
ATOM    882   Si   1     1       5.038   1.616   4.569  0.00  0.00             0
ATOM    883    O   1     1       5.280   4.350   2.676  0.00  0.00             0
ATOM    884    O   1     1       2.736  -0.037   2.849  0.00  0.00             0
ATOM    885    O   1     1       4.938   1.726   2.893  0.00  0.00             0
ATOM    886    O   1     1       2.468   6.333   2.642  0.00  0.00             0
ATOM    887    O   1     1       4.944   3.141   4.961  0.00  0.00             0
ATOM    888    O   1     1       2.627   7.729   4.791  0.00  0.00             0
ATOM    889    O   1     1       3.900   5.481   4.560  0.00  0.00             0
ATOM    890    O   1     1       1.210   0.889   4.703  0.00  0.00             0
ATOM    891    O   1     1       3.798   0.881   4.898  0.00  0.00             0
ATOM    892    O   1     1       1.251   5.549   4.712  0.00  0.00             0
ATOM    893    O   1     1       5.291  -1.049   2.690  0.00  0.00             0
ATOM    894    O   1     1       2.709   3.513   2.631  0.00  0.00             0
ATOM    895    O   1     1      11.500   6.354   0.324  0.00  0.00             0
ATOM    896    O   1     1       3.561   1.599   0.689  0.00  0.00             0
ATOM    897    O   1     1       5.959   3.224   0.446  0.00  0.00             0
ATOM    898    O   1     1       3.386  -1.045   0.574  0.00  0.00             0
ATOM    899    O   1     1       5.888   0.241   0.570  0.00  0.00             0
ATOM    900    O   1     1       3.437   4.542   0.440  0.00  0.00             0
ATOM    901    H   1     1       4.630   6.893   2.052  0.00  0.00             0
ATOM    902    H   1     1       1.932   2.915   2.612  0.00  0.00             0
ATOM    903    H   1     1       6.708   6.109  -0.583  0.00  0.00             0
ATOM    904    H   1     1       2.988   1.913  -0.052  0.00  0.00             0
ATOM    905    H   1     1       6.715   2.668   0.184  0.00  0.00             0
ATOM    906    H   1     1       3.430   7.527  -0.600  0.00  0.00             0
ATOM    907    H   1     1       3.920   5.260   0.011  0.00  0.00             0
ATOM    908    H   1     1       5.765   1.075  -0.030  0.00  0.00             0
ATOM    909   Al   1     1       1.205  -4.758   8.695  0.00  0.00             0
ATOM    910   Al   1     1      -1.411  -9.119   8.772  0.00  0.00             0
ATOM    911   Al   1     1      -1.489  -3.281   8.624  0.00  0.00             0
ATOM    912   Al   1     1       1.064  -7.571   8.795  0.00  0.00             0
ATOM    913   Si   1     1      -3.293  -3.483  11.519  0.00  0.00             0
ATOM    914   Si   1     1      -0.617  -7.866  11.493  0.00  0.00             0
ATOM    915   Si   1     1      -0.793  -1.890  11.495  0.00  0.00             0
ATOM    916   Si   1     1       1.935  -6.331  11.569  0.00  0.00             0
ATOM    917    O   1     1       1.998  -3.527   9.843  0.00  0.00             0
ATOM    918    O   1     1      -0.483  -7.808   9.885  0.00  0.00             0
ATOM    919    O   1     1       1.851  -6.304   9.921  0.00  0.00             0
ATOM    920    O   1     1      -0.988  -1.835   9.870  0.00  0.00             0
ATOM    921    O   1     1       1.908  -4.837  12.133  0.00  0.00             0
ATOM    922    O   1     1      -0.859  -0.462  11.934  0.00  0.00             0
ATOM    923    O   1     1       0.507  -2.645  11.777  0.00  0.00             0
ATOM    924    O   1     1      -1.857  -6.973  11.905  0.00  0.00             0
ATOM    925    O   1     1       0.694  -7.152  12.063  0.00  0.00             0
ATOM    926    O   1     1      -2.026  -2.637  12.033  0.00  0.00             0
ATOM    927    O   1     1       2.101  -9.019   9.900  0.00  0.00             0
ATOM    928    O   1     1      -0.513  -4.676   9.511  0.00  0.00             0
ATOM    929    O   1     1       7.999  -1.788   7.544  0.00  0.00             0
ATOM    930    O   1     1       0.611  -6.255   7.743  0.00  0.00             0
ATOM    931    O   1     1       2.785  -4.528   7.549  0.00  0.00             0
ATOM    932    O   1     1       0.077  -9.048   7.703  0.00  0.00             0
ATOM    933    O   1     1       2.788  -7.922   7.577  0.00  0.00             0
ATOM    934    O   1     1       0.249  -3.368   7.419  0.00  0.00             0
ATOM    935    H   1     1       1.281  -1.062   9.502  0.00  0.00             0
ATOM    936    H   1     1      -1.174  -5.408   9.288  0.00  0.00             0
ATOM    937    H   1     1       2.420  -1.554   7.164  0.00  0.00             0
ATOM    938    H   1     1      -0.100  -6.193   7.161  0.00  0.00             0
ATOM    939    H   1     1       2.772  -5.286   6.944  0.00  0.00             0
ATOM    940    H   1     1      -0.147   0.129   6.904  0.00  0.00             0
ATOM    941    H   1     1       0.794  -3.270   6.657  0.00  0.00             0
ATOM    942    H   1     1       3.464  -7.594   7.152  0.00  0.00             0
ATOM    943   Al   1     1       4.256  -5.601   1.430  0.00  0.00             0
ATOM    944   Al   1     1       1.747 -10.095   1.485  0.00  0.00             0
ATOM    945   Al   1     1       1.520  -4.261   1.515  0.00  0.00             0
ATOM    946   Al   1     1       4.266  -8.547   1.157  0.00  0.00             0
ATOM    947   Si   1     1      -0.121  -4.344   4.319  0.00  0.00             0
ATOM    948   Si   1     1       2.405  -8.738   4.249  0.00  0.00             0
ATOM    949   Si   1     1       2.547  -2.950   4.330  0.00  0.00             0
ATOM    950   Si   1     1       5.014  -7.231   4.060  0.00  0.00             0
ATOM    951    O   1     1       5.164  -4.418   2.546  0.00  0.00             0
ATOM    952    O   1     1       2.604  -8.880   2.580  0.00  0.00             0
ATOM    953    O   1     1       4.887  -7.124   2.437  0.00  0.00             0
ATOM    954    O   1     1       2.285  -2.756   2.759  0.00  0.00             0
ATOM    955    O   1     1       5.093  -5.772   4.573  0.00  0.00             0
ATOM    956    O   1     1       2.300  -1.429   4.886  0.00  0.00             0
ATOM    957    O   1     1       3.989  -3.470   4.453  0.00  0.00             0
ATOM    958    O   1     1       1.080  -7.971   4.484  0.00  0.00             0
ATOM    959    O   1     1       3.600  -7.791   4.556  0.00  0.00             0
ATOM    960    O   1     1       1.296  -3.728   4.766  0.00  0.00             0
ATOM    961    O   1     1       5.118 -10.067   2.141  0.00  0.00             0
ATOM    962    O   1     1       2.643  -5.539   2.513  0.00  0.00             0
ATOM    963    O   1     1      11.244  -2.811   0.286  0.00  0.00             0
ATOM    964    O   1     1       3.406  -7.068   0.283  0.00  0.00             0
ATOM    965    O   1     1       5.795  -5.308   0.266  0.00  0.00             0
ATOM    966    O   1     1       3.106  -9.865   0.211  0.00  0.00             0
ATOM    967    O   1     1       5.944  -8.456   0.329  0.00  0.00             0
ATOM    968    O   1     1       3.270  -4.252   0.297  0.00  0.00             0
ATOM    969    H   1     1       4.646  -1.761   3.189  0.00  0.00             0
ATOM    970    H   1     1       2.374  -5.977   3.260  0.00  0.00             0
ATOM    971    H   1     1       5.243  -2.551   0.106  0.00  0.00             0
ATOM    972    H   1     1       2.966  -6.419  -0.484  0.00  0.00             0
ATOM    973    H   1     1       6.097  -5.606  -0.724  0.00  0.00             0
ATOM    974    H   1     1       3.713  -1.002  -0.422  0.00  0.00             0
ATOM    975    H   1     1       2.914  -3.553  -0.327  0.00  0.00             0
ATOM    976    H   1     1       6.702  -7.858   0.065  0.00  0.00             0
END
