# Supplementary material for: Competing Nuclear Quantum Effects and Hydrogen-Bond Jumps in Hydrated Kaolinite
Source: J Phys Chem Lett. 2023 Feb 6;14(6):1542–7. doi: 10.1021/acs.jpclett.2c03896 (PMC9940297; doi:10.1021/acs.jpclett.2c03896)
Supplement: Supplementary file 1 — jz2c03896_si_001.zip [file jz2c03896_si_001.zip › Clay_NQEs_HBond_Jumps_SI/silica-surface/QM/prod-1/init.15.pdb]

TITLE     Step:      400000  Bead:      15 positions{angstrom}  cell{angstrom}
CRYST1   10.307   17.884   76.812  91.93 105.05  89.80 P 1           1
ATOM      1   Al   1     1     -13.487  12.455  42.541  0.00  0.00             0
ATOM      2   Al   1     1     -11.050  17.055  42.274  0.00  0.00             0
ATOM      3   Al   1     1     -10.997  10.981  42.534  0.00  0.00             0
ATOM      4   Al   1     1     -13.490  15.563  42.339  0.00  0.00             0
ATOM      5   Si   1     1      -9.142  11.232  39.668  0.00  0.00             0
ATOM      6   Si   1     1     -11.890  15.745  39.473  0.00  0.00             0
ATOM      7   Si   1     1     -11.715   9.586  39.751  0.00  0.00             0
ATOM      8   Si   1     1     -14.347  14.166  39.619  0.00  0.00             0
ATOM      9    O   1     1     -14.447  11.234  41.480  0.00  0.00             0
ATOM     10    O   1     1     -12.005  15.879  41.166  0.00  0.00             0
ATOM     11    O   1     1     -14.323  14.115  41.221  0.00  0.00             0
ATOM     12    O   1     1     -11.481   9.483  41.418  0.00  0.00             0
ATOM     13    O   1     1     -14.288  12.658  39.218  0.00  0.00             0
ATOM     14    O   1     1     -11.732   8.102  39.306  0.00  0.00             0
ATOM     15    O   1     1     -13.040  10.347  39.556  0.00  0.00             0
ATOM     16    O   1     1     -10.636  14.908  39.267  0.00  0.00             0
ATOM     17    O   1     1     -13.252  15.020  39.107  0.00  0.00             0
ATOM     18    O   1     1     -10.452  10.352  39.182  0.00  0.00             0
ATOM     19    O   1     1     -14.558  16.910  41.377  0.00  0.00             0
ATOM     20    O   1     1     -11.858  12.264  41.371  0.00  0.00             0
ATOM     21    O   1     1     -10.120   9.623  43.718  0.00  0.00             0
ATOM     22    O   1     1     -12.863  14.156  43.301  0.00  0.00             0
ATOM     23    O   1     1     -15.149  12.308  43.781  0.00  0.00             0
ATOM     24    O   1     1     -12.718  17.016  43.437  0.00  0.00             0
ATOM     25    O   1     1     -15.196  15.536  43.500  0.00  0.00             0
ATOM     26    O   1     1     -12.651  11.144  43.654  0.00  0.00             0
ATOM     27    H   1     1     -14.202   8.648  41.920  0.00  0.00             0
ATOM     28    H   1     1     -11.472  12.937  40.674  0.00  0.00             0
ATOM     29    H   1     1     -15.307   9.253  44.545  0.00  0.00             0
ATOM     30    H   1     1     -11.888  14.321  43.362  0.00  0.00             0
ATOM     31    H   1     1     -15.331  12.500  44.773  0.00  0.00             0
ATOM     32    H   1     1     -12.990   7.952  44.677  0.00  0.00             0
ATOM     33    H   1     1     -12.966  10.202  43.678  0.00  0.00             0
ATOM     34    H   1     1     -15.216  14.668  43.941  0.00  0.00             0
ATOM     35   Al   1     1     -13.483  14.809  49.688  0.00  0.00             0
ATOM     36   Al   1     1     -10.743  19.235  49.777  0.00  0.00             0
ATOM     37   Al   1     1     -10.788  13.375  49.683  0.00  0.00             0
ATOM     38   Al   1     1     -13.382  17.724  49.621  0.00  0.00             0
ATOM     39   Si   1     1      -9.006  13.396  46.965  0.00  0.00             0
ATOM     40   Si   1     1     -11.704  17.904  46.882  0.00  0.00             0
ATOM     41   Si   1     1     -11.592  11.865  46.897  0.00  0.00             0
ATOM     42   Si   1     1     -14.201  16.407  46.767  0.00  0.00             0
ATOM     43    O   1     1     -14.457  13.608  48.523  0.00  0.00             0
ATOM     44    O   1     1     -11.769  18.011  48.578  0.00  0.00             0
ATOM     45    O   1     1     -14.014  16.398  48.475  0.00  0.00             0
ATOM     46    O   1     1     -11.524  11.888  48.592  0.00  0.00             0
ATOM     47    O   1     1     -14.146  14.914  46.430  0.00  0.00             0
ATOM     48    O   1     1     -11.423  10.384  46.526  0.00  0.00             0
ATOM     49    O   1     1     -13.021  12.474  46.713  0.00  0.00             0
ATOM     50    O   1     1     -10.354  16.978  46.684  0.00  0.00             0
ATOM     51    O   1     1     -12.957  17.197  46.402  0.00  0.00             0
ATOM     52    O   1     1     -10.391  12.807  46.393  0.00  0.00             0
ATOM     53    O   1     1     -14.350  19.253  48.655  0.00  0.00             0
ATOM     54    O   1     1     -11.689  14.666  48.429  0.00  0.00             0
ATOM     55    O   1     1     -10.208  11.900  51.012  0.00  0.00             0
ATOM     56    O   1     1     -12.649  16.319  50.750  0.00  0.00             0
ATOM     57    O   1     1     -15.132  14.647  50.756  0.00  0.00             0
ATOM     58    O   1     1     -12.259  19.137  50.899  0.00  0.00             0
ATOM     59    O   1     1     -14.768  18.033  50.946  0.00  0.00             0
ATOM     60    O   1     1     -12.470  13.668  50.833  0.00  0.00             0
ATOM     61    H   1     1     -13.737  11.042  48.648  0.00  0.00             0
ATOM     62    H   1     1     -11.040  15.563  48.316  0.00  0.00             0
ATOM     63    H   1     1     -14.463  12.235  51.099  0.00  0.00             0
ATOM     64    H   1     1     -12.414  15.863  51.758  0.00  0.00             0
ATOM     65    H   1     1     -15.445  15.179  51.423  0.00  0.00             0
ATOM     66    H   1     1     -12.910  10.047  52.031  0.00  0.00             0
ATOM     67    H   1     1     -12.323  13.037  51.436  0.00  0.00             0
ATOM     68    H   1     1     -14.316  18.058  51.885  0.00  0.00             0
ATOM     69   Al   1     1     -13.567  21.369  42.590  0.00  0.00             0
ATOM     70   Al   1     1     -10.999  25.882  42.515  0.00  0.00             0
ATOM     71   Al   1     1     -10.949  19.889  42.497  0.00  0.00             0
ATOM     72   Al   1     1     -13.581  24.360  42.489  0.00  0.00             0
ATOM     73   Si   1     1      -9.228  20.215  39.718  0.00  0.00             0
ATOM     74   Si   1     1     -11.848  24.556  39.836  0.00  0.00             0
ATOM     75   Si   1     1     -11.819  18.621  39.560  0.00  0.00             0
ATOM     76   Si   1     1     -14.414  23.126  39.638  0.00  0.00             0
ATOM     77    O   1     1     -14.477  20.234  41.231  0.00  0.00             0
ATOM     78    O   1     1     -12.033  24.709  41.438  0.00  0.00             0
ATOM     79    O   1     1     -14.338  23.123  41.328  0.00  0.00             0
ATOM     80    O   1     1     -11.666  18.505  41.176  0.00  0.00             0
ATOM     81    O   1     1     -14.470  21.657  39.184  0.00  0.00             0
ATOM     82    O   1     1     -11.874  17.153  38.979  0.00  0.00             0
ATOM     83    O   1     1     -13.031  19.496  39.257  0.00  0.00             0
ATOM     84    O   1     1     -10.634  23.606  39.582  0.00  0.00             0
ATOM     85    O   1     1     -13.108  23.826  39.273  0.00  0.00             0
ATOM     86    O   1     1     -10.480  19.325  39.139  0.00  0.00             0
ATOM     87    O   1     1     -14.594  25.763  41.539  0.00  0.00             0
ATOM     88    O   1     1     -11.966  21.401  41.303  0.00  0.00             0
ATOM     89    O   1     1     -10.198  18.458  43.341  0.00  0.00             0
ATOM     90    O   1     1     -12.779  22.861  43.441  0.00  0.00             0
ATOM     91    O   1     1     -15.058  21.194  43.523  0.00  0.00             0
ATOM     92    O   1     1     -12.611  25.722  43.723  0.00  0.00             0
ATOM     93    O   1     1     -15.254  24.597  43.710  0.00  0.00             0
ATOM     94    O   1     1     -12.672  19.862  43.423  0.00  0.00             0
ATOM     95    H   1     1     -14.287  17.765  41.156  0.00  0.00             0
ATOM     96    H   1     1     -11.475  22.085  40.700  0.00  0.00             0
ATOM     97    H   1     1     -14.762  18.157  43.881  0.00  0.00             0
ATOM     98    H   1     1     -11.850  23.322  43.514  0.00  0.00             0
ATOM     99    H   1     1     -15.193  21.624  44.264  0.00  0.00             0
ATOM    100    H   1     1     -12.407  16.914  44.410  0.00  0.00             0
ATOM    101    H   1     1     -12.876  18.863  43.533  0.00  0.00             0
ATOM    102    H   1     1     -15.334  23.911  44.477  0.00  0.00             0
ATOM    103   Al   1     1     -13.449  23.755  49.750  0.00  0.00             0
ATOM    104   Al   1     1     -10.928  28.298  49.844  0.00  0.00             0
ATOM    105   Al   1     1     -10.761  22.048  49.882  0.00  0.00             0
ATOM    106   Al   1     1     -13.234  26.605  49.907  0.00  0.00             0
ATOM    107   Si   1     1      -8.922  22.344  46.984  0.00  0.00             0
ATOM    108   Si   1     1     -11.551  26.853  47.084  0.00  0.00             0
ATOM    109   Si   1     1     -11.482  20.846  47.005  0.00  0.00             0
ATOM    110   Si   1     1     -14.163  25.338  47.118  0.00  0.00             0
ATOM    111    O   1     1     -14.405  22.409  48.688  0.00  0.00             0
ATOM    112    O   1     1     -11.763  27.030  48.704  0.00  0.00             0
ATOM    113    O   1     1     -14.080  25.314  48.660  0.00  0.00             0
ATOM    114    O   1     1     -11.432  20.783  48.656  0.00  0.00             0
ATOM    115    O   1     1     -14.055  23.825  46.628  0.00  0.00             0
ATOM    116    O   1     1     -11.472  19.381  46.479  0.00  0.00             0
ATOM    117    O   1     1     -12.761  21.589  46.823  0.00  0.00             0
ATOM    118    O   1     1     -10.341  25.903  46.969  0.00  0.00             0
ATOM    119    O   1     1     -12.840  26.179  46.677  0.00  0.00             0
ATOM    120    O   1     1     -10.290  21.647  46.578  0.00  0.00             0
ATOM    121    O   1     1     -14.141  28.060  48.838  0.00  0.00             0
ATOM    122    O   1     1     -11.814  23.546  48.791  0.00  0.00             0
ATOM    123    O   1     1      -9.850  20.629  50.864  0.00  0.00             0
ATOM    124    O   1     1     -12.544  25.162  50.817  0.00  0.00             0
ATOM    125    O   1     1     -14.955  23.624  50.991  0.00  0.00             0
ATOM    126    O   1     1     -12.470  28.037  51.119  0.00  0.00             0
ATOM    127    O   1     1     -14.955  26.811  50.955  0.00  0.00             0
ATOM    128    O   1     1     -12.384  22.291  50.980  0.00  0.00             0
ATOM    129    H   1     1     -13.959  20.066  48.422  0.00  0.00             0
ATOM    130    H   1     1     -11.368  24.011  47.997  0.00  0.00             0
ATOM    131    H   1     1     -14.182  20.858  50.927  0.00  0.00             0
ATOM    132    H   1     1     -11.669  24.818  50.805  0.00  0.00             0
ATOM    133    H   1     1     -15.550  24.352  51.214  0.00  0.00             0
ATOM    134    H   1     1     -12.501  19.644  51.665  0.00  0.00             0
ATOM    135    H   1     1     -12.752  22.686  51.833  0.00  0.00             0
ATOM    136    H   1     1     -15.485  26.742  51.880  0.00  0.00             0
ATOM    137   Al   1     1      -8.432  12.556  42.448  0.00  0.00             0
ATOM    138   Al   1     1      -5.966  16.935  42.407  0.00  0.00             0
ATOM    139   Al   1     1      -6.002  10.893  42.508  0.00  0.00             0
ATOM    140   Al   1     1      -8.500  15.542  42.372  0.00  0.00             0
ATOM    141   Si   1     1      -4.063  11.234  39.895  0.00  0.00             0
ATOM    142   Si   1     1      -6.731  15.611  39.629  0.00  0.00             0
ATOM    143   Si   1     1      -6.608   9.631  39.747  0.00  0.00             0
ATOM    144   Si   1     1      -9.308  14.206  39.599  0.00  0.00             0
ATOM    145    O   1     1      -9.201  11.385  41.247  0.00  0.00             0
ATOM    146    O   1     1      -6.842  15.661  41.260  0.00  0.00             0
ATOM    147    O   1     1      -9.095  14.144  41.255  0.00  0.00             0
ATOM    148    O   1     1      -6.518   9.550  41.385  0.00  0.00             0
ATOM    149    O   1     1      -9.356  12.750  39.133  0.00  0.00             0
ATOM    150    O   1     1      -6.592   8.236  39.232  0.00  0.00             0
ATOM    151    O   1     1      -7.890  10.364  39.424  0.00  0.00             0
ATOM    152    O   1     1      -5.481  14.718  39.150  0.00  0.00             0
ATOM    153    O   1     1      -8.009  14.987  39.082  0.00  0.00             0
ATOM    154    O   1     1      -5.330  10.477  39.388  0.00  0.00             0
ATOM    155    O   1     1      -9.446  16.982  41.187  0.00  0.00             0
ATOM    156    O   1     1      -6.571  12.463  41.519  0.00  0.00             0
ATOM    157    O   1     1     -15.503   9.456  43.611  0.00  0.00             0
ATOM    158    O   1     1      -7.811  13.999  43.441  0.00  0.00             0
ATOM    159    O   1     1      -9.975  12.436  43.655  0.00  0.00             0
ATOM    160    O   1     1      -7.640  16.899  43.455  0.00  0.00             0
ATOM    161    O   1     1     -10.293  15.633  43.385  0.00  0.00             0
ATOM    162    O   1     1      -7.475  11.119  43.560  0.00  0.00             0
ATOM    163    H   1     1      -8.692   8.578  41.136  0.00  0.00             0
ATOM    164    H   1     1      -6.192  13.441  41.519  0.00  0.00             0
ATOM    165    H   1     1     -10.119  10.111  44.587  0.00  0.00             0
ATOM    166    H   1     1      -7.069  14.189  43.701  0.00  0.00             0
ATOM    167    H   1     1     -10.466  13.060  44.220  0.00  0.00             0
ATOM    168    H   1     1      -8.322   8.112  44.132  0.00  0.00             0
ATOM    169    H   1     1      -8.145  10.959  44.182  0.00  0.00             0
ATOM    170    H   1     1      -9.938  15.316  44.212  0.00  0.00             0
ATOM    171   Al   1     1      -8.334  14.775  49.601  0.00  0.00             0
ATOM    172   Al   1     1      -5.613  19.283  49.813  0.00  0.00             0
ATOM    173   Al   1     1      -5.821  13.203  49.774  0.00  0.00             0
ATOM    174   Al   1     1      -8.075  17.673  49.757  0.00  0.00             0
ATOM    175   Si   1     1      -3.948  13.413  46.923  0.00  0.00             0
ATOM    176   Si   1     1      -6.483  17.907  46.974  0.00  0.00             0
ATOM    177   Si   1     1      -6.412  11.892  46.841  0.00  0.00             0
ATOM    178   Si   1     1      -8.949  16.372  46.930  0.00  0.00             0
ATOM    179    O   1     1      -9.171  13.489  48.579  0.00  0.00             0
ATOM    180    O   1     1      -6.390  17.819  48.611  0.00  0.00             0
ATOM    181    O   1     1      -8.697  16.363  48.529  0.00  0.00             0
ATOM    182    O   1     1      -6.156  11.811  48.529  0.00  0.00             0
ATOM    183    O   1     1      -8.959  14.903  46.498  0.00  0.00             0
ATOM    184    O   1     1      -6.362  10.441  46.407  0.00  0.00             0
ATOM    185    O   1     1      -7.795  12.520  46.712  0.00  0.00             0
ATOM    186    O   1     1      -5.206  17.155  46.493  0.00  0.00             0
ATOM    187    O   1     1      -7.773  17.220  46.471  0.00  0.00             0
ATOM    188    O   1     1      -5.298  12.786  46.363  0.00  0.00             0
ATOM    189    O   1     1      -9.243  19.215  48.545  0.00  0.00             0
ATOM    190    O   1     1      -6.688  14.584  48.697  0.00  0.00             0
ATOM    191    O   1     1     -15.280  11.759  50.848  0.00  0.00             0
ATOM    192    O   1     1      -7.409  16.181  50.784  0.00  0.00             0
ATOM    193    O   1     1      -9.786  14.866  50.614  0.00  0.00             0
ATOM    194    O   1     1      -7.184  19.092  50.889  0.00  0.00             0
ATOM    195    O   1     1      -9.713  17.860  50.793  0.00  0.00             0
ATOM    196    O   1     1      -7.266  13.174  50.900  0.00  0.00             0
ATOM    197    H   1     1      -8.785  11.120  48.327  0.00  0.00             0
ATOM    198    H   1     1      -5.925  15.032  48.112  0.00  0.00             0
ATOM    199    H   1     1      -9.580  12.234  51.645  0.00  0.00             0
ATOM    200    H   1     1      -6.547  15.884  50.371  0.00  0.00             0
ATOM    201    H   1     1      -9.837  15.489  51.305  0.00  0.00             0
ATOM    202    H   1     1      -7.537  11.032  51.318  0.00  0.00             0
ATOM    203    H   1     1      -7.088  13.214  51.864  0.00  0.00             0
ATOM    204    H   1     1     -10.475  17.302  51.108  0.00  0.00             0
ATOM    205   Al   1     1      -8.396  21.526  42.420  0.00  0.00             0
ATOM    206   Al   1     1      -5.851  25.872  42.681  0.00  0.00             0
ATOM    207   Al   1     1      -5.836  19.915  42.555  0.00  0.00             0
ATOM    208   Al   1     1      -8.376  24.287  42.513  0.00  0.00             0
ATOM    209   Si   1     1      -4.073  20.210  39.594  0.00  0.00             0
ATOM    210   Si   1     1      -6.687  24.626  39.779  0.00  0.00             0
ATOM    211   Si   1     1      -6.564  18.654  39.698  0.00  0.00             0
ATOM    212   Si   1     1      -9.177  23.084  39.725  0.00  0.00             0
ATOM    213    O   1     1      -9.473  20.093  41.324  0.00  0.00             0
ATOM    214    O   1     1      -6.911  24.671  41.286  0.00  0.00             0
ATOM    215    O   1     1      -8.939  22.948  41.400  0.00  0.00             0
ATOM    216    O   1     1      -6.408  18.512  41.317  0.00  0.00             0
ATOM    217    O   1     1      -9.171  21.558  39.130  0.00  0.00             0
ATOM    218    O   1     1      -6.656  17.206  39.106  0.00  0.00             0
ATOM    219    O   1     1      -7.880  19.361  39.376  0.00  0.00             0
ATOM    220    O   1     1      -5.448  23.819  39.261  0.00  0.00             0
ATOM    221    O   1     1      -8.022  23.960  39.218  0.00  0.00             0
ATOM    222    O   1     1      -5.240  19.302  39.102  0.00  0.00             0
ATOM    223    O   1     1      -9.280  25.764  41.495  0.00  0.00             0
ATOM    224    O   1     1      -6.710  21.359  41.408  0.00  0.00             0
ATOM    225    O   1     1     -15.576  18.471  43.538  0.00  0.00             0
ATOM    226    O   1     1      -7.587  22.847  43.503  0.00  0.00             0
ATOM    227    O   1     1     -10.165  21.468  43.599  0.00  0.00             0
ATOM    228    O   1     1      -7.512  25.812  43.557  0.00  0.00             0
ATOM    229    O   1     1      -9.880  24.541  43.746  0.00  0.00             0
ATOM    230    O   1     1      -7.480  20.157  43.730  0.00  0.00             0
ATOM    231    H   1     1      -9.396  18.113  41.350  0.00  0.00             0
ATOM    232    H   1     1      -6.074  22.066  41.142  0.00  0.00             0
ATOM    233    H   1     1      -9.222  18.356  43.566  0.00  0.00             0
ATOM    234    H   1     1      -6.739  22.559  43.919  0.00  0.00             0
ATOM    235    H   1     1     -10.602  21.713  44.496  0.00  0.00             0
ATOM    236    H   1     1      -7.417  17.239  44.369  0.00  0.00             0
ATOM    237    H   1     1      -7.406  20.597  44.638  0.00  0.00             0
ATOM    238    H   1     1      -9.907  24.293  44.721  0.00  0.00             0
ATOM    239   Al   1     1      -8.409  23.761  49.907  0.00  0.00             0
ATOM    240   Al   1     1      -5.474  28.142  49.791  0.00  0.00             0
ATOM    241   Al   1     1      -5.700  22.212  49.991  0.00  0.00             0
ATOM    242   Al   1     1      -8.272  26.886  49.820  0.00  0.00             0
ATOM    243   Si   1     1      -3.722  22.311  47.118  0.00  0.00             0
ATOM    244   Si   1     1      -6.313  26.827  46.955  0.00  0.00             0
ATOM    245   Si   1     1      -6.345  20.865  47.074  0.00  0.00             0
ATOM    246   Si   1     1      -8.914  25.285  47.275  0.00  0.00             0
ATOM    247    O   1     1      -9.081  22.347  48.721  0.00  0.00             0
ATOM    248    O   1     1      -6.344  27.008  48.652  0.00  0.00             0
ATOM    249    O   1     1      -8.791  25.339  48.778  0.00  0.00             0
ATOM    250    O   1     1      -6.283  20.808  48.643  0.00  0.00             0
ATOM    251    O   1     1      -8.881  23.792  46.750  0.00  0.00             0
ATOM    252    O   1     1      -6.422  19.437  46.584  0.00  0.00             0
ATOM    253    O   1     1      -7.659  21.556  46.640  0.00  0.00             0
ATOM    254    O   1     1      -5.136  25.870  46.653  0.00  0.00             0
ATOM    255    O   1     1      -7.730  26.160  46.679  0.00  0.00             0
ATOM    256    O   1     1      -5.060  21.599  46.523  0.00  0.00             0
ATOM    257    O   1     1      -9.098  28.096  48.524  0.00  0.00             0
ATOM    258    O   1     1      -6.575  23.627  48.984  0.00  0.00             0
ATOM    259    O   1     1     -15.279  20.856  50.850  0.00  0.00             0
ATOM    260    O   1     1      -7.776  25.243  51.176  0.00  0.00             0
ATOM    261    O   1     1      -9.845  23.571  50.971  0.00  0.00             0
ATOM    262    O   1     1      -7.303  28.132  50.745  0.00  0.00             0
ATOM    263    O   1     1     -10.024  26.991  50.918  0.00  0.00             0
ATOM    264    O   1     1      -7.247  22.484  51.245  0.00  0.00             0
ATOM    265    H   1     1      -8.982  19.737  47.652  0.00  0.00             0
ATOM    266    H   1     1      -6.128  24.525  49.159  0.00  0.00             0
ATOM    267    H   1     1      -8.884  20.299  50.925  0.00  0.00             0
ATOM    268    H   1     1      -7.874  25.637  51.981  0.00  0.00             0
ATOM    269    H   1     1      -9.821  23.738  51.739  0.00  0.00             0
ATOM    270    H   1     1      -7.576  19.214  51.776  0.00  0.00             0
ATOM    271    H   1     1      -7.051  22.336  52.173  0.00  0.00             0
ATOM    272    H   1     1     -10.513  26.523  51.560  0.00  0.00             0
ATOM    273    O   1     1      -2.534  -5.042  27.275  0.00  0.00             0
ATOM    274    H   1     1      -2.738  -4.365  26.654  0.00  0.00             0
ATOM    275    H   1     1       8.583  -5.000  27.166  0.00  0.00             0
ATOM    276    O   1     1       1.592   2.824  30.627  0.00  0.00             0
ATOM    277    H   1     1       1.316   2.391  31.371  0.00  0.00             0
ATOM    278    H   1     1      11.265   2.711  30.001  0.00  0.00             0
ATOM    279    O   1     1      14.907  11.612  25.832  0.00  0.00             0
ATOM    280    H   1     1       4.530  11.450  26.768  0.00  0.00             0
ATOM    281    H   1     1      14.583  10.588  25.720  0.00  0.00             0
ATOM    282    O   1     1       0.200  12.332  31.128  0.00  0.00             0
ATOM    283    H   1     1       0.524  11.724  31.683  0.00  0.00             0
ATOM    284    H   1     1      11.188  12.846  30.700  0.00  0.00             0
ATOM    285    O   1     1      -4.375   8.717  27.506  0.00  0.00             0
ATOM    286    H   1     1      -3.581   9.158  27.123  0.00  0.00             0
ATOM    287    H   1     1       5.411   9.567  27.553  0.00  0.00             0
ATOM    288    O   1     1     -17.799   6.582  30.850  0.00  0.00             0
ATOM    289    H   1     1     -16.869   6.918  30.772  0.00  0.00             0
ATOM    290    H   1     1      -7.362   5.793  30.296  0.00  0.00             0
ATOM    291    O   1     1      -4.861 -15.695  20.791  0.00  0.00             0
ATOM    292    H   1     1      -4.591 -16.520  20.651  0.00  0.00             0
ATOM    293    H   1     1      -5.054 -15.307  19.949  0.00  0.00             0
ATOM    294    O   1     1      -0.551   4.055  33.383  0.00  0.00             0
ATOM    295    H   1     1       0.287   4.739  33.314  0.00  0.00             0
ATOM    296    H   1     1      -0.689   3.993  32.427  0.00  0.00             0
ATOM    297    O   1     1       7.789   1.044  32.723  0.00  0.00             0
ATOM    298    H   1     1       7.877   1.684  32.007  0.00  0.00             0
ATOM    299    H   1     1       6.810   1.218  32.877  0.00  0.00             0
ATOM    300    O   1     1       0.809  16.663  26.264  0.00  0.00             0
ATOM    301    H   1     1       0.344  16.446  27.066  0.00  0.00             0
ATOM    302    H   1     1       0.645  17.369  25.727  0.00  0.00             0
ATOM    303    O   1     1       3.899   4.819  29.215  0.00  0.00             0
ATOM    304    H   1     1       4.920   4.644  29.397  0.00  0.00             0
ATOM    305    H   1     1       3.418   4.188  28.746  0.00  0.00             0
ATOM    306    O   1     1      -8.913  15.844  34.143  0.00  0.00             0
ATOM    307    H   1     1      -9.432  16.401  33.618  0.00  0.00             0
ATOM    308    H   1     1      -8.505  16.256  34.995  0.00  0.00             0
ATOM    309    O   1     1       4.804  -1.618  33.085  0.00  0.00             0
ATOM    310    H   1     1       5.557  -1.992  33.459  0.00  0.00             0
ATOM    311    H   1     1       4.089  -2.319  32.984  0.00  0.00             0
ATOM    312    O   1     1      13.363   2.097  35.541  0.00  0.00             0
ATOM    313    H   1     1      12.375   2.234  35.786  0.00  0.00             0
ATOM    314    H   1     1      13.604   2.472  34.670  0.00  0.00             0
ATOM    315    O   1     1       6.132  11.559  30.246  0.00  0.00             0
ATOM    316    H   1     1       6.927  11.145  30.598  0.00  0.00             0
ATOM    317    H   1     1       6.059  12.126  30.892  0.00  0.00             0
ATOM    318    O   1     1      -1.469   5.635  24.105  0.00  0.00             0
ATOM    319    H   1     1      -2.019   6.362  23.736  0.00  0.00             0
ATOM    320    H   1     1      -1.601   4.947  23.320  0.00  0.00             0
ATOM    321    O   1     1      18.888  10.439  30.777  0.00  0.00             0
ATOM    322    H   1     1      19.481  10.184  29.946  0.00  0.00             0
ATOM    323    H   1     1      19.271  11.363  30.927  0.00  0.00             0
ATOM    324    O   1     1       5.712   9.209  21.778  0.00  0.00             0
ATOM    325    H   1     1       4.837   9.216  22.066  0.00  0.00             0
ATOM    326    H   1     1       5.891   9.130  20.922  0.00  0.00             0
ATOM    327    O   1     1       2.905  14.616  32.492  0.00  0.00             0
ATOM    328    H   1     1       3.404  13.875  32.858  0.00  0.00             0
ATOM    329    H   1     1      12.579  -2.727  33.068  0.00  0.00             0
ATOM    330    O   1     1       0.062  17.512  32.631  0.00  0.00             0
ATOM    331    H   1     1       0.048  17.223  31.777  0.00  0.00             0
ATOM    332    H   1     1       9.427  17.906  32.542  0.00  0.00             0
ATOM    333    O   1     1      14.235  12.609  34.080  0.00  0.00             0
ATOM    334    H   1     1       4.477  11.753  33.872  0.00  0.00             0
ATOM    335    H   1     1      14.698  13.125  34.841  0.00  0.00             0
ATOM    336    O   1     1      -3.033  22.579  35.387  0.00  0.00             0
ATOM    337    H   1     1      -3.598  22.832  34.606  0.00  0.00             0
ATOM    338    H   1     1       6.823  21.833  35.856  0.00  0.00             0
ATOM    339    O   1     1       5.627  14.387  35.508  0.00  0.00             0
ATOM    340    H   1     1      -4.847  15.331  35.789  0.00  0.00             0
ATOM    341    H   1     1       6.409  14.481  35.059  0.00  0.00             0
ATOM    342    O   1     1      -9.776  12.728  27.888  0.00  0.00             0
ATOM    343    H   1     1      -9.765  13.450  28.490  0.00  0.00             0
ATOM    344    H   1     1       0.346  11.861  28.504  0.00  0.00             0
ATOM    345    O   1     1       5.272  19.100  33.295  0.00  0.00             0
ATOM    346    H   1     1       5.060  18.134  33.271  0.00  0.00             0
ATOM    347    H   1     1       4.641   1.851  32.853  0.00  0.00             0
ATOM    348    O   1     1      -9.868   3.097  35.647  0.00  0.00             0
ATOM    349    H   1     1     -10.379   2.597  36.168  0.00  0.00             0
ATOM    350    H   1     1     -10.229   3.253  34.747  0.00  0.00             0
ATOM    351    O   1     1      -1.625  13.783  32.914  0.00  0.00             0
ATOM    352    H   1     1      -1.758  13.436  33.738  0.00  0.00             0
ATOM    353    H   1     1      -0.860  13.469  32.551  0.00  0.00             0
ATOM    354    O   1     1       3.864   4.925  36.047  0.00  0.00             0
ATOM    355    H   1     1       4.451   4.854  36.776  0.00  0.00             0
ATOM    356    H   1     1       3.376   4.186  35.959  0.00  0.00             0
ATOM    357    O   1     1       9.872   5.928  35.949  0.00  0.00             0
ATOM    358    H   1     1       9.349   5.163  36.252  0.00  0.00             0
ATOM    359    H   1     1      10.764   5.541  35.657  0.00  0.00             0
ATOM    360    O   1     1      -2.476  15.850  34.617  0.00  0.00             0
ATOM    361    H   1     1      -1.895  15.243  35.161  0.00  0.00             0
ATOM    362    H   1     1      -2.013  15.637  33.772  0.00  0.00             0
ATOM    363    O   1     1       6.367  17.385  30.932  0.00  0.00             0
ATOM    364    H   1     1       5.958  16.801  31.474  0.00  0.00             0
ATOM    365    H   1     1       6.784  -0.039  31.560  0.00  0.00             0
ATOM    366    O   1     1      13.184  10.815  36.394  0.00  0.00             0
ATOM    367    H   1     1      13.721  10.020  36.093  0.00  0.00             0
ATOM    368    H   1     1      13.582  11.431  35.793  0.00  0.00             0
ATOM    369    O   1     1      -0.643  -3.585  36.047  0.00  0.00             0
ATOM    370    H   1     1      -0.565  -4.530  36.196  0.00  0.00             0
ATOM    371    H   1     1      -0.140  -3.316  35.146  0.00  0.00             0
ATOM    372    O   1     1      -5.032  -0.611  36.560  0.00  0.00             0
ATOM    373    H   1     1      -4.841   0.264  36.490  0.00  0.00             0
ATOM    374    H   1     1      -5.959  -0.523  36.068  0.00  0.00             0
ATOM    375    O   1     1      -5.018   5.647  32.940  0.00  0.00             0
ATOM    376    H   1     1      -4.199   5.854  32.824  0.00  0.00             0
ATOM    377    H   1     1      -5.291   6.468  33.606  0.00  0.00             0
ATOM    378    O   1     1      -6.357   3.422  22.686  0.00  0.00             0
ATOM    379    H   1     1      -6.059   4.115  23.215  0.00  0.00             0
ATOM    380    H   1     1      -5.672   2.889  22.128  0.00  0.00             0
ATOM    381    O   1     1     -11.722  -1.409  28.384  0.00  0.00             0
ATOM    382    H   1     1     -12.264  -0.836  27.752  0.00  0.00             0
ATOM    383    H   1     1      -1.987  -2.047  28.789  0.00  0.00             0
ATOM    384    O   1     1      -8.079   9.248  30.182  0.00  0.00             0
ATOM    385    H   1     1      -7.872   9.602  30.904  0.00  0.00             0
ATOM    386    H   1     1       2.382   8.368  30.288  0.00  0.00             0
ATOM    387    O   1     1       6.951   7.565  35.988  0.00  0.00             0
ATOM    388    H   1     1      -2.912   8.043  36.535  0.00  0.00             0
ATOM    389    H   1     1       7.208   6.657  35.921  0.00  0.00             0
ATOM    390    O   1     1      -6.555  15.734  28.856  0.00  0.00             0
ATOM    391    H   1     1      -6.651  16.738  28.959  0.00  0.00             0
ATOM    392    H   1     1       4.088  15.619  27.969  0.00  0.00             0
ATOM    393    O   1     1      -4.908   9.539  34.602  0.00  0.00             0
ATOM    394    H   1     1      -4.618   8.874  35.334  0.00  0.00             0
ATOM    395    H   1     1       4.690   8.875  34.305  0.00  0.00             0
ATOM    396    O   1     1     -12.771   9.296  33.365  0.00  0.00             0
ATOM    397    H   1     1     -13.695   9.335  33.904  0.00  0.00             0
ATOM    398    H   1     1      -2.295   9.659  32.363  0.00  0.00             0
ATOM    399    O   1     1      -4.297   2.411  36.329  0.00  0.00             0
ATOM    400    H   1     1      -3.716   1.956  35.839  0.00  0.00             0
ATOM    401    H   1     1      -5.080   2.308  35.912  0.00  0.00             0
ATOM    402    O   1     1      -2.645   7.592  29.261  0.00  0.00             0
ATOM    403    H   1     1      -3.428   7.991  28.837  0.00  0.00             0
ATOM    404    H   1     1      -2.498   8.200  30.045  0.00  0.00             0
ATOM    405    O   1     1      -0.408   7.581  27.314  0.00  0.00             0
ATOM    406    H   1     1      -0.778   7.925  26.631  0.00  0.00             0
ATOM    407    H   1     1      -1.145   7.713  28.015  0.00  0.00             0
ATOM    408    O   1     1       8.241   0.680  35.636  0.00  0.00             0
ATOM    409    H   1     1       8.231   0.992  34.777  0.00  0.00             0
ATOM    410    H   1     1       7.750  -0.117  35.531  0.00  0.00             0
ATOM    411    O   1     1       0.783  16.948  30.007  0.00  0.00             0
ATOM    412    H   1     1       1.043  16.122  30.286  0.00  0.00             0
ATOM    413    H   1     1       0.041  16.797  29.372  0.00  0.00             0
ATOM    414    O   1     1     -10.020  27.872  28.559  0.00  0.00             0
ATOM    415    H   1     1      -9.994  27.054  27.957  0.00  0.00             0
ATOM    416    H   1     1      -9.223  27.509  29.113  0.00  0.00             0
ATOM    417    O   1     1      -3.299   3.459  24.936  0.00  0.00             0
ATOM    418    H   1     1      -2.704   3.981  24.464  0.00  0.00             0
ATOM    419    H   1     1      -2.979   3.745  25.827  0.00  0.00             0
ATOM    420    O   1     1      22.547  10.586  32.588  0.00  0.00             0
ATOM    421    H   1     1      22.164  10.060  33.228  0.00  0.00             0
ATOM    422    H   1     1      22.857  11.111  33.330  0.00  0.00             0
ATOM    423    O   1     1      13.814   7.080  34.499  0.00  0.00             0
ATOM    424    H   1     1      13.058   6.473  34.087  0.00  0.00             0
ATOM    425    H   1     1      14.124   6.564  35.273  0.00  0.00             0
ATOM    426    O   1     1       6.839   4.985  29.689  0.00  0.00             0
ATOM    427    H   1     1       7.185   5.795  29.468  0.00  0.00             0
ATOM    428    H   1     1       7.141   4.343  28.961  0.00  0.00             0
ATOM    429    O   1     1      -6.662  21.339  32.587  0.00  0.00             0
ATOM    430    H   1     1      -7.284  21.549  31.871  0.00  0.00             0
ATOM    431    H   1     1      -6.335  22.090  32.513  0.00  0.00             0
ATOM    432    O   1     1      -7.692  16.914  36.127  0.00  0.00             0
ATOM    433    H   1     1      -7.820  18.007  36.043  0.00  0.00             0
ATOM    434    H   1     1      -7.766  16.660  37.110  0.00  0.00             0
ATOM    435    O   1     1      -0.482   0.550  21.516  0.00  0.00             0
ATOM    436    H   1     1      -0.584   1.119  20.724  0.00  0.00             0
ATOM    437    H   1     1       9.372  -0.394  21.396  0.00  0.00             0
ATOM    438    O   1     1      15.833  -1.715  15.112  0.00  0.00             0
ATOM    439    H   1     1      16.598  -1.171  14.809  0.00  0.00             0
ATOM    440    H   1     1      25.992  -1.503  16.032  0.00  0.00             0
ATOM    441    O   1     1      14.123 -17.112  14.489  0.00  0.00             0
ATOM    442    H   1     1       4.095 -17.907  14.730  0.00  0.00             0
ATOM    443    H   1     1      14.801 -16.454  14.926  0.00  0.00             0
ATOM    444    O   1     1      17.577  -2.743  18.726  0.00  0.00             0
ATOM    445    H   1     1      18.116  -2.805  17.728  0.00  0.00             0
ATOM    446    H   1     1      28.460  -2.719  19.282  0.00  0.00             0
ATOM    447    O   1     1       2.635   5.639  15.491  0.00  0.00             0
ATOM    448    H   1     1      -8.692   5.692  15.365  0.00  0.00             0
ATOM    449    H   1     1       2.511   5.235  16.291  0.00  0.00             0
ATOM    450    O   1     1      -3.115   5.659  17.983  0.00  0.00             0
ATOM    451    H   1     1      -3.773   4.992  18.394  0.00  0.00             0
ATOM    452    H   1     1       8.162   5.428  18.087  0.00  0.00             0
ATOM    453    O   1     1      -0.087  -3.728  19.582  0.00  0.00             0
ATOM    454    H   1     1       0.414  -3.529  20.449  0.00  0.00             0
ATOM    455    H   1     1       0.655  -3.796  18.736  0.00  0.00             0
ATOM    456    O   1     1     -12.102   2.437  16.225  0.00  0.00             0
ATOM    457    H   1     1     -12.065   2.185  17.211  0.00  0.00             0
ATOM    458    H   1     1     -11.381   3.194  16.091  0.00  0.00             0
ATOM    459    O   1     1       7.007 -11.497  15.078  0.00  0.00             0
ATOM    460    H   1     1       6.685 -10.678  15.268  0.00  0.00             0
ATOM    461    H   1     1       6.885 -11.795  16.097  0.00  0.00             0
ATOM    462    O   1     1       5.678   1.217  28.498  0.00  0.00             0
ATOM    463    H   1     1       4.800   1.496  28.110  0.00  0.00             0
ATOM    464    H   1     1       5.552   0.545  29.127  0.00  0.00             0
ATOM    465    O   1     1       2.188   0.477  21.164  0.00  0.00             0
ATOM    466    H   1     1       1.323   0.397  21.676  0.00  0.00             0
ATOM    467    H   1     1       2.962   0.552  21.888  0.00  0.00             0
ATOM    468    O   1     1     -10.673   4.651  16.856  0.00  0.00             0
ATOM    469    H   1     1     -10.597   5.309  16.080  0.00  0.00             0
ATOM    470    H   1     1      -9.693   4.609  17.069  0.00  0.00             0
ATOM    471    O   1     1       5.892  -6.403  15.424  0.00  0.00             0
ATOM    472    H   1     1       5.109  -6.003  15.580  0.00  0.00             0
ATOM    473    H   1     1       6.484  -5.666  15.483  0.00  0.00             0
ATOM    474    O   1     1      -0.012  -0.712  17.207  0.00  0.00             0
ATOM    475    H   1     1       0.156  -0.265  16.348  0.00  0.00             0
ATOM    476    H   1     1      -0.551  -0.133  17.757  0.00  0.00             0
ATOM    477    O   1     1       8.346  -8.598  17.371  0.00  0.00             0
ATOM    478    H   1     1       8.645  -7.790  16.919  0.00  0.00             0
ATOM    479    H   1     1       7.781  -9.012  16.628  0.00  0.00             0
ATOM    480    O   1     1      -1.065   3.177  19.926  0.00  0.00             0
ATOM    481    H   1     1      -1.515   3.859  20.555  0.00  0.00             0
ATOM    482    H   1     1       0.086   3.333  20.160  0.00  0.00             0
ATOM    483    O   1     1      10.173  11.270  16.479  0.00  0.00             0
ATOM    484    H   1     1      10.764  10.703  15.790  0.00  0.00             0
ATOM    485    H   1     1      10.781  11.333  17.186  0.00  0.00             0
ATOM    486    O   1     1      -5.265   4.342  14.448  0.00  0.00             0
ATOM    487    H   1     1      -6.091   4.904  14.434  0.00  0.00             0
ATOM    488    H   1     1      -4.334   4.844  14.480  0.00  0.00             0
ATOM    489    O   1     1      -7.721  16.426  19.125  0.00  0.00             0
ATOM    490    H   1     1      -8.610  16.559  18.643  0.00  0.00             0
ATOM    491    H   1     1       2.195  -1.074  20.049  0.00  0.00             0
ATOM    492    O   1     1      -2.639 -18.060  14.625  0.00  0.00             0
ATOM    493    H   1     1      -2.720 -17.291  15.131  0.00  0.00             0
ATOM    494    H   1     1       8.243 -17.854  13.942  0.00  0.00             0
ATOM    495    O   1     1      11.046  -8.693  24.850  0.00  0.00             0
ATOM    496    H   1     1       1.730  -8.804  25.179  0.00  0.00             0
ATOM    497    H   1     1      10.865  -7.746  24.935  0.00  0.00             0
ATOM    498    O   1     1      -0.509 -11.040  15.096  0.00  0.00             0
ATOM    499    H   1     1      -0.147 -10.049  14.868  0.00  0.00             0
ATOM    500    H   1     1       8.862 -11.159  14.895  0.00  0.00             0
ATOM    501    O   1     1       2.742   7.106  19.002  0.00  0.00             0
ATOM    502    H   1     1       1.947   7.302  19.039  0.00  0.00             0
ATOM    503    H   1     1      13.542   7.906  18.632  0.00  0.00             0
ATOM    504    O   1     1     -10.146   7.269  18.457  0.00  0.00             0
ATOM    505    H   1     1     -10.746   7.138  19.211  0.00  0.00             0
ATOM    506    H   1     1      -0.474   7.532  17.696  0.00  0.00             0
ATOM    507    O   1     1       1.162   9.636  14.713  0.00  0.00             0
ATOM    508    H   1     1       1.060  10.195  14.012  0.00  0.00             0
ATOM    509    H   1     1       1.797  -8.694  14.836  0.00  0.00             0
ATOM    510    O   1     1      -3.702  -9.640  19.409  0.00  0.00             0
ATOM    511    H   1     1      -3.201  -9.118  18.796  0.00  0.00             0
ATOM    512    H   1     1      -3.620 -10.506  19.012  0.00  0.00             0
ATOM    513    O   1     1      -2.676   2.997  27.756  0.00  0.00             0
ATOM    514    H   1     1      -3.210   2.132  27.858  0.00  0.00             0
ATOM    515    H   1     1      -1.762   2.848  28.293  0.00  0.00             0
ATOM    516    O   1     1       7.383  -0.327  26.102  0.00  0.00             0
ATOM    517    H   1     1       6.556   0.000  26.115  0.00  0.00             0
ATOM    518    H   1     1       8.047   0.140  25.444  0.00  0.00             0
ATOM    519    O   1     1       5.598   2.217  15.988  0.00  0.00             0
ATOM    520    H   1     1       6.479   2.250  15.765  0.00  0.00             0
ATOM    521    H   1     1       5.354   3.021  15.575  0.00  0.00             0
ATOM    522    O   1     1      -3.336  14.146  22.236  0.00  0.00             0
ATOM    523    H   1     1      -3.549  13.132  22.207  0.00  0.00             0
ATOM    524    H   1     1      -3.387  14.390  23.232  0.00  0.00             0
ATOM    525    O   1     1      17.018  17.558  22.628  0.00  0.00             0
ATOM    526    H   1     1      17.587  17.030  21.987  0.00  0.00             0
ATOM    527    H   1     1      17.557   0.088  23.272  0.00  0.00             0
ATOM    528    O   1     1      14.197   0.201  23.197  0.00  0.00             0
ATOM    529    H   1     1      14.925   0.463  22.775  0.00  0.00             0
ATOM    530    H   1     1      14.415   0.421  24.156  0.00  0.00             0
ATOM    531    O   1     1      12.299  -6.606  18.126  0.00  0.00             0
ATOM    532    H   1     1      12.464  -5.712  18.122  0.00  0.00             0
ATOM    533    H   1     1      11.805  -6.529  19.019  0.00  0.00             0
ATOM    534    O   1     1       8.606   1.107  18.539  0.00  0.00             0
ATOM    535    H   1     1       8.528   1.968  18.850  0.00  0.00             0
ATOM    536    H   1     1       7.738   0.779  18.769  0.00  0.00             0
ATOM    537    O   1     1      18.912  -2.618  16.134  0.00  0.00             0
ATOM    538    H   1     1      18.534  -2.103  15.413  0.00  0.00             0
ATOM    539    H   1     1      19.642  -1.932  16.592  0.00  0.00             0
ATOM    540    O   1     1      -6.332   6.904  26.945  0.00  0.00             0
ATOM    541    H   1     1      -6.706   6.281  27.607  0.00  0.00             0
ATOM    542    H   1     1      -5.594   7.361  27.357  0.00  0.00             0
ATOM    543    O   1     1       8.678   1.136  23.968  0.00  0.00             0
ATOM    544    H   1     1       7.919   1.829  23.967  0.00  0.00             0
ATOM    545    H   1     1      19.275   1.169  23.022  0.00  0.00             0
ATOM    546    O   1     1       0.568   8.410  33.707  0.00  0.00             0
ATOM    547    H   1     1      -0.186   8.660  33.193  0.00  0.00             0
ATOM    548    H   1     1      10.640   8.540  34.616  0.00  0.00             0
ATOM    549    O   1     1      17.123  14.676  29.350  0.00  0.00             0
ATOM    550    H   1     1       6.264  15.345  28.740  0.00  0.00             0
ATOM    551    H   1     1      17.366  14.080  28.706  0.00  0.00             0
ATOM    552    O   1     1      -3.362  15.055  24.923  0.00  0.00             0
ATOM    553    H   1     1      -4.242  15.033  25.409  0.00  0.00             0
ATOM    554    H   1     1       7.352  15.955  25.162  0.00  0.00             0
ATOM    555    O   1     1       9.673  13.266  14.742  0.00  0.00             0
ATOM    556    H   1     1      -1.230  13.795  15.317  0.00  0.00             0
ATOM    557    H   1     1       9.821  12.310  15.326  0.00  0.00             0
ATOM    558    O   1     1      -4.250   8.794  15.891  0.00  0.00             0
ATOM    559    H   1     1      -5.152   8.853  15.331  0.00  0.00             0
ATOM    560    H   1     1       6.188   9.850  15.732  0.00  0.00             0
ATOM    561    O   1     1      -4.179 -18.114  19.106  0.00  0.00             0
ATOM    562    H   1     1      -5.037 -18.177  18.488  0.00  0.00             0
ATOM    563    H   1     1      -3.983 -19.054  19.233  0.00  0.00             0
ATOM    564    O   1     1      -7.033  -9.536  15.325  0.00  0.00             0
ATOM    565    H   1     1      -6.931 -10.436  15.487  0.00  0.00             0
ATOM    566    H   1     1      -7.205  -9.313  16.094  0.00  0.00             0
ATOM    567    O   1     1       5.634  11.840  19.798  0.00  0.00             0
ATOM    568    H   1     1       6.651  11.726  19.438  0.00  0.00             0
ATOM    569    H   1     1       5.419  12.493  19.084  0.00  0.00             0
ATOM    570    O   1     1       3.417  11.834  21.491  0.00  0.00             0
ATOM    571    H   1     1       4.093  11.883  20.879  0.00  0.00             0
ATOM    572    H   1     1       3.819  12.633  22.092  0.00  0.00             0
ATOM    573    O   1     1      -6.606   9.320  25.243  0.00  0.00             0
ATOM    574    H   1     1      -6.768   9.343  24.373  0.00  0.00             0
ATOM    575    H   1     1      -6.230   8.434  25.717  0.00  0.00             0
ATOM    576    O   1     1      -8.289  21.044  20.519  0.00  0.00             0
ATOM    577    H   1     1      -7.587  21.324  21.233  0.00  0.00             0
ATOM    578    H   1     1      -8.151  20.068  20.556  0.00  0.00             0
ATOM    579    O   1     1      14.630  -0.437  17.410  0.00  0.00             0
ATOM    580    H   1     1      14.302   0.391  17.179  0.00  0.00             0
ATOM    581    H   1     1      13.953  -0.916  17.807  0.00  0.00             0
ATOM    582    O   1     1       0.228   1.528  25.719  0.00  0.00             0
ATOM    583    H   1     1       0.912   2.058  25.299  0.00  0.00             0
ATOM    584    H   1     1      -0.234   1.240  24.973  0.00  0.00             0
ATOM    585    O   1     1       4.531  -4.078  15.458  0.00  0.00             0
ATOM    586    H   1     1       4.788  -3.107  15.565  0.00  0.00             0
ATOM    587    H   1     1       3.748  -3.943  14.976  0.00  0.00             0
ATOM    588    O   1     1      -2.274   9.569  26.190  0.00  0.00             0
ATOM    589    H   1     1      -2.589   9.303  25.375  0.00  0.00             0
ATOM    590    H   1     1      -2.289  10.583  26.194  0.00  0.00             0
ATOM    591    O   1     1       0.897  11.548  20.587  0.00  0.00             0
ATOM    592    H   1     1       0.255  12.221  20.747  0.00  0.00             0
ATOM    593    H   1     1       1.672  11.679  20.946  0.00  0.00             0
ATOM    594    O   1     1      -1.937  11.802  19.691  0.00  0.00             0
ATOM    595    H   1     1      -1.717  12.662  19.399  0.00  0.00             0
ATOM    596    H   1     1      -1.299  11.063  19.409  0.00  0.00             0
ATOM    597    O   1     1      -6.294  -7.042  28.567  0.00  0.00             0
ATOM    598    H   1     1      -5.696  -6.683  29.352  0.00  0.00             0
ATOM    599    H   1     1       3.386  -7.426  28.947  0.00  0.00             0
ATOM    600    O   1     1       9.181  -6.313  34.954  0.00  0.00             0
ATOM    601    H   1     1       8.599  -6.832  34.505  0.00  0.00             0
ATOM    602    H   1     1      19.880  -7.136  35.387  0.00  0.00             0
ATOM    603    O   1     1       4.095  -2.982  22.798  0.00  0.00             0
ATOM    604    H   1     1      -6.194  -2.200  23.035  0.00  0.00             0
ATOM    605    H   1     1       4.939  -3.188  22.446  0.00  0.00             0
ATOM    606    O   1     1      -1.382   7.342  20.587  0.00  0.00             0
ATOM    607    H   1     1      -2.060   7.749  20.049  0.00  0.00             0
ATOM    608    H   1     1       9.129   8.098  21.169  0.00  0.00             0
ATOM    609    O   1     1      15.038  -3.760  18.227  0.00  0.00             0
ATOM    610    H   1     1       5.483  -3.280  18.462  0.00  0.00             0
ATOM    611    H   1     1      15.277  -4.116  17.350  0.00  0.00             0
ATOM    612    O   1     1      -7.246   9.463  22.712  0.00  0.00             0
ATOM    613    H   1     1      -7.352  10.204  22.217  0.00  0.00             0
ATOM    614    H   1     1       2.508   8.934  22.095  0.00  0.00             0
ATOM    615    O   1     1      -8.402  -3.953  17.630  0.00  0.00             0
ATOM    616    H   1     1      -8.441  -3.401  16.804  0.00  0.00             0
ATOM    617    H   1     1      -7.716  -3.436  18.180  0.00  0.00             0
ATOM    618    O   1     1       7.744   4.751  21.537  0.00  0.00             0
ATOM    619    H   1     1       8.078   5.605  21.210  0.00  0.00             0
ATOM    620    H   1     1       6.755   4.938  21.592  0.00  0.00             0
ATOM    621    O   1     1      -4.198  13.640  31.809  0.00  0.00             0
ATOM    622    H   1     1      -3.333  13.755  32.061  0.00  0.00             0
ATOM    623    H   1     1      -4.079  14.312  31.060  0.00  0.00             0
ATOM    624    O   1     1      -4.224  -6.361  23.522  0.00  0.00             0
ATOM    625    H   1     1      -4.306  -7.197  22.996  0.00  0.00             0
ATOM    626    H   1     1      -4.740  -6.365  24.316  0.00  0.00             0
ATOM    627    O   1     1       1.223   0.363  14.687  0.00  0.00             0
ATOM    628    H   1     1       2.107   0.679  15.082  0.00  0.00             0
ATOM    629    H   1     1       1.167   0.805  13.804  0.00  0.00             0
ATOM    630    O   1     1      -7.816   4.455  17.959  0.00  0.00             0
ATOM    631    H   1     1      -7.765   5.315  18.434  0.00  0.00             0
ATOM    632    H   1     1      -8.109   3.974  18.700  0.00  0.00             0
ATOM    633    O   1     1      -5.218   5.441  24.813  0.00  0.00             0
ATOM    634    H   1     1      -5.655   5.930  25.536  0.00  0.00             0
ATOM    635    H   1     1      -4.385   4.872  25.003  0.00  0.00             0
ATOM    636    O   1     1       9.190  -5.700  24.278  0.00  0.00             0
ATOM    637    H   1     1       9.470  -4.873  24.017  0.00  0.00             0
ATOM    638    H   1     1       8.203  -5.697  23.852  0.00  0.00             0
ATOM    639    O   1     1      -0.024   2.791  28.343  0.00  0.00             0
ATOM    640    H   1     1       0.165   3.595  28.051  0.00  0.00             0
ATOM    641    H   1     1       0.136   2.228  27.501  0.00  0.00             0
ATOM    642    O   1     1       1.371  14.836  21.838  0.00  0.00             0
ATOM    643    H   1     1       1.481  14.936  22.866  0.00  0.00             0
ATOM    644    H   1     1       2.285  14.926  21.716  0.00  0.00             0
ATOM    645    O   1     1       1.499   5.915  33.147  0.00  0.00             0
ATOM    646    H   1     1       1.275   6.823  33.412  0.00  0.00             0
ATOM    647    H   1     1       1.922   5.947  32.280  0.00  0.00             0
ATOM    648    O   1     1       1.511  -3.078  14.744  0.00  0.00             0
ATOM    649    H   1     1       1.090  -2.216  14.654  0.00  0.00             0
ATOM    650    H   1     1       0.727  -3.775  14.844  0.00  0.00             0
ATOM    651    O   1     1      -9.504  14.469  24.466  0.00  0.00             0
ATOM    652    H   1     1      -9.237  15.216  25.238  0.00  0.00             0
ATOM    653    H   1     1       1.271  -4.086  24.896  0.00  0.00             0
ATOM    654    O   1     1      -5.092 -14.174  18.427  0.00  0.00             0
ATOM    655    H   1     1      -4.726 -14.676  17.640  0.00  0.00             0
ATOM    656    H   1     1       4.431 -13.682  18.297  0.00  0.00             0
ATOM    657    O   1     1      14.879  -3.086  26.306  0.00  0.00             0
ATOM    658    H   1     1       4.232  -3.965  26.248  0.00  0.00             0
ATOM    659    H   1     1      14.272  -2.769  25.631  0.00  0.00             0
ATOM    660    O   1     1       2.009  12.430  25.762  0.00  0.00             0
ATOM    661    H   1     1       1.537  12.559  26.545  0.00  0.00             0
ATOM    662    H   1     1      13.275  12.068  26.005  0.00  0.00             0
ATOM    663    O   1     1      -0.229   8.827  36.391  0.00  0.00             0
ATOM    664    H   1     1     -10.642   7.808  36.316  0.00  0.00             0
ATOM    665    H   1     1       0.346   9.193  37.109  0.00  0.00             0
ATOM    666    O   1     1      -6.906  20.372  27.682  0.00  0.00             0
ATOM    667    H   1     1      -7.621  19.818  28.114  0.00  0.00             0
ATOM    668    H   1     1       3.062  20.212  26.701  0.00  0.00             0
ATOM    669    O   1     1       8.016  24.356  32.727  0.00  0.00             0
ATOM    670    H   1     1       8.547  23.735  33.059  0.00  0.00             0
ATOM    671    H   1     1       8.065   7.256  33.515  0.00  0.00             0
ATOM    672    O   1     1       5.283   1.158  25.578  0.00  0.00             0
ATOM    673    H   1     1       5.846   1.877  25.362  0.00  0.00             0
ATOM    674    H   1     1       5.041   1.101  26.440  0.00  0.00             0
ATOM    675    O   1     1       8.711   3.290  30.849  0.00  0.00             0
ATOM    676    H   1     1       8.077   3.904  30.833  0.00  0.00             0
ATOM    677    H   1     1       9.152   3.314  30.080  0.00  0.00             0
ATOM    678    O   1     1      -2.577   8.375  23.581  0.00  0.00             0
ATOM    679    H   1     1      -3.328   8.540  23.086  0.00  0.00             0
ATOM    680    H   1     1      -1.709   8.348  23.002  0.00  0.00             0
ATOM    681    O   1     1      -5.094   6.210  22.071  0.00  0.00             0
ATOM    682    H   1     1      -4.980   6.352  22.973  0.00  0.00             0
ATOM    683    H   1     1      -4.591   6.994  21.756  0.00  0.00             0
ATOM    684    O   1     1      -6.229   9.235  17.898  0.00  0.00             0
ATOM    685    H   1     1      -5.611   9.489  17.180  0.00  0.00             0
ATOM    686    H   1     1      -6.731  10.041  17.988  0.00  0.00             0
ATOM    687    O   1     1      -0.185   9.282  22.060  0.00  0.00             0
ATOM    688    H   1     1      -0.010   9.218  22.978  0.00  0.00             0
ATOM    689    H   1     1      -0.113  -7.847  21.465  0.00  0.00             0
ATOM    690    O   1     1      -1.645  -1.943  21.743  0.00  0.00             0
ATOM    691    H   1     1      -2.160  -2.613  22.038  0.00  0.00             0
ATOM    692    H   1     1      -0.787  -2.297  21.926  0.00  0.00             0
ATOM    693    O   1     1       0.839   4.846  26.189  0.00  0.00             0
ATOM    694    H   1     1       0.120   4.827  25.400  0.00  0.00             0
ATOM    695    H   1     1       0.518   5.700  26.861  0.00  0.00             0
ATOM    696    O   1     1       3.064  18.274  29.569  0.00  0.00             0
ATOM    697    H   1     1       2.041  18.014  29.891  0.00  0.00             0
ATOM    698    H   1     1       3.263  19.120  30.175  0.00  0.00             0
ATOM    699    O   1     1       2.611  20.664  25.009  0.00  0.00             0
ATOM    700    H   1     1       2.145  21.567  25.386  0.00  0.00             0
ATOM    701    H   1     1       2.848  20.898  24.025  0.00  0.00             0
ATOM    702    O   1     1       1.831  14.353  30.009  0.00  0.00             0
ATOM    703    H   1     1       2.650  14.182  29.508  0.00  0.00             0
ATOM    704    H   1     1       1.984  14.383  30.974  0.00  0.00             0
ATOM    705   Al   1     1       6.299   4.143   8.813  0.00  0.00             0
ATOM    706   Al   1     1       3.710  -0.301   8.848  0.00  0.00             0
ATOM    707   Al   1     1       3.817   5.749   8.780  0.00  0.00             0
ATOM    708   Al   1     1       6.279   1.112   8.953  0.00  0.00             0
ATOM    709   Si   1     1       1.995   5.565  11.595  0.00  0.00             0
ATOM    710   Si   1     1       4.580   1.058  11.660  0.00  0.00             0
ATOM    711   Si   1     1       4.408   7.146  11.695  0.00  0.00             0
ATOM    712   Si   1     1       7.135   2.699  11.595  0.00  0.00             0
ATOM    713    O   1     1       7.403   5.538  10.014  0.00  0.00             0
ATOM    714    O   1     1       4.759   0.987   9.965  0.00  0.00             0
ATOM    715    O   1     1       6.927   2.723   9.914  0.00  0.00             0
ATOM    716    O   1     1       4.422   7.244  10.042  0.00  0.00             0
ATOM    717    O   1     1       7.041   4.160  12.072  0.00  0.00             0
ATOM    718    O   1     1       4.482   8.573  12.218  0.00  0.00             0
ATOM    719    O   1     1       5.820   6.436  11.978  0.00  0.00             0
ATOM    720    O   1     1       3.382   1.885  11.908  0.00  0.00             0
ATOM    721    O   1     1       5.881   1.893  12.046  0.00  0.00             0
ATOM    722    O   1     1       3.223   6.397  12.115  0.00  0.00             0
ATOM    723    O   1     1       7.216  -0.158   9.930  0.00  0.00             0
ATOM    724    O   1     1       4.764   4.328   9.932  0.00  0.00             0
ATOM    725    O   1     1       3.013   7.162   7.804  0.00  0.00             0
ATOM    726    O   1     1       5.655   2.666   7.733  0.00  0.00             0
ATOM    727    O   1     1       7.875   4.265   7.771  0.00  0.00             0
ATOM    728    O   1     1       5.509  -0.046   7.738  0.00  0.00             0
ATOM    729    O   1     1       8.109   1.103   7.832  0.00  0.00             0
ATOM    730    O   1     1       5.445   5.549   7.640  0.00  0.00             0
ATOM    731    H   1     1       7.078   7.607  10.188  0.00  0.00             0
ATOM    732    H   1     1       4.480   3.719  10.557  0.00  0.00             0
ATOM    733    H   1     1       7.778   7.099   6.777  0.00  0.00             0
ATOM    734    H   1     1       5.439   2.807   6.841  0.00  0.00             0
ATOM    735    H   1     1       8.478   4.024   7.227  0.00  0.00             0
ATOM    736    H   1     1       5.732   7.856   7.568  0.00  0.00             0
ATOM    737    H   1     1       6.167   5.840   7.107  0.00  0.00             0
ATOM    738    H   1     1       8.455   2.011   7.791  0.00  0.00             0
ATOM    739   Al   1     1       9.483   3.284   1.401  0.00  0.00             0
ATOM    740   Al   1     1       6.844  -1.090   1.667  0.00  0.00             0
ATOM    741   Al   1     1       6.875   4.710   1.427  0.00  0.00             0
ATOM    742   Al   1     1       9.525   0.224   1.505  0.00  0.00             0
ATOM    743   Si   1     1       5.067   4.586   4.333  0.00  0.00             0
ATOM    744   Si   1     1       7.769   0.220   4.381  0.00  0.00             0
ATOM    745   Si   1     1       7.621   6.007   4.201  0.00  0.00             0
ATOM    746   Si   1     1      10.282   1.838   4.258  0.00  0.00             0
ATOM    747    O   1     1      10.502   4.599   2.701  0.00  0.00             0
ATOM    748    O   1     1       7.992   0.066   2.765  0.00  0.00             0
ATOM    749    O   1     1      10.311   1.883   2.686  0.00  0.00             0
ATOM    750    O   1     1       7.439   5.996   2.656  0.00  0.00             0
ATOM    751    O   1     1      10.412   3.341   4.745  0.00  0.00             0
ATOM    752    O   1     1       7.512   7.489   4.795  0.00  0.00             0
ATOM    753    O   1     1       8.985   5.345   4.527  0.00  0.00             0
ATOM    754    O   1     1       6.486   0.960   4.735  0.00  0.00             0
ATOM    755    O   1     1       9.011   1.035   4.855  0.00  0.00             0
ATOM    756    O   1     1       6.409   5.188   4.806  0.00  0.00             0
ATOM    757    O   1     1      10.356  -1.207   2.655  0.00  0.00             0
ATOM    758    O   1     1       7.917   3.396   2.520  0.00  0.00             0
ATOM    759    O   1     1       6.249   6.251   0.256  0.00  0.00             0
ATOM    760    O   1     1       8.917   1.695   0.550  0.00  0.00             0
ATOM    761    O   1     1      11.139   3.478   0.288  0.00  0.00             0
ATOM    762    O   1     1       8.472  -0.914   0.423  0.00  0.00             0
ATOM    763    O   1     1      11.135   0.072   0.452  0.00  0.00             0
ATOM    764    O   1     1       8.551   4.604   0.341  0.00  0.00             0
ATOM    765    H   1     1       9.970   6.779   2.685  0.00  0.00             0
ATOM    766    H   1     1       7.156   2.728   2.747  0.00  0.00             0
ATOM    767    H   1     1      10.632   6.336  -0.100  0.00  0.00             0
ATOM    768    H   1     1       8.678   1.537  -0.411  0.00  0.00             0
ATOM    769    H   1     1      11.809   3.424  -0.575  0.00  0.00             0
ATOM    770    H   1     1       8.790   7.984  -0.591  0.00  0.00             0
ATOM    771    H   1     1       9.347   5.132  -0.063  0.00  0.00             0
ATOM    772    H   1     1      11.507   0.600  -0.326  0.00  0.00             0
ATOM    773   Al   1     1       6.137  -4.750   8.858  0.00  0.00             0
ATOM    774   Al   1     1       3.777  -9.214   8.908  0.00  0.00             0
ATOM    775   Al   1     1       3.565  -3.183   8.777  0.00  0.00             0
ATOM    776   Al   1     1       6.253  -7.681   8.837  0.00  0.00             0
ATOM    777   Si   1     1       1.905  -3.390  11.566  0.00  0.00             0
ATOM    778   Si   1     1       4.602  -7.835  11.548  0.00  0.00             0
ATOM    779   Si   1     1       4.449  -1.923  11.542  0.00  0.00             0
ATOM    780   Si   1     1       7.112  -6.351  11.560  0.00  0.00             0
ATOM    781    O   1     1       7.053  -3.499   9.918  0.00  0.00             0
ATOM    782    O   1     1       4.685  -7.978   9.984  0.00  0.00             0
ATOM    783    O   1     1       6.745  -6.284   9.981  0.00  0.00             0
ATOM    784    O   1     1       4.354  -1.755   9.898  0.00  0.00             0
ATOM    785    O   1     1       7.018  -4.856  12.003  0.00  0.00             0
ATOM    786    O   1     1       4.524  -0.411  12.174  0.00  0.00             0
ATOM    787    O   1     1       5.751  -2.602  11.939  0.00  0.00             0
ATOM    788    O   1     1       3.275  -7.028  11.791  0.00  0.00             0
ATOM    789    O   1     1       5.962  -7.254  12.119  0.00  0.00             0
ATOM    790    O   1     1       3.141  -2.609  11.944  0.00  0.00             0
ATOM    791    O   1     1       7.205  -9.253   9.827  0.00  0.00             0
ATOM    792    O   1     1       4.504  -4.598   9.949  0.00  0.00             0
ATOM    793    O   1     1       3.056  -1.678   7.747  0.00  0.00             0
ATOM    794    O   1     1       5.509  -6.315   7.790  0.00  0.00             0
ATOM    795    O   1     1       7.758  -4.685   7.747  0.00  0.00             0
ATOM    796    O   1     1       5.269  -9.189   7.810  0.00  0.00             0
ATOM    797    O   1     1       7.993  -7.639   7.847  0.00  0.00             0
ATOM    798    O   1     1       5.344  -3.341   7.734  0.00  0.00             0
ATOM    799    H   1     1       7.245  -0.923  10.464  0.00  0.00             0
ATOM    800    H   1     1       3.788  -5.417  10.092  0.00  0.00             0
ATOM    801    H   1     1       7.462  -1.522   6.908  0.00  0.00             0
ATOM    802    H   1     1       5.131  -5.871   7.052  0.00  0.00             0
ATOM    803    H   1     1       7.933  -4.946   6.778  0.00  0.00             0
ATOM    804    H   1     1       5.541  -0.433   6.921  0.00  0.00             0
ATOM    805    H   1     1       5.958  -2.568   7.659  0.00  0.00             0
ATOM    806    H   1     1       8.038  -6.975   7.252  0.00  0.00             0
ATOM    807   Al   1     1       9.511  -5.683   1.647  0.00  0.00             0
ATOM    808   Al   1     1       6.868 -10.011   1.162  0.00  0.00             0
ATOM    809   Al   1     1       6.669  -4.068   1.242  0.00  0.00             0
ATOM    810   Al   1     1       9.571  -8.729   1.504  0.00  0.00             0
ATOM    811   Si   1     1       5.227  -4.353   4.152  0.00  0.00             0
ATOM    812   Si   1     1       7.425  -8.927   4.165  0.00  0.00             0
ATOM    813   Si   1     1       7.733  -2.702   4.131  0.00  0.00             0
ATOM    814   Si   1     1       9.978  -7.399   4.346  0.00  0.00             0
ATOM    815    O   1     1      10.363  -4.536   2.708  0.00  0.00             0
ATOM    816    O   1     1       7.772  -9.025   2.556  0.00  0.00             0
ATOM    817    O   1     1       9.834  -7.234   2.712  0.00  0.00             0
ATOM    818    O   1     1       7.601  -2.516   2.607  0.00  0.00             0
ATOM    819    O   1     1       9.993  -5.863   4.852  0.00  0.00             0
ATOM    820    O   1     1       7.719  -1.266   4.807  0.00  0.00             0
ATOM    821    O   1     1       9.159  -3.341   4.450  0.00  0.00             0
ATOM    822    O   1     1       6.103  -8.194   4.406  0.00  0.00             0
ATOM    823    O   1     1       8.757  -8.202   4.693  0.00  0.00             0
ATOM    824    O   1     1       6.541  -3.573   4.655  0.00  0.00             0
ATOM    825    O   1     1      10.218 -10.120   2.425  0.00  0.00             0
ATOM    826    O   1     1       7.659  -5.432   2.363  0.00  0.00             0
ATOM    827    O   1     1       6.105  -2.548   0.469  0.00  0.00             0
ATOM    828    O   1     1       8.638  -7.248   0.367  0.00  0.00             0
ATOM    829    O   1     1      10.871  -5.552   0.427  0.00  0.00             0
ATOM    830    O   1     1       8.431  -9.992   0.209  0.00  0.00             0
ATOM    831    O   1     1      10.992  -8.645   0.410  0.00  0.00             0
ATOM    832    O   1     1       8.574  -4.283   0.221  0.00  0.00             0
ATOM    833    H   1     1      10.061  -1.776   3.332  0.00  0.00             0
ATOM    834    H   1     1       7.183  -6.120   2.322  0.00  0.00             0
ATOM    835    H   1     1      10.640  -2.388  -0.331  0.00  0.00             0
ATOM    836    H   1     1       8.234  -6.447  -0.154  0.00  0.00             0
ATOM    837    H   1     1      10.493  -5.112  -0.377  0.00  0.00             0
ATOM    838    H   1     1       8.475  -1.122  -0.571  0.00  0.00             0
ATOM    839    H   1     1       8.941  -3.387   0.096  0.00  0.00             0
ATOM    840    H   1     1      11.664  -7.929   0.341  0.00  0.00             0
ATOM    841   Al   1     1       1.252   4.317   8.646  0.00  0.00             0
ATOM    842   Al   1     1      -1.429  -0.272   8.728  0.00  0.00             0
ATOM    843   Al   1     1      -1.432   5.695   8.798  0.00  0.00             0
ATOM    844   Al   1     1       1.124   1.315   8.773  0.00  0.00             0
ATOM    845   Si   1     1      -3.129   5.582  11.643  0.00  0.00             0
ATOM    846   Si   1     1      -0.463   1.070  11.512  0.00  0.00             0
ATOM    847   Si   1     1      -0.576   7.100  11.489  0.00  0.00             0
ATOM    848   Si   1     1       2.026   2.523  11.545  0.00  0.00             0
ATOM    849    O   1     1       2.264   5.464   9.994  0.00  0.00             0
ATOM    850    O   1     1      -0.357   1.013   9.927  0.00  0.00             0
ATOM    851    O   1     1       1.869   2.634   9.964  0.00  0.00             0
ATOM    852    O   1     1      -0.724   7.150   9.855  0.00  0.00             0
ATOM    853    O   1     1       1.898   4.042  12.056  0.00  0.00             0
ATOM    854    O   1     1      -0.618   8.569  11.978  0.00  0.00             0
ATOM    855    O   1     1       0.729   6.406  11.785  0.00  0.00             0
ATOM    856    O   1     1      -1.756   2.085  11.843  0.00  0.00             0
ATOM    857    O   1     1       0.772   1.827  12.116  0.00  0.00             0
ATOM    858    O   1     1      -1.862   6.271  12.166  0.00  0.00             0
ATOM    859    O   1     1       1.920  -0.338   9.839  0.00  0.00             0
ATOM    860    O   1     1      -0.404   4.325   9.658  0.00  0.00             0
ATOM    861    O   1     1       8.291   7.140   7.672  0.00  0.00             0
ATOM    862    O   1     1       0.413   2.595   7.683  0.00  0.00             0
ATOM    863    O   1     1       2.972   4.420   7.584  0.00  0.00             0
ATOM    864    O   1     1       0.135  -0.158   7.743  0.00  0.00             0
ATOM    865    O   1     1       2.906   1.209   7.874  0.00  0.00             0
ATOM    866    O   1     1       0.348   5.563   7.594  0.00  0.00             0
ATOM    867    H   1     1       1.961   7.889   9.859  0.00  0.00             0
ATOM    868    H   1     1      -0.765   3.530   9.966  0.00  0.00             0
ATOM    869    H   1     1       2.726   7.466   7.034  0.00  0.00             0
ATOM    870    H   1     1       0.275   2.818   6.772  0.00  0.00             0
ATOM    871    H   1     1       3.405   4.531   6.652  0.00  0.00             0
ATOM    872    H   1     1       0.699   8.178   7.556  0.00  0.00             0
ATOM    873    H   1     1       0.628   6.160   6.925  0.00  0.00             0
ATOM    874    H   1     1       3.390   2.008   8.039  0.00  0.00             0
ATOM    875   Al   1     1       4.481   3.026   1.635  0.00  0.00             0
ATOM    876   Al   1     1       1.675  -1.244   1.718  0.00  0.00             0
ATOM    877   Al   1     1       1.816   4.901   1.526  0.00  0.00             0
ATOM    878   Al   1     1       4.302   0.256   1.694  0.00  0.00             0
ATOM    879   Si   1     1       0.069   4.747   4.283  0.00  0.00             0
ATOM    880   Si   1     1       2.467   0.078   4.498  0.00  0.00             0
ATOM    881   Si   1     1       2.648   6.261   4.264  0.00  0.00             0
ATOM    882   Si   1     1       5.038   1.624   4.565  0.00  0.00             0
ATOM    883    O   1     1       5.290   4.302   2.697  0.00  0.00             0
ATOM    884    O   1     1       2.708  -0.047   2.849  0.00  0.00             0
ATOM    885    O   1     1       4.953   1.608   2.865  0.00  0.00             0
ATOM    886    O   1     1       2.450   6.302   2.610  0.00  0.00             0
ATOM    887    O   1     1       4.963   3.090   4.975  0.00  0.00             0
ATOM    888    O   1     1       2.689   7.669   4.798  0.00  0.00             0
ATOM    889    O   1     1       3.934   5.505   4.604  0.00  0.00             0
ATOM    890    O   1     1       1.212   0.925   4.698  0.00  0.00             0
ATOM    891    O   1     1       3.838   0.867   4.893  0.00  0.00             0
ATOM    892    O   1     1       1.409   5.599   4.727  0.00  0.00             0
ATOM    893    O   1     1       5.233  -1.029   2.700  0.00  0.00             0
ATOM    894    O   1     1       2.668   3.521   2.629  0.00  0.00             0
ATOM    895    O   1     1      11.521   6.297   0.302  0.00  0.00             0
ATOM    896    O   1     1       3.549   1.584   0.664  0.00  0.00             0
ATOM    897    O   1     1       5.964   3.219   0.497  0.00  0.00             0
ATOM    898    O   1     1       3.328  -1.064   0.600  0.00  0.00             0
ATOM    899    O   1     1       5.946   0.216   0.517  0.00  0.00             0
ATOM    900    O   1     1       3.403   4.531   0.426  0.00  0.00             0
ATOM    901    H   1     1       4.649   6.998   2.188  0.00  0.00             0
ATOM    902    H   1     1       1.959   2.799   2.589  0.00  0.00             0
ATOM    903    H   1     1       6.644   5.964  -0.543  0.00  0.00             0
ATOM    904    H   1     1       2.854   2.073   0.291  0.00  0.00             0
ATOM    905    H   1     1       6.452   2.516   0.101  0.00  0.00             0
ATOM    906    H   1     1       3.290   7.676  -0.642  0.00  0.00             0
ATOM    907    H   1     1       3.938   4.852  -0.175  0.00  0.00             0
ATOM    908    H   1     1       5.528   0.621  -0.305  0.00  0.00             0
ATOM    909   Al   1     1       1.257  -4.758   8.688  0.00  0.00             0
ATOM    910   Al   1     1      -1.411  -9.077   8.730  0.00  0.00             0
ATOM    911   Al   1     1      -1.527  -3.241   8.592  0.00  0.00             0
ATOM    912   Al   1     1       1.084  -7.635   8.802  0.00  0.00             0
ATOM    913   Si   1     1      -3.261  -3.414  11.544  0.00  0.00             0
ATOM    914   Si   1     1      -0.609  -7.829  11.560  0.00  0.00             0
ATOM    915   Si   1     1      -0.764  -1.901  11.470  0.00  0.00             0
ATOM    916   Si   1     1       1.939  -6.333  11.541  0.00  0.00             0
ATOM    917    O   1     1       2.012  -3.541   9.928  0.00  0.00             0
ATOM    918    O   1     1      -0.477  -7.772   9.896  0.00  0.00             0
ATOM    919    O   1     1       1.782  -6.280   9.997  0.00  0.00             0
ATOM    920    O   1     1      -0.978  -1.837   9.855  0.00  0.00             0
ATOM    921    O   1     1       1.919  -4.843  12.083  0.00  0.00             0
ATOM    922    O   1     1      -0.779  -0.445  11.945  0.00  0.00             0
ATOM    923    O   1     1       0.505  -2.665  11.753  0.00  0.00             0
ATOM    924    O   1     1      -1.840  -7.045  11.877  0.00  0.00             0
ATOM    925    O   1     1       0.628  -7.143  12.025  0.00  0.00             0
ATOM    926    O   1     1      -2.023  -2.589  12.020  0.00  0.00             0
ATOM    927    O   1     1       2.146  -8.979   9.921  0.00  0.00             0
ATOM    928    O   1     1      -0.543  -4.666   9.500  0.00  0.00             0
ATOM    929    O   1     1       8.032  -1.863   7.533  0.00  0.00             0
ATOM    930    O   1     1       0.577  -6.301   7.681  0.00  0.00             0
ATOM    931    O   1     1       2.737  -4.538   7.579  0.00  0.00             0
ATOM    932    O   1     1       0.137  -9.000   7.717  0.00  0.00             0
ATOM    933    O   1     1       2.825  -7.937   7.549  0.00  0.00             0
ATOM    934    O   1     1       0.223  -3.368   7.453  0.00  0.00             0
ATOM    935    H   1     1       1.517  -1.167   9.760  0.00  0.00             0
ATOM    936    H   1     1      -1.145  -5.423   9.593  0.00  0.00             0
ATOM    937    H   1     1       2.311  -1.537   7.073  0.00  0.00             0
ATOM    938    H   1     1      -0.080  -5.988   7.239  0.00  0.00             0
ATOM    939    H   1     1       2.697  -5.235   6.933  0.00  0.00             0
ATOM    940    H   1     1       0.091  -0.148   6.857  0.00  0.00             0
ATOM    941    H   1     1       0.708  -3.315   6.621  0.00  0.00             0
ATOM    942    H   1     1       3.589  -7.551   7.415  0.00  0.00             0
ATOM    943   Al   1     1       4.276  -5.561   1.382  0.00  0.00             0
ATOM    944   Al   1     1       1.742 -10.061   1.508  0.00  0.00             0
ATOM    945   Al   1     1       1.532  -4.288   1.484  0.00  0.00             0
ATOM    946   Al   1     1       4.282  -8.542   1.206  0.00  0.00             0
ATOM    947   Si   1     1      -0.111  -4.364   4.274  0.00  0.00             0
ATOM    948   Si   1     1       2.436  -8.719   4.206  0.00  0.00             0
ATOM    949   Si   1     1       2.566  -2.913   4.358  0.00  0.00             0
ATOM    950   Si   1     1       4.910  -7.281   4.073  0.00  0.00             0
ATOM    951    O   1     1       5.258  -4.442   2.559  0.00  0.00             0
ATOM    952    O   1     1       2.524  -8.915   2.623  0.00  0.00             0
ATOM    953    O   1     1       4.845  -7.092   2.396  0.00  0.00             0
ATOM    954    O   1     1       2.282  -2.695   2.719  0.00  0.00             0
ATOM    955    O   1     1       5.121  -5.779   4.645  0.00  0.00             0
ATOM    956    O   1     1       2.280  -1.477   4.900  0.00  0.00             0
ATOM    957    O   1     1       3.945  -3.422   4.448  0.00  0.00             0
ATOM    958    O   1     1       1.014  -8.054   4.491  0.00  0.00             0
ATOM    959    O   1     1       3.609  -7.838   4.525  0.00  0.00             0
ATOM    960    O   1     1       1.321  -3.814   4.791  0.00  0.00             0
ATOM    961    O   1     1       5.118 -10.051   2.125  0.00  0.00             0
ATOM    962    O   1     1       2.628  -5.476   2.587  0.00  0.00             0
ATOM    963    O   1     1      11.219  -2.804   0.306  0.00  0.00             0
ATOM    964    O   1     1       3.436  -6.983   0.233  0.00  0.00             0
ATOM    965    O   1     1       5.777  -5.336   0.230  0.00  0.00             0
ATOM    966    O   1     1       3.142  -9.793   0.243  0.00  0.00             0
ATOM    967    O   1     1       5.984  -8.528   0.302  0.00  0.00             0
ATOM    968    O   1     1       3.235  -4.216   0.313  0.00  0.00             0
ATOM    969    H   1     1       4.657  -1.802   2.931  0.00  0.00             0
ATOM    970    H   1     1       2.196  -6.020   3.286  0.00  0.00             0
ATOM    971    H   1     1       5.130  -2.565   0.155  0.00  0.00             0
ATOM    972    H   1     1       2.904  -6.572  -0.474  0.00  0.00             0
ATOM    973    H   1     1       6.116  -5.820  -0.535  0.00  0.00             0
ATOM    974    H   1     1       3.570  -0.914  -0.267  0.00  0.00             0
ATOM    975    H   1     1       2.957  -3.745  -0.379  0.00  0.00             0
ATOM    976    H   1     1       6.783  -7.782   0.318  0.00  0.00             0
END
