# Supplementary material for: Competing Nuclear Quantum Effects and Hydrogen-Bond Jumps in Hydrated Kaolinite
Source: J Phys Chem Lett. 2023 Feb 6;14(6):1542–7. doi: 10.1021/acs.jpclett.2c03896 (PMC9940297; doi:10.1021/acs.jpclett.2c03896)
Supplement: Supplementary file 1 — jz2c03896_si_001.zip [file jz2c03896_si_001.zip › Clay_NQEs_HBond_Jumps_SI/silica-surface/QM/prod-1/init.19.pdb]

TITLE     Step:      400000  Bead:      19 positions{angstrom}  cell{angstrom}
CRYST1   10.307   17.884   76.812  91.93 105.05  89.80 P 1           1
ATOM      1   Al   1     1     -13.494  12.404  42.565  0.00  0.00             0
ATOM      2   Al   1     1     -11.073  17.108  42.264  0.00  0.00             0
ATOM      3   Al   1     1     -10.948  10.980  42.521  0.00  0.00             0
ATOM      4   Al   1     1     -13.504  15.558  42.331  0.00  0.00             0
ATOM      5   Si   1     1      -9.096  11.173  39.666  0.00  0.00             0
ATOM      6   Si   1     1     -11.935  15.731  39.462  0.00  0.00             0
ATOM      7   Si   1     1     -11.722   9.591  39.760  0.00  0.00             0
ATOM      8   Si   1     1     -14.339  14.192  39.618  0.00  0.00             0
ATOM      9    O   1     1     -14.445  11.279  41.503  0.00  0.00             0
ATOM     10    O   1     1     -11.992  15.878  41.187  0.00  0.00             0
ATOM     11    O   1     1     -14.301  14.096  41.222  0.00  0.00             0
ATOM     12    O   1     1     -11.513   9.475  41.476  0.00  0.00             0
ATOM     13    O   1     1     -14.305  12.641  39.177  0.00  0.00             0
ATOM     14    O   1     1     -11.723   8.082  39.319  0.00  0.00             0
ATOM     15    O   1     1     -13.070  10.342  39.543  0.00  0.00             0
ATOM     16    O   1     1     -10.680  14.945  39.249  0.00  0.00             0
ATOM     17    O   1     1     -13.246  14.986  39.137  0.00  0.00             0
ATOM     18    O   1     1     -10.396  10.306  39.171  0.00  0.00             0
ATOM     19    O   1     1     -14.513  16.869  41.406  0.00  0.00             0
ATOM     20    O   1     1     -11.844  12.326  41.368  0.00  0.00             0
ATOM     21    O   1     1     -10.136   9.609  43.684  0.00  0.00             0
ATOM     22    O   1     1     -12.818  14.142  43.317  0.00  0.00             0
ATOM     23    O   1     1     -15.163  12.331  43.750  0.00  0.00             0
ATOM     24    O   1     1     -12.701  17.015  43.445  0.00  0.00             0
ATOM     25    O   1     1     -15.217  15.491  43.491  0.00  0.00             0
ATOM     26    O   1     1     -12.669  11.142  43.654  0.00  0.00             0
ATOM     27    H   1     1     -14.239   8.666  41.868  0.00  0.00             0
ATOM     28    H   1     1     -11.544  13.068  40.583  0.00  0.00             0
ATOM     29    H   1     1     -15.131   9.249  44.702  0.00  0.00             0
ATOM     30    H   1     1     -11.995  14.388  43.636  0.00  0.00             0
ATOM     31    H   1     1     -15.429  12.457  44.699  0.00  0.00             0
ATOM     32    H   1     1     -12.949   7.899  44.558  0.00  0.00             0
ATOM     33    H   1     1     -12.919  10.353  43.672  0.00  0.00             0
ATOM     34    H   1     1     -15.047  14.508  43.930  0.00  0.00             0
ATOM     35   Al   1     1     -13.433  14.833  49.710  0.00  0.00             0
ATOM     36   Al   1     1     -10.717  19.233  49.808  0.00  0.00             0
ATOM     37   Al   1     1     -10.814  13.383  49.668  0.00  0.00             0
ATOM     38   Al   1     1     -13.386  17.741  49.588  0.00  0.00             0
ATOM     39   Si   1     1      -8.996  13.402  46.939  0.00  0.00             0
ATOM     40   Si   1     1     -11.654  17.874  46.875  0.00  0.00             0
ATOM     41   Si   1     1     -11.570  11.862  46.914  0.00  0.00             0
ATOM     42   Si   1     1     -14.222  16.391  46.809  0.00  0.00             0
ATOM     43    O   1     1     -14.451  13.602  48.533  0.00  0.00             0
ATOM     44    O   1     1     -11.805  17.999  48.553  0.00  0.00             0
ATOM     45    O   1     1     -13.997  16.427  48.553  0.00  0.00             0
ATOM     46    O   1     1     -11.543  11.922  48.570  0.00  0.00             0
ATOM     47    O   1     1     -14.104  14.878  46.452  0.00  0.00             0
ATOM     48    O   1     1     -11.416  10.355  46.539  0.00  0.00             0
ATOM     49    O   1     1     -12.965  12.468  46.715  0.00  0.00             0
ATOM     50    O   1     1     -10.333  16.990  46.658  0.00  0.00             0
ATOM     51    O   1     1     -12.916  17.155  46.367  0.00  0.00             0
ATOM     52    O   1     1     -10.361  12.791  46.413  0.00  0.00             0
ATOM     53    O   1     1     -14.331  19.196  48.676  0.00  0.00             0
ATOM     54    O   1     1     -11.724  14.666  48.449  0.00  0.00             0
ATOM     55    O   1     1     -10.224  11.883  50.905  0.00  0.00             0
ATOM     56    O   1     1     -12.668  16.303  50.797  0.00  0.00             0
ATOM     57    O   1     1     -15.180  14.660  50.756  0.00  0.00             0
ATOM     58    O   1     1     -12.246  19.171  50.882  0.00  0.00             0
ATOM     59    O   1     1     -14.762  18.032  50.917  0.00  0.00             0
ATOM     60    O   1     1     -12.569  13.634  50.822  0.00  0.00             0
ATOM     61    H   1     1     -13.679  11.138  48.765  0.00  0.00             0
ATOM     62    H   1     1     -11.109  15.448  48.455  0.00  0.00             0
ATOM     63    H   1     1     -14.550  12.037  51.246  0.00  0.00             0
ATOM     64    H   1     1     -12.311  15.976  51.645  0.00  0.00             0
ATOM     65    H   1     1     -15.539  15.185  51.544  0.00  0.00             0
ATOM     66    H   1     1     -12.831   9.886  51.860  0.00  0.00             0
ATOM     67    H   1     1     -12.416  13.025  51.549  0.00  0.00             0
ATOM     68    H   1     1     -14.442  18.328  51.725  0.00  0.00             0
ATOM     69   Al   1     1     -13.545  21.328  42.567  0.00  0.00             0
ATOM     70   Al   1     1     -10.980  25.919  42.526  0.00  0.00             0
ATOM     71   Al   1     1     -10.964  19.918  42.498  0.00  0.00             0
ATOM     72   Al   1     1     -13.588  24.340  42.472  0.00  0.00             0
ATOM     73   Si   1     1      -9.304  20.188  39.741  0.00  0.00             0
ATOM     74   Si   1     1     -11.860  24.600  39.800  0.00  0.00             0
ATOM     75   Si   1     1     -11.825  18.639  39.556  0.00  0.00             0
ATOM     76   Si   1     1     -14.435  23.132  39.643  0.00  0.00             0
ATOM     77    O   1     1     -14.466  20.233  41.186  0.00  0.00             0
ATOM     78    O   1     1     -11.999  24.677  41.417  0.00  0.00             0
ATOM     79    O   1     1     -14.300  23.141  41.321  0.00  0.00             0
ATOM     80    O   1     1     -11.668  18.545  41.214  0.00  0.00             0
ATOM     81    O   1     1     -14.472  21.696  39.181  0.00  0.00             0
ATOM     82    O   1     1     -11.954  17.153  38.995  0.00  0.00             0
ATOM     83    O   1     1     -13.053  19.461  39.363  0.00  0.00             0
ATOM     84    O   1     1     -10.656  23.537  39.565  0.00  0.00             0
ATOM     85    O   1     1     -13.132  23.895  39.268  0.00  0.00             0
ATOM     86    O   1     1     -10.488  19.358  39.092  0.00  0.00             0
ATOM     87    O   1     1     -14.621  25.752  41.498  0.00  0.00             0
ATOM     88    O   1     1     -11.977  21.415  41.229  0.00  0.00             0
ATOM     89    O   1     1     -10.190  18.423  43.297  0.00  0.00             0
ATOM     90    O   1     1     -12.787  22.823  43.431  0.00  0.00             0
ATOM     91    O   1     1     -15.089  21.183  43.543  0.00  0.00             0
ATOM     92    O   1     1     -12.581  25.717  43.719  0.00  0.00             0
ATOM     93    O   1     1     -15.313  24.547  43.716  0.00  0.00             0
ATOM     94    O   1     1     -12.644  19.852  43.416  0.00  0.00             0
ATOM     95    H   1     1     -14.065  17.936  41.041  0.00  0.00             0
ATOM     96    H   1     1     -11.400  22.098  40.875  0.00  0.00             0
ATOM     97    H   1     1     -14.733  18.184  43.841  0.00  0.00             0
ATOM     98    H   1     1     -11.851  23.170  43.432  0.00  0.00             0
ATOM     99    H   1     1     -15.367  21.794  44.442  0.00  0.00             0
ATOM    100    H   1     1     -12.856  16.858  44.367  0.00  0.00             0
ATOM    101    H   1     1     -12.807  18.849  43.602  0.00  0.00             0
ATOM    102    H   1     1     -15.254  24.027  44.534  0.00  0.00             0
ATOM    103   Al   1     1     -13.451  23.727  49.770  0.00  0.00             0
ATOM    104   Al   1     1     -10.883  28.352  49.826  0.00  0.00             0
ATOM    105   Al   1     1     -10.766  22.037  49.917  0.00  0.00             0
ATOM    106   Al   1     1     -13.239  26.611  49.906  0.00  0.00             0
ATOM    107   Si   1     1      -8.937  22.340  47.020  0.00  0.00             0
ATOM    108   Si   1     1     -11.562  26.907  47.139  0.00  0.00             0
ATOM    109   Si   1     1     -11.452  20.815  47.044  0.00  0.00             0
ATOM    110   Si   1     1     -14.115  25.396  47.138  0.00  0.00             0
ATOM    111    O   1     1     -14.439  22.453  48.681  0.00  0.00             0
ATOM    112    O   1     1     -11.813  27.035  48.708  0.00  0.00             0
ATOM    113    O   1     1     -14.068  25.285  48.688  0.00  0.00             0
ATOM    114    O   1     1     -11.411  20.746  48.646  0.00  0.00             0
ATOM    115    O   1     1     -14.008  23.843  46.651  0.00  0.00             0
ATOM    116    O   1     1     -11.505  19.433  46.549  0.00  0.00             0
ATOM    117    O   1     1     -12.829  21.573  46.780  0.00  0.00             0
ATOM    118    O   1     1     -10.378  25.905  46.920  0.00  0.00             0
ATOM    119    O   1     1     -12.823  26.206  46.655  0.00  0.00             0
ATOM    120    O   1     1     -10.245  21.676  46.582  0.00  0.00             0
ATOM    121    O   1     1     -14.138  28.109  48.799  0.00  0.00             0
ATOM    122    O   1     1     -11.782  23.551  48.785  0.00  0.00             0
ATOM    123    O   1     1      -9.864  20.668  50.870  0.00  0.00             0
ATOM    124    O   1     1     -12.559  25.157  50.848  0.00  0.00             0
ATOM    125    O   1     1     -14.964  23.688  50.976  0.00  0.00             0
ATOM    126    O   1     1     -12.451  28.017  51.096  0.00  0.00             0
ATOM    127    O   1     1     -14.987  26.813  50.908  0.00  0.00             0
ATOM    128    O   1     1     -12.376  22.294  50.980  0.00  0.00             0
ATOM    129    H   1     1     -13.959  20.016  48.246  0.00  0.00             0
ATOM    130    H   1     1     -11.233  24.210  48.099  0.00  0.00             0
ATOM    131    H   1     1     -14.291  21.083  51.001  0.00  0.00             0
ATOM    132    H   1     1     -11.666  24.778  51.015  0.00  0.00             0
ATOM    133    H   1     1     -15.641  24.190  51.033  0.00  0.00             0
ATOM    134    H   1     1     -12.561  19.588  51.713  0.00  0.00             0
ATOM    135    H   1     1     -12.862  22.724  51.793  0.00  0.00             0
ATOM    136    H   1     1     -15.328  26.619  51.958  0.00  0.00             0
ATOM    137   Al   1     1      -8.445  12.582  42.436  0.00  0.00             0
ATOM    138   Al   1     1      -6.026  17.010  42.384  0.00  0.00             0
ATOM    139   Al   1     1      -5.986  10.861  42.567  0.00  0.00             0
ATOM    140   Al   1     1      -8.494  15.503  42.376  0.00  0.00             0
ATOM    141   Si   1     1      -4.069  11.273  39.900  0.00  0.00             0
ATOM    142   Si   1     1      -6.731  15.610  39.605  0.00  0.00             0
ATOM    143   Si   1     1      -6.576   9.667  39.769  0.00  0.00             0
ATOM    144   Si   1     1      -9.313  14.210  39.570  0.00  0.00             0
ATOM    145    O   1     1      -9.217  11.366  41.244  0.00  0.00             0
ATOM    146    O   1     1      -6.799  15.698  41.181  0.00  0.00             0
ATOM    147    O   1     1      -9.123  14.165  41.217  0.00  0.00             0
ATOM    148    O   1     1      -6.471   9.561  41.410  0.00  0.00             0
ATOM    149    O   1     1      -9.327  12.755  39.177  0.00  0.00             0
ATOM    150    O   1     1      -6.570   8.201  39.216  0.00  0.00             0
ATOM    151    O   1     1      -7.879  10.388  39.402  0.00  0.00             0
ATOM    152    O   1     1      -5.470  14.738  39.190  0.00  0.00             0
ATOM    153    O   1     1      -8.051  14.971  39.059  0.00  0.00             0
ATOM    154    O   1     1      -5.335  10.439  39.352  0.00  0.00             0
ATOM    155    O   1     1      -9.490  16.949  41.213  0.00  0.00             0
ATOM    156    O   1     1      -6.590  12.458  41.530  0.00  0.00             0
ATOM    157    O   1     1     -15.477   9.408  43.706  0.00  0.00             0
ATOM    158    O   1     1      -7.797  14.061  43.417  0.00  0.00             0
ATOM    159    O   1     1      -9.971  12.350  43.634  0.00  0.00             0
ATOM    160    O   1     1      -7.663  16.895  43.466  0.00  0.00             0
ATOM    161    O   1     1     -10.238  15.612  43.376  0.00  0.00             0
ATOM    162    O   1     1      -7.520  11.133  43.533  0.00  0.00             0
ATOM    163    H   1     1      -8.629   8.448  41.363  0.00  0.00             0
ATOM    164    H   1     1      -6.004  13.390  41.545  0.00  0.00             0
ATOM    165    H   1     1      -9.968  10.036  44.516  0.00  0.00             0
ATOM    166    H   1     1      -6.812  14.177  43.707  0.00  0.00             0
ATOM    167    H   1     1     -10.254  13.009  44.177  0.00  0.00             0
ATOM    168    H   1     1      -8.295   8.332  44.066  0.00  0.00             0
ATOM    169    H   1     1      -8.170  10.896  44.240  0.00  0.00             0
ATOM    170    H   1     1      -9.743  15.427  44.296  0.00  0.00             0
ATOM    171   Al   1     1      -8.332  14.783  49.612  0.00  0.00             0
ATOM    172   Al   1     1      -5.634  19.229  49.794  0.00  0.00             0
ATOM    173   Al   1     1      -5.764  13.191  49.795  0.00  0.00             0
ATOM    174   Al   1     1      -8.061  17.665  49.765  0.00  0.00             0
ATOM    175   Si   1     1      -3.959  13.429  46.913  0.00  0.00             0
ATOM    176   Si   1     1      -6.470  17.925  46.955  0.00  0.00             0
ATOM    177   Si   1     1      -6.421  11.899  46.895  0.00  0.00             0
ATOM    178   Si   1     1      -8.928  16.399  46.926  0.00  0.00             0
ATOM    179    O   1     1      -9.148  13.500  48.589  0.00  0.00             0
ATOM    180    O   1     1      -6.410  17.762  48.590  0.00  0.00             0
ATOM    181    O   1     1      -8.721  16.357  48.493  0.00  0.00             0
ATOM    182    O   1     1      -6.149  11.798  48.571  0.00  0.00             0
ATOM    183    O   1     1      -8.969  14.925  46.500  0.00  0.00             0
ATOM    184    O   1     1      -6.309  10.433  46.392  0.00  0.00             0
ATOM    185    O   1     1      -7.788  12.472  46.685  0.00  0.00             0
ATOM    186    O   1     1      -5.226  17.105  46.543  0.00  0.00             0
ATOM    187    O   1     1      -7.768  17.260  46.446  0.00  0.00             0
ATOM    188    O   1     1      -5.238  12.763  46.340  0.00  0.00             0
ATOM    189    O   1     1      -9.192  19.169  48.565  0.00  0.00             0
ATOM    190    O   1     1      -6.696  14.605  48.638  0.00  0.00             0
ATOM    191    O   1     1     -15.326  11.699  50.849  0.00  0.00             0
ATOM    192    O   1     1      -7.364  16.170  50.708  0.00  0.00             0
ATOM    193    O   1     1      -9.743  14.907  50.619  0.00  0.00             0
ATOM    194    O   1     1      -7.153  19.036  50.931  0.00  0.00             0
ATOM    195    O   1     1      -9.747  17.874  50.846  0.00  0.00             0
ATOM    196    O   1     1      -7.253  13.222  50.863  0.00  0.00             0
ATOM    197    H   1     1      -8.816  11.082  48.400  0.00  0.00             0
ATOM    198    H   1     1      -6.122  15.030  48.128  0.00  0.00             0
ATOM    199    H   1     1      -9.632  12.066  51.574  0.00  0.00             0
ATOM    200    H   1     1      -6.490  15.870  50.548  0.00  0.00             0
ATOM    201    H   1     1      -9.718  15.272  51.414  0.00  0.00             0
ATOM    202    H   1     1      -7.378  11.042  51.217  0.00  0.00             0
ATOM    203    H   1     1      -7.083  13.379  51.793  0.00  0.00             0
ATOM    204    H   1     1     -10.649  17.381  51.181  0.00  0.00             0
ATOM    205   Al   1     1      -8.383  21.522  42.456  0.00  0.00             0
ATOM    206   Al   1     1      -5.888  25.873  42.714  0.00  0.00             0
ATOM    207   Al   1     1      -5.871  19.914  42.525  0.00  0.00             0
ATOM    208   Al   1     1      -8.406  24.290  42.534  0.00  0.00             0
ATOM    209   Si   1     1      -4.019  20.214  39.580  0.00  0.00             0
ATOM    210   Si   1     1      -6.705  24.625  39.770  0.00  0.00             0
ATOM    211   Si   1     1      -6.553  18.638  39.683  0.00  0.00             0
ATOM    212   Si   1     1      -9.164  23.041  39.744  0.00  0.00             0
ATOM    213    O   1     1      -9.484  20.135  41.347  0.00  0.00             0
ATOM    214    O   1     1      -6.933  24.703  41.336  0.00  0.00             0
ATOM    215    O   1     1      -8.980  22.968  41.394  0.00  0.00             0
ATOM    216    O   1     1      -6.437  18.551  41.294  0.00  0.00             0
ATOM    217    O   1     1      -9.136  21.554  39.124  0.00  0.00             0
ATOM    218    O   1     1      -6.662  17.161  39.086  0.00  0.00             0
ATOM    219    O   1     1      -7.932  19.342  39.467  0.00  0.00             0
ATOM    220    O   1     1      -5.474  23.780  39.248  0.00  0.00             0
ATOM    221    O   1     1      -8.001  23.955  39.196  0.00  0.00             0
ATOM    222    O   1     1      -5.250  19.263  39.173  0.00  0.00             0
ATOM    223    O   1     1      -9.299  25.705  41.532  0.00  0.00             0
ATOM    224    O   1     1      -6.751  21.311  41.427  0.00  0.00             0
ATOM    225    O   1     1     -15.538  18.447  43.553  0.00  0.00             0
ATOM    226    O   1     1      -7.586  22.878  43.526  0.00  0.00             0
ATOM    227    O   1     1     -10.141  21.451  43.552  0.00  0.00             0
ATOM    228    O   1     1      -7.473  25.841  43.636  0.00  0.00             0
ATOM    229    O   1     1      -9.907  24.557  43.737  0.00  0.00             0
ATOM    230    O   1     1      -7.490  20.148  43.701  0.00  0.00             0
ATOM    231    H   1     1      -9.250  17.926  41.212  0.00  0.00             0
ATOM    232    H   1     1      -6.225  22.001  41.127  0.00  0.00             0
ATOM    233    H   1     1      -9.335  18.380  43.638  0.00  0.00             0
ATOM    234    H   1     1      -6.802  22.525  44.033  0.00  0.00             0
ATOM    235    H   1     1     -10.487  21.628  44.439  0.00  0.00             0
ATOM    236    H   1     1      -7.556  17.118  44.338  0.00  0.00             0
ATOM    237    H   1     1      -7.554  20.351  44.646  0.00  0.00             0
ATOM    238    H   1     1      -9.905  24.189  44.738  0.00  0.00             0
ATOM    239   Al   1     1      -8.371  23.741  49.896  0.00  0.00             0
ATOM    240   Al   1     1      -5.455  28.166  49.735  0.00  0.00             0
ATOM    241   Al   1     1      -5.694  22.203  49.971  0.00  0.00             0
ATOM    242   Al   1     1      -8.286  26.894  49.805  0.00  0.00             0
ATOM    243   Si   1     1      -3.736  22.312  47.142  0.00  0.00             0
ATOM    244   Si   1     1      -6.368  26.846  46.982  0.00  0.00             0
ATOM    245   Si   1     1      -6.303  20.856  47.113  0.00  0.00             0
ATOM    246   Si   1     1      -8.950  25.303  47.258  0.00  0.00             0
ATOM    247    O   1     1      -9.048  22.386  48.773  0.00  0.00             0
ATOM    248    O   1     1      -6.326  26.966  48.622  0.00  0.00             0
ATOM    249    O   1     1      -8.741  25.365  48.842  0.00  0.00             0
ATOM    250    O   1     1      -6.303  20.821  48.624  0.00  0.00             0
ATOM    251    O   1     1      -8.925  23.830  46.756  0.00  0.00             0
ATOM    252    O   1     1      -6.373  19.387  46.594  0.00  0.00             0
ATOM    253    O   1     1      -7.669  21.596  46.667  0.00  0.00             0
ATOM    254    O   1     1      -5.141  25.888  46.619  0.00  0.00             0
ATOM    255    O   1     1      -7.758  26.155  46.645  0.00  0.00             0
ATOM    256    O   1     1      -5.030  21.600  46.556  0.00  0.00             0
ATOM    257    O   1     1      -9.066  28.069  48.483  0.00  0.00             0
ATOM    258    O   1     1      -6.618  23.623  49.012  0.00  0.00             0
ATOM    259    O   1     1     -15.235  20.896  50.849  0.00  0.00             0
ATOM    260    O   1     1      -7.814  25.246  51.189  0.00  0.00             0
ATOM    261    O   1     1      -9.869  23.534  50.981  0.00  0.00             0
ATOM    262    O   1     1      -7.335  28.206  50.682  0.00  0.00             0
ATOM    263    O   1     1      -9.963  26.962  50.920  0.00  0.00             0
ATOM    264    O   1     1      -7.232  22.456  51.220  0.00  0.00             0
ATOM    265    H   1     1      -8.972  19.703  47.573  0.00  0.00             0
ATOM    266    H   1     1      -6.140  24.363  49.227  0.00  0.00             0
ATOM    267    H   1     1      -8.985  20.319  50.754  0.00  0.00             0
ATOM    268    H   1     1      -7.813  25.683  52.062  0.00  0.00             0
ATOM    269    H   1     1      -9.897  23.806  51.776  0.00  0.00             0
ATOM    270    H   1     1      -7.597  19.502  51.544  0.00  0.00             0
ATOM    271    H   1     1      -6.860  22.242  52.058  0.00  0.00             0
ATOM    272    H   1     1     -10.390  26.385  51.508  0.00  0.00             0
ATOM    273    O   1     1      -2.546  -5.001  27.222  0.00  0.00             0
ATOM    274    H   1     1      -2.663  -4.309  26.742  0.00  0.00             0
ATOM    275    H   1     1       8.752  -4.859  27.313  0.00  0.00             0
ATOM    276    O   1     1       1.586   2.830  30.643  0.00  0.00             0
ATOM    277    H   1     1       1.222   2.270  31.374  0.00  0.00             0
ATOM    278    H   1     1      11.249   2.532  29.948  0.00  0.00             0
ATOM    279    O   1     1      14.930  11.640  25.859  0.00  0.00             0
ATOM    280    H   1     1       4.747  11.422  26.734  0.00  0.00             0
ATOM    281    H   1     1      14.674  10.653  25.842  0.00  0.00             0
ATOM    282    O   1     1       0.216  12.326  31.112  0.00  0.00             0
ATOM    283    H   1     1       0.718  11.783  31.791  0.00  0.00             0
ATOM    284    H   1     1      11.252  12.876  30.776  0.00  0.00             0
ATOM    285    O   1     1      -4.381   8.730  27.452  0.00  0.00             0
ATOM    286    H   1     1      -3.547   9.106  27.027  0.00  0.00             0
ATOM    287    H   1     1       5.353   9.400  27.765  0.00  0.00             0
ATOM    288    O   1     1     -17.762   6.581  30.833  0.00  0.00             0
ATOM    289    H   1     1     -16.992   6.855  30.875  0.00  0.00             0
ATOM    290    H   1     1      -7.302   5.798  30.373  0.00  0.00             0
ATOM    291    O   1     1      -4.836 -15.692  20.806  0.00  0.00             0
ATOM    292    H   1     1      -4.525 -16.611  20.498  0.00  0.00             0
ATOM    293    H   1     1      -5.035 -15.403  20.065  0.00  0.00             0
ATOM    294    O   1     1      -0.544   4.106  33.330  0.00  0.00             0
ATOM    295    H   1     1       0.265   4.679  33.216  0.00  0.00             0
ATOM    296    H   1     1      -0.759   3.733  32.557  0.00  0.00             0
ATOM    297    O   1     1       7.838   1.052  32.686  0.00  0.00             0
ATOM    298    H   1     1       7.927   1.597  31.926  0.00  0.00             0
ATOM    299    H   1     1       6.926   1.246  33.123  0.00  0.00             0
ATOM    300    O   1     1       0.817  16.621  26.304  0.00  0.00             0
ATOM    301    H   1     1       0.277  16.476  27.102  0.00  0.00             0
ATOM    302    H   1     1       0.681  17.323  25.572  0.00  0.00             0
ATOM    303    O   1     1       3.887   4.813  29.169  0.00  0.00             0
ATOM    304    H   1     1       4.962   4.731  29.157  0.00  0.00             0
ATOM    305    H   1     1       3.504   4.028  28.861  0.00  0.00             0
ATOM    306    O   1     1      -9.001  15.866  34.126  0.00  0.00             0
ATOM    307    H   1     1      -9.440  16.643  33.708  0.00  0.00             0
ATOM    308    H   1     1      -8.486  16.337  34.898  0.00  0.00             0
ATOM    309    O   1     1       4.818  -1.630  33.127  0.00  0.00             0
ATOM    310    H   1     1       5.550  -2.065  33.434  0.00  0.00             0
ATOM    311    H   1     1       4.222  -2.125  33.049  0.00  0.00             0
ATOM    312    O   1     1      13.350   2.044  35.524  0.00  0.00             0
ATOM    313    H   1     1      12.329   2.183  35.780  0.00  0.00             0
ATOM    314    H   1     1      13.625   2.466  34.598  0.00  0.00             0
ATOM    315    O   1     1       6.076  11.537  30.285  0.00  0.00             0
ATOM    316    H   1     1       6.800  10.916  30.446  0.00  0.00             0
ATOM    317    H   1     1       5.896  12.295  31.009  0.00  0.00             0
ATOM    318    O   1     1      -1.430   5.635  24.089  0.00  0.00             0
ATOM    319    H   1     1      -2.123   6.292  23.863  0.00  0.00             0
ATOM    320    H   1     1      -1.494   5.220  23.283  0.00  0.00             0
ATOM    321    O   1     1      18.917  10.422  30.781  0.00  0.00             0
ATOM    322    H   1     1      19.474  10.119  30.013  0.00  0.00             0
ATOM    323    H   1     1      19.521  11.252  30.929  0.00  0.00             0
ATOM    324    O   1     1       5.706   9.193  21.803  0.00  0.00             0
ATOM    325    H   1     1       4.835   9.150  21.766  0.00  0.00             0
ATOM    326    H   1     1       5.775   9.015  20.967  0.00  0.00             0
ATOM    327    O   1     1       2.886  14.616  32.520  0.00  0.00             0
ATOM    328    H   1     1       3.126  13.824  33.084  0.00  0.00             0
ATOM    329    H   1     1      12.662  -2.613  32.991  0.00  0.00             0
ATOM    330    O   1     1       0.050  17.514  32.592  0.00  0.00             0
ATOM    331    H   1     1       0.133  17.066  31.690  0.00  0.00             0
ATOM    332    H   1     1       9.402  17.978  32.531  0.00  0.00             0
ATOM    333    O   1     1      14.226  12.554  34.114  0.00  0.00             0
ATOM    334    H   1     1       4.559  11.930  33.948  0.00  0.00             0
ATOM    335    H   1     1      14.782  13.231  34.645  0.00  0.00             0
ATOM    336    O   1     1      -3.048  22.600  35.369  0.00  0.00             0
ATOM    337    H   1     1      -3.680  22.735  34.665  0.00  0.00             0
ATOM    338    H   1     1       6.816  21.824  35.610  0.00  0.00             0
ATOM    339    O   1     1       5.653  14.394  35.483  0.00  0.00             0
ATOM    340    H   1     1      -4.898  15.181  35.769  0.00  0.00             0
ATOM    341    H   1     1       6.420  14.634  34.963  0.00  0.00             0
ATOM    342    O   1     1      -9.748  12.728  27.970  0.00  0.00             0
ATOM    343    H   1     1      -9.777  13.462  28.543  0.00  0.00             0
ATOM    344    H   1     1       0.341  11.830  28.244  0.00  0.00             0
ATOM    345    O   1     1       5.279  19.063  33.324  0.00  0.00             0
ATOM    346    H   1     1       4.903  18.228  33.174  0.00  0.00             0
ATOM    347    H   1     1       4.712   1.925  32.951  0.00  0.00             0
ATOM    348    O   1     1      -9.920   3.098  35.683  0.00  0.00             0
ATOM    349    H   1     1     -10.634   2.576  36.143  0.00  0.00             0
ATOM    350    H   1     1     -10.176   3.537  34.694  0.00  0.00             0
ATOM    351    O   1     1      -1.631  13.842  32.884  0.00  0.00             0
ATOM    352    H   1     1      -1.604  13.313  33.677  0.00  0.00             0
ATOM    353    H   1     1      -0.891  13.344  32.510  0.00  0.00             0
ATOM    354    O   1     1       3.835   4.959  36.072  0.00  0.00             0
ATOM    355    H   1     1       4.463   4.869  36.821  0.00  0.00             0
ATOM    356    H   1     1       3.597   4.085  35.964  0.00  0.00             0
ATOM    357    O   1     1       9.847   5.963  35.941  0.00  0.00             0
ATOM    358    H   1     1       9.265   5.246  36.290  0.00  0.00             0
ATOM    359    H   1     1      10.437   5.588  35.453  0.00  0.00             0
ATOM    360    O   1     1      -2.468  15.931  34.637  0.00  0.00             0
ATOM    361    H   1     1      -1.854  15.426  35.260  0.00  0.00             0
ATOM    362    H   1     1      -1.918  15.818  33.978  0.00  0.00             0
ATOM    363    O   1     1       6.337  17.380  30.890  0.00  0.00             0
ATOM    364    H   1     1       5.941  16.789  31.547  0.00  0.00             0
ATOM    365    H   1     1       6.809  -0.041  31.629  0.00  0.00             0
ATOM    366    O   1     1      13.132  10.747  36.378  0.00  0.00             0
ATOM    367    H   1     1      13.875  10.149  36.194  0.00  0.00             0
ATOM    368    H   1     1      13.628  11.582  36.035  0.00  0.00             0
ATOM    369    O   1     1      -0.649  -3.582  35.989  0.00  0.00             0
ATOM    370    H   1     1      -0.750  -4.475  35.949  0.00  0.00             0
ATOM    371    H   1     1      -0.355  -3.149  35.007  0.00  0.00             0
ATOM    372    O   1     1      -5.055  -0.634  36.597  0.00  0.00             0
ATOM    373    H   1     1      -4.779   0.253  36.431  0.00  0.00             0
ATOM    374    H   1     1      -5.844  -0.560  36.148  0.00  0.00             0
ATOM    375    O   1     1      -5.066   5.700  32.894  0.00  0.00             0
ATOM    376    H   1     1      -4.024   5.920  32.658  0.00  0.00             0
ATOM    377    H   1     1      -5.568   6.398  33.394  0.00  0.00             0
ATOM    378    O   1     1      -6.380   3.411  22.680  0.00  0.00             0
ATOM    379    H   1     1      -6.046   4.086  23.122  0.00  0.00             0
ATOM    380    H   1     1      -5.716   2.933  22.161  0.00  0.00             0
ATOM    381    O   1     1     -11.697  -1.411  28.330  0.00  0.00             0
ATOM    382    H   1     1     -12.324  -0.905  27.793  0.00  0.00             0
ATOM    383    H   1     1      -1.984  -2.038  28.810  0.00  0.00             0
ATOM    384    O   1     1      -8.055   9.263  30.201  0.00  0.00             0
ATOM    385    H   1     1      -8.032   9.463  31.021  0.00  0.00             0
ATOM    386    H   1     1       2.361   8.290  30.309  0.00  0.00             0
ATOM    387    O   1     1       6.896   7.588  35.975  0.00  0.00             0
ATOM    388    H   1     1      -2.847   8.028  36.429  0.00  0.00             0
ATOM    389    H   1     1       7.260   6.636  35.716  0.00  0.00             0
ATOM    390    O   1     1      -6.490  15.764  28.841  0.00  0.00             0
ATOM    391    H   1     1      -6.782  16.858  28.969  0.00  0.00             0
ATOM    392    H   1     1       4.039  15.799  27.844  0.00  0.00             0
ATOM    393    O   1     1      -4.928   9.528  34.586  0.00  0.00             0
ATOM    394    H   1     1      -4.703   8.956  35.321  0.00  0.00             0
ATOM    395    H   1     1       4.813   9.076  34.240  0.00  0.00             0
ATOM    396    O   1     1     -12.782   9.325  33.406  0.00  0.00             0
ATOM    397    H   1     1     -13.667   9.341  33.712  0.00  0.00             0
ATOM    398    H   1     1      -2.534   9.461  32.555  0.00  0.00             0
ATOM    399    O   1     1      -4.252   2.433  36.349  0.00  0.00             0
ATOM    400    H   1     1      -3.461   1.954  35.791  0.00  0.00             0
ATOM    401    H   1     1      -5.049   2.059  35.839  0.00  0.00             0
ATOM    402    O   1     1      -2.689   7.593  29.250  0.00  0.00             0
ATOM    403    H   1     1      -3.461   7.914  28.711  0.00  0.00             0
ATOM    404    H   1     1      -2.626   8.061  30.120  0.00  0.00             0
ATOM    405    O   1     1      -0.409   7.642  27.311  0.00  0.00             0
ATOM    406    H   1     1      -0.706   8.123  26.625  0.00  0.00             0
ATOM    407    H   1     1      -1.121   7.721  27.872  0.00  0.00             0
ATOM    408    O   1     1       8.274   0.682  35.655  0.00  0.00             0
ATOM    409    H   1     1       8.497   0.925  34.770  0.00  0.00             0
ATOM    410    H   1     1       7.879  -0.200  35.591  0.00  0.00             0
ATOM    411    O   1     1       0.751  16.959  30.071  0.00  0.00             0
ATOM    412    H   1     1       1.190  16.189  30.411  0.00  0.00             0
ATOM    413    H   1     1       0.221  16.863  29.396  0.00  0.00             0
ATOM    414    O   1     1     -10.032  27.876  28.590  0.00  0.00             0
ATOM    415    H   1     1     -10.075  27.185  27.960  0.00  0.00             0
ATOM    416    H   1     1      -9.249  27.490  29.116  0.00  0.00             0
ATOM    417    O   1     1      -3.295   3.473  24.926  0.00  0.00             0
ATOM    418    H   1     1      -2.767   4.045  24.445  0.00  0.00             0
ATOM    419    H   1     1      -3.166   3.688  25.778  0.00  0.00             0
ATOM    420    O   1     1      22.557  10.584  32.592  0.00  0.00             0
ATOM    421    H   1     1      22.043   9.955  33.124  0.00  0.00             0
ATOM    422    H   1     1      22.885  11.177  33.247  0.00  0.00             0
ATOM    423    O   1     1      13.803   7.101  34.460  0.00  0.00             0
ATOM    424    H   1     1      13.076   6.623  34.058  0.00  0.00             0
ATOM    425    H   1     1      14.178   6.580  35.149  0.00  0.00             0
ATOM    426    O   1     1       6.904   4.997  29.712  0.00  0.00             0
ATOM    427    H   1     1       7.406   5.737  29.533  0.00  0.00             0
ATOM    428    H   1     1       6.934   4.449  29.008  0.00  0.00             0
ATOM    429    O   1     1      -6.647  21.331  32.593  0.00  0.00             0
ATOM    430    H   1     1      -7.263  21.431  31.860  0.00  0.00             0
ATOM    431    H   1     1      -6.051  22.141  32.415  0.00  0.00             0
ATOM    432    O   1     1      -7.715  16.987  36.127  0.00  0.00             0
ATOM    433    H   1     1      -7.944  18.026  35.829  0.00  0.00             0
ATOM    434    H   1     1      -7.887  16.629  37.059  0.00  0.00             0
ATOM    435    O   1     1      -0.502   0.512  21.546  0.00  0.00             0
ATOM    436    H   1     1      -0.712   0.960  20.696  0.00  0.00             0
ATOM    437    H   1     1       9.464  -0.330  21.691  0.00  0.00             0
ATOM    438    O   1     1      15.794  -1.684  15.169  0.00  0.00             0
ATOM    439    H   1     1      16.495  -0.941  14.904  0.00  0.00             0
ATOM    440    H   1     1      26.081  -1.497  16.027  0.00  0.00             0
ATOM    441    O   1     1      14.096 -17.090  14.555  0.00  0.00             0
ATOM    442    H   1     1       4.127 -18.046  14.641  0.00  0.00             0
ATOM    443    H   1     1      14.567 -16.540  15.059  0.00  0.00             0
ATOM    444    O   1     1      17.627  -2.711  18.676  0.00  0.00             0
ATOM    445    H   1     1      18.111  -2.511  17.870  0.00  0.00             0
ATOM    446    H   1     1      28.520  -2.622  19.333  0.00  0.00             0
ATOM    447    O   1     1       2.603   5.656  15.491  0.00  0.00             0
ATOM    448    H   1     1      -8.669   5.785  15.310  0.00  0.00             0
ATOM    449    H   1     1       2.504   5.457  16.433  0.00  0.00             0
ATOM    450    O   1     1      -3.178   5.664  18.040  0.00  0.00             0
ATOM    451    H   1     1      -3.768   5.046  18.437  0.00  0.00             0
ATOM    452    H   1     1       8.138   5.424  17.985  0.00  0.00             0
ATOM    453    O   1     1      -0.094  -3.759  19.555  0.00  0.00             0
ATOM    454    H   1     1       0.532  -3.626  20.193  0.00  0.00             0
ATOM    455    H   1     1       0.631  -3.947  18.647  0.00  0.00             0
ATOM    456    O   1     1     -12.066   2.378  16.193  0.00  0.00             0
ATOM    457    H   1     1     -12.057   2.243  17.039  0.00  0.00             0
ATOM    458    H   1     1     -11.442   3.057  16.129  0.00  0.00             0
ATOM    459    O   1     1       7.007 -11.535  15.079  0.00  0.00             0
ATOM    460    H   1     1       6.651 -10.634  15.301  0.00  0.00             0
ATOM    461    H   1     1       6.924 -11.889  15.985  0.00  0.00             0
ATOM    462    O   1     1       5.651   1.278  28.504  0.00  0.00             0
ATOM    463    H   1     1       4.735   1.335  28.337  0.00  0.00             0
ATOM    464    H   1     1       5.503   0.522  29.162  0.00  0.00             0
ATOM    465    O   1     1       2.207   0.435  21.169  0.00  0.00             0
ATOM    466    H   1     1       1.419   0.358  21.695  0.00  0.00             0
ATOM    467    H   1     1       2.901   0.674  22.020  0.00  0.00             0
ATOM    468    O   1     1     -10.672   4.651  16.881  0.00  0.00             0
ATOM    469    H   1     1     -10.720   5.420  16.120  0.00  0.00             0
ATOM    470    H   1     1      -9.731   4.498  17.231  0.00  0.00             0
ATOM    471    O   1     1       5.909  -6.437  15.365  0.00  0.00             0
ATOM    472    H   1     1       5.148  -5.939  15.506  0.00  0.00             0
ATOM    473    H   1     1       6.386  -5.699  15.526  0.00  0.00             0
ATOM    474    O   1     1       0.028  -0.709  17.180  0.00  0.00             0
ATOM    475    H   1     1       0.100  -0.273  16.364  0.00  0.00             0
ATOM    476    H   1     1      -0.569  -0.217  17.870  0.00  0.00             0
ATOM    477    O   1     1       8.376  -8.649  17.404  0.00  0.00             0
ATOM    478    H   1     1       8.642  -7.980  16.811  0.00  0.00             0
ATOM    479    H   1     1       7.792  -9.272  16.935  0.00  0.00             0
ATOM    480    O   1     1      -1.065   3.209  19.869  0.00  0.00             0
ATOM    481    H   1     1      -1.596   3.810  20.560  0.00  0.00             0
ATOM    482    H   1     1      -0.120   3.198  20.175  0.00  0.00             0
ATOM    483    O   1     1      10.161  11.247  16.484  0.00  0.00             0
ATOM    484    H   1     1      10.810  10.768  15.960  0.00  0.00             0
ATOM    485    H   1     1      10.906  11.419  17.228  0.00  0.00             0
ATOM    486    O   1     1      -5.263   4.323  14.415  0.00  0.00             0
ATOM    487    H   1     1      -6.142   4.770  14.655  0.00  0.00             0
ATOM    488    H   1     1      -4.487   4.882  14.470  0.00  0.00             0
ATOM    489    O   1     1      -7.726  16.411  19.081  0.00  0.00             0
ATOM    490    H   1     1      -8.577  16.514  18.626  0.00  0.00             0
ATOM    491    H   1     1       2.347  -1.063  19.980  0.00  0.00             0
ATOM    492    O   1     1      -2.648 -18.034  14.675  0.00  0.00             0
ATOM    493    H   1     1      -2.589 -17.260  15.120  0.00  0.00             0
ATOM    494    H   1     1       8.353 -17.868  13.843  0.00  0.00             0
ATOM    495    O   1     1      11.060  -8.677  24.851  0.00  0.00             0
ATOM    496    H   1     1       1.712  -8.889  25.120  0.00  0.00             0
ATOM    497    H   1     1      10.878  -7.622  24.894  0.00  0.00             0
ATOM    498    O   1     1      -0.550 -11.039  15.078  0.00  0.00             0
ATOM    499    H   1     1      -0.180 -10.131  14.704  0.00  0.00             0
ATOM    500    H   1     1       8.860 -11.287  14.839  0.00  0.00             0
ATOM    501    O   1     1       2.766   7.139  18.999  0.00  0.00             0
ATOM    502    H   1     1       1.906   7.148  18.971  0.00  0.00             0
ATOM    503    H   1     1      13.556   7.879  18.772  0.00  0.00             0
ATOM    504    O   1     1     -10.138   7.281  18.488  0.00  0.00             0
ATOM    505    H   1     1     -10.837   7.219  19.122  0.00  0.00             0
ATOM    506    H   1     1      -0.295   7.584  17.574  0.00  0.00             0
ATOM    507    O   1     1       1.191   9.702  14.710  0.00  0.00             0
ATOM    508    H   1     1       1.178  10.254  14.048  0.00  0.00             0
ATOM    509    H   1     1       2.011  -8.496  14.700  0.00  0.00             0
ATOM    510    O   1     1      -3.701  -9.675  19.416  0.00  0.00             0
ATOM    511    H   1     1      -3.104  -9.066  18.866  0.00  0.00             0
ATOM    512    H   1     1      -3.802 -10.523  19.106  0.00  0.00             0
ATOM    513    O   1     1      -2.693   3.053  27.750  0.00  0.00             0
ATOM    514    H   1     1      -3.193   2.201  27.913  0.00  0.00             0
ATOM    515    H   1     1      -1.688   2.756  27.992  0.00  0.00             0
ATOM    516    O   1     1       7.390  -0.322  26.149  0.00  0.00             0
ATOM    517    H   1     1       6.538   0.114  26.165  0.00  0.00             0
ATOM    518    H   1     1       7.956   0.011  25.554  0.00  0.00             0
ATOM    519    O   1     1       5.577   2.171  16.018  0.00  0.00             0
ATOM    520    H   1     1       6.441   2.323  15.865  0.00  0.00             0
ATOM    521    H   1     1       5.308   3.020  15.467  0.00  0.00             0
ATOM    522    O   1     1      -3.394  14.161  22.279  0.00  0.00             0
ATOM    523    H   1     1      -3.545  13.244  22.078  0.00  0.00             0
ATOM    524    H   1     1      -3.386  14.369  23.208  0.00  0.00             0
ATOM    525    O   1     1      17.000  17.517  22.641  0.00  0.00             0
ATOM    526    H   1     1      17.634  17.056  22.099  0.00  0.00             0
ATOM    527    H   1     1      17.553   0.136  23.214  0.00  0.00             0
ATOM    528    O   1     1      14.196   0.189  23.235  0.00  0.00             0
ATOM    529    H   1     1      14.950   0.559  22.893  0.00  0.00             0
ATOM    530    H   1     1      14.185   0.544  24.077  0.00  0.00             0
ATOM    531    O   1     1      12.255  -6.570  18.116  0.00  0.00             0
ATOM    532    H   1     1      12.366  -5.571  17.947  0.00  0.00             0
ATOM    533    H   1     1      11.820  -6.638  18.964  0.00  0.00             0
ATOM    534    O   1     1       8.534   1.088  18.542  0.00  0.00             0
ATOM    535    H   1     1       8.484   1.983  18.937  0.00  0.00             0
ATOM    536    H   1     1       7.695   0.786  18.881  0.00  0.00             0
ATOM    537    O   1     1      18.916  -2.595  16.081  0.00  0.00             0
ATOM    538    H   1     1      18.545  -2.013  15.545  0.00  0.00             0
ATOM    539    H   1     1      19.520  -2.109  16.619  0.00  0.00             0
ATOM    540    O   1     1      -6.321   6.887  26.879  0.00  0.00             0
ATOM    541    H   1     1      -6.636   6.342  27.509  0.00  0.00             0
ATOM    542    H   1     1      -5.642   7.460  27.247  0.00  0.00             0
ATOM    543    O   1     1       8.620   1.146  23.955  0.00  0.00             0
ATOM    544    H   1     1       8.099   1.893  23.973  0.00  0.00             0
ATOM    545    H   1     1      19.231   1.232  23.111  0.00  0.00             0
ATOM    546    O   1     1       0.551   8.363  33.690  0.00  0.00             0
ATOM    547    H   1     1      -0.310   8.466  33.232  0.00  0.00             0
ATOM    548    H   1     1      10.572   8.583  34.623  0.00  0.00             0
ATOM    549    O   1     1      17.142  14.686  29.362  0.00  0.00             0
ATOM    550    H   1     1       6.343  15.287  28.703  0.00  0.00             0
ATOM    551    H   1     1      17.204  13.962  28.704  0.00  0.00             0
ATOM    552    O   1     1      -3.378  15.038  24.870  0.00  0.00             0
ATOM    553    H   1     1      -4.255  14.907  25.385  0.00  0.00             0
ATOM    554    H   1     1       7.431  15.886  25.254  0.00  0.00             0
ATOM    555    O   1     1       9.719  13.240  14.692  0.00  0.00             0
ATOM    556    H   1     1      -1.064  13.803  15.279  0.00  0.00             0
ATOM    557    H   1     1       9.643  12.303  15.198  0.00  0.00             0
ATOM    558    O   1     1      -4.232   8.833  15.794  0.00  0.00             0
ATOM    559    H   1     1      -5.179   8.789  15.475  0.00  0.00             0
ATOM    560    H   1     1       6.306   9.912  15.807  0.00  0.00             0
ATOM    561    O   1     1      -4.157 -18.117  19.094  0.00  0.00             0
ATOM    562    H   1     1      -4.934 -18.153  18.525  0.00  0.00             0
ATOM    563    H   1     1      -3.808 -19.048  19.324  0.00  0.00             0
ATOM    564    O   1     1      -7.060  -9.569  15.327  0.00  0.00             0
ATOM    565    H   1     1      -7.094 -10.618  15.301  0.00  0.00             0
ATOM    566    H   1     1      -7.305  -9.231  16.336  0.00  0.00             0
ATOM    567    O   1     1       5.668  11.846  19.816  0.00  0.00             0
ATOM    568    H   1     1       6.612  11.750  19.589  0.00  0.00             0
ATOM    569    H   1     1       5.441  12.398  19.066  0.00  0.00             0
ATOM    570    O   1     1       3.512  11.827  21.503  0.00  0.00             0
ATOM    571    H   1     1       4.137  11.828  20.688  0.00  0.00             0
ATOM    572    H   1     1       3.798  12.604  22.246  0.00  0.00             0
ATOM    573    O   1     1      -6.614   9.326  25.232  0.00  0.00             0
ATOM    574    H   1     1      -6.728   9.122  24.269  0.00  0.00             0
ATOM    575    H   1     1      -6.382   8.502  25.819  0.00  0.00             0
ATOM    576    O   1     1      -8.303  20.967  20.568  0.00  0.00             0
ATOM    577    H   1     1      -7.710  21.209  21.203  0.00  0.00             0
ATOM    578    H   1     1      -8.365  19.983  20.617  0.00  0.00             0
ATOM    579    O   1     1      14.607  -0.400  17.417  0.00  0.00             0
ATOM    580    H   1     1      14.350   0.568  17.236  0.00  0.00             0
ATOM    581    H   1     1      13.900  -1.006  17.897  0.00  0.00             0
ATOM    582    O   1     1       0.203   1.497  25.702  0.00  0.00             0
ATOM    583    H   1     1       0.990   2.071  25.160  0.00  0.00             0
ATOM    584    H   1     1      -0.384   1.249  24.875  0.00  0.00             0
ATOM    585    O   1     1       4.489  -4.112  15.472  0.00  0.00             0
ATOM    586    H   1     1       4.931  -3.168  15.474  0.00  0.00             0
ATOM    587    H   1     1       3.735  -4.280  14.927  0.00  0.00             0
ATOM    588    O   1     1      -2.318   9.553  26.212  0.00  0.00             0
ATOM    589    H   1     1      -2.609   9.256  25.271  0.00  0.00             0
ATOM    590    H   1     1      -2.173  10.423  26.089  0.00  0.00             0
ATOM    591    O   1     1       0.883  11.552  20.535  0.00  0.00             0
ATOM    592    H   1     1       0.207  12.136  20.479  0.00  0.00             0
ATOM    593    H   1     1       1.778  11.921  20.887  0.00  0.00             0
ATOM    594    O   1     1      -1.919  11.830  19.678  0.00  0.00             0
ATOM    595    H   1     1      -1.699  12.633  19.428  0.00  0.00             0
ATOM    596    H   1     1      -1.330  11.149  19.422  0.00  0.00             0
ATOM    597    O   1     1      -6.277  -7.016  28.547  0.00  0.00             0
ATOM    598    H   1     1      -5.584  -6.697  29.286  0.00  0.00             0
ATOM    599    H   1     1       3.441  -7.567  29.049  0.00  0.00             0
ATOM    600    O   1     1       9.242  -6.332  34.974  0.00  0.00             0
ATOM    601    H   1     1       8.867  -6.982  34.403  0.00  0.00             0
ATOM    602    H   1     1      19.938  -7.016  35.509  0.00  0.00             0
ATOM    603    O   1     1       4.105  -2.968  22.809  0.00  0.00             0
ATOM    604    H   1     1      -6.317  -2.032  23.168  0.00  0.00             0
ATOM    605    H   1     1       5.002  -3.052  22.462  0.00  0.00             0
ATOM    606    O   1     1      -1.409   7.367  20.594  0.00  0.00             0
ATOM    607    H   1     1      -2.264   7.753  20.129  0.00  0.00             0
ATOM    608    H   1     1       9.236   8.047  21.213  0.00  0.00             0
ATOM    609    O   1     1      15.042  -3.730  18.212  0.00  0.00             0
ATOM    610    H   1     1       5.436  -3.103  18.491  0.00  0.00             0
ATOM    611    H   1     1      15.184  -4.069  17.278  0.00  0.00             0
ATOM    612    O   1     1      -7.239   9.444  22.767  0.00  0.00             0
ATOM    613    H   1     1      -7.047  10.309  22.385  0.00  0.00             0
ATOM    614    H   1     1       2.702   8.981  22.054  0.00  0.00             0
ATOM    615    O   1     1      -8.385  -3.958  17.608  0.00  0.00             0
ATOM    616    H   1     1      -8.458  -3.395  16.674  0.00  0.00             0
ATOM    617    H   1     1      -7.720  -3.454  18.149  0.00  0.00             0
ATOM    618    O   1     1       7.768   4.780  21.553  0.00  0.00             0
ATOM    619    H   1     1       8.005   5.725  21.322  0.00  0.00             0
ATOM    620    H   1     1       6.840   4.974  21.633  0.00  0.00             0
ATOM    621    O   1     1      -4.218  13.665  31.829  0.00  0.00             0
ATOM    622    H   1     1      -3.318  13.632  32.244  0.00  0.00             0
ATOM    623    H   1     1      -4.137  14.229  31.253  0.00  0.00             0
ATOM    624    O   1     1      -4.277  -6.337  23.507  0.00  0.00             0
ATOM    625    H   1     1      -4.226  -7.245  22.980  0.00  0.00             0
ATOM    626    H   1     1      -4.762  -6.621  24.328  0.00  0.00             0
ATOM    627    O   1     1       1.210   0.332  14.684  0.00  0.00             0
ATOM    628    H   1     1       2.196   0.403  14.938  0.00  0.00             0
ATOM    629    H   1     1       1.143   0.710  13.782  0.00  0.00             0
ATOM    630    O   1     1      -7.762   4.497  18.027  0.00  0.00             0
ATOM    631    H   1     1      -7.731   5.488  18.335  0.00  0.00             0
ATOM    632    H   1     1      -8.078   3.927  18.678  0.00  0.00             0
ATOM    633    O   1     1      -5.260   5.453  24.796  0.00  0.00             0
ATOM    634    H   1     1      -5.524   5.941  25.571  0.00  0.00             0
ATOM    635    H   1     1      -4.586   4.791  24.813  0.00  0.00             0
ATOM    636    O   1     1       9.202  -5.633  24.297  0.00  0.00             0
ATOM    637    H   1     1       9.635  -4.775  24.034  0.00  0.00             0
ATOM    638    H   1     1       8.365  -5.682  23.868  0.00  0.00             0
ATOM    639    O   1     1      -0.018   2.824  28.359  0.00  0.00             0
ATOM    640    H   1     1       0.305   3.606  28.074  0.00  0.00             0
ATOM    641    H   1     1       0.153   2.376  27.631  0.00  0.00             0
ATOM    642    O   1     1       1.406  14.852  21.826  0.00  0.00             0
ATOM    643    H   1     1       1.442  14.605  22.770  0.00  0.00             0
ATOM    644    H   1     1       2.382  14.917  21.744  0.00  0.00             0
ATOM    645    O   1     1       1.518   5.908  33.145  0.00  0.00             0
ATOM    646    H   1     1       1.262   6.813  33.638  0.00  0.00             0
ATOM    647    H   1     1       1.896   5.996  32.191  0.00  0.00             0
ATOM    648    O   1     1       1.498  -3.067  14.738  0.00  0.00             0
ATOM    649    H   1     1       1.163  -2.234  14.434  0.00  0.00             0
ATOM    650    H   1     1       0.873  -3.625  14.536  0.00  0.00             0
ATOM    651    O   1     1      -9.511  14.461  24.418  0.00  0.00             0
ATOM    652    H   1     1      -9.458  15.180  25.172  0.00  0.00             0
ATOM    653    H   1     1       1.462  -4.044  24.674  0.00  0.00             0
ATOM    654    O   1     1      -5.064 -14.200  18.426  0.00  0.00             0
ATOM    655    H   1     1      -4.788 -14.680  17.568  0.00  0.00             0
ATOM    656    H   1     1       4.534 -13.725  18.131  0.00  0.00             0
ATOM    657    O   1     1      14.871  -3.070  26.338  0.00  0.00             0
ATOM    658    H   1     1       4.367  -4.006  26.357  0.00  0.00             0
ATOM    659    H   1     1      14.326  -2.639  25.729  0.00  0.00             0
ATOM    660    O   1     1       1.984  12.444  25.750  0.00  0.00             0
ATOM    661    H   1     1       1.616  12.495  26.563  0.00  0.00             0
ATOM    662    H   1     1      13.191  12.127  25.883  0.00  0.00             0
ATOM    663    O   1     1      -0.259   8.818  36.438  0.00  0.00             0
ATOM    664    H   1     1     -10.722   7.855  36.390  0.00  0.00             0
ATOM    665    H   1     1       0.409   8.986  37.166  0.00  0.00             0
ATOM    666    O   1     1      -6.895  20.351  27.667  0.00  0.00             0
ATOM    667    H   1     1      -7.478  19.691  28.066  0.00  0.00             0
ATOM    668    H   1     1       2.933  20.203  26.763  0.00  0.00             0
ATOM    669    O   1     1       8.031  24.384  32.752  0.00  0.00             0
ATOM    670    H   1     1       8.548  23.604  33.045  0.00  0.00             0
ATOM    671    H   1     1       8.054   7.260  33.323  0.00  0.00             0
ATOM    672    O   1     1       5.249   1.137  25.641  0.00  0.00             0
ATOM    673    H   1     1       5.692   1.981  25.233  0.00  0.00             0
ATOM    674    H   1     1       5.209   1.193  26.581  0.00  0.00             0
ATOM    675    O   1     1       8.690   3.236  30.830  0.00  0.00             0
ATOM    676    H   1     1       7.953   3.826  30.722  0.00  0.00             0
ATOM    677    H   1     1       9.329   3.393  29.924  0.00  0.00             0
ATOM    678    O   1     1      -2.568   8.369  23.604  0.00  0.00             0
ATOM    679    H   1     1      -3.378   8.462  22.970  0.00  0.00             0
ATOM    680    H   1     1      -1.898   8.521  23.041  0.00  0.00             0
ATOM    681    O   1     1      -5.047   6.192  22.110  0.00  0.00             0
ATOM    682    H   1     1      -4.879   6.216  23.023  0.00  0.00             0
ATOM    683    H   1     1      -4.581   7.018  21.732  0.00  0.00             0
ATOM    684    O   1     1      -6.252   9.262  17.902  0.00  0.00             0
ATOM    685    H   1     1      -5.448   9.492  17.169  0.00  0.00             0
ATOM    686    H   1     1      -6.794  10.046  18.102  0.00  0.00             0
ATOM    687    O   1     1      -0.131   9.284  22.070  0.00  0.00             0
ATOM    688    H   1     1       0.035   9.290  23.061  0.00  0.00             0
ATOM    689    H   1     1       0.221  -7.870  21.650  0.00  0.00             0
ATOM    690    O   1     1      -1.650  -1.979  21.729  0.00  0.00             0
ATOM    691    H   1     1      -2.175  -2.622  22.197  0.00  0.00             0
ATOM    692    H   1     1      -0.717  -2.370  21.709  0.00  0.00             0
ATOM    693    O   1     1       0.870   4.853  26.178  0.00  0.00             0
ATOM    694    H   1     1       0.303   4.782  25.483  0.00  0.00             0
ATOM    695    H   1     1       0.664   5.776  26.426  0.00  0.00             0
ATOM    696    O   1     1       3.049  18.302  29.551  0.00  0.00             0
ATOM    697    H   1     1       2.175  18.053  29.879  0.00  0.00             0
ATOM    698    H   1     1       3.169  19.233  30.100  0.00  0.00             0
ATOM    699    O   1     1       2.608  20.690  24.998  0.00  0.00             0
ATOM    700    H   1     1       2.207  21.545  25.341  0.00  0.00             0
ATOM    701    H   1     1       2.665  20.936  24.091  0.00  0.00             0
ATOM    702    O   1     1       1.850  14.340  30.075  0.00  0.00             0
ATOM    703    H   1     1       2.609  14.525  29.466  0.00  0.00             0
ATOM    704    H   1     1       2.263  14.124  31.078  0.00  0.00             0
ATOM    705   Al   1     1       6.286   4.122   8.793  0.00  0.00             0
ATOM    706   Al   1     1       3.723  -0.280   8.827  0.00  0.00             0
ATOM    707   Al   1     1       3.801   5.787   8.818  0.00  0.00             0
ATOM    708   Al   1     1       6.252   1.136   8.970  0.00  0.00             0
ATOM    709   Si   1     1       2.032   5.591  11.632  0.00  0.00             0
ATOM    710   Si   1     1       4.587   1.071  11.686  0.00  0.00             0
ATOM    711   Si   1     1       4.445   7.143  11.699  0.00  0.00             0
ATOM    712   Si   1     1       7.155   2.651  11.563  0.00  0.00             0
ATOM    713    O   1     1       7.403   5.590  10.023  0.00  0.00             0
ATOM    714    O   1     1       4.727   0.978   9.959  0.00  0.00             0
ATOM    715    O   1     1       6.916   2.711   9.941  0.00  0.00             0
ATOM    716    O   1     1       4.367   7.255  10.080  0.00  0.00             0
ATOM    717    O   1     1       7.077   4.090  12.092  0.00  0.00             0
ATOM    718    O   1     1       4.504   8.601  12.196  0.00  0.00             0
ATOM    719    O   1     1       5.775   6.427  11.989  0.00  0.00             0
ATOM    720    O   1     1       3.378   1.899  11.915  0.00  0.00             0
ATOM    721    O   1     1       5.917   1.849  12.059  0.00  0.00             0
ATOM    722    O   1     1       3.167   6.373  12.092  0.00  0.00             0
ATOM    723    O   1     1       7.237  -0.137   9.976  0.00  0.00             0
ATOM    724    O   1     1       4.747   4.323   9.891  0.00  0.00             0
ATOM    725    O   1     1       2.998   7.147   7.782  0.00  0.00             0
ATOM    726    O   1     1       5.618   2.652   7.790  0.00  0.00             0
ATOM    727    O   1     1       7.878   4.249   7.766  0.00  0.00             0
ATOM    728    O   1     1       5.495  -0.037   7.734  0.00  0.00             0
ATOM    729    O   1     1       8.085   1.103   7.825  0.00  0.00             0
ATOM    730    O   1     1       5.426   5.529   7.679  0.00  0.00             0
ATOM    731    H   1     1       6.885   7.784  10.214  0.00  0.00             0
ATOM    732    H   1     1       4.468   3.674  10.594  0.00  0.00             0
ATOM    733    H   1     1       7.665   7.176   6.808  0.00  0.00             0
ATOM    734    H   1     1       5.249   2.795   6.936  0.00  0.00             0
ATOM    735    H   1     1       8.492   4.113   7.076  0.00  0.00             0
ATOM    736    H   1     1       5.758   8.039   7.372  0.00  0.00             0
ATOM    737    H   1     1       6.287   5.852   7.148  0.00  0.00             0
ATOM    738    H   1     1       8.396   1.957   7.777  0.00  0.00             0
ATOM    739   Al   1     1       9.496   3.285   1.417  0.00  0.00             0
ATOM    740   Al   1     1       6.902  -1.056   1.672  0.00  0.00             0
ATOM    741   Al   1     1       6.849   4.760   1.399  0.00  0.00             0
ATOM    742   Al   1     1       9.478   0.228   1.518  0.00  0.00             0
ATOM    743   Si   1     1       5.062   4.538   4.349  0.00  0.00             0
ATOM    744   Si   1     1       7.783   0.264   4.349  0.00  0.00             0
ATOM    745   Si   1     1       7.640   6.039   4.191  0.00  0.00             0
ATOM    746   Si   1     1      10.257   1.794   4.239  0.00  0.00             0
ATOM    747    O   1     1      10.534   4.597   2.643  0.00  0.00             0
ATOM    748    O   1     1       7.996   0.084   2.736  0.00  0.00             0
ATOM    749    O   1     1      10.268   1.932   2.683  0.00  0.00             0
ATOM    750    O   1     1       7.470   6.031   2.629  0.00  0.00             0
ATOM    751    O   1     1      10.417   3.350   4.743  0.00  0.00             0
ATOM    752    O   1     1       7.476   7.543   4.812  0.00  0.00             0
ATOM    753    O   1     1       8.989   5.313   4.545  0.00  0.00             0
ATOM    754    O   1     1       6.513   0.965   4.780  0.00  0.00             0
ATOM    755    O   1     1       9.000   1.060   4.846  0.00  0.00             0
ATOM    756    O   1     1       6.432   5.235   4.812  0.00  0.00             0
ATOM    757    O   1     1      10.364  -1.172   2.679  0.00  0.00             0
ATOM    758    O   1     1       7.883   3.369   2.512  0.00  0.00             0
ATOM    759    O   1     1       6.278   6.221   0.283  0.00  0.00             0
ATOM    760    O   1     1       8.925   1.726   0.471  0.00  0.00             0
ATOM    761    O   1     1      11.166   3.476   0.271  0.00  0.00             0
ATOM    762    O   1     1       8.484  -0.920   0.487  0.00  0.00             0
ATOM    763    O   1     1      11.153   0.055   0.437  0.00  0.00             0
ATOM    764    O   1     1       8.574   4.542   0.308  0.00  0.00             0
ATOM    765    H   1     1       9.836   6.957   2.785  0.00  0.00             0
ATOM    766    H   1     1       7.107   2.704   2.747  0.00  0.00             0
ATOM    767    H   1     1      10.684   6.158  -0.104  0.00  0.00             0
ATOM    768    H   1     1       8.711   1.473  -0.387  0.00  0.00             0
ATOM    769    H   1     1      11.774   3.466  -0.595  0.00  0.00             0
ATOM    770    H   1     1       8.861   7.999  -0.743  0.00  0.00             0
ATOM    771    H   1     1       9.338   5.114  -0.043  0.00  0.00             0
ATOM    772    H   1     1      11.466   0.767  -0.184  0.00  0.00             0
ATOM    773   Al   1     1       6.167  -4.754   8.845  0.00  0.00             0
ATOM    774   Al   1     1       3.777  -9.154   8.890  0.00  0.00             0
ATOM    775   Al   1     1       3.561  -3.216   8.741  0.00  0.00             0
ATOM    776   Al   1     1       6.225  -7.709   8.807  0.00  0.00             0
ATOM    777   Si   1     1       1.888  -3.397  11.546  0.00  0.00             0
ATOM    778   Si   1     1       4.627  -7.872  11.541  0.00  0.00             0
ATOM    779   Si   1     1       4.473  -1.877  11.570  0.00  0.00             0
ATOM    780   Si   1     1       7.115  -6.348  11.567  0.00  0.00             0
ATOM    781    O   1     1       7.081  -3.548   9.916  0.00  0.00             0
ATOM    782    O   1     1       4.676  -7.955   9.955  0.00  0.00             0
ATOM    783    O   1     1       6.775  -6.296   9.960  0.00  0.00             0
ATOM    784    O   1     1       4.350  -1.779   9.926  0.00  0.00             0
ATOM    785    O   1     1       7.023  -4.805  11.997  0.00  0.00             0
ATOM    786    O   1     1       4.542  -0.385  12.101  0.00  0.00             0
ATOM    787    O   1     1       5.725  -2.609  11.975  0.00  0.00             0
ATOM    788    O   1     1       3.298  -6.985  11.784  0.00  0.00             0
ATOM    789    O   1     1       5.970  -7.258  12.105  0.00  0.00             0
ATOM    790    O   1     1       3.138  -2.601  11.932  0.00  0.00             0
ATOM    791    O   1     1       7.165  -9.174   9.870  0.00  0.00             0
ATOM    792    O   1     1       4.494  -4.629   9.963  0.00  0.00             0
ATOM    793    O   1     1       3.058  -1.663   7.746  0.00  0.00             0
ATOM    794    O   1     1       5.484  -6.339   7.795  0.00  0.00             0
ATOM    795    O   1     1       7.799  -4.651   7.759  0.00  0.00             0
ATOM    796    O   1     1       5.282  -9.184   7.800  0.00  0.00             0
ATOM    797    O   1     1       7.929  -7.615   7.781  0.00  0.00             0
ATOM    798    O   1     1       5.350  -3.326   7.763  0.00  0.00             0
ATOM    799    H   1     1       7.321  -0.899  10.590  0.00  0.00             0
ATOM    800    H   1     1       3.994  -5.377  10.169  0.00  0.00             0
ATOM    801    H   1     1       7.562  -1.406   6.786  0.00  0.00             0
ATOM    802    H   1     1       5.347  -5.785   6.909  0.00  0.00             0
ATOM    803    H   1     1       7.682  -4.996   6.838  0.00  0.00             0
ATOM    804    H   1     1       5.437  -0.539   7.013  0.00  0.00             0
ATOM    805    H   1     1       6.193  -2.746   7.521  0.00  0.00             0
ATOM    806    H   1     1       7.785  -6.973   7.142  0.00  0.00             0
ATOM    807   Al   1     1       9.441  -5.718   1.660  0.00  0.00             0
ATOM    808   Al   1     1       6.824 -10.022   1.162  0.00  0.00             0
ATOM    809   Al   1     1       6.671  -4.107   1.240  0.00  0.00             0
ATOM    810   Al   1     1       9.604  -8.703   1.467  0.00  0.00             0
ATOM    811   Si   1     1       5.213  -4.319   4.122  0.00  0.00             0
ATOM    812   Si   1     1       7.420  -8.949   4.141  0.00  0.00             0
ATOM    813   Si   1     1       7.778  -2.652   4.132  0.00  0.00             0
ATOM    814   Si   1     1       9.951  -7.385   4.365  0.00  0.00             0
ATOM    815    O   1     1      10.316  -4.564   2.744  0.00  0.00             0
ATOM    816    O   1     1       7.740  -9.016   2.532  0.00  0.00             0
ATOM    817    O   1     1       9.824  -7.206   2.684  0.00  0.00             0
ATOM    818    O   1     1       7.565  -2.529   2.605  0.00  0.00             0
ATOM    819    O   1     1       9.977  -5.855   4.882  0.00  0.00             0
ATOM    820    O   1     1       7.707  -1.226   4.814  0.00  0.00             0
ATOM    821    O   1     1       9.127  -3.315   4.496  0.00  0.00             0
ATOM    822    O   1     1       6.094  -8.257   4.429  0.00  0.00             0
ATOM    823    O   1     1       8.754  -8.167   4.770  0.00  0.00             0
ATOM    824    O   1     1       6.554  -3.578   4.631  0.00  0.00             0
ATOM    825    O   1     1      10.220 -10.118   2.450  0.00  0.00             0
ATOM    826    O   1     1       7.648  -5.413   2.385  0.00  0.00             0
ATOM    827    O   1     1       6.072  -2.573   0.528  0.00  0.00             0
ATOM    828    O   1     1       8.632  -7.189   0.405  0.00  0.00             0
ATOM    829    O   1     1      10.890  -5.555   0.389  0.00  0.00             0
ATOM    830    O   1     1       8.433  -9.992   0.197  0.00  0.00             0
ATOM    831    O   1     1      10.973  -8.718   0.399  0.00  0.00             0
ATOM    832    O   1     1       8.565  -4.219   0.149  0.00  0.00             0
ATOM    833    H   1     1      10.048  -1.902   3.372  0.00  0.00             0
ATOM    834    H   1     1       7.128  -6.170   2.423  0.00  0.00             0
ATOM    835    H   1     1      10.691  -2.498  -0.375  0.00  0.00             0
ATOM    836    H   1     1       8.312  -6.432   0.086  0.00  0.00             0
ATOM    837    H   1     1      10.673  -5.129  -0.519  0.00  0.00             0
ATOM    838    H   1     1       8.501  -1.093  -0.471  0.00  0.00             0
ATOM    839    H   1     1       8.982  -3.321   0.366  0.00  0.00             0
ATOM    840    H   1     1      11.771  -8.058   0.298  0.00  0.00             0
ATOM    841   Al   1     1       1.229   4.319   8.631  0.00  0.00             0
ATOM    842   Al   1     1      -1.423  -0.319   8.746  0.00  0.00             0
ATOM    843   Al   1     1      -1.452   5.737   8.774  0.00  0.00             0
ATOM    844   Al   1     1       1.123   1.331   8.735  0.00  0.00             0
ATOM    845   Si   1     1      -3.117   5.599  11.634  0.00  0.00             0
ATOM    846   Si   1     1      -0.493   1.059  11.526  0.00  0.00             0
ATOM    847   Si   1     1      -0.604   7.097  11.488  0.00  0.00             0
ATOM    848   Si   1     1       2.018   2.535  11.523  0.00  0.00             0
ATOM    849    O   1     1       2.248   5.417   9.946  0.00  0.00             0
ATOM    850    O   1     1      -0.335   1.021   9.942  0.00  0.00             0
ATOM    851    O   1     1       1.832   2.586   9.972  0.00  0.00             0
ATOM    852    O   1     1      -0.765   7.121   9.874  0.00  0.00             0
ATOM    853    O   1     1       1.948   4.049  12.073  0.00  0.00             0
ATOM    854    O   1     1      -0.620   8.597  11.972  0.00  0.00             0
ATOM    855    O   1     1       0.712   6.411  11.778  0.00  0.00             0
ATOM    856    O   1     1      -1.773   2.038  11.770  0.00  0.00             0
ATOM    857    O   1     1       0.782   1.773  12.084  0.00  0.00             0
ATOM    858    O   1     1      -1.900   6.308  12.139  0.00  0.00             0
ATOM    859    O   1     1       1.944  -0.347   9.849  0.00  0.00             0
ATOM    860    O   1     1      -0.451   4.374   9.667  0.00  0.00             0
ATOM    861    O   1     1       8.265   7.153   7.654  0.00  0.00             0
ATOM    862    O   1     1       0.414   2.623   7.675  0.00  0.00             0
ATOM    863    O   1     1       2.973   4.444   7.637  0.00  0.00             0
ATOM    864    O   1     1       0.155  -0.170   7.657  0.00  0.00             0
ATOM    865    O   1     1       2.933   1.277   7.894  0.00  0.00             0
ATOM    866    O   1     1       0.342   5.545   7.557  0.00  0.00             0
ATOM    867    H   1     1       2.023   7.936  10.014  0.00  0.00             0
ATOM    868    H   1     1      -0.894   3.738  10.244  0.00  0.00             0
ATOM    869    H   1     1       2.566   7.497   7.004  0.00  0.00             0
ATOM    870    H   1     1       0.550   2.852   6.697  0.00  0.00             0
ATOM    871    H   1     1       3.486   4.233   6.681  0.00  0.00             0
ATOM    872    H   1     1       0.434   8.017   7.626  0.00  0.00             0
ATOM    873    H   1     1       0.699   6.089   6.815  0.00  0.00             0
ATOM    874    H   1     1       3.192   2.164   8.108  0.00  0.00             0
ATOM    875   Al   1     1       4.505   2.982   1.629  0.00  0.00             0
ATOM    876   Al   1     1       1.660  -1.259   1.688  0.00  0.00             0
ATOM    877   Al   1     1       1.803   4.904   1.498  0.00  0.00             0
ATOM    878   Al   1     1       4.271   0.283   1.751  0.00  0.00             0
ATOM    879   Si   1     1       0.089   4.712   4.283  0.00  0.00             0
ATOM    880   Si   1     1       2.441   0.053   4.490  0.00  0.00             0
ATOM    881   Si   1     1       2.644   6.261   4.257  0.00  0.00             0
ATOM    882   Si   1     1       5.038   1.602   4.515  0.00  0.00             0
ATOM    883    O   1     1       5.307   4.320   2.736  0.00  0.00             0
ATOM    884    O   1     1       2.633  -0.011   2.870  0.00  0.00             0
ATOM    885    O   1     1       4.955   1.625   2.876  0.00  0.00             0
ATOM    886    O   1     1       2.453   6.315   2.641  0.00  0.00             0
ATOM    887    O   1     1       4.963   3.118   4.961  0.00  0.00             0
ATOM    888    O   1     1       2.658   7.687   4.761  0.00  0.00             0
ATOM    889    O   1     1       3.987   5.457   4.552  0.00  0.00             0
ATOM    890    O   1     1       1.141   0.901   4.760  0.00  0.00             0
ATOM    891    O   1     1       3.816   0.824   4.947  0.00  0.00             0
ATOM    892    O   1     1       1.360   5.594   4.743  0.00  0.00             0
ATOM    893    O   1     1       5.269  -1.007   2.673  0.00  0.00             0
ATOM    894    O   1     1       2.697   3.506   2.638  0.00  0.00             0
ATOM    895    O   1     1      11.480   6.320   0.364  0.00  0.00             0
ATOM    896    O   1     1       3.537   1.582   0.648  0.00  0.00             0
ATOM    897    O   1     1       5.932   3.223   0.487  0.00  0.00             0
ATOM    898    O   1     1       3.313  -1.064   0.587  0.00  0.00             0
ATOM    899    O   1     1       5.905   0.178   0.532  0.00  0.00             0
ATOM    900    O   1     1       3.413   4.529   0.387  0.00  0.00             0
ATOM    901    H   1     1       4.603   6.980   2.006  0.00  0.00             0
ATOM    902    H   1     1       2.034   2.650   2.507  0.00  0.00             0
ATOM    903    H   1     1       6.601   6.016  -0.545  0.00  0.00             0
ATOM    904    H   1     1       3.025   2.202   0.595  0.00  0.00             0
ATOM    905    H   1     1       6.761   2.657   0.111  0.00  0.00             0
ATOM    906    H   1     1       3.315   7.769  -0.697  0.00  0.00             0
ATOM    907    H   1     1       3.813   4.996  -0.339  0.00  0.00             0
ATOM    908    H   1     1       5.288   0.588  -0.196  0.00  0.00             0
ATOM    909   Al   1     1       1.225  -4.751   8.692  0.00  0.00             0
ATOM    910   Al   1     1      -1.417  -9.099   8.755  0.00  0.00             0
ATOM    911   Al   1     1      -1.504  -3.253   8.593  0.00  0.00             0
ATOM    912   Al   1     1       1.097  -7.637   8.764  0.00  0.00             0
ATOM    913   Si   1     1      -3.240  -3.408  11.518  0.00  0.00             0
ATOM    914   Si   1     1      -0.584  -7.837  11.542  0.00  0.00             0
ATOM    915   Si   1     1      -0.772  -1.899  11.497  0.00  0.00             0
ATOM    916   Si   1     1       1.956  -6.346  11.551  0.00  0.00             0
ATOM    917    O   1     1       1.974  -3.520   9.949  0.00  0.00             0
ATOM    918    O   1     1      -0.465  -7.807   9.887  0.00  0.00             0
ATOM    919    O   1     1       1.852  -6.278   9.964  0.00  0.00             0
ATOM    920    O   1     1      -0.948  -1.880   9.847  0.00  0.00             0
ATOM    921    O   1     1       1.864  -4.825  12.064  0.00  0.00             0
ATOM    922    O   1     1      -0.808  -0.449  11.950  0.00  0.00             0
ATOM    923    O   1     1       0.523  -2.587  11.754  0.00  0.00             0
ATOM    924    O   1     1      -1.850  -7.025  11.904  0.00  0.00             0
ATOM    925    O   1     1       0.663  -7.126  12.075  0.00  0.00             0
ATOM    926    O   1     1      -1.990  -2.629  12.002  0.00  0.00             0
ATOM    927    O   1     1       2.150  -8.964   9.915  0.00  0.00             0
ATOM    928    O   1     1      -0.540  -4.706   9.496  0.00  0.00             0
ATOM    929    O   1     1       7.979  -1.839   7.512  0.00  0.00             0
ATOM    930    O   1     1       0.619  -6.304   7.668  0.00  0.00             0
ATOM    931    O   1     1       2.747  -4.518   7.607  0.00  0.00             0
ATOM    932    O   1     1       0.071  -8.994   7.728  0.00  0.00             0
ATOM    933    O   1     1       2.829  -7.962   7.563  0.00  0.00             0
ATOM    934    O   1     1       0.198  -3.360   7.475  0.00  0.00             0
ATOM    935    H   1     1       1.403  -1.136   9.634  0.00  0.00             0
ATOM    936    H   1     1      -1.178  -5.409   9.628  0.00  0.00             0
ATOM    937    H   1     1       2.372  -1.478   7.158  0.00  0.00             0
ATOM    938    H   1     1      -0.131  -6.103   7.151  0.00  0.00             0
ATOM    939    H   1     1       2.726  -5.263   6.853  0.00  0.00             0
ATOM    940    H   1     1       0.241  -0.011   6.849  0.00  0.00             0
ATOM    941    H   1     1       0.679  -3.372   6.550  0.00  0.00             0
ATOM    942    H   1     1       3.558  -7.633   7.196  0.00  0.00             0
ATOM    943   Al   1     1       4.264  -5.519   1.371  0.00  0.00             0
ATOM    944   Al   1     1       1.716 -10.105   1.476  0.00  0.00             0
ATOM    945   Al   1     1       1.509  -4.259   1.483  0.00  0.00             0
ATOM    946   Al   1     1       4.267  -8.549   1.186  0.00  0.00             0
ATOM    947   Si   1     1      -0.043  -4.339   4.279  0.00  0.00             0
ATOM    948   Si   1     1       2.452  -8.758   4.223  0.00  0.00             0
ATOM    949   Si   1     1       2.569  -2.928   4.365  0.00  0.00             0
ATOM    950   Si   1     1       4.902  -7.268   4.085  0.00  0.00             0
ATOM    951    O   1     1       5.285  -4.422   2.521  0.00  0.00             0
ATOM    952    O   1     1       2.564  -8.843   2.649  0.00  0.00             0
ATOM    953    O   1     1       4.806  -7.117   2.391  0.00  0.00             0
ATOM    954    O   1     1       2.313  -2.733   2.694  0.00  0.00             0
ATOM    955    O   1     1       5.165  -5.761   4.643  0.00  0.00             0
ATOM    956    O   1     1       2.305  -1.511   4.957  0.00  0.00             0
ATOM    957    O   1     1       3.955  -3.432   4.429  0.00  0.00             0
ATOM    958    O   1     1       1.020  -8.047   4.503  0.00  0.00             0
ATOM    959    O   1     1       3.577  -7.820   4.580  0.00  0.00             0
ATOM    960    O   1     1       1.346  -3.812   4.749  0.00  0.00             0
ATOM    961    O   1     1       5.065 -10.023   2.089  0.00  0.00             0
ATOM    962    O   1     1       2.572  -5.484   2.549  0.00  0.00             0
ATOM    963    O   1     1      11.232  -2.800   0.318  0.00  0.00             0
ATOM    964    O   1     1       3.413  -7.044   0.251  0.00  0.00             0
ATOM    965    O   1     1       5.762  -5.320   0.167  0.00  0.00             0
ATOM    966    O   1     1       3.156  -9.806   0.161  0.00  0.00             0
ATOM    967    O   1     1       5.988  -8.528   0.328  0.00  0.00             0
ATOM    968    O   1     1       3.287  -4.175   0.332  0.00  0.00             0
ATOM    969    H   1     1       4.927  -1.927   2.944  0.00  0.00             0
ATOM    970    H   1     1       2.206  -6.035   3.404  0.00  0.00             0
ATOM    971    H   1     1       5.234  -2.579   0.135  0.00  0.00             0
ATOM    972    H   1     1       2.944  -6.608  -0.401  0.00  0.00             0
ATOM    973    H   1     1       6.093  -5.811  -0.507  0.00  0.00             0
ATOM    974    H   1     1       3.479  -1.031  -0.332  0.00  0.00             0
ATOM    975    H   1     1       2.877  -3.742  -0.400  0.00  0.00             0
ATOM    976    H   1     1       6.777  -7.942   0.004  0.00  0.00             0
END
