# Supplementary material for: Competing Nuclear Quantum Effects and Hydrogen-Bond Jumps in Hydrated Kaolinite
Source: J Phys Chem Lett. 2023 Feb 6;14(6):1542–7. doi: 10.1021/acs.jpclett.2c03896 (PMC9940297; doi:10.1021/acs.jpclett.2c03896)
Supplement: Supplementary file 1 — jz2c03896_si_001.zip [file jz2c03896_si_001.zip › Clay_NQEs_HBond_Jumps_SI/silica-surface/QM/prod-1/init.02.pdb]

TITLE     Step:      400000  Bead:       2 positions{angstrom}  cell{angstrom}
CRYST1   10.307   17.884   76.812  91.93 105.05  89.80 P 1           1
ATOM      1   Al   1     1     -13.434  12.450  42.514  0.00  0.00             0
ATOM      2   Al   1     1     -11.063  17.056  42.265  0.00  0.00             0
ATOM      3   Al   1     1     -10.968  10.958  42.495  0.00  0.00             0
ATOM      4   Al   1     1     -13.455  15.528  42.303  0.00  0.00             0
ATOM      5   Si   1     1      -9.133  11.180  39.662  0.00  0.00             0
ATOM      6   Si   1     1     -11.950  15.688  39.432  0.00  0.00             0
ATOM      7   Si   1     1     -11.725   9.591  39.757  0.00  0.00             0
ATOM      8   Si   1     1     -14.373  14.149  39.632  0.00  0.00             0
ATOM      9    O   1     1     -14.459  11.285  41.368  0.00  0.00             0
ATOM     10    O   1     1     -12.034  15.790  41.223  0.00  0.00             0
ATOM     11    O   1     1     -14.377  14.115  41.195  0.00  0.00             0
ATOM     12    O   1     1     -11.479   9.472  41.461  0.00  0.00             0
ATOM     13    O   1     1     -14.252  12.692  39.171  0.00  0.00             0
ATOM     14    O   1     1     -11.664   8.087  39.337  0.00  0.00             0
ATOM     15    O   1     1     -13.040  10.332  39.634  0.00  0.00             0
ATOM     16    O   1     1     -10.630  14.922  39.246  0.00  0.00             0
ATOM     17    O   1     1     -13.279  15.070  39.071  0.00  0.00             0
ATOM     18    O   1     1     -10.483  10.296  39.240  0.00  0.00             0
ATOM     19    O   1     1     -14.569  16.879  41.462  0.00  0.00             0
ATOM     20    O   1     1     -11.873  12.318  41.384  0.00  0.00             0
ATOM     21    O   1     1     -10.173   9.640  43.636  0.00  0.00             0
ATOM     22    O   1     1     -12.798  14.074  43.292  0.00  0.00             0
ATOM     23    O   1     1     -15.118  12.305  43.717  0.00  0.00             0
ATOM     24    O   1     1     -12.684  16.901  43.508  0.00  0.00             0
ATOM     25    O   1     1     -15.245  15.480  43.547  0.00  0.00             0
ATOM     26    O   1     1     -12.628  11.116  43.627  0.00  0.00             0
ATOM     27    H   1     1     -14.065   8.839  41.564  0.00  0.00             0
ATOM     28    H   1     1     -11.351  12.800  40.833  0.00  0.00             0
ATOM     29    H   1     1     -15.345   9.221  44.776  0.00  0.00             0
ATOM     30    H   1     1     -11.971  14.362  43.549  0.00  0.00             0
ATOM     31    H   1     1     -15.090  12.339  44.773  0.00  0.00             0
ATOM     32    H   1     1     -12.995   8.105  44.597  0.00  0.00             0
ATOM     33    H   1     1     -13.078  10.192  43.618  0.00  0.00             0
ATOM     34    H   1     1     -15.458  14.438  43.848  0.00  0.00             0
ATOM     35   Al   1     1     -13.577  14.797  49.709  0.00  0.00             0
ATOM     36   Al   1     1     -10.730  19.248  49.808  0.00  0.00             0
ATOM     37   Al   1     1     -10.807  13.388  49.609  0.00  0.00             0
ATOM     38   Al   1     1     -13.368  17.647  49.597  0.00  0.00             0
ATOM     39   Si   1     1      -9.096  13.418  46.962  0.00  0.00             0
ATOM     40   Si   1     1     -11.672  17.931  46.923  0.00  0.00             0
ATOM     41   Si   1     1     -11.576  11.911  46.902  0.00  0.00             0
ATOM     42   Si   1     1     -14.209  16.409  46.754  0.00  0.00             0
ATOM     43    O   1     1     -14.441  13.611  48.510  0.00  0.00             0
ATOM     44    O   1     1     -11.877  17.951  48.530  0.00  0.00             0
ATOM     45    O   1     1     -14.054  16.397  48.487  0.00  0.00             0
ATOM     46    O   1     1     -11.574  11.821  48.623  0.00  0.00             0
ATOM     47    O   1     1     -14.082  14.901  46.425  0.00  0.00             0
ATOM     48    O   1     1     -11.485  10.347  46.531  0.00  0.00             0
ATOM     49    O   1     1     -13.006  12.495  46.690  0.00  0.00             0
ATOM     50    O   1     1     -10.348  17.067  46.649  0.00  0.00             0
ATOM     51    O   1     1     -12.918  17.234  46.410  0.00  0.00             0
ATOM     52    O   1     1     -10.406  12.680  46.481  0.00  0.00             0
ATOM     53    O   1     1     -14.298  19.209  48.674  0.00  0.00             0
ATOM     54    O   1     1     -11.792  14.667  48.553  0.00  0.00             0
ATOM     55    O   1     1     -10.155  12.012  50.931  0.00  0.00             0
ATOM     56    O   1     1     -12.701  16.340  50.775  0.00  0.00             0
ATOM     57    O   1     1     -15.140  14.682  50.664  0.00  0.00             0
ATOM     58    O   1     1     -12.309  19.143  50.912  0.00  0.00             0
ATOM     59    O   1     1     -14.779  18.095  50.916  0.00  0.00             0
ATOM     60    O   1     1     -12.504  13.594  50.863  0.00  0.00             0
ATOM     61    H   1     1     -13.586  10.956  48.668  0.00  0.00             0
ATOM     62    H   1     1     -11.224  15.398  48.546  0.00  0.00             0
ATOM     63    H   1     1     -14.435  11.849  51.436  0.00  0.00             0
ATOM     64    H   1     1     -12.392  15.882  51.536  0.00  0.00             0
ATOM     65    H   1     1     -15.570  15.017  51.507  0.00  0.00             0
ATOM     66    H   1     1     -12.750   9.855  51.981  0.00  0.00             0
ATOM     67    H   1     1     -12.704  13.100  51.479  0.00  0.00             0
ATOM     68    H   1     1     -14.543  18.292  51.834  0.00  0.00             0
ATOM     69   Al   1     1     -13.541  21.313  42.577  0.00  0.00             0
ATOM     70   Al   1     1     -10.999  25.931  42.493  0.00  0.00             0
ATOM     71   Al   1     1     -10.942  19.899  42.464  0.00  0.00             0
ATOM     72   Al   1     1     -13.567  24.342  42.490  0.00  0.00             0
ATOM     73   Si   1     1      -9.236  20.156  39.738  0.00  0.00             0
ATOM     74   Si   1     1     -11.822  24.562  39.805  0.00  0.00             0
ATOM     75   Si   1     1     -11.775  18.684  39.560  0.00  0.00             0
ATOM     76   Si   1     1     -14.457  23.156  39.673  0.00  0.00             0
ATOM     77    O   1     1     -14.502  20.206  41.317  0.00  0.00             0
ATOM     78    O   1     1     -11.965  24.697  41.440  0.00  0.00             0
ATOM     79    O   1     1     -14.295  23.118  41.270  0.00  0.00             0
ATOM     80    O   1     1     -11.676  18.509  41.188  0.00  0.00             0
ATOM     81    O   1     1     -14.447  21.653  39.192  0.00  0.00             0
ATOM     82    O   1     1     -11.876  17.167  39.050  0.00  0.00             0
ATOM     83    O   1     1     -13.082  19.434  39.247  0.00  0.00             0
ATOM     84    O   1     1     -10.683  23.528  39.672  0.00  0.00             0
ATOM     85    O   1     1     -13.132  23.895  39.241  0.00  0.00             0
ATOM     86    O   1     1     -10.463  19.389  39.154  0.00  0.00             0
ATOM     87    O   1     1     -14.559  25.740  41.512  0.00  0.00             0
ATOM     88    O   1     1     -11.863  21.355  41.341  0.00  0.00             0
ATOM     89    O   1     1     -10.191  18.400  43.295  0.00  0.00             0
ATOM     90    O   1     1     -12.794  22.862  43.489  0.00  0.00             0
ATOM     91    O   1     1     -15.139  21.211  43.591  0.00  0.00             0
ATOM     92    O   1     1     -12.629  25.655  43.773  0.00  0.00             0
ATOM     93    O   1     1     -15.302  24.570  43.717  0.00  0.00             0
ATOM     94    O   1     1     -12.648  19.871  43.412  0.00  0.00             0
ATOM     95    H   1     1     -14.071  17.636  41.211  0.00  0.00             0
ATOM     96    H   1     1     -11.721  22.079  40.814  0.00  0.00             0
ATOM     97    H   1     1     -14.670  18.221  43.845  0.00  0.00             0
ATOM     98    H   1     1     -11.890  23.002  43.354  0.00  0.00             0
ATOM     99    H   1     1     -15.330  21.828  44.343  0.00  0.00             0
ATOM    100    H   1     1     -12.514  17.013  44.465  0.00  0.00             0
ATOM    101    H   1     1     -12.887  18.856  43.600  0.00  0.00             0
ATOM    102    H   1     1     -15.510  24.170  44.705  0.00  0.00             0
ATOM    103   Al   1     1     -13.504  23.763  49.711  0.00  0.00             0
ATOM    104   Al   1     1     -10.886  28.346  49.886  0.00  0.00             0
ATOM    105   Al   1     1     -10.782  22.077  49.869  0.00  0.00             0
ATOM    106   Al   1     1     -13.278  26.598  49.925  0.00  0.00             0
ATOM    107   Si   1     1      -8.940  22.315  46.979  0.00  0.00             0
ATOM    108   Si   1     1     -11.597  26.825  47.154  0.00  0.00             0
ATOM    109   Si   1     1     -11.423  20.866  46.994  0.00  0.00             0
ATOM    110   Si   1     1     -14.161  25.332  47.126  0.00  0.00             0
ATOM    111    O   1     1     -14.308  22.459  48.699  0.00  0.00             0
ATOM    112    O   1     1     -11.763  26.973  48.761  0.00  0.00             0
ATOM    113    O   1     1     -14.085  25.313  48.686  0.00  0.00             0
ATOM    114    O   1     1     -11.426  20.772  48.674  0.00  0.00             0
ATOM    115    O   1     1     -14.024  23.792  46.676  0.00  0.00             0
ATOM    116    O   1     1     -11.409  19.428  46.526  0.00  0.00             0
ATOM    117    O   1     1     -12.810  21.616  46.763  0.00  0.00             0
ATOM    118    O   1     1     -10.341  25.880  46.958  0.00  0.00             0
ATOM    119    O   1     1     -12.864  26.128  46.639  0.00  0.00             0
ATOM    120    O   1     1     -10.297  21.687  46.570  0.00  0.00             0
ATOM    121    O   1     1     -14.172  28.162  48.758  0.00  0.00             0
ATOM    122    O   1     1     -11.757  23.596  48.736  0.00  0.00             0
ATOM    123    O   1     1      -9.851  20.672  50.853  0.00  0.00             0
ATOM    124    O   1     1     -12.486  25.162  50.756  0.00  0.00             0
ATOM    125    O   1     1     -14.943  23.706  50.948  0.00  0.00             0
ATOM    126    O   1     1     -12.453  28.050  51.141  0.00  0.00             0
ATOM    127    O   1     1     -14.950  26.853  50.966  0.00  0.00             0
ATOM    128    O   1     1     -12.365  22.244  50.853  0.00  0.00             0
ATOM    129    H   1     1     -13.986  20.046  48.363  0.00  0.00             0
ATOM    130    H   1     1     -11.499  24.083  47.895  0.00  0.00             0
ATOM    131    H   1     1     -14.237  21.000  50.883  0.00  0.00             0
ATOM    132    H   1     1     -11.680  24.676  51.037  0.00  0.00             0
ATOM    133    H   1     1     -15.566  24.530  51.131  0.00  0.00             0
ATOM    134    H   1     1     -12.236  19.844  51.637  0.00  0.00             0
ATOM    135    H   1     1     -12.979  22.493  51.455  0.00  0.00             0
ATOM    136    H   1     1     -15.216  26.889  51.923  0.00  0.00             0
ATOM    137   Al   1     1      -8.438  12.527  42.418  0.00  0.00             0
ATOM    138   Al   1     1      -6.043  16.975  42.378  0.00  0.00             0
ATOM    139   Al   1     1      -5.965  10.890  42.553  0.00  0.00             0
ATOM    140   Al   1     1      -8.479  15.500  42.397  0.00  0.00             0
ATOM    141   Si   1     1      -4.073  11.252  39.851  0.00  0.00             0
ATOM    142   Si   1     1      -6.752  15.656  39.617  0.00  0.00             0
ATOM    143   Si   1     1      -6.555   9.650  39.756  0.00  0.00             0
ATOM    144   Si   1     1      -9.336  14.200  39.584  0.00  0.00             0
ATOM    145    O   1     1      -9.285  11.420  41.279  0.00  0.00             0
ATOM    146    O   1     1      -6.825  15.692  41.150  0.00  0.00             0
ATOM    147    O   1     1      -9.063  14.194  41.300  0.00  0.00             0
ATOM    148    O   1     1      -6.432   9.509  41.327  0.00  0.00             0
ATOM    149    O   1     1      -9.322  12.680  39.200  0.00  0.00             0
ATOM    150    O   1     1      -6.534   8.169  39.224  0.00  0.00             0
ATOM    151    O   1     1      -7.925  10.345  39.454  0.00  0.00             0
ATOM    152    O   1     1      -5.500  14.792  39.222  0.00  0.00             0
ATOM    153    O   1     1      -8.079  14.930  39.060  0.00  0.00             0
ATOM    154    O   1     1      -5.365  10.476  39.362  0.00  0.00             0
ATOM    155    O   1     1      -9.401  17.049  41.249  0.00  0.00             0
ATOM    156    O   1     1      -6.650  12.416  41.477  0.00  0.00             0
ATOM    157    O   1     1     -15.464   9.413  43.728  0.00  0.00             0
ATOM    158    O   1     1      -7.815  13.991  43.484  0.00  0.00             0
ATOM    159    O   1     1      -9.975  12.383  43.577  0.00  0.00             0
ATOM    160    O   1     1      -7.617  16.917  43.431  0.00  0.00             0
ATOM    161    O   1     1     -10.260  15.596  43.393  0.00  0.00             0
ATOM    162    O   1     1      -7.510  11.227  43.562  0.00  0.00             0
ATOM    163    H   1     1      -8.716   8.550  41.312  0.00  0.00             0
ATOM    164    H   1     1      -6.069  13.315  41.458  0.00  0.00             0
ATOM    165    H   1     1     -10.222   9.846  44.635  0.00  0.00             0
ATOM    166    H   1     1      -6.753  14.049  43.719  0.00  0.00             0
ATOM    167    H   1     1     -10.494  12.882  44.351  0.00  0.00             0
ATOM    168    H   1     1      -8.183   8.482  43.905  0.00  0.00             0
ATOM    169    H   1     1      -7.904  10.749  44.208  0.00  0.00             0
ATOM    170    H   1     1      -9.846  14.921  44.026  0.00  0.00             0
ATOM    171   Al   1     1      -8.352  14.792  49.616  0.00  0.00             0
ATOM    172   Al   1     1      -5.567  19.298  49.825  0.00  0.00             0
ATOM    173   Al   1     1      -5.796  13.139  49.809  0.00  0.00             0
ATOM    174   Al   1     1      -8.117  17.625  49.792  0.00  0.00             0
ATOM    175   Si   1     1      -3.920  13.455  46.911  0.00  0.00             0
ATOM    176   Si   1     1      -6.487  17.896  46.954  0.00  0.00             0
ATOM    177   Si   1     1      -6.411  11.922  46.854  0.00  0.00             0
ATOM    178   Si   1     1      -8.951  16.371  46.881  0.00  0.00             0
ATOM    179    O   1     1      -9.212  13.501  48.611  0.00  0.00             0
ATOM    180    O   1     1      -6.464  17.858  48.596  0.00  0.00             0
ATOM    181    O   1     1      -8.706  16.323  48.534  0.00  0.00             0
ATOM    182    O   1     1      -6.171  11.779  48.511  0.00  0.00             0
ATOM    183    O   1     1      -8.942  14.927  46.464  0.00  0.00             0
ATOM    184    O   1     1      -6.349  10.395  46.376  0.00  0.00             0
ATOM    185    O   1     1      -7.804  12.555  46.746  0.00  0.00             0
ATOM    186    O   1     1      -5.185  17.088  46.434  0.00  0.00             0
ATOM    187    O   1     1      -7.759  17.225  46.400  0.00  0.00             0
ATOM    188    O   1     1      -5.292  12.749  46.261  0.00  0.00             0
ATOM    189    O   1     1      -9.226  19.183  48.630  0.00  0.00             0
ATOM    190    O   1     1      -6.767  14.607  48.710  0.00  0.00             0
ATOM    191    O   1     1     -15.278  11.711  50.842  0.00  0.00             0
ATOM    192    O   1     1      -7.312  16.177  50.764  0.00  0.00             0
ATOM    193    O   1     1      -9.706  14.859  50.710  0.00  0.00             0
ATOM    194    O   1     1      -7.172  19.050  50.910  0.00  0.00             0
ATOM    195    O   1     1      -9.728  17.839  50.834  0.00  0.00             0
ATOM    196    O   1     1      -7.208  13.232  50.940  0.00  0.00             0
ATOM    197    H   1     1      -8.939  11.087  48.604  0.00  0.00             0
ATOM    198    H   1     1      -6.086  15.079  48.030  0.00  0.00             0
ATOM    199    H   1     1      -9.430  12.464  51.516  0.00  0.00             0
ATOM    200    H   1     1      -6.170  15.858  50.660  0.00  0.00             0
ATOM    201    H   1     1      -9.760  15.260  51.451  0.00  0.00             0
ATOM    202    H   1     1      -7.493  11.190  51.188  0.00  0.00             0
ATOM    203    H   1     1      -6.976  13.249  51.695  0.00  0.00             0
ATOM    204    H   1     1     -10.440  17.305  50.868  0.00  0.00             0
ATOM    205   Al   1     1      -8.491  21.530  42.464  0.00  0.00             0
ATOM    206   Al   1     1      -5.874  25.813  42.707  0.00  0.00             0
ATOM    207   Al   1     1      -5.837  19.906  42.464  0.00  0.00             0
ATOM    208   Al   1     1      -8.416  24.350  42.567  0.00  0.00             0
ATOM    209   Si   1     1      -4.043  20.226  39.584  0.00  0.00             0
ATOM    210   Si   1     1      -6.690  24.676  39.737  0.00  0.00             0
ATOM    211   Si   1     1      -6.588  18.615  39.659  0.00  0.00             0
ATOM    212   Si   1     1      -9.234  23.076  39.710  0.00  0.00             0
ATOM    213    O   1     1      -9.454  20.106  41.369  0.00  0.00             0
ATOM    214    O   1     1      -6.850  24.731  41.387  0.00  0.00             0
ATOM    215    O   1     1      -9.025  22.952  41.446  0.00  0.00             0
ATOM    216    O   1     1      -6.432  18.553  41.364  0.00  0.00             0
ATOM    217    O   1     1      -9.160  21.571  39.153  0.00  0.00             0
ATOM    218    O   1     1      -6.663  17.171  39.055  0.00  0.00             0
ATOM    219    O   1     1      -7.901  19.419  39.399  0.00  0.00             0
ATOM    220    O   1     1      -5.500  23.778  39.221  0.00  0.00             0
ATOM    221    O   1     1      -8.004  23.956  39.274  0.00  0.00             0
ATOM    222    O   1     1      -5.315  19.305  39.161  0.00  0.00             0
ATOM    223    O   1     1      -9.271  25.732  41.498  0.00  0.00             0
ATOM    224    O   1     1      -6.729  21.347  41.453  0.00  0.00             0
ATOM    225    O   1     1     -15.600  18.390  43.575  0.00  0.00             0
ATOM    226    O   1     1      -7.568  22.873  43.597  0.00  0.00             0
ATOM    227    O   1     1     -10.089  21.376  43.588  0.00  0.00             0
ATOM    228    O   1     1      -7.460  25.826  43.599  0.00  0.00             0
ATOM    229    O   1     1      -9.920  24.509  43.707  0.00  0.00             0
ATOM    230    O   1     1      -7.469  20.116  43.634  0.00  0.00             0
ATOM    231    H   1     1      -9.025  17.875  41.288  0.00  0.00             0
ATOM    232    H   1     1      -6.126  22.152  41.367  0.00  0.00             0
ATOM    233    H   1     1      -9.257  18.545  43.545  0.00  0.00             0
ATOM    234    H   1     1      -6.965  22.089  43.893  0.00  0.00             0
ATOM    235    H   1     1     -10.522  21.700  44.440  0.00  0.00             0
ATOM    236    H   1     1      -7.443  17.469  44.288  0.00  0.00             0
ATOM    237    H   1     1      -7.519  20.181  44.560  0.00  0.00             0
ATOM    238    H   1     1      -9.710  24.390  44.606  0.00  0.00             0
ATOM    239   Al   1     1      -8.412  23.813  49.917  0.00  0.00             0
ATOM    240   Al   1     1      -5.457  28.128  49.696  0.00  0.00             0
ATOM    241   Al   1     1      -5.738  22.189  49.962  0.00  0.00             0
ATOM    242   Al   1     1      -8.292  26.879  49.833  0.00  0.00             0
ATOM    243   Si   1     1      -3.793  22.360  47.092  0.00  0.00             0
ATOM    244   Si   1     1      -6.336  26.860  46.962  0.00  0.00             0
ATOM    245   Si   1     1      -6.348  20.915  47.055  0.00  0.00             0
ATOM    246   Si   1     1      -8.927  25.384  47.189  0.00  0.00             0
ATOM    247    O   1     1      -9.067  22.282  48.767  0.00  0.00             0
ATOM    248    O   1     1      -6.379  26.989  48.680  0.00  0.00             0
ATOM    249    O   1     1      -8.771  25.335  48.812  0.00  0.00             0
ATOM    250    O   1     1      -6.356  20.721  48.691  0.00  0.00             0
ATOM    251    O   1     1      -8.902  23.798  46.730  0.00  0.00             0
ATOM    252    O   1     1      -6.403  19.353  46.620  0.00  0.00             0
ATOM    253    O   1     1      -7.640  21.599  46.615  0.00  0.00             0
ATOM    254    O   1     1      -5.184  25.975  46.591  0.00  0.00             0
ATOM    255    O   1     1      -7.741  26.166  46.691  0.00  0.00             0
ATOM    256    O   1     1      -5.060  21.583  46.611  0.00  0.00             0
ATOM    257    O   1     1      -9.071  28.073  48.581  0.00  0.00             0
ATOM    258    O   1     1      -6.716  23.673  48.980  0.00  0.00             0
ATOM    259    O   1     1     -15.208  20.918  50.895  0.00  0.00             0
ATOM    260    O   1     1      -7.801  25.209  51.115  0.00  0.00             0
ATOM    261    O   1     1      -9.906  23.544  50.928  0.00  0.00             0
ATOM    262    O   1     1      -7.280  28.205  50.723  0.00  0.00             0
ATOM    263    O   1     1     -10.006  26.975  50.929  0.00  0.00             0
ATOM    264    O   1     1      -7.180  22.399  51.214  0.00  0.00             0
ATOM    265    H   1     1      -9.036  19.866  48.028  0.00  0.00             0
ATOM    266    H   1     1      -6.215  24.664  49.118  0.00  0.00             0
ATOM    267    H   1     1      -8.903  20.503  50.614  0.00  0.00             0
ATOM    268    H   1     1      -7.516  25.298  52.022  0.00  0.00             0
ATOM    269    H   1     1      -9.862  23.421  51.833  0.00  0.00             0
ATOM    270    H   1     1      -7.249  19.284  51.721  0.00  0.00             0
ATOM    271    H   1     1      -7.025  22.047  52.122  0.00  0.00             0
ATOM    272    H   1     1     -10.436  26.331  51.519  0.00  0.00             0
ATOM    273    O   1     1      -2.556  -5.070  27.263  0.00  0.00             0
ATOM    274    H   1     1      -2.934  -4.329  26.648  0.00  0.00             0
ATOM    275    H   1     1       8.654  -5.167  27.276  0.00  0.00             0
ATOM    276    O   1     1       1.507   2.881  30.666  0.00  0.00             0
ATOM    277    H   1     1       1.215   2.352  31.402  0.00  0.00             0
ATOM    278    H   1     1      11.293   2.290  29.949  0.00  0.00             0
ATOM    279    O   1     1      14.963  11.666  25.813  0.00  0.00             0
ATOM    280    H   1     1       4.746  11.457  26.755  0.00  0.00             0
ATOM    281    H   1     1      14.589  10.879  25.569  0.00  0.00             0
ATOM    282    O   1     1       0.157  12.350  31.082  0.00  0.00             0
ATOM    283    H   1     1       0.803  11.895  31.726  0.00  0.00             0
ATOM    284    H   1     1      11.162  13.008  31.012  0.00  0.00             0
ATOM    285    O   1     1      -4.377   8.696  27.495  0.00  0.00             0
ATOM    286    H   1     1      -3.476   9.000  27.058  0.00  0.00             0
ATOM    287    H   1     1       5.365   9.552  27.695  0.00  0.00             0
ATOM    288    O   1     1     -17.773   6.620  30.769  0.00  0.00             0
ATOM    289    H   1     1     -16.881   6.897  31.019  0.00  0.00             0
ATOM    290    H   1     1      -7.253   5.830  30.203  0.00  0.00             0
ATOM    291    O   1     1      -4.945 -15.659  20.826  0.00  0.00             0
ATOM    292    H   1     1      -4.780 -16.503  20.525  0.00  0.00             0
ATOM    293    H   1     1      -4.925 -15.002  20.119  0.00  0.00             0
ATOM    294    O   1     1      -0.504   4.071  33.289  0.00  0.00             0
ATOM    295    H   1     1       0.205   4.789  33.388  0.00  0.00             0
ATOM    296    H   1     1      -0.714   4.087  32.335  0.00  0.00             0
ATOM    297    O   1     1       7.903   1.008  32.729  0.00  0.00             0
ATOM    298    H   1     1       7.944   1.762  32.047  0.00  0.00             0
ATOM    299    H   1     1       7.139   1.191  33.163  0.00  0.00             0
ATOM    300    O   1     1       0.719  16.666  26.253  0.00  0.00             0
ATOM    301    H   1     1       0.278  16.907  26.971  0.00  0.00             0
ATOM    302    H   1     1       0.645  17.534  26.058  0.00  0.00             0
ATOM    303    O   1     1       3.921   4.809  29.179  0.00  0.00             0
ATOM    304    H   1     1       4.906   4.749  29.403  0.00  0.00             0
ATOM    305    H   1     1       3.539   4.128  28.681  0.00  0.00             0
ATOM    306    O   1     1      -9.000  15.794  34.145  0.00  0.00             0
ATOM    307    H   1     1      -9.393  16.663  33.871  0.00  0.00             0
ATOM    308    H   1     1      -8.487  16.288  34.849  0.00  0.00             0
ATOM    309    O   1     1       4.816  -1.570  33.150  0.00  0.00             0
ATOM    310    H   1     1       5.595  -2.080  33.565  0.00  0.00             0
ATOM    311    H   1     1       4.041  -2.123  32.822  0.00  0.00             0
ATOM    312    O   1     1      13.427   2.116  35.511  0.00  0.00             0
ATOM    313    H   1     1      12.312   2.409  35.623  0.00  0.00             0
ATOM    314    H   1     1      13.713   2.263  34.672  0.00  0.00             0
ATOM    315    O   1     1       6.131  11.557  30.234  0.00  0.00             0
ATOM    316    H   1     1       7.162  11.051  30.415  0.00  0.00             0
ATOM    317    H   1     1       6.176  12.303  31.025  0.00  0.00             0
ATOM    318    O   1     1      -1.400   5.670  24.050  0.00  0.00             0
ATOM    319    H   1     1      -2.053   6.249  24.134  0.00  0.00             0
ATOM    320    H   1     1      -1.526   5.166  23.271  0.00  0.00             0
ATOM    321    O   1     1      18.842  10.390  30.869  0.00  0.00             0
ATOM    322    H   1     1      19.471  10.190  30.196  0.00  0.00             0
ATOM    323    H   1     1      19.195  11.241  31.123  0.00  0.00             0
ATOM    324    O   1     1       5.704   9.119  21.755  0.00  0.00             0
ATOM    325    H   1     1       4.674   9.029  21.759  0.00  0.00             0
ATOM    326    H   1     1       6.032   8.859  20.836  0.00  0.00             0
ATOM    327    O   1     1       2.881  14.589  32.469  0.00  0.00             0
ATOM    328    H   1     1       3.454  14.003  33.017  0.00  0.00             0
ATOM    329    H   1     1      12.724  -2.840  33.142  0.00  0.00             0
ATOM    330    O   1     1      -0.016  17.492  32.534  0.00  0.00             0
ATOM    331    H   1     1       0.098  17.112  31.643  0.00  0.00             0
ATOM    332    H   1     1       9.480  17.825  32.611  0.00  0.00             0
ATOM    333    O   1     1      14.231  12.555  34.067  0.00  0.00             0
ATOM    334    H   1     1       4.622  11.852  33.893  0.00  0.00             0
ATOM    335    H   1     1      14.676  13.085  34.886  0.00  0.00             0
ATOM    336    O   1     1      -3.009  22.598  35.380  0.00  0.00             0
ATOM    337    H   1     1      -3.494  22.468  34.601  0.00  0.00             0
ATOM    338    H   1     1       7.056  21.752  36.014  0.00  0.00             0
ATOM    339    O   1     1       5.675  14.418  35.530  0.00  0.00             0
ATOM    340    H   1     1      -4.793  15.334  35.777  0.00  0.00             0
ATOM    341    H   1     1       6.289  14.743  34.900  0.00  0.00             0
ATOM    342    O   1     1      -9.740  12.637  27.848  0.00  0.00             0
ATOM    343    H   1     1      -9.490  13.370  28.415  0.00  0.00             0
ATOM    344    H   1     1       0.484  11.809  28.515  0.00  0.00             0
ATOM    345    O   1     1       5.303  19.063  33.305  0.00  0.00             0
ATOM    346    H   1     1       4.942  18.125  33.028  0.00  0.00             0
ATOM    347    H   1     1       4.658   1.825  33.162  0.00  0.00             0
ATOM    348    O   1     1      -9.836   3.125  35.668  0.00  0.00             0
ATOM    349    H   1     1     -10.421   2.613  36.122  0.00  0.00             0
ATOM    350    H   1     1     -10.314   3.371  34.790  0.00  0.00             0
ATOM    351    O   1     1      -1.599  13.737  32.865  0.00  0.00             0
ATOM    352    H   1     1      -1.463  13.405  33.672  0.00  0.00             0
ATOM    353    H   1     1      -0.895  13.557  32.234  0.00  0.00             0
ATOM    354    O   1     1       3.769   4.942  36.132  0.00  0.00             0
ATOM    355    H   1     1       4.537   4.746  36.719  0.00  0.00             0
ATOM    356    H   1     1       3.325   4.100  35.892  0.00  0.00             0
ATOM    357    O   1     1       9.956   5.894  35.961  0.00  0.00             0
ATOM    358    H   1     1       9.242   5.155  36.389  0.00  0.00             0
ATOM    359    H   1     1      10.665   5.457  35.597  0.00  0.00             0
ATOM    360    O   1     1      -2.475  15.801  34.603  0.00  0.00             0
ATOM    361    H   1     1      -2.085  15.118  35.371  0.00  0.00             0
ATOM    362    H   1     1      -2.168  15.529  33.787  0.00  0.00             0
ATOM    363    O   1     1       6.339  17.404  30.894  0.00  0.00             0
ATOM    364    H   1     1       5.811  16.925  31.391  0.00  0.00             0
ATOM    365    H   1     1       6.772  -0.109  31.659  0.00  0.00             0
ATOM    366    O   1     1      13.157  10.751  36.377  0.00  0.00             0
ATOM    367    H   1     1      13.824  10.271  36.082  0.00  0.00             0
ATOM    368    H   1     1      13.234  11.621  36.036  0.00  0.00             0
ATOM    369    O   1     1      -0.596  -3.488  36.095  0.00  0.00             0
ATOM    370    H   1     1      -0.757  -4.264  35.996  0.00  0.00             0
ATOM    371    H   1     1      -0.181  -3.238  35.253  0.00  0.00             0
ATOM    372    O   1     1      -5.098  -0.650  36.595  0.00  0.00             0
ATOM    373    H   1     1      -4.767   0.327  36.660  0.00  0.00             0
ATOM    374    H   1     1      -6.134  -0.626  36.239  0.00  0.00             0
ATOM    375    O   1     1      -5.019   5.695  32.917  0.00  0.00             0
ATOM    376    H   1     1      -4.190   6.147  32.854  0.00  0.00             0
ATOM    377    H   1     1      -5.517   6.212  33.580  0.00  0.00             0
ATOM    378    O   1     1      -6.386   3.403  22.738  0.00  0.00             0
ATOM    379    H   1     1      -6.030   4.335  23.063  0.00  0.00             0
ATOM    380    H   1     1      -5.783   3.094  21.998  0.00  0.00             0
ATOM    381    O   1     1     -11.712  -1.386  28.323  0.00  0.00             0
ATOM    382    H   1     1     -12.558  -0.853  27.826  0.00  0.00             0
ATOM    383    H   1     1      -1.840  -2.044  28.697  0.00  0.00             0
ATOM    384    O   1     1      -8.031   9.235  30.163  0.00  0.00             0
ATOM    385    H   1     1      -7.875   9.594  30.943  0.00  0.00             0
ATOM    386    H   1     1       2.337   8.234  30.237  0.00  0.00             0
ATOM    387    O   1     1       6.897   7.598  35.997  0.00  0.00             0
ATOM    388    H   1     1      -2.593   7.880  36.377  0.00  0.00             0
ATOM    389    H   1     1       7.054   6.538  35.969  0.00  0.00             0
ATOM    390    O   1     1      -6.613  15.811  28.891  0.00  0.00             0
ATOM    391    H   1     1      -6.891  16.701  29.071  0.00  0.00             0
ATOM    392    H   1     1       3.836  15.570  27.981  0.00  0.00             0
ATOM    393    O   1     1      -4.857   9.519  34.587  0.00  0.00             0
ATOM    394    H   1     1      -4.620   8.882  35.259  0.00  0.00             0
ATOM    395    H   1     1       4.558   8.928  34.261  0.00  0.00             0
ATOM    396    O   1     1     -12.748   9.348  33.429  0.00  0.00             0
ATOM    397    H   1     1     -13.595   9.474  33.607  0.00  0.00             0
ATOM    398    H   1     1      -2.530   9.407  32.462  0.00  0.00             0
ATOM    399    O   1     1      -4.245   2.368  36.381  0.00  0.00             0
ATOM    400    H   1     1      -3.420   1.918  36.211  0.00  0.00             0
ATOM    401    H   1     1      -4.856   2.333  35.720  0.00  0.00             0
ATOM    402    O   1     1      -2.561   7.579  29.171  0.00  0.00             0
ATOM    403    H   1     1      -3.194   7.919  28.676  0.00  0.00             0
ATOM    404    H   1     1      -2.574   8.013  29.848  0.00  0.00             0
ATOM    405    O   1     1      -0.411   7.567  27.314  0.00  0.00             0
ATOM    406    H   1     1      -0.562   7.996  26.481  0.00  0.00             0
ATOM    407    H   1     1      -1.248   7.750  27.857  0.00  0.00             0
ATOM    408    O   1     1       8.256   0.662  35.684  0.00  0.00             0
ATOM    409    H   1     1       8.494   0.995  34.635  0.00  0.00             0
ATOM    410    H   1     1       8.244  -0.268  35.392  0.00  0.00             0
ATOM    411    O   1     1       0.799  16.939  30.052  0.00  0.00             0
ATOM    412    H   1     1       1.237  16.108  30.280  0.00  0.00             0
ATOM    413    H   1     1       0.085  16.746  29.464  0.00  0.00             0
ATOM    414    O   1     1     -10.013  27.875  28.569  0.00  0.00             0
ATOM    415    H   1     1     -10.158  27.128  28.015  0.00  0.00             0
ATOM    416    H   1     1      -9.180  27.459  29.072  0.00  0.00             0
ATOM    417    O   1     1      -3.229   3.499  24.919  0.00  0.00             0
ATOM    418    H   1     1      -2.760   4.115  24.303  0.00  0.00             0
ATOM    419    H   1     1      -2.906   3.657  25.786  0.00  0.00             0
ATOM    420    O   1     1      22.564  10.548  32.661  0.00  0.00             0
ATOM    421    H   1     1      21.961   9.955  33.156  0.00  0.00             0
ATOM    422    H   1     1      23.001  11.123  33.232  0.00  0.00             0
ATOM    423    O   1     1      13.776   7.027  34.477  0.00  0.00             0
ATOM    424    H   1     1      12.959   6.551  34.040  0.00  0.00             0
ATOM    425    H   1     1      14.118   6.452  35.132  0.00  0.00             0
ATOM    426    O   1     1       6.883   5.021  29.762  0.00  0.00             0
ATOM    427    H   1     1       7.374   6.131  29.550  0.00  0.00             0
ATOM    428    H   1     1       7.141   4.585  29.100  0.00  0.00             0
ATOM    429    O   1     1      -6.745  21.391  32.555  0.00  0.00             0
ATOM    430    H   1     1      -7.099  21.471  31.581  0.00  0.00             0
ATOM    431    H   1     1      -6.171  22.078  32.516  0.00  0.00             0
ATOM    432    O   1     1      -7.734  16.983  36.169  0.00  0.00             0
ATOM    433    H   1     1      -8.069  17.749  36.057  0.00  0.00             0
ATOM    434    H   1     1      -7.797  16.705  37.204  0.00  0.00             0
ATOM    435    O   1     1      -0.555   0.466  21.532  0.00  0.00             0
ATOM    436    H   1     1      -0.585   0.880  20.927  0.00  0.00             0
ATOM    437    H   1     1       9.344  -0.398  21.306  0.00  0.00             0
ATOM    438    O   1     1      15.811  -1.644  15.163  0.00  0.00             0
ATOM    439    H   1     1      16.526  -1.233  14.779  0.00  0.00             0
ATOM    440    H   1     1      25.535  -1.472  16.017  0.00  0.00             0
ATOM    441    O   1     1      14.134 -17.059  14.585  0.00  0.00             0
ATOM    442    H   1     1       4.271 -17.978  14.676  0.00  0.00             0
ATOM    443    H   1     1      14.704 -16.565  15.156  0.00  0.00             0
ATOM    444    O   1     1      17.604  -2.766  18.619  0.00  0.00             0
ATOM    445    H   1     1      18.129  -2.733  17.753  0.00  0.00             0
ATOM    446    H   1     1      28.702  -2.368  19.245  0.00  0.00             0
ATOM    447    O   1     1       2.662   5.644  15.516  0.00  0.00             0
ATOM    448    H   1     1      -8.616   5.705  15.380  0.00  0.00             0
ATOM    449    H   1     1       2.811   5.255  16.363  0.00  0.00             0
ATOM    450    O   1     1      -3.138   5.681  18.048  0.00  0.00             0
ATOM    451    H   1     1      -3.734   4.956  18.333  0.00  0.00             0
ATOM    452    H   1     1       8.103   5.275  17.915  0.00  0.00             0
ATOM    453    O   1     1      -0.090  -3.838  19.566  0.00  0.00             0
ATOM    454    H   1     1       0.518  -3.371  20.326  0.00  0.00             0
ATOM    455    H   1     1       0.542  -3.784  18.898  0.00  0.00             0
ATOM    456    O   1     1     -12.101   2.377  16.128  0.00  0.00             0
ATOM    457    H   1     1     -11.920   2.220  17.104  0.00  0.00             0
ATOM    458    H   1     1     -11.541   3.244  16.051  0.00  0.00             0
ATOM    459    O   1     1       7.039 -11.490  15.178  0.00  0.00             0
ATOM    460    H   1     1       6.719 -10.550  15.325  0.00  0.00             0
ATOM    461    H   1     1       7.040 -11.752  16.235  0.00  0.00             0
ATOM    462    O   1     1       5.691   1.261  28.445  0.00  0.00             0
ATOM    463    H   1     1       4.857   1.583  28.424  0.00  0.00             0
ATOM    464    H   1     1       5.528   0.558  29.237  0.00  0.00             0
ATOM    465    O   1     1       2.177   0.460  21.174  0.00  0.00             0
ATOM    466    H   1     1       1.297   0.462  21.708  0.00  0.00             0
ATOM    467    H   1     1       3.038   0.547  21.905  0.00  0.00             0
ATOM    468    O   1     1     -10.619   4.576  16.816  0.00  0.00             0
ATOM    469    H   1     1     -10.411   5.445  16.397  0.00  0.00             0
ATOM    470    H   1     1      -9.742   4.405  17.209  0.00  0.00             0
ATOM    471    O   1     1       5.968  -6.376  15.409  0.00  0.00             0
ATOM    472    H   1     1       5.007  -6.085  15.518  0.00  0.00             0
ATOM    473    H   1     1       6.417  -5.575  15.362  0.00  0.00             0
ATOM    474    O   1     1      -0.095  -0.681  17.221  0.00  0.00             0
ATOM    475    H   1     1      -0.094  -0.126  16.403  0.00  0.00             0
ATOM    476    H   1     1      -0.593  -0.204  17.911  0.00  0.00             0
ATOM    477    O   1     1       8.369  -8.600  17.425  0.00  0.00             0
ATOM    478    H   1     1       8.782  -7.769  17.121  0.00  0.00             0
ATOM    479    H   1     1       7.587  -8.895  16.768  0.00  0.00             0
ATOM    480    O   1     1      -1.069   3.125  19.986  0.00  0.00             0
ATOM    481    H   1     1      -1.547   3.711  20.501  0.00  0.00             0
ATOM    482    H   1     1       0.011   3.214  19.887  0.00  0.00             0
ATOM    483    O   1     1      10.103  11.212  16.525  0.00  0.00             0
ATOM    484    H   1     1      10.678  10.593  15.799  0.00  0.00             0
ATOM    485    H   1     1      10.890  11.472  16.989  0.00  0.00             0
ATOM    486    O   1     1      -5.316   4.358  14.433  0.00  0.00             0
ATOM    487    H   1     1      -6.040   4.973  14.576  0.00  0.00             0
ATOM    488    H   1     1      -4.629   4.933  14.283  0.00  0.00             0
ATOM    489    O   1     1      -7.767  16.405  19.073  0.00  0.00             0
ATOM    490    H   1     1      -8.655  16.524  18.653  0.00  0.00             0
ATOM    491    H   1     1       2.353  -1.143  19.990  0.00  0.00             0
ATOM    492    O   1     1      -2.670 -18.046  14.674  0.00  0.00             0
ATOM    493    H   1     1      -2.481 -17.411  15.294  0.00  0.00             0
ATOM    494    H   1     1       8.121 -17.912  13.797  0.00  0.00             0
ATOM    495    O   1     1      11.010  -8.672  24.838  0.00  0.00             0
ATOM    496    H   1     1       1.671  -8.730  25.147  0.00  0.00             0
ATOM    497    H   1     1      11.091  -7.737  24.920  0.00  0.00             0
ATOM    498    O   1     1      -0.492 -11.028  15.057  0.00  0.00             0
ATOM    499    H   1     1      -0.375 -10.180  14.926  0.00  0.00             0
ATOM    500    H   1     1       8.830 -11.043  14.978  0.00  0.00             0
ATOM    501    O   1     1       2.778   7.118  18.932  0.00  0.00             0
ATOM    502    H   1     1       1.804   7.351  18.808  0.00  0.00             0
ATOM    503    H   1     1      13.405   7.942  18.627  0.00  0.00             0
ATOM    504    O   1     1     -10.121   7.274  18.378  0.00  0.00             0
ATOM    505    H   1     1     -10.747   7.195  19.026  0.00  0.00             0
ATOM    506    H   1     1      -0.388   7.931  17.838  0.00  0.00             0
ATOM    507    O   1     1       1.156   9.688  14.739  0.00  0.00             0
ATOM    508    H   1     1       1.149   9.946  13.781  0.00  0.00             0
ATOM    509    H   1     1       2.032  -8.383  14.774  0.00  0.00             0
ATOM    510    O   1     1      -3.714  -9.643  19.408  0.00  0.00             0
ATOM    511    H   1     1      -3.361  -8.842  18.854  0.00  0.00             0
ATOM    512    H   1     1      -3.824 -10.269  18.882  0.00  0.00             0
ATOM    513    O   1     1      -2.715   3.014  27.687  0.00  0.00             0
ATOM    514    H   1     1      -3.137   2.350  28.125  0.00  0.00             0
ATOM    515    H   1     1      -1.830   2.802  28.120  0.00  0.00             0
ATOM    516    O   1     1       7.387  -0.351  26.107  0.00  0.00             0
ATOM    517    H   1     1       6.718   0.175  26.282  0.00  0.00             0
ATOM    518    H   1     1       7.960   0.049  25.563  0.00  0.00             0
ATOM    519    O   1     1       5.647   2.205  15.983  0.00  0.00             0
ATOM    520    H   1     1       6.543   2.249  16.000  0.00  0.00             0
ATOM    521    H   1     1       5.333   3.175  15.693  0.00  0.00             0
ATOM    522    O   1     1      -3.355  14.125  22.275  0.00  0.00             0
ATOM    523    H   1     1      -3.618  13.255  22.162  0.00  0.00             0
ATOM    524    H   1     1      -3.432  14.181  23.244  0.00  0.00             0
ATOM    525    O   1     1      16.914  17.461  22.665  0.00  0.00             0
ATOM    526    H   1     1      17.527  16.975  22.163  0.00  0.00             0
ATOM    527    H   1     1      17.488   0.041  23.109  0.00  0.00             0
ATOM    528    O   1     1      14.170   0.210  23.198  0.00  0.00             0
ATOM    529    H   1     1      15.082   0.470  23.006  0.00  0.00             0
ATOM    530    H   1     1      14.257   0.649  24.038  0.00  0.00             0
ATOM    531    O   1     1      12.334  -6.649  18.115  0.00  0.00             0
ATOM    532    H   1     1      12.457  -5.774  17.907  0.00  0.00             0
ATOM    533    H   1     1      11.770  -6.529  18.860  0.00  0.00             0
ATOM    534    O   1     1       8.630   1.009  18.590  0.00  0.00             0
ATOM    535    H   1     1       8.694   1.917  19.121  0.00  0.00             0
ATOM    536    H   1     1       7.852   0.678  18.649  0.00  0.00             0
ATOM    537    O   1     1      18.879  -2.533  16.196  0.00  0.00             0
ATOM    538    H   1     1      18.166  -1.994  15.685  0.00  0.00             0
ATOM    539    H   1     1      19.468  -1.866  16.337  0.00  0.00             0
ATOM    540    O   1     1      -6.361   6.857  26.928  0.00  0.00             0
ATOM    541    H   1     1      -6.599   6.190  27.542  0.00  0.00             0
ATOM    542    H   1     1      -5.631   7.395  27.260  0.00  0.00             0
ATOM    543    O   1     1       8.729   1.155  24.010  0.00  0.00             0
ATOM    544    H   1     1       8.096   1.986  23.945  0.00  0.00             0
ATOM    545    H   1     1      19.237   1.052  22.982  0.00  0.00             0
ATOM    546    O   1     1       0.588   8.407  33.763  0.00  0.00             0
ATOM    547    H   1     1       0.048   9.002  33.396  0.00  0.00             0
ATOM    548    H   1     1      10.535   8.441  34.603  0.00  0.00             0
ATOM    549    O   1     1      17.113  14.669  29.305  0.00  0.00             0
ATOM    550    H   1     1       6.128  15.201  28.792  0.00  0.00             0
ATOM    551    H   1     1      17.295  13.819  28.920  0.00  0.00             0
ATOM    552    O   1     1      -3.404  14.997  24.835  0.00  0.00             0
ATOM    553    H   1     1      -4.324  15.067  25.464  0.00  0.00             0
ATOM    554    H   1     1       7.197  15.877  25.271  0.00  0.00             0
ATOM    555    O   1     1       9.801  13.229  14.673  0.00  0.00             0
ATOM    556    H   1     1      -1.002  13.958  15.206  0.00  0.00             0
ATOM    557    H   1     1       9.913  12.493  15.254  0.00  0.00             0
ATOM    558    O   1     1      -4.286   8.785  15.841  0.00  0.00             0
ATOM    559    H   1     1      -5.075   8.682  15.239  0.00  0.00             0
ATOM    560    H   1     1       6.358   9.774  15.602  0.00  0.00             0
ATOM    561    O   1     1      -4.080 -18.108  19.150  0.00  0.00             0
ATOM    562    H   1     1      -4.884 -18.047  18.310  0.00  0.00             0
ATOM    563    H   1     1      -3.769 -18.994  19.276  0.00  0.00             0
ATOM    564    O   1     1      -7.047  -9.582  15.267  0.00  0.00             0
ATOM    565    H   1     1      -6.996 -10.544  15.495  0.00  0.00             0
ATOM    566    H   1     1      -7.196  -9.095  16.137  0.00  0.00             0
ATOM    567    O   1     1       5.628  11.818  19.767  0.00  0.00             0
ATOM    568    H   1     1       6.459  11.761  19.681  0.00  0.00             0
ATOM    569    H   1     1       5.335  12.545  19.257  0.00  0.00             0
ATOM    570    O   1     1       3.397  11.834  21.543  0.00  0.00             0
ATOM    571    H   1     1       4.105  11.973  20.930  0.00  0.00             0
ATOM    572    H   1     1       3.746  12.452  22.255  0.00  0.00             0
ATOM    573    O   1     1      -6.577   9.266  25.302  0.00  0.00             0
ATOM    574    H   1     1      -6.720   9.346  24.258  0.00  0.00             0
ATOM    575    H   1     1      -6.410   8.338  25.511  0.00  0.00             0
ATOM    576    O   1     1      -8.361  20.988  20.515  0.00  0.00             0
ATOM    577    H   1     1      -7.623  21.442  20.793  0.00  0.00             0
ATOM    578    H   1     1      -8.432  19.987  20.596  0.00  0.00             0
ATOM    579    O   1     1      14.543  -0.431  17.359  0.00  0.00             0
ATOM    580    H   1     1      14.283   0.527  17.004  0.00  0.00             0
ATOM    581    H   1     1      13.832  -0.862  17.940  0.00  0.00             0
ATOM    582    O   1     1       0.199   1.570  25.728  0.00  0.00             0
ATOM    583    H   1     1       0.907   1.940  25.315  0.00  0.00             0
ATOM    584    H   1     1      -0.425   1.467  24.940  0.00  0.00             0
ATOM    585    O   1     1       4.494  -4.024  15.395  0.00  0.00             0
ATOM    586    H   1     1       4.767  -3.159  15.476  0.00  0.00             0
ATOM    587    H   1     1       3.880  -4.102  14.828  0.00  0.00             0
ATOM    588    O   1     1      -2.297   9.535  26.170  0.00  0.00             0
ATOM    589    H   1     1      -2.278   9.233  25.350  0.00  0.00             0
ATOM    590    H   1     1      -2.293  10.405  25.905  0.00  0.00             0
ATOM    591    O   1     1       0.816  11.508  20.594  0.00  0.00             0
ATOM    592    H   1     1       0.293  12.260  21.001  0.00  0.00             0
ATOM    593    H   1     1       1.628  11.660  20.985  0.00  0.00             0
ATOM    594    O   1     1      -1.908  11.755  19.636  0.00  0.00             0
ATOM    595    H   1     1      -1.526  12.638  19.258  0.00  0.00             0
ATOM    596    H   1     1      -1.300  10.919  19.347  0.00  0.00             0
ATOM    597    O   1     1      -6.240  -7.028  28.557  0.00  0.00             0
ATOM    598    H   1     1      -5.647  -6.563  29.382  0.00  0.00             0
ATOM    599    H   1     1       3.537  -7.374  29.181  0.00  0.00             0
ATOM    600    O   1     1       9.282  -6.348  34.889  0.00  0.00             0
ATOM    601    H   1     1       8.744  -6.944  34.439  0.00  0.00             0
ATOM    602    H   1     1      20.096  -7.181  35.029  0.00  0.00             0
ATOM    603    O   1     1       4.012  -2.901  22.806  0.00  0.00             0
ATOM    604    H   1     1      -6.205  -2.004  23.158  0.00  0.00             0
ATOM    605    H   1     1       4.884  -3.187  22.578  0.00  0.00             0
ATOM    606    O   1     1      -1.333   7.303  20.562  0.00  0.00             0
ATOM    607    H   1     1      -2.209   7.631  20.278  0.00  0.00             0
ATOM    608    H   1     1       9.512   7.925  20.997  0.00  0.00             0
ATOM    609    O   1     1      15.026  -3.794  18.177  0.00  0.00             0
ATOM    610    H   1     1       5.464  -3.593  18.446  0.00  0.00             0
ATOM    611    H   1     1      15.118  -4.129  17.247  0.00  0.00             0
ATOM    612    O   1     1      -7.293   9.481  22.690  0.00  0.00             0
ATOM    613    H   1     1      -7.305  10.280  22.160  0.00  0.00             0
ATOM    614    H   1     1       2.513   8.812  22.254  0.00  0.00             0
ATOM    615    O   1     1      -8.413  -3.995  17.656  0.00  0.00             0
ATOM    616    H   1     1      -8.849  -3.300  17.182  0.00  0.00             0
ATOM    617    H   1     1      -7.688  -3.404  18.056  0.00  0.00             0
ATOM    618    O   1     1       7.740   4.852  21.524  0.00  0.00             0
ATOM    619    H   1     1       8.257   5.648  21.232  0.00  0.00             0
ATOM    620    H   1     1       6.850   5.140  21.471  0.00  0.00             0
ATOM    621    O   1     1      -4.181  13.656  31.835  0.00  0.00             0
ATOM    622    H   1     1      -3.270  13.662  32.217  0.00  0.00             0
ATOM    623    H   1     1      -4.162  14.212  30.836  0.00  0.00             0
ATOM    624    O   1     1      -4.263  -6.311  23.457  0.00  0.00             0
ATOM    625    H   1     1      -4.409  -7.081  22.836  0.00  0.00             0
ATOM    626    H   1     1      -5.158  -6.197  24.196  0.00  0.00             0
ATOM    627    O   1     1       1.195   0.432  14.710  0.00  0.00             0
ATOM    628    H   1     1       2.064   0.498  14.775  0.00  0.00             0
ATOM    629    H   1     1       1.236   0.629  13.738  0.00  0.00             0
ATOM    630    O   1     1      -7.763   4.473  18.070  0.00  0.00             0
ATOM    631    H   1     1      -7.575   5.482  18.270  0.00  0.00             0
ATOM    632    H   1     1      -8.026   3.817  18.800  0.00  0.00             0
ATOM    633    O   1     1      -5.208   5.456  24.691  0.00  0.00             0
ATOM    634    H   1     1      -5.619   5.957  25.499  0.00  0.00             0
ATOM    635    H   1     1      -4.521   4.930  25.193  0.00  0.00             0
ATOM    636    O   1     1       9.164  -5.730  24.298  0.00  0.00             0
ATOM    637    H   1     1       9.648  -4.931  24.076  0.00  0.00             0
ATOM    638    H   1     1       8.384  -5.606  23.957  0.00  0.00             0
ATOM    639    O   1     1      -0.003   2.741  28.281  0.00  0.00             0
ATOM    640    H   1     1       0.326   3.659  28.100  0.00  0.00             0
ATOM    641    H   1     1      -0.180   2.257  27.450  0.00  0.00             0
ATOM    642    O   1     1       1.392  14.828  21.862  0.00  0.00             0
ATOM    643    H   1     1       1.237  14.693  22.791  0.00  0.00             0
ATOM    644    H   1     1       2.268  15.027  21.894  0.00  0.00             0
ATOM    645    O   1     1       1.472   5.840  33.213  0.00  0.00             0
ATOM    646    H   1     1       1.045   6.662  33.548  0.00  0.00             0
ATOM    647    H   1     1       2.040   6.159  32.304  0.00  0.00             0
ATOM    648    O   1     1       1.480  -3.116  14.720  0.00  0.00             0
ATOM    649    H   1     1       1.370  -2.207  14.590  0.00  0.00             0
ATOM    650    H   1     1       0.766  -3.689  14.584  0.00  0.00             0
ATOM    651    O   1     1      -9.572  14.383  24.445  0.00  0.00             0
ATOM    652    H   1     1      -9.261  15.139  25.043  0.00  0.00             0
ATOM    653    H   1     1       1.127  -4.188  24.944  0.00  0.00             0
ATOM    654    O   1     1      -4.998 -14.157  18.359  0.00  0.00             0
ATOM    655    H   1     1      -4.746 -14.791  17.648  0.00  0.00             0
ATOM    656    H   1     1       4.581 -13.778  18.144  0.00  0.00             0
ATOM    657    O   1     1      14.849  -3.057  26.281  0.00  0.00             0
ATOM    658    H   1     1       4.275  -3.913  26.339  0.00  0.00             0
ATOM    659    H   1     1      14.333  -2.732  25.548  0.00  0.00             0
ATOM    660    O   1     1       2.039  12.491  25.728  0.00  0.00             0
ATOM    661    H   1     1       1.684  12.642  26.611  0.00  0.00             0
ATOM    662    H   1     1      13.249  12.085  25.755  0.00  0.00             0
ATOM    663    O   1     1      -0.248   8.750  36.490  0.00  0.00             0
ATOM    664    H   1     1     -10.559   7.735  36.486  0.00  0.00             0
ATOM    665    H   1     1       0.277   9.005  37.191  0.00  0.00             0
ATOM    666    O   1     1      -6.953  20.260  27.693  0.00  0.00             0
ATOM    667    H   1     1      -7.294  19.459  28.097  0.00  0.00             0
ATOM    668    H   1     1       3.226  20.240  26.767  0.00  0.00             0
ATOM    669    O   1     1       8.007  24.457  32.776  0.00  0.00             0
ATOM    670    H   1     1       8.588  23.865  33.133  0.00  0.00             0
ATOM    671    H   1     1       8.063   7.393  33.393  0.00  0.00             0
ATOM    672    O   1     1       5.307   1.146  25.662  0.00  0.00             0
ATOM    673    H   1     1       5.736   1.929  25.459  0.00  0.00             0
ATOM    674    H   1     1       5.032   1.174  26.704  0.00  0.00             0
ATOM    675    O   1     1       8.703   3.230  30.948  0.00  0.00             0
ATOM    676    H   1     1       7.908   3.766  30.606  0.00  0.00             0
ATOM    677    H   1     1       9.163   3.096  30.091  0.00  0.00             0
ATOM    678    O   1     1      -2.543   8.436  23.640  0.00  0.00             0
ATOM    679    H   1     1      -3.181   8.773  22.925  0.00  0.00             0
ATOM    680    H   1     1      -1.860   8.502  23.085  0.00  0.00             0
ATOM    681    O   1     1      -5.086   6.282  22.031  0.00  0.00             0
ATOM    682    H   1     1      -4.865   6.427  22.963  0.00  0.00             0
ATOM    683    H   1     1      -4.946   7.078  21.619  0.00  0.00             0
ATOM    684    O   1     1      -6.318   9.237  17.893  0.00  0.00             0
ATOM    685    H   1     1      -5.744   9.436  17.238  0.00  0.00             0
ATOM    686    H   1     1      -6.646  10.050  18.306  0.00  0.00             0
ATOM    687    O   1     1      -0.274   9.336  22.135  0.00  0.00             0
ATOM    688    H   1     1       0.105   9.601  23.101  0.00  0.00             0
ATOM    689    H   1     1      -0.004  -7.792  21.520  0.00  0.00             0
ATOM    690    O   1     1      -1.630  -1.943  21.700  0.00  0.00             0
ATOM    691    H   1     1      -2.147  -2.613  21.851  0.00  0.00             0
ATOM    692    H   1     1      -0.764  -2.305  22.101  0.00  0.00             0
ATOM    693    O   1     1       0.811   4.815  26.160  0.00  0.00             0
ATOM    694    H   1     1       0.194   4.512  25.502  0.00  0.00             0
ATOM    695    H   1     1       0.654   5.560  26.611  0.00  0.00             0
ATOM    696    O   1     1       3.017  18.269  29.553  0.00  0.00             0
ATOM    697    H   1     1       2.132  17.928  29.832  0.00  0.00             0
ATOM    698    H   1     1       3.065  19.021  30.029  0.00  0.00             0
ATOM    699    O   1     1       2.641  20.673  25.019  0.00  0.00             0
ATOM    700    H   1     1       2.294  21.468  25.164  0.00  0.00             0
ATOM    701    H   1     1       2.755  20.733  23.956  0.00  0.00             0
ATOM    702    O   1     1       1.765  14.376  30.012  0.00  0.00             0
ATOM    703    H   1     1       2.579  14.403  29.680  0.00  0.00             0
ATOM    704    H   1     1       2.073  14.091  31.044  0.00  0.00             0
ATOM    705   Al   1     1       6.298   4.118   8.728  0.00  0.00             0
ATOM    706   Al   1     1       3.760  -0.301   8.794  0.00  0.00             0
ATOM    707   Al   1     1       3.767   5.733   8.775  0.00  0.00             0
ATOM    708   Al   1     1       6.244   1.121   8.917  0.00  0.00             0
ATOM    709   Si   1     1       1.999   5.564  11.614  0.00  0.00             0
ATOM    710   Si   1     1       4.638   1.084  11.685  0.00  0.00             0
ATOM    711   Si   1     1       4.417   7.131  11.684  0.00  0.00             0
ATOM    712   Si   1     1       7.159   2.677  11.619  0.00  0.00             0
ATOM    713    O   1     1       7.413   5.532  10.032  0.00  0.00             0
ATOM    714    O   1     1       4.779   0.998  10.028  0.00  0.00             0
ATOM    715    O   1     1       6.936   2.717   9.980  0.00  0.00             0
ATOM    716    O   1     1       4.379   7.212  10.080  0.00  0.00             0
ATOM    717    O   1     1       7.026   4.114  12.086  0.00  0.00             0
ATOM    718    O   1     1       4.473   8.517  12.123  0.00  0.00             0
ATOM    719    O   1     1       5.803   6.451  12.051  0.00  0.00             0
ATOM    720    O   1     1       3.386   1.869  11.895  0.00  0.00             0
ATOM    721    O   1     1       5.860   1.827  12.075  0.00  0.00             0
ATOM    722    O   1     1       3.254   6.303  12.153  0.00  0.00             0
ATOM    723    O   1     1       7.262  -0.167  10.022  0.00  0.00             0
ATOM    724    O   1     1       4.745   4.310   9.872  0.00  0.00             0
ATOM    725    O   1     1       2.977   7.159   7.789  0.00  0.00             0
ATOM    726    O   1     1       5.644   2.666   7.750  0.00  0.00             0
ATOM    727    O   1     1       7.892   4.291   7.752  0.00  0.00             0
ATOM    728    O   1     1       5.511   0.008   7.694  0.00  0.00             0
ATOM    729    O   1     1       8.099   1.154   7.912  0.00  0.00             0
ATOM    730    O   1     1       5.403   5.540   7.641  0.00  0.00             0
ATOM    731    H   1     1       6.912   7.763  10.245  0.00  0.00             0
ATOM    732    H   1     1       4.384   3.767  10.757  0.00  0.00             0
ATOM    733    H   1     1       7.999   7.433   6.806  0.00  0.00             0
ATOM    734    H   1     1       5.210   2.790   7.014  0.00  0.00             0
ATOM    735    H   1     1       8.444   3.828   7.127  0.00  0.00             0
ATOM    736    H   1     1       6.035   7.908   7.761  0.00  0.00             0
ATOM    737    H   1     1       6.073   6.014   7.396  0.00  0.00             0
ATOM    738    H   1     1       8.485   2.113   7.709  0.00  0.00             0
ATOM    739   Al   1     1       9.502   3.257   1.430  0.00  0.00             0
ATOM    740   Al   1     1       6.878  -1.086   1.684  0.00  0.00             0
ATOM    741   Al   1     1       6.799   4.707   1.418  0.00  0.00             0
ATOM    742   Al   1     1       9.506   0.249   1.516  0.00  0.00             0
ATOM    743   Si   1     1       5.080   4.541   4.321  0.00  0.00             0
ATOM    744   Si   1     1       7.769   0.189   4.397  0.00  0.00             0
ATOM    745   Si   1     1       7.644   5.937   4.270  0.00  0.00             0
ATOM    746   Si   1     1      10.344   1.761   4.297  0.00  0.00             0
ATOM    747    O   1     1      10.549   4.644   2.666  0.00  0.00             0
ATOM    748    O   1     1       7.926   0.075   2.745  0.00  0.00             0
ATOM    749    O   1     1      10.257   1.944   2.707  0.00  0.00             0
ATOM    750    O   1     1       7.465   6.101   2.670  0.00  0.00             0
ATOM    751    O   1     1      10.432   3.327   4.825  0.00  0.00             0
ATOM    752    O   1     1       7.485   7.503   4.723  0.00  0.00             0
ATOM    753    O   1     1       9.048   5.435   4.538  0.00  0.00             0
ATOM    754    O   1     1       6.493   0.997   4.764  0.00  0.00             0
ATOM    755    O   1     1       8.988   1.091   4.697  0.00  0.00             0
ATOM    756    O   1     1       6.444   5.180   4.771  0.00  0.00             0
ATOM    757    O   1     1      10.381  -1.187   2.702  0.00  0.00             0
ATOM    758    O   1     1       7.885   3.431   2.562  0.00  0.00             0
ATOM    759    O   1     1       6.238   6.158   0.336  0.00  0.00             0
ATOM    760    O   1     1       8.908   1.736   0.516  0.00  0.00             0
ATOM    761    O   1     1      11.139   3.439   0.260  0.00  0.00             0
ATOM    762    O   1     1       8.437  -0.909   0.422  0.00  0.00             0
ATOM    763    O   1     1      11.132   0.023   0.446  0.00  0.00             0
ATOM    764    O   1     1       8.515   4.521   0.388  0.00  0.00             0
ATOM    765    H   1     1       9.903   7.125   2.898  0.00  0.00             0
ATOM    766    H   1     1       7.471   2.684   2.891  0.00  0.00             0
ATOM    767    H   1     1      10.900   6.530  -0.324  0.00  0.00             0
ATOM    768    H   1     1       8.310   1.427  -0.185  0.00  0.00             0
ATOM    769    H   1     1      11.533   3.255  -0.454  0.00  0.00             0
ATOM    770    H   1     1       8.853   7.862  -0.692  0.00  0.00             0
ATOM    771    H   1     1       9.155   4.986  -0.088  0.00  0.00             0
ATOM    772    H   1     1      11.144   0.938  -0.071  0.00  0.00             0
ATOM    773   Al   1     1       6.142  -4.658   8.861  0.00  0.00             0
ATOM    774   Al   1     1       3.775  -9.151   8.893  0.00  0.00             0
ATOM    775   Al   1     1       3.590  -3.147   8.766  0.00  0.00             0
ATOM    776   Al   1     1       6.235  -7.715   8.824  0.00  0.00             0
ATOM    777   Si   1     1       1.916  -3.413  11.555  0.00  0.00             0
ATOM    778   Si   1     1       4.593  -7.816  11.552  0.00  0.00             0
ATOM    779   Si   1     1       4.509  -1.876  11.558  0.00  0.00             0
ATOM    780   Si   1     1       7.124  -6.336  11.624  0.00  0.00             0
ATOM    781    O   1     1       7.175  -3.495   9.918  0.00  0.00             0
ATOM    782    O   1     1       4.726  -7.997   9.887  0.00  0.00             0
ATOM    783    O   1     1       6.773  -6.267   9.979  0.00  0.00             0
ATOM    784    O   1     1       4.357  -1.781   9.908  0.00  0.00             0
ATOM    785    O   1     1       6.961  -4.872  12.086  0.00  0.00             0
ATOM    786    O   1     1       4.559  -0.428  12.075  0.00  0.00             0
ATOM    787    O   1     1       5.773  -2.670  11.833  0.00  0.00             0
ATOM    788    O   1     1       3.345  -7.007  11.848  0.00  0.00             0
ATOM    789    O   1     1       5.896  -7.229  12.086  0.00  0.00             0
ATOM    790    O   1     1       3.179  -2.608  11.907  0.00  0.00             0
ATOM    791    O   1     1       7.145  -9.247   9.858  0.00  0.00             0
ATOM    792    O   1     1       4.532  -4.611   9.904  0.00  0.00             0
ATOM    793    O   1     1       3.050  -1.665   7.819  0.00  0.00             0
ATOM    794    O   1     1       5.551  -6.303   7.815  0.00  0.00             0
ATOM    795    O   1     1       7.797  -4.724   7.737  0.00  0.00             0
ATOM    796    O   1     1       5.319  -9.221   7.835  0.00  0.00             0
ATOM    797    O   1     1       7.929  -7.678   7.798  0.00  0.00             0
ATOM    798    O   1     1       5.324  -3.308   7.788  0.00  0.00             0
ATOM    799    H   1     1       7.030  -0.994  10.617  0.00  0.00             0
ATOM    800    H   1     1       4.008  -5.480   9.871  0.00  0.00             0
ATOM    801    H   1     1       7.629  -1.494   6.648  0.00  0.00             0
ATOM    802    H   1     1       5.059  -5.881   7.092  0.00  0.00             0
ATOM    803    H   1     1       7.792  -4.865   6.862  0.00  0.00             0
ATOM    804    H   1     1       5.394  -0.709   6.867  0.00  0.00             0
ATOM    805    H   1     1       6.019  -2.657   7.555  0.00  0.00             0
ATOM    806    H   1     1       7.965  -7.079   7.139  0.00  0.00             0
ATOM    807   Al   1     1       9.446  -5.725   1.642  0.00  0.00             0
ATOM    808   Al   1     1       6.844 -10.024   1.203  0.00  0.00             0
ATOM    809   Al   1     1       6.681  -4.076   1.247  0.00  0.00             0
ATOM    810   Al   1     1       9.513  -8.711   1.488  0.00  0.00             0
ATOM    811   Si   1     1       5.181  -4.274   4.143  0.00  0.00             0
ATOM    812   Si   1     1       7.488  -8.958   4.081  0.00  0.00             0
ATOM    813   Si   1     1       7.752  -2.684   4.129  0.00  0.00             0
ATOM    814   Si   1     1       9.999  -7.385   4.328  0.00  0.00             0
ATOM    815    O   1     1      10.365  -4.565   2.680  0.00  0.00             0
ATOM    816    O   1     1       7.716  -9.005   2.593  0.00  0.00             0
ATOM    817    O   1     1       9.901  -7.219   2.714  0.00  0.00             0
ATOM    818    O   1     1       7.638  -2.571   2.510  0.00  0.00             0
ATOM    819    O   1     1       9.984  -5.860   4.843  0.00  0.00             0
ATOM    820    O   1     1       7.729  -1.324   4.772  0.00  0.00             0
ATOM    821    O   1     1       9.153  -3.389   4.516  0.00  0.00             0
ATOM    822    O   1     1       6.114  -8.190   4.409  0.00  0.00             0
ATOM    823    O   1     1       8.752  -8.155   4.726  0.00  0.00             0
ATOM    824    O   1     1       6.522  -3.550   4.599  0.00  0.00             0
ATOM    825    O   1     1      10.219 -10.022   2.497  0.00  0.00             0
ATOM    826    O   1     1       7.664  -5.375   2.318  0.00  0.00             0
ATOM    827    O   1     1       6.110  -2.590   0.549  0.00  0.00             0
ATOM    828    O   1     1       8.576  -7.167   0.425  0.00  0.00             0
ATOM    829    O   1     1      10.867  -5.508   0.341  0.00  0.00             0
ATOM    830    O   1     1       8.459 -10.098   0.289  0.00  0.00             0
ATOM    831    O   1     1      10.982  -8.708   0.409  0.00  0.00             0
ATOM    832    O   1     1       8.543  -4.249   0.203  0.00  0.00             0
ATOM    833    H   1     1      10.012  -1.815   3.413  0.00  0.00             0
ATOM    834    H   1     1       7.108  -6.210   2.358  0.00  0.00             0
ATOM    835    H   1     1      10.400  -2.696  -0.117  0.00  0.00             0
ATOM    836    H   1     1       8.162  -6.559  -0.202  0.00  0.00             0
ATOM    837    H   1     1      10.602  -5.536  -0.596  0.00  0.00             0
ATOM    838    H   1     1       8.084  -1.079  -0.636  0.00  0.00             0
ATOM    839    H   1     1       8.852  -3.389   0.015  0.00  0.00             0
ATOM    840    H   1     1      11.649  -8.265   0.204  0.00  0.00             0
ATOM    841   Al   1     1       1.291   4.299   8.641  0.00  0.00             0
ATOM    842   Al   1     1      -1.361  -0.312   8.789  0.00  0.00             0
ATOM    843   Al   1     1      -1.453   5.668   8.802  0.00  0.00             0
ATOM    844   Al   1     1       1.161   1.268   8.755  0.00  0.00             0
ATOM    845   Si   1     1      -3.174   5.573  11.655  0.00  0.00             0
ATOM    846   Si   1     1      -0.436   1.067  11.489  0.00  0.00             0
ATOM    847   Si   1     1      -0.592   7.096  11.511  0.00  0.00             0
ATOM    848   Si   1     1       1.990   2.495  11.507  0.00  0.00             0
ATOM    849    O   1     1       2.271   5.461   9.975  0.00  0.00             0
ATOM    850    O   1     1      -0.346   0.983   9.912  0.00  0.00             0
ATOM    851    O   1     1       1.782   2.599   9.906  0.00  0.00             0
ATOM    852    O   1     1      -0.738   7.130   9.906  0.00  0.00             0
ATOM    853    O   1     1       1.916   4.057  12.066  0.00  0.00             0
ATOM    854    O   1     1      -0.687   8.580  12.049  0.00  0.00             0
ATOM    855    O   1     1       0.718   6.369  11.785  0.00  0.00             0
ATOM    856    O   1     1      -1.736   2.116  11.810  0.00  0.00             0
ATOM    857    O   1     1       0.783   1.675  12.082  0.00  0.00             0
ATOM    858    O   1     1      -1.799   6.287  12.148  0.00  0.00             0
ATOM    859    O   1     1       1.900  -0.342   9.816  0.00  0.00             0
ATOM    860    O   1     1      -0.439   4.347   9.583  0.00  0.00             0
ATOM    861    O   1     1       8.251   7.149   7.667  0.00  0.00             0
ATOM    862    O   1     1       0.456   2.672   7.606  0.00  0.00             0
ATOM    863    O   1     1       2.902   4.457   7.642  0.00  0.00             0
ATOM    864    O   1     1       0.067  -0.161   7.682  0.00  0.00             0
ATOM    865    O   1     1       2.849   1.199   7.890  0.00  0.00             0
ATOM    866    O   1     1       0.302   5.560   7.598  0.00  0.00             0
ATOM    867    H   1     1       2.025   7.996  10.068  0.00  0.00             0
ATOM    868    H   1     1      -0.976   3.766  10.047  0.00  0.00             0
ATOM    869    H   1     1       2.480   7.661   7.054  0.00  0.00             0
ATOM    870    H   1     1       0.111   2.836   6.732  0.00  0.00             0
ATOM    871    H   1     1       3.438   4.544   6.799  0.00  0.00             0
ATOM    872    H   1     1       0.485   7.889   7.840  0.00  0.00             0
ATOM    873    H   1     1       0.481   6.025   6.783  0.00  0.00             0
ATOM    874    H   1     1       3.385   1.939   7.955  0.00  0.00             0
ATOM    875   Al   1     1       4.494   3.039   1.640  0.00  0.00             0
ATOM    876   Al   1     1       1.732  -1.347   1.704  0.00  0.00             0
ATOM    877   Al   1     1       1.830   4.848   1.529  0.00  0.00             0
ATOM    878   Al   1     1       4.310   0.217   1.701  0.00  0.00             0
ATOM    879   Si   1     1       0.053   4.703   4.297  0.00  0.00             0
ATOM    880   Si   1     1       2.475   0.033   4.476  0.00  0.00             0
ATOM    881   Si   1     1       2.573   6.233   4.227  0.00  0.00             0
ATOM    882   Si   1     1       5.039   1.623   4.563  0.00  0.00             0
ATOM    883    O   1     1       5.271   4.346   2.685  0.00  0.00             0
ATOM    884    O   1     1       2.690  -0.024   2.841  0.00  0.00             0
ATOM    885    O   1     1       4.942   1.707   2.888  0.00  0.00             0
ATOM    886    O   1     1       2.480   6.343   2.647  0.00  0.00             0
ATOM    887    O   1     1       4.926   3.097   4.963  0.00  0.00             0
ATOM    888    O   1     1       2.608   7.718   4.767  0.00  0.00             0
ATOM    889    O   1     1       3.873   5.459   4.577  0.00  0.00             0
ATOM    890    O   1     1       1.230   0.935   4.682  0.00  0.00             0
ATOM    891    O   1     1       3.783   0.822   4.935  0.00  0.00             0
ATOM    892    O   1     1       1.249   5.558   4.760  0.00  0.00             0
ATOM    893    O   1     1       5.329  -1.031   2.717  0.00  0.00             0
ATOM    894    O   1     1       2.682   3.528   2.658  0.00  0.00             0
ATOM    895    O   1     1      11.520   6.325   0.354  0.00  0.00             0
ATOM    896    O   1     1       3.557   1.609   0.717  0.00  0.00             0
ATOM    897    O   1     1       5.913   3.227   0.454  0.00  0.00             0
ATOM    898    O   1     1       3.331  -1.080   0.573  0.00  0.00             0
ATOM    899    O   1     1       5.861   0.241   0.555  0.00  0.00             0
ATOM    900    O   1     1       3.416   4.543   0.434  0.00  0.00             0
ATOM    901    H   1     1       4.455   7.096   2.281  0.00  0.00             0
ATOM    902    H   1     1       1.998   2.897   2.696  0.00  0.00             0
ATOM    903    H   1     1       6.845   6.034  -0.526  0.00  0.00             0
ATOM    904    H   1     1       2.908   2.057   0.132  0.00  0.00             0
ATOM    905    H   1     1       6.609   2.608   0.302  0.00  0.00             0
ATOM    906    H   1     1       3.550   7.375  -0.540  0.00  0.00             0
ATOM    907    H   1     1       4.026   5.288   0.049  0.00  0.00             0
ATOM    908    H   1     1       5.679   0.978  -0.144  0.00  0.00             0
ATOM    909   Al   1     1       1.206  -4.757   8.679  0.00  0.00             0
ATOM    910   Al   1     1      -1.410  -9.106   8.787  0.00  0.00             0
ATOM    911   Al   1     1      -1.500  -3.252   8.627  0.00  0.00             0
ATOM    912   Al   1     1       1.063  -7.601   8.774  0.00  0.00             0
ATOM    913   Si   1     1      -3.278  -3.428  11.513  0.00  0.00             0
ATOM    914   Si   1     1      -0.603  -7.865  11.502  0.00  0.00             0
ATOM    915   Si   1     1      -0.776  -1.857  11.490  0.00  0.00             0
ATOM    916   Si   1     1       1.918  -6.308  11.552  0.00  0.00             0
ATOM    917    O   1     1       2.029  -3.511   9.838  0.00  0.00             0
ATOM    918    O   1     1      -0.505  -7.815   9.850  0.00  0.00             0
ATOM    919    O   1     1       1.871  -6.339   9.919  0.00  0.00             0
ATOM    920    O   1     1      -1.001  -1.878   9.854  0.00  0.00             0
ATOM    921    O   1     1       1.862  -4.848  12.088  0.00  0.00             0
ATOM    922    O   1     1      -0.840  -0.434  11.915  0.00  0.00             0
ATOM    923    O   1     1       0.516  -2.664  11.772  0.00  0.00             0
ATOM    924    O   1     1      -1.846  -7.008  11.868  0.00  0.00             0
ATOM    925    O   1     1       0.699  -7.118  12.075  0.00  0.00             0
ATOM    926    O   1     1      -2.044  -2.657  11.973  0.00  0.00             0
ATOM    927    O   1     1       2.112  -8.990   9.889  0.00  0.00             0
ATOM    928    O   1     1      -0.511  -4.705   9.521  0.00  0.00             0
ATOM    929    O   1     1       8.020  -1.850   7.524  0.00  0.00             0
ATOM    930    O   1     1       0.605  -6.202   7.719  0.00  0.00             0
ATOM    931    O   1     1       2.819  -4.515   7.563  0.00  0.00             0
ATOM    932    O   1     1       0.093  -9.068   7.732  0.00  0.00             0
ATOM    933    O   1     1       2.803  -7.919   7.596  0.00  0.00             0
ATOM    934    O   1     1       0.229  -3.329   7.381  0.00  0.00             0
ATOM    935    H   1     1       1.430  -0.985   9.369  0.00  0.00             0
ATOM    936    H   1     1      -1.221  -5.385   9.343  0.00  0.00             0
ATOM    937    H   1     1       2.496  -1.684   7.016  0.00  0.00             0
ATOM    938    H   1     1      -0.219  -6.189   7.121  0.00  0.00             0
ATOM    939    H   1     1       2.908  -5.408   7.038  0.00  0.00             0
ATOM    940    H   1     1       0.130   0.071   6.812  0.00  0.00             0
ATOM    941    H   1     1       0.732  -3.339   6.642  0.00  0.00             0
ATOM    942    H   1     1       3.665  -7.679   7.062  0.00  0.00             0
ATOM    943   Al   1     1       4.281  -5.591   1.435  0.00  0.00             0
ATOM    944   Al   1     1       1.749 -10.120   1.423  0.00  0.00             0
ATOM    945   Al   1     1       1.553  -4.254   1.490  0.00  0.00             0
ATOM    946   Al   1     1       4.324  -8.565   1.161  0.00  0.00             0
ATOM    947   Si   1     1      -0.094  -4.362   4.308  0.00  0.00             0
ATOM    948   Si   1     1       2.431  -8.731   4.270  0.00  0.00             0
ATOM    949   Si   1     1       2.540  -2.925   4.334  0.00  0.00             0
ATOM    950   Si   1     1       4.997  -7.236   4.029  0.00  0.00             0
ATOM    951    O   1     1       5.182  -4.447   2.578  0.00  0.00             0
ATOM    952    O   1     1       2.588  -8.918   2.590  0.00  0.00             0
ATOM    953    O   1     1       4.887  -7.140   2.395  0.00  0.00             0
ATOM    954    O   1     1       2.320  -2.729   2.721  0.00  0.00             0
ATOM    955    O   1     1       5.110  -5.762   4.612  0.00  0.00             0
ATOM    956    O   1     1       2.358  -1.461   4.898  0.00  0.00             0
ATOM    957    O   1     1       3.990  -3.491   4.468  0.00  0.00             0
ATOM    958    O   1     1       1.128  -8.010   4.410  0.00  0.00             0
ATOM    959    O   1     1       3.635  -7.777   4.592  0.00  0.00             0
ATOM    960    O   1     1       1.315  -3.783   4.757  0.00  0.00             0
ATOM    961    O   1     1       5.057 -10.059   2.125  0.00  0.00             0
ATOM    962    O   1     1       2.636  -5.529   2.547  0.00  0.00             0
ATOM    963    O   1     1      11.225  -2.795   0.289  0.00  0.00             0
ATOM    964    O   1     1       3.372  -7.077   0.271  0.00  0.00             0
ATOM    965    O   1     1       5.775  -5.346   0.297  0.00  0.00             0
ATOM    966    O   1     1       3.128  -9.877   0.222  0.00  0.00             0
ATOM    967    O   1     1       5.912  -8.529   0.312  0.00  0.00             0
ATOM    968    O   1     1       3.272  -4.265   0.280  0.00  0.00             0
ATOM    969    H   1     1       4.925  -1.642   3.219  0.00  0.00             0
ATOM    970    H   1     1       2.239  -6.013   3.426  0.00  0.00             0
ATOM    971    H   1     1       5.173  -2.619   0.181  0.00  0.00             0
ATOM    972    H   1     1       3.051  -6.476  -0.506  0.00  0.00             0
ATOM    973    H   1     1       6.020  -5.460  -0.685  0.00  0.00             0
ATOM    974    H   1     1       3.824  -1.040  -0.261  0.00  0.00             0
ATOM    975    H   1     1       2.890  -3.617  -0.176  0.00  0.00             0
ATOM    976    H   1     1       6.694  -8.014   0.046  0.00  0.00             0
END
