# Supplementary material for: Competing Nuclear Quantum Effects and Hydrogen-Bond Jumps in Hydrated Kaolinite
Source: J Phys Chem Lett. 2023 Feb 6;14(6):1542–7. doi: 10.1021/acs.jpclett.2c03896 (PMC9940297; doi:10.1021/acs.jpclett.2c03896)
Supplement: Supplementary file 1 — jz2c03896_si_001.zip [file jz2c03896_si_001.zip › Clay_NQEs_HBond_Jumps_SI/silica-surface/QM/prod-1/init.04.pdb]

TITLE     Step:      400000  Bead:       4 positions{angstrom}  cell{angstrom}
CRYST1   10.307   17.884   76.812  91.93 105.05  89.80 P 1           1
ATOM      1   Al   1     1     -13.427  12.437  42.546  0.00  0.00             0
ATOM      2   Al   1     1     -11.047  17.080  42.279  0.00  0.00             0
ATOM      3   Al   1     1     -10.985  10.971  42.501  0.00  0.00             0
ATOM      4   Al   1     1     -13.478  15.547  42.305  0.00  0.00             0
ATOM      5   Si   1     1      -9.146  11.185  39.690  0.00  0.00             0
ATOM      6   Si   1     1     -11.892  15.717  39.458  0.00  0.00             0
ATOM      7   Si   1     1     -11.739   9.578  39.760  0.00  0.00             0
ATOM      8   Si   1     1     -14.402  14.144  39.654  0.00  0.00             0
ATOM      9    O   1     1     -14.444  11.273  41.421  0.00  0.00             0
ATOM     10    O   1     1     -12.008  15.790  41.207  0.00  0.00             0
ATOM     11    O   1     1     -14.348  14.108  41.186  0.00  0.00             0
ATOM     12    O   1     1     -11.504   9.471  41.481  0.00  0.00             0
ATOM     13    O   1     1     -14.217  12.719  39.232  0.00  0.00             0
ATOM     14    O   1     1     -11.653   8.076  39.349  0.00  0.00             0
ATOM     15    O   1     1     -13.033  10.336  39.585  0.00  0.00             0
ATOM     16    O   1     1     -10.614  14.941  39.266  0.00  0.00             0
ATOM     17    O   1     1     -13.275  15.105  39.086  0.00  0.00             0
ATOM     18    O   1     1     -10.433  10.342  39.227  0.00  0.00             0
ATOM     19    O   1     1     -14.552  16.891  41.426  0.00  0.00             0
ATOM     20    O   1     1     -11.881  12.302  41.394  0.00  0.00             0
ATOM     21    O   1     1     -10.143   9.636  43.639  0.00  0.00             0
ATOM     22    O   1     1     -12.813  14.055  43.273  0.00  0.00             0
ATOM     23    O   1     1     -15.095  12.273  43.710  0.00  0.00             0
ATOM     24    O   1     1     -12.690  16.914  43.466  0.00  0.00             0
ATOM     25    O   1     1     -15.226  15.493  43.553  0.00  0.00             0
ATOM     26    O   1     1     -12.637  11.123  43.648  0.00  0.00             0
ATOM     27    H   1     1     -14.157   8.906  41.436  0.00  0.00             0
ATOM     28    H   1     1     -11.303  12.842  40.848  0.00  0.00             0
ATOM     29    H   1     1     -15.292   9.172  44.758  0.00  0.00             0
ATOM     30    H   1     1     -11.874  14.398  43.567  0.00  0.00             0
ATOM     31    H   1     1     -15.112  12.267  44.847  0.00  0.00             0
ATOM     32    H   1     1     -13.102   8.164  44.629  0.00  0.00             0
ATOM     33    H   1     1     -13.131  10.171  43.715  0.00  0.00             0
ATOM     34    H   1     1     -15.486  14.506  43.863  0.00  0.00             0
ATOM     35   Al   1     1     -13.562  14.792  49.720  0.00  0.00             0
ATOM     36   Al   1     1     -10.735  19.250  49.807  0.00  0.00             0
ATOM     37   Al   1     1     -10.802  13.365  49.622  0.00  0.00             0
ATOM     38   Al   1     1     -13.358  17.707  49.594  0.00  0.00             0
ATOM     39   Si   1     1      -9.068  13.394  46.952  0.00  0.00             0
ATOM     40   Si   1     1     -11.681  17.920  46.897  0.00  0.00             0
ATOM     41   Si   1     1     -11.587  11.886  46.912  0.00  0.00             0
ATOM     42   Si   1     1     -14.205  16.406  46.750  0.00  0.00             0
ATOM     43    O   1     1     -14.454  13.594  48.487  0.00  0.00             0
ATOM     44    O   1     1     -11.892  17.979  48.516  0.00  0.00             0
ATOM     45    O   1     1     -14.015  16.428  48.479  0.00  0.00             0
ATOM     46    O   1     1     -11.611  11.825  48.584  0.00  0.00             0
ATOM     47    O   1     1     -14.109  14.914  46.422  0.00  0.00             0
ATOM     48    O   1     1     -11.486  10.366  46.576  0.00  0.00             0
ATOM     49    O   1     1     -12.991  12.493  46.720  0.00  0.00             0
ATOM     50    O   1     1     -10.407  17.047  46.617  0.00  0.00             0
ATOM     51    O   1     1     -12.910  17.213  46.427  0.00  0.00             0
ATOM     52    O   1     1     -10.445  12.711  46.483  0.00  0.00             0
ATOM     53    O   1     1     -14.310  19.221  48.637  0.00  0.00             0
ATOM     54    O   1     1     -11.739  14.679  48.536  0.00  0.00             0
ATOM     55    O   1     1     -10.195  11.996  50.919  0.00  0.00             0
ATOM     56    O   1     1     -12.695  16.331  50.787  0.00  0.00             0
ATOM     57    O   1     1     -15.100  14.698  50.665  0.00  0.00             0
ATOM     58    O   1     1     -12.303  19.166  50.917  0.00  0.00             0
ATOM     59    O   1     1     -14.783  18.092  50.921  0.00  0.00             0
ATOM     60    O   1     1     -12.504  13.566  50.838  0.00  0.00             0
ATOM     61    H   1     1     -13.570  10.862  48.583  0.00  0.00             0
ATOM     62    H   1     1     -11.330  15.715  48.453  0.00  0.00             0
ATOM     63    H   1     1     -14.454  11.900  51.493  0.00  0.00             0
ATOM     64    H   1     1     -12.424  15.988  51.692  0.00  0.00             0
ATOM     65    H   1     1     -15.478  15.164  51.488  0.00  0.00             0
ATOM     66    H   1     1     -12.904  10.018  52.000  0.00  0.00             0
ATOM     67    H   1     1     -12.671  12.987  51.481  0.00  0.00             0
ATOM     68    H   1     1     -14.646  18.288  51.848  0.00  0.00             0
ATOM     69   Al   1     1     -13.538  21.318  42.554  0.00  0.00             0
ATOM     70   Al   1     1     -10.985  25.932  42.475  0.00  0.00             0
ATOM     71   Al   1     1     -10.929  19.910  42.465  0.00  0.00             0
ATOM     72   Al   1     1     -13.590  24.346  42.453  0.00  0.00             0
ATOM     73   Si   1     1      -9.226  20.159  39.757  0.00  0.00             0
ATOM     74   Si   1     1     -11.863  24.541  39.783  0.00  0.00             0
ATOM     75   Si   1     1     -11.781  18.647  39.534  0.00  0.00             0
ATOM     76   Si   1     1     -14.422  23.171  39.642  0.00  0.00             0
ATOM     77    O   1     1     -14.503  20.240  41.335  0.00  0.00             0
ATOM     78    O   1     1     -11.953  24.636  41.387  0.00  0.00             0
ATOM     79    O   1     1     -14.310  23.141  41.316  0.00  0.00             0
ATOM     80    O   1     1     -11.701  18.505  41.198  0.00  0.00             0
ATOM     81    O   1     1     -14.446  21.663  39.216  0.00  0.00             0
ATOM     82    O   1     1     -11.908  17.174  39.061  0.00  0.00             0
ATOM     83    O   1     1     -13.089  19.466  39.303  0.00  0.00             0
ATOM     84    O   1     1     -10.679  23.531  39.659  0.00  0.00             0
ATOM     85    O   1     1     -13.111  23.871  39.191  0.00  0.00             0
ATOM     86    O   1     1     -10.516  19.359  39.163  0.00  0.00             0
ATOM     87    O   1     1     -14.596  25.788  41.528  0.00  0.00             0
ATOM     88    O   1     1     -11.884  21.370  41.312  0.00  0.00             0
ATOM     89    O   1     1     -10.205  18.416  43.328  0.00  0.00             0
ATOM     90    O   1     1     -12.802  22.880  43.492  0.00  0.00             0
ATOM     91    O   1     1     -15.143  21.234  43.587  0.00  0.00             0
ATOM     92    O   1     1     -12.634  25.634  43.785  0.00  0.00             0
ATOM     93    O   1     1     -15.278  24.587  43.673  0.00  0.00             0
ATOM     94    O   1     1     -12.626  19.877  43.432  0.00  0.00             0
ATOM     95    H   1     1     -13.959  17.701  41.260  0.00  0.00             0
ATOM     96    H   1     1     -11.818  22.080  40.880  0.00  0.00             0
ATOM     97    H   1     1     -14.708  18.062  43.795  0.00  0.00             0
ATOM     98    H   1     1     -11.786  23.046  43.477  0.00  0.00             0
ATOM     99    H   1     1     -15.457  21.658  44.428  0.00  0.00             0
ATOM    100    H   1     1     -12.603  16.892  44.532  0.00  0.00             0
ATOM    101    H   1     1     -12.920  18.923  43.584  0.00  0.00             0
ATOM    102    H   1     1     -15.380  24.263  44.721  0.00  0.00             0
ATOM    103   Al   1     1     -13.499  23.757  49.744  0.00  0.00             0
ATOM    104   Al   1     1     -10.899  28.315  49.889  0.00  0.00             0
ATOM    105   Al   1     1     -10.779  22.070  49.869  0.00  0.00             0
ATOM    106   Al   1     1     -13.306  26.574  49.902  0.00  0.00             0
ATOM    107   Si   1     1      -8.937  22.325  46.982  0.00  0.00             0
ATOM    108   Si   1     1     -11.583  26.816  47.157  0.00  0.00             0
ATOM    109   Si   1     1     -11.441  20.857  46.983  0.00  0.00             0
ATOM    110   Si   1     1     -14.151  25.356  47.133  0.00  0.00             0
ATOM    111    O   1     1     -14.339  22.435  48.736  0.00  0.00             0
ATOM    112    O   1     1     -11.763  26.981  48.777  0.00  0.00             0
ATOM    113    O   1     1     -14.072  25.284  48.652  0.00  0.00             0
ATOM    114    O   1     1     -11.429  20.783  48.698  0.00  0.00             0
ATOM    115    O   1     1     -14.013  23.791  46.692  0.00  0.00             0
ATOM    116    O   1     1     -11.425  19.412  46.490  0.00  0.00             0
ATOM    117    O   1     1     -12.795  21.615  46.779  0.00  0.00             0
ATOM    118    O   1     1     -10.332  25.882  46.945  0.00  0.00             0
ATOM    119    O   1     1     -12.895  26.137  46.633  0.00  0.00             0
ATOM    120    O   1     1     -10.257  21.695  46.583  0.00  0.00             0
ATOM    121    O   1     1     -14.199  28.122  48.787  0.00  0.00             0
ATOM    122    O   1     1     -11.743  23.620  48.742  0.00  0.00             0
ATOM    123    O   1     1      -9.865  20.653  50.876  0.00  0.00             0
ATOM    124    O   1     1     -12.484  25.134  50.762  0.00  0.00             0
ATOM    125    O   1     1     -14.935  23.709  50.946  0.00  0.00             0
ATOM    126    O   1     1     -12.463  28.015  51.187  0.00  0.00             0
ATOM    127    O   1     1     -14.944  26.845  50.969  0.00  0.00             0
ATOM    128    O   1     1     -12.340  22.267  50.870  0.00  0.00             0
ATOM    129    H   1     1     -14.036  20.018  48.327  0.00  0.00             0
ATOM    130    H   1     1     -11.508  24.170  47.898  0.00  0.00             0
ATOM    131    H   1     1     -14.337  20.887  50.990  0.00  0.00             0
ATOM    132    H   1     1     -11.806  24.778  51.047  0.00  0.00             0
ATOM    133    H   1     1     -15.493  24.380  51.182  0.00  0.00             0
ATOM    134    H   1     1     -12.266  19.890  51.588  0.00  0.00             0
ATOM    135    H   1     1     -12.977  22.619  51.421  0.00  0.00             0
ATOM    136    H   1     1     -15.197  26.878  51.860  0.00  0.00             0
ATOM    137   Al   1     1      -8.422  12.562  42.446  0.00  0.00             0
ATOM    138   Al   1     1      -6.027  16.979  42.372  0.00  0.00             0
ATOM    139   Al   1     1      -5.974  10.892  42.562  0.00  0.00             0
ATOM    140   Al   1     1      -8.496  15.535  42.391  0.00  0.00             0
ATOM    141   Si   1     1      -4.047  11.244  39.861  0.00  0.00             0
ATOM    142   Si   1     1      -6.722  15.650  39.578  0.00  0.00             0
ATOM    143   Si   1     1      -6.551   9.647  39.739  0.00  0.00             0
ATOM    144   Si   1     1      -9.286  14.228  39.560  0.00  0.00             0
ATOM    145    O   1     1      -9.247  11.387  41.298  0.00  0.00             0
ATOM    146    O   1     1      -6.839  15.666  41.153  0.00  0.00             0
ATOM    147    O   1     1      -9.086  14.196  41.255  0.00  0.00             0
ATOM    148    O   1     1      -6.437   9.513  41.364  0.00  0.00             0
ATOM    149    O   1     1      -9.338  12.677  39.172  0.00  0.00             0
ATOM    150    O   1     1      -6.523   8.163  39.213  0.00  0.00             0
ATOM    151    O   1     1      -7.908  10.345  39.433  0.00  0.00             0
ATOM    152    O   1     1      -5.499  14.761  39.177  0.00  0.00             0
ATOM    153    O   1     1      -8.025  14.940  39.074  0.00  0.00             0
ATOM    154    O   1     1      -5.352  10.471  39.372  0.00  0.00             0
ATOM    155    O   1     1      -9.425  17.063  41.215  0.00  0.00             0
ATOM    156    O   1     1      -6.639  12.440  41.435  0.00  0.00             0
ATOM    157    O   1     1     -15.493   9.449  43.728  0.00  0.00             0
ATOM    158    O   1     1      -7.786  13.983  43.437  0.00  0.00             0
ATOM    159    O   1     1      -9.997  12.359  43.584  0.00  0.00             0
ATOM    160    O   1     1      -7.609  16.890  43.454  0.00  0.00             0
ATOM    161    O   1     1     -10.247  15.578  43.408  0.00  0.00             0
ATOM    162    O   1     1      -7.478  11.182  43.578  0.00  0.00             0
ATOM    163    H   1     1      -8.821   8.568  41.092  0.00  0.00             0
ATOM    164    H   1     1      -6.130  13.286  41.426  0.00  0.00             0
ATOM    165    H   1     1     -10.314   9.802  44.587  0.00  0.00             0
ATOM    166    H   1     1      -6.905  14.097  43.738  0.00  0.00             0
ATOM    167    H   1     1     -10.494  12.747  44.323  0.00  0.00             0
ATOM    168    H   1     1      -8.174   8.369  43.999  0.00  0.00             0
ATOM    169    H   1     1      -8.011  10.826  44.336  0.00  0.00             0
ATOM    170    H   1     1     -10.022  15.072  44.113  0.00  0.00             0
ATOM    171   Al   1     1      -8.354  14.774  49.625  0.00  0.00             0
ATOM    172   Al   1     1      -5.587  19.287  49.829  0.00  0.00             0
ATOM    173   Al   1     1      -5.814  13.147  49.783  0.00  0.00             0
ATOM    174   Al   1     1      -8.126  17.637  49.821  0.00  0.00             0
ATOM    175   Si   1     1      -3.903  13.451  46.932  0.00  0.00             0
ATOM    176   Si   1     1      -6.491  17.904  46.970  0.00  0.00             0
ATOM    177   Si   1     1      -6.405  11.915  46.873  0.00  0.00             0
ATOM    178   Si   1     1      -8.952  16.391  46.919  0.00  0.00             0
ATOM    179    O   1     1      -9.192  13.481  48.617  0.00  0.00             0
ATOM    180    O   1     1      -6.504  17.845  48.591  0.00  0.00             0
ATOM    181    O   1     1      -8.720  16.317  48.562  0.00  0.00             0
ATOM    182    O   1     1      -6.196  11.779  48.524  0.00  0.00             0
ATOM    183    O   1     1      -8.939  14.939  46.458  0.00  0.00             0
ATOM    184    O   1     1      -6.336  10.385  46.397  0.00  0.00             0
ATOM    185    O   1     1      -7.757  12.600  46.684  0.00  0.00             0
ATOM    186    O   1     1      -5.206  17.040  46.474  0.00  0.00             0
ATOM    187    O   1     1      -7.768  17.251  46.408  0.00  0.00             0
ATOM    188    O   1     1      -5.319  12.725  46.264  0.00  0.00             0
ATOM    189    O   1     1      -9.260  19.214  48.644  0.00  0.00             0
ATOM    190    O   1     1      -6.709  14.599  48.691  0.00  0.00             0
ATOM    191    O   1     1     -15.284  11.743  50.860  0.00  0.00             0
ATOM    192    O   1     1      -7.356  16.182  50.760  0.00  0.00             0
ATOM    193    O   1     1      -9.727  14.845  50.700  0.00  0.00             0
ATOM    194    O   1     1      -7.170  19.046  50.908  0.00  0.00             0
ATOM    195    O   1     1      -9.744  17.859  50.821  0.00  0.00             0
ATOM    196    O   1     1      -7.221  13.216  50.929  0.00  0.00             0
ATOM    197    H   1     1      -8.955  11.087  48.486  0.00  0.00             0
ATOM    198    H   1     1      -5.903  15.054  48.219  0.00  0.00             0
ATOM    199    H   1     1      -9.251  12.440  51.442  0.00  0.00             0
ATOM    200    H   1     1      -6.267  15.808  50.607  0.00  0.00             0
ATOM    201    H   1     1      -9.882  15.516  51.226  0.00  0.00             0
ATOM    202    H   1     1      -7.526  11.190  51.268  0.00  0.00             0
ATOM    203    H   1     1      -7.048  13.250  51.838  0.00  0.00             0
ATOM    204    H   1     1     -10.440  17.257  50.885  0.00  0.00             0
ATOM    205   Al   1     1      -8.479  21.536  42.496  0.00  0.00             0
ATOM    206   Al   1     1      -5.889  25.833  42.706  0.00  0.00             0
ATOM    207   Al   1     1      -5.849  19.931  42.428  0.00  0.00             0
ATOM    208   Al   1     1      -8.417  24.313  42.535  0.00  0.00             0
ATOM    209   Si   1     1      -4.028  20.199  39.572  0.00  0.00             0
ATOM    210   Si   1     1      -6.701  24.669  39.749  0.00  0.00             0
ATOM    211   Si   1     1      -6.591  18.622  39.645  0.00  0.00             0
ATOM    212   Si   1     1      -9.215  23.087  39.735  0.00  0.00             0
ATOM    213    O   1     1      -9.478  20.093  41.379  0.00  0.00             0
ATOM    214    O   1     1      -6.869  24.708  41.396  0.00  0.00             0
ATOM    215    O   1     1      -9.004  22.968  41.390  0.00  0.00             0
ATOM    216    O   1     1      -6.437  18.526  41.319  0.00  0.00             0
ATOM    217    O   1     1      -9.152  21.591  39.126  0.00  0.00             0
ATOM    218    O   1     1      -6.680  17.196  39.101  0.00  0.00             0
ATOM    219    O   1     1      -7.953  19.458  39.400  0.00  0.00             0
ATOM    220    O   1     1      -5.492  23.802  39.222  0.00  0.00             0
ATOM    221    O   1     1      -8.012  23.923  39.255  0.00  0.00             0
ATOM    222    O   1     1      -5.316  19.299  39.124  0.00  0.00             0
ATOM    223    O   1     1      -9.258  25.780  41.486  0.00  0.00             0
ATOM    224    O   1     1      -6.701  21.311  41.404  0.00  0.00             0
ATOM    225    O   1     1     -15.588  18.383  43.600  0.00  0.00             0
ATOM    226    O   1     1      -7.590  22.915  43.572  0.00  0.00             0
ATOM    227    O   1     1     -10.080  21.397  43.532  0.00  0.00             0
ATOM    228    O   1     1      -7.474  25.852  43.576  0.00  0.00             0
ATOM    229    O   1     1      -9.917  24.548  43.740  0.00  0.00             0
ATOM    230    O   1     1      -7.461  20.131  43.672  0.00  0.00             0
ATOM    231    H   1     1      -8.964  17.812  41.185  0.00  0.00             0
ATOM    232    H   1     1      -6.205  22.118  41.409  0.00  0.00             0
ATOM    233    H   1     1      -9.329  18.512  43.482  0.00  0.00             0
ATOM    234    H   1     1      -6.808  22.331  43.806  0.00  0.00             0
ATOM    235    H   1     1     -10.641  21.638  44.318  0.00  0.00             0
ATOM    236    H   1     1      -7.545  17.534  44.335  0.00  0.00             0
ATOM    237    H   1     1      -7.392  20.278  44.627  0.00  0.00             0
ATOM    238    H   1     1      -9.749  24.272  44.535  0.00  0.00             0
ATOM    239   Al   1     1      -8.407  23.801  49.939  0.00  0.00             0
ATOM    240   Al   1     1      -5.464  28.119  49.730  0.00  0.00             0
ATOM    241   Al   1     1      -5.747  22.204  49.962  0.00  0.00             0
ATOM    242   Al   1     1      -8.271  26.881  49.822  0.00  0.00             0
ATOM    243   Si   1     1      -3.779  22.366  47.090  0.00  0.00             0
ATOM    244   Si   1     1      -6.333  26.844  46.958  0.00  0.00             0
ATOM    245   Si   1     1      -6.343  20.897  47.054  0.00  0.00             0
ATOM    246   Si   1     1      -8.940  25.374  47.189  0.00  0.00             0
ATOM    247    O   1     1      -9.108  22.310  48.778  0.00  0.00             0
ATOM    248    O   1     1      -6.370  27.009  48.691  0.00  0.00             0
ATOM    249    O   1     1      -8.759  25.344  48.827  0.00  0.00             0
ATOM    250    O   1     1      -6.357  20.766  48.669  0.00  0.00             0
ATOM    251    O   1     1      -8.929  23.791  46.708  0.00  0.00             0
ATOM    252    O   1     1      -6.416  19.356  46.644  0.00  0.00             0
ATOM    253    O   1     1      -7.611  21.624  46.605  0.00  0.00             0
ATOM    254    O   1     1      -5.236  25.963  46.580  0.00  0.00             0
ATOM    255    O   1     1      -7.725  26.184  46.707  0.00  0.00             0
ATOM    256    O   1     1      -5.055  21.616  46.603  0.00  0.00             0
ATOM    257    O   1     1      -9.078  28.106  48.546  0.00  0.00             0
ATOM    258    O   1     1      -6.695  23.661  49.026  0.00  0.00             0
ATOM    259    O   1     1     -15.235  20.972  50.864  0.00  0.00             0
ATOM    260    O   1     1      -7.781  25.167  51.128  0.00  0.00             0
ATOM    261    O   1     1      -9.911  23.589  50.940  0.00  0.00             0
ATOM    262    O   1     1      -7.245  28.228  50.729  0.00  0.00             0
ATOM    263    O   1     1     -10.007  27.000  50.899  0.00  0.00             0
ATOM    264    O   1     1      -7.243  22.397  51.208  0.00  0.00             0
ATOM    265    H   1     1      -8.895  19.841  47.996  0.00  0.00             0
ATOM    266    H   1     1      -6.315  24.524  49.212  0.00  0.00             0
ATOM    267    H   1     1      -8.933  20.474  50.697  0.00  0.00             0
ATOM    268    H   1     1      -7.525  25.362  52.026  0.00  0.00             0
ATOM    269    H   1     1      -9.917  23.608  51.861  0.00  0.00             0
ATOM    270    H   1     1      -7.352  19.337  51.839  0.00  0.00             0
ATOM    271    H   1     1      -7.117  22.096  52.114  0.00  0.00             0
ATOM    272    H   1     1     -10.244  26.303  51.497  0.00  0.00             0
ATOM    273    O   1     1      -2.565  -5.051  27.289  0.00  0.00             0
ATOM    274    H   1     1      -2.908  -4.385  26.837  0.00  0.00             0
ATOM    275    H   1     1       8.598  -5.100  27.243  0.00  0.00             0
ATOM    276    O   1     1       1.532   2.870  30.637  0.00  0.00             0
ATOM    277    H   1     1       1.223   2.343  31.433  0.00  0.00             0
ATOM    278    H   1     1      11.380   2.433  29.940  0.00  0.00             0
ATOM    279    O   1     1      14.980  11.686  25.843  0.00  0.00             0
ATOM    280    H   1     1       4.691  11.570  26.785  0.00  0.00             0
ATOM    281    H   1     1      14.558  10.839  25.550  0.00  0.00             0
ATOM    282    O   1     1       0.165  12.298  31.135  0.00  0.00             0
ATOM    283    H   1     1       0.882  11.876  31.776  0.00  0.00             0
ATOM    284    H   1     1      11.112  13.037  31.061  0.00  0.00             0
ATOM    285    O   1     1      -4.368   8.658  27.517  0.00  0.00             0
ATOM    286    H   1     1      -3.507   8.993  26.977  0.00  0.00             0
ATOM    287    H   1     1       5.394   9.429  27.687  0.00  0.00             0
ATOM    288    O   1     1     -17.762   6.613  30.787  0.00  0.00             0
ATOM    289    H   1     1     -16.894   6.916  31.091  0.00  0.00             0
ATOM    290    H   1     1      -7.307   5.836  30.268  0.00  0.00             0
ATOM    291    O   1     1      -4.930 -15.658  20.821  0.00  0.00             0
ATOM    292    H   1     1      -4.790 -16.602  20.531  0.00  0.00             0
ATOM    293    H   1     1      -4.904 -15.107  20.035  0.00  0.00             0
ATOM    294    O   1     1      -0.512   4.068  33.294  0.00  0.00             0
ATOM    295    H   1     1       0.359   4.826  33.190  0.00  0.00             0
ATOM    296    H   1     1      -0.662   4.168  32.286  0.00  0.00             0
ATOM    297    O   1     1       7.888   1.003  32.719  0.00  0.00             0
ATOM    298    H   1     1       8.112   1.687  32.035  0.00  0.00             0
ATOM    299    H   1     1       7.192   1.450  33.041  0.00  0.00             0
ATOM    300    O   1     1       0.737  16.650  26.257  0.00  0.00             0
ATOM    301    H   1     1       0.414  16.788  27.005  0.00  0.00             0
ATOM    302    H   1     1       0.713  17.689  25.999  0.00  0.00             0
ATOM    303    O   1     1       3.932   4.812  29.193  0.00  0.00             0
ATOM    304    H   1     1       4.836   4.700  29.437  0.00  0.00             0
ATOM    305    H   1     1       3.513   4.092  28.633  0.00  0.00             0
ATOM    306    O   1     1      -8.981  15.803  34.125  0.00  0.00             0
ATOM    307    H   1     1      -9.427  16.553  33.785  0.00  0.00             0
ATOM    308    H   1     1      -8.421  16.178  34.965  0.00  0.00             0
ATOM    309    O   1     1       4.826  -1.598  33.106  0.00  0.00             0
ATOM    310    H   1     1       5.542  -2.112  33.707  0.00  0.00             0
ATOM    311    H   1     1       3.995  -2.041  32.807  0.00  0.00             0
ATOM    312    O   1     1      13.407   2.136  35.528  0.00  0.00             0
ATOM    313    H   1     1      12.360   2.370  35.611  0.00  0.00             0
ATOM    314    H   1     1      13.620   2.211  34.611  0.00  0.00             0
ATOM    315    O   1     1       6.150  11.545  30.271  0.00  0.00             0
ATOM    316    H   1     1       7.006  10.958  30.425  0.00  0.00             0
ATOM    317    H   1     1       6.338  12.326  30.949  0.00  0.00             0
ATOM    318    O   1     1      -1.404   5.671  24.078  0.00  0.00             0
ATOM    319    H   1     1      -2.006   6.364  24.029  0.00  0.00             0
ATOM    320    H   1     1      -1.425   5.013  23.269  0.00  0.00             0
ATOM    321    O   1     1      18.856  10.333  30.877  0.00  0.00             0
ATOM    322    H   1     1      19.476   9.948  30.232  0.00  0.00             0
ATOM    323    H   1     1      19.195  11.259  31.111  0.00  0.00             0
ATOM    324    O   1     1       5.743   9.098  21.774  0.00  0.00             0
ATOM    325    H   1     1       4.758   9.112  21.803  0.00  0.00             0
ATOM    326    H   1     1       6.070   8.902  20.918  0.00  0.00             0
ATOM    327    O   1     1       2.868  14.552  32.432  0.00  0.00             0
ATOM    328    H   1     1       3.476  14.193  33.113  0.00  0.00             0
ATOM    329    H   1     1      12.806  -2.737  33.057  0.00  0.00             0
ATOM    330    O   1     1      -0.002  17.466  32.536  0.00  0.00             0
ATOM    331    H   1     1       0.218  17.188  31.588  0.00  0.00             0
ATOM    332    H   1     1       9.368  17.742  32.624  0.00  0.00             0
ATOM    333    O   1     1      14.229  12.598  34.031  0.00  0.00             0
ATOM    334    H   1     1       4.577  11.930  33.983  0.00  0.00             0
ATOM    335    H   1     1      14.603  13.136  34.845  0.00  0.00             0
ATOM    336    O   1     1      -3.043  22.594  35.380  0.00  0.00             0
ATOM    337    H   1     1      -3.598  22.619  34.600  0.00  0.00             0
ATOM    338    H   1     1       6.873  21.774  35.897  0.00  0.00             0
ATOM    339    O   1     1       5.702  14.425  35.503  0.00  0.00             0
ATOM    340    H   1     1      -4.802  15.334  35.825  0.00  0.00             0
ATOM    341    H   1     1       6.336  14.831  34.955  0.00  0.00             0
ATOM    342    O   1     1      -9.772  12.691  27.851  0.00  0.00             0
ATOM    343    H   1     1      -9.688  13.422  28.589  0.00  0.00             0
ATOM    344    H   1     1       0.412  11.820  28.278  0.00  0.00             0
ATOM    345    O   1     1       5.251  19.069  33.288  0.00  0.00             0
ATOM    346    H   1     1       4.804  18.173  33.236  0.00  0.00             0
ATOM    347    H   1     1       4.646   1.797  33.163  0.00  0.00             0
ATOM    348    O   1     1      -9.865   3.153  35.675  0.00  0.00             0
ATOM    349    H   1     1     -10.522   2.627  36.031  0.00  0.00             0
ATOM    350    H   1     1     -10.317   3.252  34.814  0.00  0.00             0
ATOM    351    O   1     1      -1.611  13.733  32.879  0.00  0.00             0
ATOM    352    H   1     1      -1.503  13.218  33.652  0.00  0.00             0
ATOM    353    H   1     1      -0.929  13.531  32.268  0.00  0.00             0
ATOM    354    O   1     1       3.763   4.919  36.096  0.00  0.00             0
ATOM    355    H   1     1       4.358   4.730  36.611  0.00  0.00             0
ATOM    356    H   1     1       3.376   4.120  35.832  0.00  0.00             0
ATOM    357    O   1     1       9.930   5.883  35.955  0.00  0.00             0
ATOM    358    H   1     1       9.305   5.277  36.260  0.00  0.00             0
ATOM    359    H   1     1      10.724   5.560  35.570  0.00  0.00             0
ATOM    360    O   1     1      -2.538  15.824  34.632  0.00  0.00             0
ATOM    361    H   1     1      -2.087  15.102  35.299  0.00  0.00             0
ATOM    362    H   1     1      -2.127  15.615  33.815  0.00  0.00             0
ATOM    363    O   1     1       6.325  17.407  30.906  0.00  0.00             0
ATOM    364    H   1     1       5.704  16.971  31.422  0.00  0.00             0
ATOM    365    H   1     1       6.908  -0.132  31.605  0.00  0.00             0
ATOM    366    O   1     1      13.157  10.766  36.370  0.00  0.00             0
ATOM    367    H   1     1      13.932  10.238  36.088  0.00  0.00             0
ATOM    368    H   1     1      13.419  11.731  36.058  0.00  0.00             0
ATOM    369    O   1     1      -0.591  -3.519  36.095  0.00  0.00             0
ATOM    370    H   1     1      -0.675  -4.336  36.042  0.00  0.00             0
ATOM    371    H   1     1      -0.063  -3.301  35.300  0.00  0.00             0
ATOM    372    O   1     1      -5.110  -0.643  36.582  0.00  0.00             0
ATOM    373    H   1     1      -4.655   0.305  36.530  0.00  0.00             0
ATOM    374    H   1     1      -6.044  -0.528  36.130  0.00  0.00             0
ATOM    375    O   1     1      -4.983   5.713  32.919  0.00  0.00             0
ATOM    376    H   1     1      -4.191   6.077  32.666  0.00  0.00             0
ATOM    377    H   1     1      -5.607   6.302  33.631  0.00  0.00             0
ATOM    378    O   1     1      -6.355   3.347  22.729  0.00  0.00             0
ATOM    379    H   1     1      -6.029   4.191  23.005  0.00  0.00             0
ATOM    380    H   1     1      -5.853   3.216  22.028  0.00  0.00             0
ATOM    381    O   1     1     -11.727  -1.367  28.334  0.00  0.00             0
ATOM    382    H   1     1     -12.556  -0.951  27.725  0.00  0.00             0
ATOM    383    H   1     1      -1.854  -2.072  28.821  0.00  0.00             0
ATOM    384    O   1     1      -8.073   9.233  30.146  0.00  0.00             0
ATOM    385    H   1     1      -7.850   9.686  30.903  0.00  0.00             0
ATOM    386    H   1     1       2.259   8.157  30.270  0.00  0.00             0
ATOM    387    O   1     1       6.876   7.580  35.942  0.00  0.00             0
ATOM    388    H   1     1      -2.756   7.894  36.451  0.00  0.00             0
ATOM    389    H   1     1       6.973   6.542  35.982  0.00  0.00             0
ATOM    390    O   1     1      -6.605  15.776  28.906  0.00  0.00             0
ATOM    391    H   1     1      -6.963  16.600  28.992  0.00  0.00             0
ATOM    392    H   1     1       3.813  15.551  27.966  0.00  0.00             0
ATOM    393    O   1     1      -4.852   9.486  34.589  0.00  0.00             0
ATOM    394    H   1     1      -4.625   8.938  35.265  0.00  0.00             0
ATOM    395    H   1     1       4.624   8.997  34.167  0.00  0.00             0
ATOM    396    O   1     1     -12.717   9.308  33.392  0.00  0.00             0
ATOM    397    H   1     1     -13.752   9.460  33.717  0.00  0.00             0
ATOM    398    H   1     1      -2.476   9.455  32.384  0.00  0.00             0
ATOM    399    O   1     1      -4.277   2.367  36.345  0.00  0.00             0
ATOM    400    H   1     1      -3.521   1.858  36.110  0.00  0.00             0
ATOM    401    H   1     1      -4.889   2.269  35.663  0.00  0.00             0
ATOM    402    O   1     1      -2.544   7.600  29.180  0.00  0.00             0
ATOM    403    H   1     1      -3.229   7.892  28.542  0.00  0.00             0
ATOM    404    H   1     1      -2.514   8.145  29.965  0.00  0.00             0
ATOM    405    O   1     1      -0.469   7.547  27.295  0.00  0.00             0
ATOM    406    H   1     1      -0.771   7.932  26.487  0.00  0.00             0
ATOM    407    H   1     1      -1.171   7.724  27.826  0.00  0.00             0
ATOM    408    O   1     1       8.252   0.664  35.681  0.00  0.00             0
ATOM    409    H   1     1       8.569   1.012  34.710  0.00  0.00             0
ATOM    410    H   1     1       8.192  -0.276  35.452  0.00  0.00             0
ATOM    411    O   1     1       0.778  16.936  30.051  0.00  0.00             0
ATOM    412    H   1     1       1.297  16.227  30.435  0.00  0.00             0
ATOM    413    H   1     1       0.070  16.768  29.398  0.00  0.00             0
ATOM    414    O   1     1      -9.996  27.932  28.545  0.00  0.00             0
ATOM    415    H   1     1     -10.039  27.166  27.885  0.00  0.00             0
ATOM    416    H   1     1      -9.265  27.465  29.046  0.00  0.00             0
ATOM    417    O   1     1      -3.256   3.504  24.957  0.00  0.00             0
ATOM    418    H   1     1      -2.694   4.054  24.512  0.00  0.00             0
ATOM    419    H   1     1      -2.857   3.764  25.814  0.00  0.00             0
ATOM    420    O   1     1      22.568  10.556  32.628  0.00  0.00             0
ATOM    421    H   1     1      22.087  10.151  33.265  0.00  0.00             0
ATOM    422    H   1     1      23.053  11.272  33.144  0.00  0.00             0
ATOM    423    O   1     1      13.813   7.030  34.462  0.00  0.00             0
ATOM    424    H   1     1      13.003   6.554  34.092  0.00  0.00             0
ATOM    425    H   1     1      14.073   6.413  35.227  0.00  0.00             0
ATOM    426    O   1     1       6.903   5.031  29.738  0.00  0.00             0
ATOM    427    H   1     1       7.265   5.985  29.633  0.00  0.00             0
ATOM    428    H   1     1       7.148   4.423  29.116  0.00  0.00             0
ATOM    429    O   1     1      -6.715  21.386  32.539  0.00  0.00             0
ATOM    430    H   1     1      -7.126  21.415  31.536  0.00  0.00             0
ATOM    431    H   1     1      -6.003  22.113  32.370  0.00  0.00             0
ATOM    432    O   1     1      -7.695  16.996  36.164  0.00  0.00             0
ATOM    433    H   1     1      -8.052  17.788  36.117  0.00  0.00             0
ATOM    434    H   1     1      -7.781  16.749  37.068  0.00  0.00             0
ATOM    435    O   1     1      -0.514   0.464  21.583  0.00  0.00             0
ATOM    436    H   1     1      -0.595   1.019  20.942  0.00  0.00             0
ATOM    437    H   1     1       9.442  -0.461  21.240  0.00  0.00             0
ATOM    438    O   1     1      15.801  -1.659  15.161  0.00  0.00             0
ATOM    439    H   1     1      16.440  -1.264  14.825  0.00  0.00             0
ATOM    440    H   1     1      25.646  -1.481  15.918  0.00  0.00             0
ATOM    441    O   1     1      14.140 -17.066  14.552  0.00  0.00             0
ATOM    442    H   1     1       4.274 -18.031  14.618  0.00  0.00             0
ATOM    443    H   1     1      14.746 -16.572  15.177  0.00  0.00             0
ATOM    444    O   1     1      17.609  -2.764  18.672  0.00  0.00             0
ATOM    445    H   1     1      18.069  -2.875  17.797  0.00  0.00             0
ATOM    446    H   1     1      28.705  -2.489  19.345  0.00  0.00             0
ATOM    447    O   1     1       2.665   5.631  15.510  0.00  0.00             0
ATOM    448    H   1     1      -8.693   5.701  15.493  0.00  0.00             0
ATOM    449    H   1     1       2.776   5.327  16.462  0.00  0.00             0
ATOM    450    O   1     1      -3.167   5.629  18.005  0.00  0.00             0
ATOM    451    H   1     1      -3.771   4.871  18.166  0.00  0.00             0
ATOM    452    H   1     1       7.974   5.224  17.901  0.00  0.00             0
ATOM    453    O   1     1      -0.117  -3.845  19.568  0.00  0.00             0
ATOM    454    H   1     1       0.528  -3.373  20.305  0.00  0.00             0
ATOM    455    H   1     1       0.376  -3.717  18.784  0.00  0.00             0
ATOM    456    O   1     1     -12.119   2.434  16.129  0.00  0.00             0
ATOM    457    H   1     1     -12.024   2.265  17.127  0.00  0.00             0
ATOM    458    H   1     1     -11.581   3.172  16.032  0.00  0.00             0
ATOM    459    O   1     1       7.015 -11.438  15.158  0.00  0.00             0
ATOM    460    H   1     1       6.611 -10.624  15.239  0.00  0.00             0
ATOM    461    H   1     1       6.982 -11.761  16.128  0.00  0.00             0
ATOM    462    O   1     1       5.653   1.248  28.500  0.00  0.00             0
ATOM    463    H   1     1       4.791   1.665  28.362  0.00  0.00             0
ATOM    464    H   1     1       5.481   0.641  29.114  0.00  0.00             0
ATOM    465    O   1     1       2.202   0.454  21.164  0.00  0.00             0
ATOM    466    H   1     1       1.308   0.403  21.771  0.00  0.00             0
ATOM    467    H   1     1       2.936   0.636  21.960  0.00  0.00             0
ATOM    468    O   1     1     -10.665   4.578  16.818  0.00  0.00             0
ATOM    469    H   1     1     -10.568   5.478  16.406  0.00  0.00             0
ATOM    470    H   1     1      -9.706   4.418  17.136  0.00  0.00             0
ATOM    471    O   1     1       5.920  -6.399  15.408  0.00  0.00             0
ATOM    472    H   1     1       5.093  -6.102  15.478  0.00  0.00             0
ATOM    473    H   1     1       6.421  -5.612  15.393  0.00  0.00             0
ATOM    474    O   1     1      -0.055  -0.692  17.223  0.00  0.00             0
ATOM    475    H   1     1       0.062  -0.102  16.367  0.00  0.00             0
ATOM    476    H   1     1      -0.564  -0.131  17.850  0.00  0.00             0
ATOM    477    O   1     1       8.395  -8.567  17.368  0.00  0.00             0
ATOM    478    H   1     1       8.856  -7.728  17.058  0.00  0.00             0
ATOM    479    H   1     1       7.720  -8.846  16.726  0.00  0.00             0
ATOM    480    O   1     1      -1.040   3.123  20.018  0.00  0.00             0
ATOM    481    H   1     1      -1.607   3.749  20.419  0.00  0.00             0
ATOM    482    H   1     1      -0.047   3.401  20.020  0.00  0.00             0
ATOM    483    O   1     1      10.138  11.222  16.519  0.00  0.00             0
ATOM    484    H   1     1      10.726  10.718  15.901  0.00  0.00             0
ATOM    485    H   1     1      10.883  11.384  17.132  0.00  0.00             0
ATOM    486    O   1     1      -5.354   4.337  14.408  0.00  0.00             0
ATOM    487    H   1     1      -6.106   4.922  14.595  0.00  0.00             0
ATOM    488    H   1     1      -4.597   5.020  14.384  0.00  0.00             0
ATOM    489    O   1     1      -7.746  16.420  19.120  0.00  0.00             0
ATOM    490    H   1     1      -8.582  16.482  18.648  0.00  0.00             0
ATOM    491    H   1     1       2.403  -1.111  20.030  0.00  0.00             0
ATOM    492    O   1     1      -2.692 -18.059  14.658  0.00  0.00             0
ATOM    493    H   1     1      -2.649 -17.421  15.291  0.00  0.00             0
ATOM    494    H   1     1       7.995 -17.893  13.777  0.00  0.00             0
ATOM    495    O   1     1      11.014  -8.635  24.787  0.00  0.00             0
ATOM    496    H   1     1       1.576  -8.633  25.132  0.00  0.00             0
ATOM    497    H   1     1      11.300  -7.608  24.953  0.00  0.00             0
ATOM    498    O   1     1      -0.496 -10.997  15.079  0.00  0.00             0
ATOM    499    H   1     1      -0.327 -10.045  14.958  0.00  0.00             0
ATOM    500    H   1     1       8.886 -11.000  15.035  0.00  0.00             0
ATOM    501    O   1     1       2.732   7.072  18.932  0.00  0.00             0
ATOM    502    H   1     1       1.717   7.138  18.674  0.00  0.00             0
ATOM    503    H   1     1      13.391   7.837  18.747  0.00  0.00             0
ATOM    504    O   1     1     -10.135   7.291  18.383  0.00  0.00             0
ATOM    505    H   1     1     -10.830   7.206  19.073  0.00  0.00             0
ATOM    506    H   1     1      -0.476   7.685  17.853  0.00  0.00             0
ATOM    507    O   1     1       1.160   9.685  14.759  0.00  0.00             0
ATOM    508    H   1     1       1.328   9.899  13.838  0.00  0.00             0
ATOM    509    H   1     1       1.967  -8.488  14.925  0.00  0.00             0
ATOM    510    O   1     1      -3.741  -9.610  19.437  0.00  0.00             0
ATOM    511    H   1     1      -3.318  -8.857  19.019  0.00  0.00             0
ATOM    512    H   1     1      -3.748 -10.309  18.837  0.00  0.00             0
ATOM    513    O   1     1      -2.692   3.029  27.699  0.00  0.00             0
ATOM    514    H   1     1      -3.218   2.210  27.988  0.00  0.00             0
ATOM    515    H   1     1      -2.085   2.790  28.321  0.00  0.00             0
ATOM    516    O   1     1       7.414  -0.360  26.095  0.00  0.00             0
ATOM    517    H   1     1       6.739   0.351  26.322  0.00  0.00             0
ATOM    518    H   1     1       8.102   0.109  25.512  0.00  0.00             0
ATOM    519    O   1     1       5.637   2.230  15.984  0.00  0.00             0
ATOM    520    H   1     1       6.555   2.389  15.955  0.00  0.00             0
ATOM    521    H   1     1       5.427   3.112  15.716  0.00  0.00             0
ATOM    522    O   1     1      -3.358  14.103  22.262  0.00  0.00             0
ATOM    523    H   1     1      -3.646  13.314  22.052  0.00  0.00             0
ATOM    524    H   1     1      -3.481  14.233  23.200  0.00  0.00             0
ATOM    525    O   1     1      16.919  17.478  22.671  0.00  0.00             0
ATOM    526    H   1     1      17.656  17.162  22.152  0.00  0.00             0
ATOM    527    H   1     1      17.486   0.014  23.401  0.00  0.00             0
ATOM    528    O   1     1      14.170   0.204  23.226  0.00  0.00             0
ATOM    529    H   1     1      15.086   0.322  22.956  0.00  0.00             0
ATOM    530    H   1     1      14.300   0.655  24.111  0.00  0.00             0
ATOM    531    O   1     1      12.348  -6.632  18.101  0.00  0.00             0
ATOM    532    H   1     1      12.636  -5.774  17.820  0.00  0.00             0
ATOM    533    H   1     1      11.740  -6.522  18.875  0.00  0.00             0
ATOM    534    O   1     1       8.664   1.029  18.611  0.00  0.00             0
ATOM    535    H   1     1       8.725   1.899  19.021  0.00  0.00             0
ATOM    536    H   1     1       7.781   0.751  18.568  0.00  0.00             0
ATOM    537    O   1     1      18.909  -2.550  16.185  0.00  0.00             0
ATOM    538    H   1     1      18.289  -1.956  15.710  0.00  0.00             0
ATOM    539    H   1     1      19.534  -1.898  16.154  0.00  0.00             0
ATOM    540    O   1     1      -6.364   6.856  26.937  0.00  0.00             0
ATOM    541    H   1     1      -6.700   6.029  27.451  0.00  0.00             0
ATOM    542    H   1     1      -5.619   7.369  27.255  0.00  0.00             0
ATOM    543    O   1     1       8.719   1.137  24.007  0.00  0.00             0
ATOM    544    H   1     1       8.140   1.818  23.929  0.00  0.00             0
ATOM    545    H   1     1      19.317   1.094  23.074  0.00  0.00             0
ATOM    546    O   1     1       0.572   8.320  33.767  0.00  0.00             0
ATOM    547    H   1     1       0.014   8.848  33.116  0.00  0.00             0
ATOM    548    H   1     1      10.547   8.489  34.652  0.00  0.00             0
ATOM    549    O   1     1      17.114  14.643  29.291  0.00  0.00             0
ATOM    550    H   1     1       6.233  15.029  28.792  0.00  0.00             0
ATOM    551    H   1     1      17.457  13.772  28.758  0.00  0.00             0
ATOM    552    O   1     1      -3.382  14.983  24.829  0.00  0.00             0
ATOM    553    H   1     1      -4.134  14.971  25.433  0.00  0.00             0
ATOM    554    H   1     1       7.310  15.804  25.253  0.00  0.00             0
ATOM    555    O   1     1       9.834  13.245  14.719  0.00  0.00             0
ATOM    556    H   1     1      -0.898  13.906  15.260  0.00  0.00             0
ATOM    557    H   1     1       9.913  12.606  15.397  0.00  0.00             0
ATOM    558    O   1     1      -4.275   8.814  15.858  0.00  0.00             0
ATOM    559    H   1     1      -5.026   8.673  15.297  0.00  0.00             0
ATOM    560    H   1     1       6.250   9.795  15.782  0.00  0.00             0
ATOM    561    O   1     1      -4.092 -18.092  19.152  0.00  0.00             0
ATOM    562    H   1     1      -4.834 -18.094  18.202  0.00  0.00             0
ATOM    563    H   1     1      -3.872 -18.938  19.279  0.00  0.00             0
ATOM    564    O   1     1      -7.071  -9.613  15.260  0.00  0.00             0
ATOM    565    H   1     1      -6.827 -10.428  15.362  0.00  0.00             0
ATOM    566    H   1     1      -7.350  -9.137  16.125  0.00  0.00             0
ATOM    567    O   1     1       5.622  11.820  19.745  0.00  0.00             0
ATOM    568    H   1     1       6.513  11.792  19.723  0.00  0.00             0
ATOM    569    H   1     1       5.354  12.540  19.264  0.00  0.00             0
ATOM    570    O   1     1       3.380  11.809  21.509  0.00  0.00             0
ATOM    571    H   1     1       4.087  11.845  20.895  0.00  0.00             0
ATOM    572    H   1     1       3.624  12.578  22.055  0.00  0.00             0
ATOM    573    O   1     1      -6.591   9.328  25.304  0.00  0.00             0
ATOM    574    H   1     1      -6.787   9.471  24.280  0.00  0.00             0
ATOM    575    H   1     1      -6.404   8.360  25.560  0.00  0.00             0
ATOM    576    O   1     1      -8.349  20.968  20.545  0.00  0.00             0
ATOM    577    H   1     1      -7.520  21.429  20.768  0.00  0.00             0
ATOM    578    H   1     1      -8.368  20.067  20.596  0.00  0.00             0
ATOM    579    O   1     1      14.544  -0.452  17.362  0.00  0.00             0
ATOM    580    H   1     1      14.296   0.545  17.043  0.00  0.00             0
ATOM    581    H   1     1      13.676  -0.883  17.977  0.00  0.00             0
ATOM    582    O   1     1       0.174   1.576  25.718  0.00  0.00             0
ATOM    583    H   1     1       0.885   1.980  25.256  0.00  0.00             0
ATOM    584    H   1     1      -0.339   1.382  25.009  0.00  0.00             0
ATOM    585    O   1     1       4.479  -4.028  15.417  0.00  0.00             0
ATOM    586    H   1     1       4.652  -3.139  15.449  0.00  0.00             0
ATOM    587    H   1     1       3.847  -3.938  14.788  0.00  0.00             0
ATOM    588    O   1     1      -2.278   9.535  26.190  0.00  0.00             0
ATOM    589    H   1     1      -2.380   9.266  25.315  0.00  0.00             0
ATOM    590    H   1     1      -2.330  10.471  25.910  0.00  0.00             0
ATOM    591    O   1     1       0.820  11.514  20.561  0.00  0.00             0
ATOM    592    H   1     1       0.215  12.265  20.807  0.00  0.00             0
ATOM    593    H   1     1       1.721  11.635  21.016  0.00  0.00             0
ATOM    594    O   1     1      -1.889  11.730  19.641  0.00  0.00             0
ATOM    595    H   1     1      -1.543  12.572  19.300  0.00  0.00             0
ATOM    596    H   1     1      -1.425  10.921  19.373  0.00  0.00             0
ATOM    597    O   1     1      -6.237  -6.996  28.541  0.00  0.00             0
ATOM    598    H   1     1      -5.700  -6.552  29.239  0.00  0.00             0
ATOM    599    H   1     1       3.570  -7.282  29.234  0.00  0.00             0
ATOM    600    O   1     1       9.302  -6.309  34.905  0.00  0.00             0
ATOM    601    H   1     1       8.687  -6.994  34.457  0.00  0.00             0
ATOM    602    H   1     1      20.154  -7.081  34.947  0.00  0.00             0
ATOM    603    O   1     1       4.001  -2.925  22.792  0.00  0.00             0
ATOM    604    H   1     1      -6.399  -1.965  23.010  0.00  0.00             0
ATOM    605    H   1     1       4.932  -3.221  22.542  0.00  0.00             0
ATOM    606    O   1     1      -1.346   7.306  20.507  0.00  0.00             0
ATOM    607    H   1     1      -2.191   7.612  20.382  0.00  0.00             0
ATOM    608    H   1     1       9.640   7.968  20.922  0.00  0.00             0
ATOM    609    O   1     1      15.027  -3.792  18.173  0.00  0.00             0
ATOM    610    H   1     1       5.609  -3.549  18.484  0.00  0.00             0
ATOM    611    H   1     1      15.423  -3.955  17.373  0.00  0.00             0
ATOM    612    O   1     1      -7.281   9.443  22.664  0.00  0.00             0
ATOM    613    H   1     1      -7.148  10.308  22.049  0.00  0.00             0
ATOM    614    H   1     1       2.525   8.822  22.251  0.00  0.00             0
ATOM    615    O   1     1      -8.391  -3.990  17.653  0.00  0.00             0
ATOM    616    H   1     1      -8.874  -3.433  17.142  0.00  0.00             0
ATOM    617    H   1     1      -7.778  -3.349  18.115  0.00  0.00             0
ATOM    618    O   1     1       7.715   4.856  21.519  0.00  0.00             0
ATOM    619    H   1     1       8.142   5.670  21.181  0.00  0.00             0
ATOM    620    H   1     1       6.839   5.111  21.603  0.00  0.00             0
ATOM    621    O   1     1      -4.218  13.667  31.863  0.00  0.00             0
ATOM    622    H   1     1      -3.291  13.776  32.278  0.00  0.00             0
ATOM    623    H   1     1      -4.238  14.153  30.962  0.00  0.00             0
ATOM    624    O   1     1      -4.252  -6.282  23.465  0.00  0.00             0
ATOM    625    H   1     1      -4.438  -6.982  23.011  0.00  0.00             0
ATOM    626    H   1     1      -5.147  -6.128  24.150  0.00  0.00             0
ATOM    627    O   1     1       1.163   0.442  14.705  0.00  0.00             0
ATOM    628    H   1     1       2.036   0.490  14.799  0.00  0.00             0
ATOM    629    H   1     1       1.215   0.768  13.741  0.00  0.00             0
ATOM    630    O   1     1      -7.776   4.459  18.083  0.00  0.00             0
ATOM    631    H   1     1      -7.643   5.392  18.342  0.00  0.00             0
ATOM    632    H   1     1      -8.053   3.794  18.626  0.00  0.00             0
ATOM    633    O   1     1      -5.237   5.412  24.714  0.00  0.00             0
ATOM    634    H   1     1      -5.702   5.854  25.575  0.00  0.00             0
ATOM    635    H   1     1      -4.427   4.892  25.074  0.00  0.00             0
ATOM    636    O   1     1       9.148  -5.718  24.257  0.00  0.00             0
ATOM    637    H   1     1       9.513  -5.004  24.015  0.00  0.00             0
ATOM    638    H   1     1       8.332  -5.756  23.872  0.00  0.00             0
ATOM    639    O   1     1      -0.033   2.770  28.295  0.00  0.00             0
ATOM    640    H   1     1       0.328   3.671  27.922  0.00  0.00             0
ATOM    641    H   1     1      -0.267   2.258  27.460  0.00  0.00             0
ATOM    642    O   1     1       1.384  14.853  21.891  0.00  0.00             0
ATOM    643    H   1     1       1.270  14.571  22.992  0.00  0.00             0
ATOM    644    H   1     1       2.346  15.017  21.967  0.00  0.00             0
ATOM    645    O   1     1       1.480   5.859  33.189  0.00  0.00             0
ATOM    646    H   1     1       0.890   6.593  33.532  0.00  0.00             0
ATOM    647    H   1     1       1.974   6.091  32.327  0.00  0.00             0
ATOM    648    O   1     1       1.477  -3.151  14.710  0.00  0.00             0
ATOM    649    H   1     1       1.362  -2.350  14.573  0.00  0.00             0
ATOM    650    H   1     1       0.852  -3.742  14.641  0.00  0.00             0
ATOM    651    O   1     1      -9.543  14.419  24.444  0.00  0.00             0
ATOM    652    H   1     1      -9.417  15.074  25.174  0.00  0.00             0
ATOM    653    H   1     1       1.120  -4.248  24.857  0.00  0.00             0
ATOM    654    O   1     1      -5.049 -14.151  18.351  0.00  0.00             0
ATOM    655    H   1     1      -4.913 -14.775  17.580  0.00  0.00             0
ATOM    656    H   1     1       4.431 -13.805  18.351  0.00  0.00             0
ATOM    657    O   1     1      14.840  -3.074  26.274  0.00  0.00             0
ATOM    658    H   1     1       4.211  -4.144  26.256  0.00  0.00             0
ATOM    659    H   1     1      14.206  -2.745  25.573  0.00  0.00             0
ATOM    660    O   1     1       2.055  12.461  25.722  0.00  0.00             0
ATOM    661    H   1     1       1.638  12.621  26.679  0.00  0.00             0
ATOM    662    H   1     1      13.288  12.139  25.802  0.00  0.00             0
ATOM    663    O   1     1      -0.247   8.739  36.459  0.00  0.00             0
ATOM    664    H   1     1     -10.626   7.755  36.312  0.00  0.00             0
ATOM    665    H   1     1       0.403   9.077  37.228  0.00  0.00             0
ATOM    666    O   1     1      -6.927  20.273  27.700  0.00  0.00             0
ATOM    667    H   1     1      -7.328  19.536  28.197  0.00  0.00             0
ATOM    668    H   1     1       3.199  20.281  26.617  0.00  0.00             0
ATOM    669    O   1     1       8.026  24.490  32.777  0.00  0.00             0
ATOM    670    H   1     1       8.617  23.915  33.150  0.00  0.00             0
ATOM    671    H   1     1       8.011   7.417  33.419  0.00  0.00             0
ATOM    672    O   1     1       5.285   1.138  25.633  0.00  0.00             0
ATOM    673    H   1     1       5.709   1.903  25.411  0.00  0.00             0
ATOM    674    H   1     1       4.967   1.264  26.693  0.00  0.00             0
ATOM    675    O   1     1       8.693   3.226  30.922  0.00  0.00             0
ATOM    676    H   1     1       7.996   3.776  30.764  0.00  0.00             0
ATOM    677    H   1     1       9.036   3.043  30.025  0.00  0.00             0
ATOM    678    O   1     1      -2.537   8.442  23.663  0.00  0.00             0
ATOM    679    H   1     1      -3.171   8.761  23.025  0.00  0.00             0
ATOM    680    H   1     1      -1.876   8.559  23.082  0.00  0.00             0
ATOM    681    O   1     1      -5.065   6.311  22.037  0.00  0.00             0
ATOM    682    H   1     1      -4.836   6.421  22.952  0.00  0.00             0
ATOM    683    H   1     1      -4.969   7.076  21.542  0.00  0.00             0
ATOM    684    O   1     1      -6.317   9.264  17.881  0.00  0.00             0
ATOM    685    H   1     1      -5.717   9.360  17.100  0.00  0.00             0
ATOM    686    H   1     1      -6.637  10.031  18.286  0.00  0.00             0
ATOM    687    O   1     1      -0.266   9.314  22.125  0.00  0.00             0
ATOM    688    H   1     1       0.081   9.431  22.921  0.00  0.00             0
ATOM    689    H   1     1      -0.076  -7.710  21.524  0.00  0.00             0
ATOM    690    O   1     1      -1.657  -1.961  21.720  0.00  0.00             0
ATOM    691    H   1     1      -2.333  -2.670  21.874  0.00  0.00             0
ATOM    692    H   1     1      -0.764  -2.338  22.155  0.00  0.00             0
ATOM    693    O   1     1       0.862   4.793  26.185  0.00  0.00             0
ATOM    694    H   1     1       0.146   4.553  25.547  0.00  0.00             0
ATOM    695    H   1     1       0.696   5.650  26.446  0.00  0.00             0
ATOM    696    O   1     1       3.001  18.282  29.569  0.00  0.00             0
ATOM    697    H   1     1       2.239  17.854  29.873  0.00  0.00             0
ATOM    698    H   1     1       2.969  19.136  30.081  0.00  0.00             0
ATOM    699    O   1     1       2.701  20.647  24.997  0.00  0.00             0
ATOM    700    H   1     1       2.090  21.464  25.107  0.00  0.00             0
ATOM    701    H   1     1       2.854  20.749  24.045  0.00  0.00             0
ATOM    702    O   1     1       1.781  14.369  30.003  0.00  0.00             0
ATOM    703    H   1     1       2.672  14.309  29.633  0.00  0.00             0
ATOM    704    H   1     1       2.119  14.107  31.028  0.00  0.00             0
ATOM    705   Al   1     1       6.293   4.125   8.741  0.00  0.00             0
ATOM    706   Al   1     1       3.747  -0.266   8.812  0.00  0.00             0
ATOM    707   Al   1     1       3.809   5.732   8.804  0.00  0.00             0
ATOM    708   Al   1     1       6.200   1.119   8.933  0.00  0.00             0
ATOM    709   Si   1     1       1.996   5.551  11.595  0.00  0.00             0
ATOM    710   Si   1     1       4.632   1.106  11.663  0.00  0.00             0
ATOM    711   Si   1     1       4.409   7.108  11.683  0.00  0.00             0
ATOM    712   Si   1     1       7.179   2.668  11.591  0.00  0.00             0
ATOM    713    O   1     1       7.379   5.561  10.021  0.00  0.00             0
ATOM    714    O   1     1       4.780   1.028  10.037  0.00  0.00             0
ATOM    715    O   1     1       6.920   2.689   9.963  0.00  0.00             0
ATOM    716    O   1     1       4.445   7.235  10.065  0.00  0.00             0
ATOM    717    O   1     1       7.026   4.112  12.114  0.00  0.00             0
ATOM    718    O   1     1       4.481   8.547  12.112  0.00  0.00             0
ATOM    719    O   1     1       5.812   6.459  12.026  0.00  0.00             0
ATOM    720    O   1     1       3.388   1.890  11.849  0.00  0.00             0
ATOM    721    O   1     1       5.915   1.816  12.122  0.00  0.00             0
ATOM    722    O   1     1       3.214   6.287  12.163  0.00  0.00             0
ATOM    723    O   1     1       7.236  -0.201  10.032  0.00  0.00             0
ATOM    724    O   1     1       4.713   4.298   9.863  0.00  0.00             0
ATOM    725    O   1     1       3.014   7.173   7.769  0.00  0.00             0
ATOM    726    O   1     1       5.642   2.678   7.775  0.00  0.00             0
ATOM    727    O   1     1       7.933   4.301   7.775  0.00  0.00             0
ATOM    728    O   1     1       5.501   0.015   7.664  0.00  0.00             0
ATOM    729    O   1     1       8.113   1.173   7.885  0.00  0.00             0
ATOM    730    O   1     1       5.400   5.536   7.655  0.00  0.00             0
ATOM    731    H   1     1       6.829   7.801  10.230  0.00  0.00             0
ATOM    732    H   1     1       4.439   3.887  10.706  0.00  0.00             0
ATOM    733    H   1     1       7.888   7.386   6.702  0.00  0.00             0
ATOM    734    H   1     1       5.120   2.821   7.028  0.00  0.00             0
ATOM    735    H   1     1       8.482   3.891   7.005  0.00  0.00             0
ATOM    736    H   1     1       5.938   7.879   7.798  0.00  0.00             0
ATOM    737    H   1     1       6.209   5.898   7.285  0.00  0.00             0
ATOM    738    H   1     1       8.486   2.120   7.482  0.00  0.00             0
ATOM    739   Al   1     1       9.499   3.231   1.399  0.00  0.00             0
ATOM    740   Al   1     1       6.850  -1.107   1.695  0.00  0.00             0
ATOM    741   Al   1     1       6.813   4.699   1.382  0.00  0.00             0
ATOM    742   Al   1     1       9.499   0.239   1.530  0.00  0.00             0
ATOM    743   Si   1     1       5.087   4.539   4.328  0.00  0.00             0
ATOM    744   Si   1     1       7.759   0.216   4.421  0.00  0.00             0
ATOM    745   Si   1     1       7.645   5.930   4.253  0.00  0.00             0
ATOM    746   Si   1     1      10.322   1.795   4.291  0.00  0.00             0
ATOM    747    O   1     1      10.547   4.666   2.648  0.00  0.00             0
ATOM    748    O   1     1       7.889   0.088   2.751  0.00  0.00             0
ATOM    749    O   1     1      10.266   1.926   2.665  0.00  0.00             0
ATOM    750    O   1     1       7.514   6.120   2.689  0.00  0.00             0
ATOM    751    O   1     1      10.452   3.313   4.854  0.00  0.00             0
ATOM    752    O   1     1       7.485   7.520   4.721  0.00  0.00             0
ATOM    753    O   1     1       9.031   5.416   4.539  0.00  0.00             0
ATOM    754    O   1     1       6.457   0.966   4.789  0.00  0.00             0
ATOM    755    O   1     1       9.034   1.092   4.697  0.00  0.00             0
ATOM    756    O   1     1       6.420   5.130   4.818  0.00  0.00             0
ATOM    757    O   1     1      10.408  -1.142   2.705  0.00  0.00             0
ATOM    758    O   1     1       7.837   3.444   2.563  0.00  0.00             0
ATOM    759    O   1     1       6.243   6.158   0.330  0.00  0.00             0
ATOM    760    O   1     1       8.905   1.730   0.537  0.00  0.00             0
ATOM    761    O   1     1      11.116   3.421   0.278  0.00  0.00             0
ATOM    762    O   1     1       8.444  -0.916   0.454  0.00  0.00             0
ATOM    763    O   1     1      11.119   0.051   0.445  0.00  0.00             0
ATOM    764    O   1     1       8.535   4.568   0.358  0.00  0.00             0
ATOM    765    H   1     1       9.780   7.178   2.817  0.00  0.00             0
ATOM    766    H   1     1       7.400   2.806   2.920  0.00  0.00             0
ATOM    767    H   1     1      10.698   6.440  -0.164  0.00  0.00             0
ATOM    768    H   1     1       8.308   1.495  -0.085  0.00  0.00             0
ATOM    769    H   1     1      11.482   3.150  -0.594  0.00  0.00             0
ATOM    770    H   1     1       8.868   8.008  -0.619  0.00  0.00             0
ATOM    771    H   1     1       9.284   4.950  -0.140  0.00  0.00             0
ATOM    772    H   1     1      11.216   0.786  -0.133  0.00  0.00             0
ATOM    773   Al   1     1       6.157  -4.686   8.889  0.00  0.00             0
ATOM    774   Al   1     1       3.759  -9.177   8.870  0.00  0.00             0
ATOM    775   Al   1     1       3.599  -3.156   8.722  0.00  0.00             0
ATOM    776   Al   1     1       6.241  -7.723   8.822  0.00  0.00             0
ATOM    777   Si   1     1       1.904  -3.382  11.577  0.00  0.00             0
ATOM    778   Si   1     1       4.585  -7.830  11.541  0.00  0.00             0
ATOM    779   Si   1     1       4.517  -1.888  11.529  0.00  0.00             0
ATOM    780   Si   1     1       7.139  -6.366  11.613  0.00  0.00             0
ATOM    781    O   1     1       7.120  -3.470   9.921  0.00  0.00             0
ATOM    782    O   1     1       4.712  -7.982   9.923  0.00  0.00             0
ATOM    783    O   1     1       6.799  -6.244   9.954  0.00  0.00             0
ATOM    784    O   1     1       4.354  -1.768   9.924  0.00  0.00             0
ATOM    785    O   1     1       6.986  -4.889  12.084  0.00  0.00             0
ATOM    786    O   1     1       4.521  -0.415  12.081  0.00  0.00             0
ATOM    787    O   1     1       5.799  -2.701  11.867  0.00  0.00             0
ATOM    788    O   1     1       3.365  -7.017  11.803  0.00  0.00             0
ATOM    789    O   1     1       5.893  -7.255  12.058  0.00  0.00             0
ATOM    790    O   1     1       3.158  -2.620  11.952  0.00  0.00             0
ATOM    791    O   1     1       7.166  -9.216   9.861  0.00  0.00             0
ATOM    792    O   1     1       4.536  -4.621   9.932  0.00  0.00             0
ATOM    793    O   1     1       3.065  -1.657   7.788  0.00  0.00             0
ATOM    794    O   1     1       5.584  -6.297   7.805  0.00  0.00             0
ATOM    795    O   1     1       7.818  -4.741   7.738  0.00  0.00             0
ATOM    796    O   1     1       5.299  -9.247   7.855  0.00  0.00             0
ATOM    797    O   1     1       7.925  -7.681   7.816  0.00  0.00             0
ATOM    798    O   1     1       5.281  -3.295   7.796  0.00  0.00             0
ATOM    799    H   1     1       7.063  -1.021  10.633  0.00  0.00             0
ATOM    800    H   1     1       4.090  -5.330   9.939  0.00  0.00             0
ATOM    801    H   1     1       7.518  -1.477   6.687  0.00  0.00             0
ATOM    802    H   1     1       5.204  -5.989   7.070  0.00  0.00             0
ATOM    803    H   1     1       7.797  -4.861   6.816  0.00  0.00             0
ATOM    804    H   1     1       5.571  -0.712   7.083  0.00  0.00             0
ATOM    805    H   1     1       6.049  -2.804   7.506  0.00  0.00             0
ATOM    806    H   1     1       8.017  -7.036   7.127  0.00  0.00             0
ATOM    807   Al   1     1       9.456  -5.716   1.643  0.00  0.00             0
ATOM    808   Al   1     1       6.858 -10.011   1.216  0.00  0.00             0
ATOM    809   Al   1     1       6.661  -4.077   1.272  0.00  0.00             0
ATOM    810   Al   1     1       9.522  -8.709   1.472  0.00  0.00             0
ATOM    811   Si   1     1       5.160  -4.257   4.154  0.00  0.00             0
ATOM    812   Si   1     1       7.485  -8.955   4.105  0.00  0.00             0
ATOM    813   Si   1     1       7.766  -2.683   4.105  0.00  0.00             0
ATOM    814   Si   1     1      10.011  -7.393   4.316  0.00  0.00             0
ATOM    815    O   1     1      10.370  -4.523   2.721  0.00  0.00             0
ATOM    816    O   1     1       7.696  -9.041   2.602  0.00  0.00             0
ATOM    817    O   1     1       9.909  -7.237   2.722  0.00  0.00             0
ATOM    818    O   1     1       7.623  -2.581   2.507  0.00  0.00             0
ATOM    819    O   1     1      10.045  -5.887   4.884  0.00  0.00             0
ATOM    820    O   1     1       7.687  -1.321   4.800  0.00  0.00             0
ATOM    821    O   1     1       9.138  -3.353   4.494  0.00  0.00             0
ATOM    822    O   1     1       6.131  -8.216   4.441  0.00  0.00             0
ATOM    823    O   1     1       8.754  -8.186   4.740  0.00  0.00             0
ATOM    824    O   1     1       6.511  -3.524   4.586  0.00  0.00             0
ATOM    825    O   1     1      10.219 -10.010   2.491  0.00  0.00             0
ATOM    826    O   1     1       7.676  -5.360   2.334  0.00  0.00             0
ATOM    827    O   1     1       6.106  -2.580   0.526  0.00  0.00             0
ATOM    828    O   1     1       8.568  -7.174   0.449  0.00  0.00             0
ATOM    829    O   1     1      10.866  -5.469   0.356  0.00  0.00             0
ATOM    830    O   1     1       8.461 -10.072   0.281  0.00  0.00             0
ATOM    831    O   1     1      11.018  -8.694   0.416  0.00  0.00             0
ATOM    832    O   1     1       8.571  -4.261   0.235  0.00  0.00             0
ATOM    833    H   1     1      10.056  -1.805   3.276  0.00  0.00             0
ATOM    834    H   1     1       6.905  -6.137   2.412  0.00  0.00             0
ATOM    835    H   1     1      10.423  -2.573  -0.046  0.00  0.00             0
ATOM    836    H   1     1       8.129  -6.539  -0.192  0.00  0.00             0
ATOM    837    H   1     1      10.493  -5.379  -0.627  0.00  0.00             0
ATOM    838    H   1     1       8.080  -1.167  -0.520  0.00  0.00             0
ATOM    839    H   1     1       8.932  -3.419  -0.026  0.00  0.00             0
ATOM    840    H   1     1      11.689  -8.155   0.150  0.00  0.00             0
ATOM    841   Al   1     1       1.323   4.303   8.681  0.00  0.00             0
ATOM    842   Al   1     1      -1.385  -0.311   8.781  0.00  0.00             0
ATOM    843   Al   1     1      -1.442   5.659   8.845  0.00  0.00             0
ATOM    844   Al   1     1       1.156   1.272   8.769  0.00  0.00             0
ATOM    845   Si   1     1      -3.151   5.575  11.623  0.00  0.00             0
ATOM    846   Si   1     1      -0.460   1.068  11.480  0.00  0.00             0
ATOM    847   Si   1     1      -0.566   7.081  11.499  0.00  0.00             0
ATOM    848   Si   1     1       1.979   2.524  11.531  0.00  0.00             0
ATOM    849    O   1     1       2.272   5.503   9.945  0.00  0.00             0
ATOM    850    O   1     1      -0.316   0.997   9.913  0.00  0.00             0
ATOM    851    O   1     1       1.748   2.567   9.897  0.00  0.00             0
ATOM    852    O   1     1      -0.771   7.137   9.901  0.00  0.00             0
ATOM    853    O   1     1       1.966   4.038  12.047  0.00  0.00             0
ATOM    854    O   1     1      -0.694   8.606  12.038  0.00  0.00             0
ATOM    855    O   1     1       0.688   6.366  11.768  0.00  0.00             0
ATOM    856    O   1     1      -1.750   2.099  11.878  0.00  0.00             0
ATOM    857    O   1     1       0.772   1.731  12.122  0.00  0.00             0
ATOM    858    O   1     1      -1.803   6.236  12.142  0.00  0.00             0
ATOM    859    O   1     1       1.910  -0.347   9.811  0.00  0.00             0
ATOM    860    O   1     1      -0.416   4.360   9.584  0.00  0.00             0
ATOM    861    O   1     1       8.239   7.089   7.646  0.00  0.00             0
ATOM    862    O   1     1       0.415   2.650   7.647  0.00  0.00             0
ATOM    863    O   1     1       2.909   4.459   7.634  0.00  0.00             0
ATOM    864    O   1     1       0.073  -0.163   7.715  0.00  0.00             0
ATOM    865    O   1     1       2.871   1.204   7.882  0.00  0.00             0
ATOM    866    O   1     1       0.350   5.571   7.576  0.00  0.00             0
ATOM    867    H   1     1       1.827   7.968  10.025  0.00  0.00             0
ATOM    868    H   1     1      -0.813   3.688  10.087  0.00  0.00             0
ATOM    869    H   1     1       2.517   7.666   7.200  0.00  0.00             0
ATOM    870    H   1     1       0.082   2.947   6.805  0.00  0.00             0
ATOM    871    H   1     1       3.439   4.352   6.789  0.00  0.00             0
ATOM    872    H   1     1       0.591   7.949   7.805  0.00  0.00             0
ATOM    873    H   1     1       0.522   6.020   6.881  0.00  0.00             0
ATOM    874    H   1     1       3.414   1.977   8.020  0.00  0.00             0
ATOM    875   Al   1     1       4.506   3.042   1.643  0.00  0.00             0
ATOM    876   Al   1     1       1.745  -1.344   1.705  0.00  0.00             0
ATOM    877   Al   1     1       1.864   4.887   1.494  0.00  0.00             0
ATOM    878   Al   1     1       4.285   0.257   1.722  0.00  0.00             0
ATOM    879   Si   1     1       0.048   4.726   4.300  0.00  0.00             0
ATOM    880   Si   1     1       2.505   0.050   4.466  0.00  0.00             0
ATOM    881   Si   1     1       2.563   6.243   4.235  0.00  0.00             0
ATOM    882   Si   1     1       5.051   1.616   4.562  0.00  0.00             0
ATOM    883    O   1     1       5.273   4.356   2.671  0.00  0.00             0
ATOM    884    O   1     1       2.710  -0.039   2.849  0.00  0.00             0
ATOM    885    O   1     1       4.953   1.722   2.886  0.00  0.00             0
ATOM    886    O   1     1       2.477   6.316   2.624  0.00  0.00             0
ATOM    887    O   1     1       4.930   3.127   4.970  0.00  0.00             0
ATOM    888    O   1     1       2.632   7.718   4.779  0.00  0.00             0
ATOM    889    O   1     1       3.905   5.480   4.565  0.00  0.00             0
ATOM    890    O   1     1       1.209   0.915   4.691  0.00  0.00             0
ATOM    891    O   1     1       3.774   0.860   4.895  0.00  0.00             0
ATOM    892    O   1     1       1.257   5.538   4.734  0.00  0.00             0
ATOM    893    O   1     1       5.317  -1.051   2.715  0.00  0.00             0
ATOM    894    O   1     1       2.699   3.535   2.622  0.00  0.00             0
ATOM    895    O   1     1      11.511   6.332   0.316  0.00  0.00             0
ATOM    896    O   1     1       3.543   1.621   0.701  0.00  0.00             0
ATOM    897    O   1     1       5.930   3.253   0.464  0.00  0.00             0
ATOM    898    O   1     1       3.364  -1.067   0.555  0.00  0.00             0
ATOM    899    O   1     1       5.888   0.246   0.555  0.00  0.00             0
ATOM    900    O   1     1       3.442   4.537   0.441  0.00  0.00             0
ATOM    901    H   1     1       4.547   6.912   2.099  0.00  0.00             0
ATOM    902    H   1     1       1.902   2.908   2.634  0.00  0.00             0
ATOM    903    H   1     1       6.946   6.027  -0.434  0.00  0.00             0
ATOM    904    H   1     1       2.895   1.958  -0.019  0.00  0.00             0
ATOM    905    H   1     1       6.671   2.694   0.277  0.00  0.00             0
ATOM    906    H   1     1       3.506   7.475  -0.539  0.00  0.00             0
ATOM    907    H   1     1       4.051   5.308  -0.008  0.00  0.00             0
ATOM    908    H   1     1       5.793   0.961  -0.115  0.00  0.00             0
ATOM    909   Al   1     1       1.196  -4.762   8.692  0.00  0.00             0
ATOM    910   Al   1     1      -1.411  -9.116   8.762  0.00  0.00             0
ATOM    911   Al   1     1      -1.493  -3.283   8.631  0.00  0.00             0
ATOM    912   Al   1     1       1.056  -7.587   8.783  0.00  0.00             0
ATOM    913   Si   1     1      -3.281  -3.464  11.515  0.00  0.00             0
ATOM    914   Si   1     1      -0.602  -7.858  11.508  0.00  0.00             0
ATOM    915   Si   1     1      -0.785  -1.889  11.488  0.00  0.00             0
ATOM    916   Si   1     1       1.925  -6.342  11.567  0.00  0.00             0
ATOM    917    O   1     1       2.039  -3.524   9.840  0.00  0.00             0
ATOM    918    O   1     1      -0.481  -7.799   9.874  0.00  0.00             0
ATOM    919    O   1     1       1.857  -6.310   9.906  0.00  0.00             0
ATOM    920    O   1     1      -0.999  -1.840   9.862  0.00  0.00             0
ATOM    921    O   1     1       1.853  -4.820  12.118  0.00  0.00             0
ATOM    922    O   1     1      -0.841  -0.466  11.947  0.00  0.00             0
ATOM    923    O   1     1       0.539  -2.678  11.760  0.00  0.00             0
ATOM    924    O   1     1      -1.847  -6.992  11.881  0.00  0.00             0
ATOM    925    O   1     1       0.709  -7.156  12.063  0.00  0.00             0
ATOM    926    O   1     1      -2.028  -2.641  11.986  0.00  0.00             0
ATOM    927    O   1     1       2.113  -8.992   9.890  0.00  0.00             0
ATOM    928    O   1     1      -0.552  -4.692   9.529  0.00  0.00             0
ATOM    929    O   1     1       7.982  -1.829   7.557  0.00  0.00             0
ATOM    930    O   1     1       0.594  -6.226   7.746  0.00  0.00             0
ATOM    931    O   1     1       2.817  -4.531   7.554  0.00  0.00             0
ATOM    932    O   1     1       0.078  -9.054   7.708  0.00  0.00             0
ATOM    933    O   1     1       2.787  -7.931   7.586  0.00  0.00             0
ATOM    934    O   1     1       0.236  -3.370   7.384  0.00  0.00             0
ATOM    935    H   1     1       1.386  -1.044   9.460  0.00  0.00             0
ATOM    936    H   1     1      -1.256  -5.364   9.311  0.00  0.00             0
ATOM    937    H   1     1       2.497  -1.582   7.151  0.00  0.00             0
ATOM    938    H   1     1      -0.168  -6.009   7.136  0.00  0.00             0
ATOM    939    H   1     1       2.828  -5.369   7.020  0.00  0.00             0
ATOM    940    H   1     1      -0.085   0.218   6.933  0.00  0.00             0
ATOM    941    H   1     1       0.772  -3.309   6.649  0.00  0.00             0
ATOM    942    H   1     1       3.517  -7.546   7.179  0.00  0.00             0
ATOM    943   Al   1     1       4.234  -5.599   1.444  0.00  0.00             0
ATOM    944   Al   1     1       1.756 -10.082   1.450  0.00  0.00             0
ATOM    945   Al   1     1       1.548  -4.264   1.496  0.00  0.00             0
ATOM    946   Al   1     1       4.266  -8.558   1.152  0.00  0.00             0
ATOM    947   Si   1     1      -0.119  -4.353   4.321  0.00  0.00             0
ATOM    948   Si   1     1       2.406  -8.727   4.247  0.00  0.00             0
ATOM    949   Si   1     1       2.546  -2.937   4.344  0.00  0.00             0
ATOM    950   Si   1     1       4.998  -7.247   4.026  0.00  0.00             0
ATOM    951    O   1     1       5.151  -4.397   2.581  0.00  0.00             0
ATOM    952    O   1     1       2.631  -8.880   2.587  0.00  0.00             0
ATOM    953    O   1     1       4.879  -7.110   2.416  0.00  0.00             0
ATOM    954    O   1     1       2.275  -2.754   2.734  0.00  0.00             0
ATOM    955    O   1     1       5.071  -5.766   4.578  0.00  0.00             0
ATOM    956    O   1     1       2.328  -1.448   4.900  0.00  0.00             0
ATOM    957    O   1     1       3.997  -3.479   4.470  0.00  0.00             0
ATOM    958    O   1     1       1.083  -7.977   4.447  0.00  0.00             0
ATOM    959    O   1     1       3.620  -7.785   4.556  0.00  0.00             0
ATOM    960    O   1     1       1.316  -3.742   4.781  0.00  0.00             0
ATOM    961    O   1     1       5.073 -10.054   2.137  0.00  0.00             0
ATOM    962    O   1     1       2.636  -5.514   2.542  0.00  0.00             0
ATOM    963    O   1     1      11.248  -2.832   0.274  0.00  0.00             0
ATOM    964    O   1     1       3.399  -7.071   0.289  0.00  0.00             0
ATOM    965    O   1     1       5.802  -5.325   0.259  0.00  0.00             0
ATOM    966    O   1     1       3.115  -9.874   0.228  0.00  0.00             0
ATOM    967    O   1     1       5.919  -8.481   0.313  0.00  0.00             0
ATOM    968    O   1     1       3.269  -4.256   0.308  0.00  0.00             0
ATOM    969    H   1     1       4.815  -1.635   3.268  0.00  0.00             0
ATOM    970    H   1     1       2.347  -5.974   3.340  0.00  0.00             0
ATOM    971    H   1     1       5.260  -2.614   0.142  0.00  0.00             0
ATOM    972    H   1     1       2.989  -6.488  -0.486  0.00  0.00             0
ATOM    973    H   1     1       6.069  -5.636  -0.748  0.00  0.00             0
ATOM    974    H   1     1       3.752  -1.035  -0.394  0.00  0.00             0
ATOM    975    H   1     1       2.954  -3.652  -0.336  0.00  0.00             0
ATOM    976    H   1     1       6.622  -7.846   0.019  0.00  0.00             0
END
