# Supplementary material for: Competing Nuclear Quantum Effects and Hydrogen-Bond Jumps in Hydrated Kaolinite
Source: J Phys Chem Lett. 2023 Feb 6;14(6):1542–7. doi: 10.1021/acs.jpclett.2c03896 (PMC9940297; doi:10.1021/acs.jpclett.2c03896)
Supplement: Supplementary file 1 — jz2c03896_si_001.zip [file jz2c03896_si_001.zip › Clay_NQEs_HBond_Jumps_SI/silica-surface/QM/prod-1/init.13.pdb]

TITLE     Step:      400000  Bead:      13 positions{angstrom}  cell{angstrom}
CRYST1   10.307   17.884   76.812  91.93 105.05  89.80 P 1           1
ATOM      1   Al   1     1     -13.462  12.452  42.577  0.00  0.00             0
ATOM      2   Al   1     1     -11.025  17.060  42.253  0.00  0.00             0
ATOM      3   Al   1     1     -11.009  10.985  42.524  0.00  0.00             0
ATOM      4   Al   1     1     -13.493  15.589  42.325  0.00  0.00             0
ATOM      5   Si   1     1      -9.167  11.233  39.667  0.00  0.00             0
ATOM      6   Si   1     1     -11.861  15.739  39.446  0.00  0.00             0
ATOM      7   Si   1     1     -11.705   9.564  39.746  0.00  0.00             0
ATOM      8   Si   1     1     -14.353  14.153  39.619  0.00  0.00             0
ATOM      9    O   1     1     -14.440  11.238  41.485  0.00  0.00             0
ATOM     10    O   1     1     -11.976  15.876  41.157  0.00  0.00             0
ATOM     11    O   1     1     -14.324  14.146  41.270  0.00  0.00             0
ATOM     12    O   1     1     -11.539   9.469  41.451  0.00  0.00             0
ATOM     13    O   1     1     -14.255  12.660  39.216  0.00  0.00             0
ATOM     14    O   1     1     -11.708   8.057  39.319  0.00  0.00             0
ATOM     15    O   1     1     -13.046  10.339  39.581  0.00  0.00             0
ATOM     16    O   1     1     -10.643  14.934  39.270  0.00  0.00             0
ATOM     17    O   1     1     -13.247  15.022  39.105  0.00  0.00             0
ATOM     18    O   1     1     -10.464  10.358  39.192  0.00  0.00             0
ATOM     19    O   1     1     -14.577  16.902  41.386  0.00  0.00             0
ATOM     20    O   1     1     -11.888  12.267  41.370  0.00  0.00             0
ATOM     21    O   1     1     -10.144   9.586  43.652  0.00  0.00             0
ATOM     22    O   1     1     -12.835  14.146  43.294  0.00  0.00             0
ATOM     23    O   1     1     -15.133  12.325  43.804  0.00  0.00             0
ATOM     24    O   1     1     -12.724  17.013  43.431  0.00  0.00             0
ATOM     25    O   1     1     -15.180  15.500  43.499  0.00  0.00             0
ATOM     26    O   1     1     -12.683  11.148  43.652  0.00  0.00             0
ATOM     27    H   1     1     -14.075   8.736  41.723  0.00  0.00             0
ATOM     28    H   1     1     -11.593  12.966  40.600  0.00  0.00             0
ATOM     29    H   1     1     -15.406   9.388  44.607  0.00  0.00             0
ATOM     30    H   1     1     -11.962  14.379  43.278  0.00  0.00             0
ATOM     31    H   1     1     -15.135  12.491  44.654  0.00  0.00             0
ATOM     32    H   1     1     -12.984   7.899  44.546  0.00  0.00             0
ATOM     33    H   1     1     -13.008  10.209  43.621  0.00  0.00             0
ATOM     34    H   1     1     -15.223  14.625  43.892  0.00  0.00             0
ATOM     35   Al   1     1     -13.503  14.783  49.680  0.00  0.00             0
ATOM     36   Al   1     1     -10.749  19.252  49.757  0.00  0.00             0
ATOM     37   Al   1     1     -10.819  13.393  49.670  0.00  0.00             0
ATOM     38   Al   1     1     -13.368  17.703  49.617  0.00  0.00             0
ATOM     39   Si   1     1      -9.039  13.390  46.948  0.00  0.00             0
ATOM     40   Si   1     1     -11.717  17.904  46.898  0.00  0.00             0
ATOM     41   Si   1     1     -11.606  11.864  46.909  0.00  0.00             0
ATOM     42   Si   1     1     -14.187  16.433  46.772  0.00  0.00             0
ATOM     43    O   1     1     -14.427  13.607  48.505  0.00  0.00             0
ATOM     44    O   1     1     -11.737  17.985  48.608  0.00  0.00             0
ATOM     45    O   1     1     -13.975  16.377  48.508  0.00  0.00             0
ATOM     46    O   1     1     -11.558  11.872  48.601  0.00  0.00             0
ATOM     47    O   1     1     -14.106  14.915  46.406  0.00  0.00             0
ATOM     48    O   1     1     -11.415  10.391  46.558  0.00  0.00             0
ATOM     49    O   1     1     -13.022  12.481  46.728  0.00  0.00             0
ATOM     50    O   1     1     -10.355  16.958  46.637  0.00  0.00             0
ATOM     51    O   1     1     -12.938  17.194  46.379  0.00  0.00             0
ATOM     52    O   1     1     -10.400  12.800  46.414  0.00  0.00             0
ATOM     53    O   1     1     -14.341  19.261  48.625  0.00  0.00             0
ATOM     54    O   1     1     -11.703  14.666  48.444  0.00  0.00             0
ATOM     55    O   1     1     -10.183  11.880  50.949  0.00  0.00             0
ATOM     56    O   1     1     -12.663  16.337  50.802  0.00  0.00             0
ATOM     57    O   1     1     -15.137  14.671  50.721  0.00  0.00             0
ATOM     58    O   1     1     -12.244  19.175  50.886  0.00  0.00             0
ATOM     59    O   1     1     -14.792  18.048  50.967  0.00  0.00             0
ATOM     60    O   1     1     -12.448  13.700  50.821  0.00  0.00             0
ATOM     61    H   1     1     -13.737  10.970  48.721  0.00  0.00             0
ATOM     62    H   1     1     -11.118  15.538  48.458  0.00  0.00             0
ATOM     63    H   1     1     -14.502  12.204  51.153  0.00  0.00             0
ATOM     64    H   1     1     -12.393  16.001  51.565  0.00  0.00             0
ATOM     65    H   1     1     -15.459  15.153  51.416  0.00  0.00             0
ATOM     66    H   1     1     -12.684  10.028  51.957  0.00  0.00             0
ATOM     67    H   1     1     -12.377  12.889  51.434  0.00  0.00             0
ATOM     68    H   1     1     -14.315  18.118  51.982  0.00  0.00             0
ATOM     69   Al   1     1     -13.575  21.350  42.568  0.00  0.00             0
ATOM     70   Al   1     1     -11.010  25.901  42.507  0.00  0.00             0
ATOM     71   Al   1     1     -10.949  19.875  42.482  0.00  0.00             0
ATOM     72   Al   1     1     -13.579  24.362  42.494  0.00  0.00             0
ATOM     73   Si   1     1      -9.248  20.218  39.731  0.00  0.00             0
ATOM     74   Si   1     1     -11.825  24.597  39.836  0.00  0.00             0
ATOM     75   Si   1     1     -11.827  18.636  39.536  0.00  0.00             0
ATOM     76   Si   1     1     -14.443  23.117  39.638  0.00  0.00             0
ATOM     77    O   1     1     -14.509  20.211  41.241  0.00  0.00             0
ATOM     78    O   1     1     -11.996  24.694  41.439  0.00  0.00             0
ATOM     79    O   1     1     -14.328  23.056  41.345  0.00  0.00             0
ATOM     80    O   1     1     -11.641  18.509  41.177  0.00  0.00             0
ATOM     81    O   1     1     -14.474  21.657  39.178  0.00  0.00             0
ATOM     82    O   1     1     -11.888  17.205  39.007  0.00  0.00             0
ATOM     83    O   1     1     -13.067  19.505  39.302  0.00  0.00             0
ATOM     84    O   1     1     -10.626  23.582  39.590  0.00  0.00             0
ATOM     85    O   1     1     -13.130  23.868  39.266  0.00  0.00             0
ATOM     86    O   1     1     -10.489  19.360  39.167  0.00  0.00             0
ATOM     87    O   1     1     -14.581  25.767  41.539  0.00  0.00             0
ATOM     88    O   1     1     -11.942  21.392  41.307  0.00  0.00             0
ATOM     89    O   1     1     -10.249  18.477  43.348  0.00  0.00             0
ATOM     90    O   1     1     -12.801  22.872  43.412  0.00  0.00             0
ATOM     91    O   1     1     -15.040  21.155  43.549  0.00  0.00             0
ATOM     92    O   1     1     -12.606  25.749  43.723  0.00  0.00             0
ATOM     93    O   1     1     -15.306  24.562  43.695  0.00  0.00             0
ATOM     94    O   1     1     -12.621  19.858  43.443  0.00  0.00             0
ATOM     95    H   1     1     -14.127  17.763  41.100  0.00  0.00             0
ATOM     96    H   1     1     -11.474  22.037  40.645  0.00  0.00             0
ATOM     97    H   1     1     -14.748  18.182  43.846  0.00  0.00             0
ATOM     98    H   1     1     -11.839  23.209  43.502  0.00  0.00             0
ATOM     99    H   1     1     -15.279  21.564  44.375  0.00  0.00             0
ATOM    100    H   1     1     -12.411  16.901  44.380  0.00  0.00             0
ATOM    101    H   1     1     -12.689  18.869  43.654  0.00  0.00             0
ATOM    102    H   1     1     -15.275  24.006  44.484  0.00  0.00             0
ATOM    103   Al   1     1     -13.481  23.780  49.753  0.00  0.00             0
ATOM    104   Al   1     1     -10.898  28.306  49.862  0.00  0.00             0
ATOM    105   Al   1     1     -10.752  22.041  49.875  0.00  0.00             0
ATOM    106   Al   1     1     -13.231  26.634  49.900  0.00  0.00             0
ATOM    107   Si   1     1      -8.940  22.341  46.974  0.00  0.00             0
ATOM    108   Si   1     1     -11.537  26.870  47.122  0.00  0.00             0
ATOM    109   Si   1     1     -11.476  20.855  47.024  0.00  0.00             0
ATOM    110   Si   1     1     -14.171  25.318  47.143  0.00  0.00             0
ATOM    111    O   1     1     -14.373  22.454  48.677  0.00  0.00             0
ATOM    112    O   1     1     -11.757  26.995  48.745  0.00  0.00             0
ATOM    113    O   1     1     -14.081  25.354  48.665  0.00  0.00             0
ATOM    114    O   1     1     -11.425  20.785  48.686  0.00  0.00             0
ATOM    115    O   1     1     -14.066  23.810  46.613  0.00  0.00             0
ATOM    116    O   1     1     -11.451  19.393  46.506  0.00  0.00             0
ATOM    117    O   1     1     -12.753  21.587  46.828  0.00  0.00             0
ATOM    118    O   1     1     -10.315  25.899  46.964  0.00  0.00             0
ATOM    119    O   1     1     -12.863  26.177  46.659  0.00  0.00             0
ATOM    120    O   1     1     -10.282  21.693  46.559  0.00  0.00             0
ATOM    121    O   1     1     -14.128  28.084  48.829  0.00  0.00             0
ATOM    122    O   1     1     -11.810  23.595  48.786  0.00  0.00             0
ATOM    123    O   1     1      -9.843  20.600  50.846  0.00  0.00             0
ATOM    124    O   1     1     -12.560  25.119  50.790  0.00  0.00             0
ATOM    125    O   1     1     -14.962  23.637  50.999  0.00  0.00             0
ATOM    126    O   1     1     -12.429  28.000  51.140  0.00  0.00             0
ATOM    127    O   1     1     -14.955  26.858  50.986  0.00  0.00             0
ATOM    128    O   1     1     -12.375  22.230  50.980  0.00  0.00             0
ATOM    129    H   1     1     -13.922  20.035  48.321  0.00  0.00             0
ATOM    130    H   1     1     -11.455  23.950  48.036  0.00  0.00             0
ATOM    131    H   1     1     -14.224  20.710  51.013  0.00  0.00             0
ATOM    132    H   1     1     -11.574  24.943  51.026  0.00  0.00             0
ATOM    133    H   1     1     -15.644  24.322  51.298  0.00  0.00             0
ATOM    134    H   1     1     -12.497  19.705  51.609  0.00  0.00             0
ATOM    135    H   1     1     -12.768  22.719  51.701  0.00  0.00             0
ATOM    136    H   1     1     -15.597  26.727  51.778  0.00  0.00             0
ATOM    137   Al   1     1      -8.460  12.539  42.437  0.00  0.00             0
ATOM    138   Al   1     1      -5.975  16.957  42.398  0.00  0.00             0
ATOM    139   Al   1     1      -6.016  10.918  42.508  0.00  0.00             0
ATOM    140   Al   1     1      -8.502  15.534  42.372  0.00  0.00             0
ATOM    141   Si   1     1      -4.060  11.206  39.870  0.00  0.00             0
ATOM    142   Si   1     1      -6.720  15.578  39.600  0.00  0.00             0
ATOM    143   Si   1     1      -6.605   9.635  39.735  0.00  0.00             0
ATOM    144   Si   1     1      -9.298  14.189  39.607  0.00  0.00             0
ATOM    145    O   1     1      -9.230  11.394  41.274  0.00  0.00             0
ATOM    146    O   1     1      -6.811  15.690  41.225  0.00  0.00             0
ATOM    147    O   1     1      -9.071  14.151  41.250  0.00  0.00             0
ATOM    148    O   1     1      -6.504   9.531  41.370  0.00  0.00             0
ATOM    149    O   1     1      -9.363  12.765  39.144  0.00  0.00             0
ATOM    150    O   1     1      -6.578   8.187  39.247  0.00  0.00             0
ATOM    151    O   1     1      -7.910  10.347  39.453  0.00  0.00             0
ATOM    152    O   1     1      -5.481  14.744  39.160  0.00  0.00             0
ATOM    153    O   1     1      -8.006  14.959  39.117  0.00  0.00             0
ATOM    154    O   1     1      -5.346  10.499  39.377  0.00  0.00             0
ATOM    155    O   1     1      -9.454  16.978  41.198  0.00  0.00             0
ATOM    156    O   1     1      -6.602  12.479  41.478  0.00  0.00             0
ATOM    157    O   1     1     -15.538   9.491  43.644  0.00  0.00             0
ATOM    158    O   1     1      -7.785  13.974  43.458  0.00  0.00             0
ATOM    159    O   1     1     -10.015  12.399  43.615  0.00  0.00             0
ATOM    160    O   1     1      -7.609  16.899  43.408  0.00  0.00             0
ATOM    161    O   1     1     -10.287  15.638  43.358  0.00  0.00             0
ATOM    162    O   1     1      -7.476  11.126  43.547  0.00  0.00             0
ATOM    163    H   1     1      -8.881   8.565  41.031  0.00  0.00             0
ATOM    164    H   1     1      -6.134  13.320  41.469  0.00  0.00             0
ATOM    165    H   1     1     -10.133   9.898  44.534  0.00  0.00             0
ATOM    166    H   1     1      -6.923  14.328  43.770  0.00  0.00             0
ATOM    167    H   1     1     -10.521  12.952  44.360  0.00  0.00             0
ATOM    168    H   1     1      -8.250   8.244  44.047  0.00  0.00             0
ATOM    169    H   1     1      -8.130  10.920  44.260  0.00  0.00             0
ATOM    170    H   1     1      -9.965  15.147  44.185  0.00  0.00             0
ATOM    171   Al   1     1      -8.336  14.791  49.610  0.00  0.00             0
ATOM    172   Al   1     1      -5.600  19.298  49.825  0.00  0.00             0
ATOM    173   Al   1     1      -5.835  13.189  49.770  0.00  0.00             0
ATOM    174   Al   1     1      -8.028  17.688  49.751  0.00  0.00             0
ATOM    175   Si   1     1      -3.945  13.471  46.934  0.00  0.00             0
ATOM    176   Si   1     1      -6.475  17.887  46.956  0.00  0.00             0
ATOM    177   Si   1     1      -6.430  11.867  46.843  0.00  0.00             0
ATOM    178   Si   1     1      -8.935  16.340  46.931  0.00  0.00             0
ATOM    179    O   1     1      -9.172  13.500  48.577  0.00  0.00             0
ATOM    180    O   1     1      -6.398  17.810  48.605  0.00  0.00             0
ATOM    181    O   1     1      -8.681  16.349  48.524  0.00  0.00             0
ATOM    182    O   1     1      -6.190  11.806  48.543  0.00  0.00             0
ATOM    183    O   1     1      -8.935  14.930  46.478  0.00  0.00             0
ATOM    184    O   1     1      -6.344  10.421  46.422  0.00  0.00             0
ATOM    185    O   1     1      -7.764  12.548  46.713  0.00  0.00             0
ATOM    186    O   1     1      -5.217  17.153  46.486  0.00  0.00             0
ATOM    187    O   1     1      -7.776  17.218  46.454  0.00  0.00             0
ATOM    188    O   1     1      -5.282  12.725  46.373  0.00  0.00             0
ATOM    189    O   1     1      -9.280  19.226  48.580  0.00  0.00             0
ATOM    190    O   1     1      -6.703  14.598  48.721  0.00  0.00             0
ATOM    191    O   1     1     -15.292  11.732  50.868  0.00  0.00             0
ATOM    192    O   1     1      -7.383  16.199  50.771  0.00  0.00             0
ATOM    193    O   1     1      -9.749  14.833  50.666  0.00  0.00             0
ATOM    194    O   1     1      -7.222  19.075  50.871  0.00  0.00             0
ATOM    195    O   1     1      -9.659  17.878  50.807  0.00  0.00             0
ATOM    196    O   1     1      -7.247  13.147  50.902  0.00  0.00             0
ATOM    197    H   1     1      -8.843  11.177  48.225  0.00  0.00             0
ATOM    198    H   1     1      -6.096  15.089  48.082  0.00  0.00             0
ATOM    199    H   1     1      -9.591  12.188  51.656  0.00  0.00             0
ATOM    200    H   1     1      -6.569  15.870  50.361  0.00  0.00             0
ATOM    201    H   1     1      -9.815  15.526  51.298  0.00  0.00             0
ATOM    202    H   1     1      -7.572  10.913  51.301  0.00  0.00             0
ATOM    203    H   1     1      -7.148  13.219  51.843  0.00  0.00             0
ATOM    204    H   1     1     -10.357  17.328  51.167  0.00  0.00             0
ATOM    205   Al   1     1      -8.427  21.546  42.427  0.00  0.00             0
ATOM    206   Al   1     1      -5.860  25.866  42.673  0.00  0.00             0
ATOM    207   Al   1     1      -5.823  19.917  42.513  0.00  0.00             0
ATOM    208   Al   1     1      -8.392  24.293  42.501  0.00  0.00             0
ATOM    209   Si   1     1      -4.077  20.183  39.550  0.00  0.00             0
ATOM    210   Si   1     1      -6.701  24.649  39.797  0.00  0.00             0
ATOM    211   Si   1     1      -6.580  18.655  39.703  0.00  0.00             0
ATOM    212   Si   1     1      -9.189  23.052  39.746  0.00  0.00             0
ATOM    213    O   1     1      -9.443  20.110  41.284  0.00  0.00             0
ATOM    214    O   1     1      -6.923  24.662  41.286  0.00  0.00             0
ATOM    215    O   1     1      -8.920  22.944  41.388  0.00  0.00             0
ATOM    216    O   1     1      -6.407  18.498  41.366  0.00  0.00             0
ATOM    217    O   1     1      -9.152  21.593  39.132  0.00  0.00             0
ATOM    218    O   1     1      -6.687  17.185  39.117  0.00  0.00             0
ATOM    219    O   1     1      -7.884  19.420  39.338  0.00  0.00             0
ATOM    220    O   1     1      -5.499  23.848  39.266  0.00  0.00             0
ATOM    221    O   1     1      -8.036  23.939  39.235  0.00  0.00             0
ATOM    222    O   1     1      -5.226  19.323  39.125  0.00  0.00             0
ATOM    223    O   1     1      -9.261  25.762  41.490  0.00  0.00             0
ATOM    224    O   1     1      -6.689  21.384  41.446  0.00  0.00             0
ATOM    225    O   1     1     -15.609  18.440  43.575  0.00  0.00             0
ATOM    226    O   1     1      -7.590  22.832  43.543  0.00  0.00             0
ATOM    227    O   1     1     -10.185  21.434  43.563  0.00  0.00             0
ATOM    228    O   1     1      -7.509  25.829  43.555  0.00  0.00             0
ATOM    229    O   1     1      -9.898  24.506  43.748  0.00  0.00             0
ATOM    230    O   1     1      -7.470  20.165  43.740  0.00  0.00             0
ATOM    231    H   1     1      -9.243  17.977  41.334  0.00  0.00             0
ATOM    232    H   1     1      -6.166  22.087  41.135  0.00  0.00             0
ATOM    233    H   1     1      -9.276  18.375  43.488  0.00  0.00             0
ATOM    234    H   1     1      -6.733  22.567  43.791  0.00  0.00             0
ATOM    235    H   1     1     -10.557  21.705  44.498  0.00  0.00             0
ATOM    236    H   1     1      -7.421  17.088  44.244  0.00  0.00             0
ATOM    237    H   1     1      -7.331  20.391  44.561  0.00  0.00             0
ATOM    238    H   1     1      -9.768  24.105  44.663  0.00  0.00             0
ATOM    239   Al   1     1      -8.377  23.741  49.925  0.00  0.00             0
ATOM    240   Al   1     1      -5.466  28.144  49.747  0.00  0.00             0
ATOM    241   Al   1     1      -5.734  22.200  49.949  0.00  0.00             0
ATOM    242   Al   1     1      -8.282  26.898  49.813  0.00  0.00             0
ATOM    243   Si   1     1      -3.756  22.313  47.100  0.00  0.00             0
ATOM    244   Si   1     1      -6.326  26.829  46.964  0.00  0.00             0
ATOM    245   Si   1     1      -6.348  20.850  47.076  0.00  0.00             0
ATOM    246   Si   1     1      -8.943  25.286  47.271  0.00  0.00             0
ATOM    247    O   1     1      -9.095  22.382  48.745  0.00  0.00             0
ATOM    248    O   1     1      -6.334  26.984  48.615  0.00  0.00             0
ATOM    249    O   1     1      -8.787  25.341  48.786  0.00  0.00             0
ATOM    250    O   1     1      -6.292  20.798  48.666  0.00  0.00             0
ATOM    251    O   1     1      -8.891  23.804  46.738  0.00  0.00             0
ATOM    252    O   1     1      -6.399  19.416  46.577  0.00  0.00             0
ATOM    253    O   1     1      -7.663  21.591  46.620  0.00  0.00             0
ATOM    254    O   1     1      -5.145  25.900  46.658  0.00  0.00             0
ATOM    255    O   1     1      -7.706  26.118  46.704  0.00  0.00             0
ATOM    256    O   1     1      -5.087  21.561  46.542  0.00  0.00             0
ATOM    257    O   1     1      -9.071  28.073  48.526  0.00  0.00             0
ATOM    258    O   1     1      -6.602  23.676  48.981  0.00  0.00             0
ATOM    259    O   1     1     -15.245  20.850  50.844  0.00  0.00             0
ATOM    260    O   1     1      -7.778  25.165  51.195  0.00  0.00             0
ATOM    261    O   1     1      -9.877  23.537  51.011  0.00  0.00             0
ATOM    262    O   1     1      -7.271  28.120  50.755  0.00  0.00             0
ATOM    263    O   1     1     -10.057  27.002  50.956  0.00  0.00             0
ATOM    264    O   1     1      -7.227  22.457  51.190  0.00  0.00             0
ATOM    265    H   1     1      -9.097  19.717  47.778  0.00  0.00             0
ATOM    266    H   1     1      -6.308  24.532  49.193  0.00  0.00             0
ATOM    267    H   1     1      -8.902  20.251  50.750  0.00  0.00             0
ATOM    268    H   1     1      -7.754  25.667  51.876  0.00  0.00             0
ATOM    269    H   1     1      -9.767  23.908  51.910  0.00  0.00             0
ATOM    270    H   1     1      -7.468  19.283  51.718  0.00  0.00             0
ATOM    271    H   1     1      -7.216  22.392  52.106  0.00  0.00             0
ATOM    272    H   1     1     -10.473  26.425  51.402  0.00  0.00             0
ATOM    273    O   1     1      -2.549  -5.044  27.297  0.00  0.00             0
ATOM    274    H   1     1      -2.860  -4.439  26.595  0.00  0.00             0
ATOM    275    H   1     1       8.728  -5.050  27.066  0.00  0.00             0
ATOM    276    O   1     1       1.572   2.873  30.631  0.00  0.00             0
ATOM    277    H   1     1       1.402   2.371  31.410  0.00  0.00             0
ATOM    278    H   1     1      11.152   2.732  30.074  0.00  0.00             0
ATOM    279    O   1     1      14.931  11.667  25.868  0.00  0.00             0
ATOM    280    H   1     1       4.482  11.454  26.860  0.00  0.00             0
ATOM    281    H   1     1      14.619  10.677  25.739  0.00  0.00             0
ATOM    282    O   1     1       0.180  12.351  31.136  0.00  0.00             0
ATOM    283    H   1     1       0.579  11.674  31.530  0.00  0.00             0
ATOM    284    H   1     1      11.152  12.931  30.782  0.00  0.00             0
ATOM    285    O   1     1      -4.359   8.713  27.522  0.00  0.00             0
ATOM    286    H   1     1      -3.515   9.087  27.065  0.00  0.00             0
ATOM    287    H   1     1       5.373   9.525  27.727  0.00  0.00             0
ATOM    288    O   1     1     -17.805   6.597  30.864  0.00  0.00             0
ATOM    289    H   1     1     -17.018   6.896  30.932  0.00  0.00             0
ATOM    290    H   1     1      -7.295   5.861  30.311  0.00  0.00             0
ATOM    291    O   1     1      -4.857 -15.648  20.777  0.00  0.00             0
ATOM    292    H   1     1      -4.605 -16.546  20.615  0.00  0.00             0
ATOM    293    H   1     1      -4.847 -15.139  20.102  0.00  0.00             0
ATOM    294    O   1     1      -0.538   4.053  33.341  0.00  0.00             0
ATOM    295    H   1     1       0.177   4.645  33.423  0.00  0.00             0
ATOM    296    H   1     1      -0.613   4.052  32.375  0.00  0.00             0
ATOM    297    O   1     1       7.821   1.034  32.690  0.00  0.00             0
ATOM    298    H   1     1       8.070   1.784  32.062  0.00  0.00             0
ATOM    299    H   1     1       6.792   1.347  32.900  0.00  0.00             0
ATOM    300    O   1     1       0.817  16.643  26.304  0.00  0.00             0
ATOM    301    H   1     1       0.328  16.535  27.035  0.00  0.00             0
ATOM    302    H   1     1       0.524  17.457  25.728  0.00  0.00             0
ATOM    303    O   1     1       3.880   4.834  29.148  0.00  0.00             0
ATOM    304    H   1     1       4.856   4.642  29.349  0.00  0.00             0
ATOM    305    H   1     1       3.460   4.170  28.760  0.00  0.00             0
ATOM    306    O   1     1      -8.937  15.834  34.110  0.00  0.00             0
ATOM    307    H   1     1      -9.193  16.561  33.562  0.00  0.00             0
ATOM    308    H   1     1      -8.427  16.164  35.062  0.00  0.00             0
ATOM    309    O   1     1       4.802  -1.595  33.056  0.00  0.00             0
ATOM    310    H   1     1       5.598  -1.998  33.462  0.00  0.00             0
ATOM    311    H   1     1       4.253  -2.239  32.953  0.00  0.00             0
ATOM    312    O   1     1      13.379   2.087  35.555  0.00  0.00             0
ATOM    313    H   1     1      12.397   2.439  35.823  0.00  0.00             0
ATOM    314    H   1     1      13.573   2.505  34.742  0.00  0.00             0
ATOM    315    O   1     1       6.089  11.503  30.275  0.00  0.00             0
ATOM    316    H   1     1       6.962  11.226  30.770  0.00  0.00             0
ATOM    317    H   1     1       6.018  12.204  30.883  0.00  0.00             0
ATOM    318    O   1     1      -1.433   5.663  24.063  0.00  0.00             0
ATOM    319    H   1     1      -2.051   6.390  23.802  0.00  0.00             0
ATOM    320    H   1     1      -1.564   4.860  23.289  0.00  0.00             0
ATOM    321    O   1     1      18.874  10.422  30.834  0.00  0.00             0
ATOM    322    H   1     1      19.362  10.264  29.982  0.00  0.00             0
ATOM    323    H   1     1      19.122  11.220  31.017  0.00  0.00             0
ATOM    324    O   1     1       5.729   9.200  21.827  0.00  0.00             0
ATOM    325    H   1     1       4.835   9.043  22.005  0.00  0.00             0
ATOM    326    H   1     1       5.897   9.285  20.844  0.00  0.00             0
ATOM    327    O   1     1       2.937  14.634  32.476  0.00  0.00             0
ATOM    328    H   1     1       3.522  13.852  32.993  0.00  0.00             0
ATOM    329    H   1     1      12.622  -2.801  33.109  0.00  0.00             0
ATOM    330    O   1     1       0.003  17.499  32.616  0.00  0.00             0
ATOM    331    H   1     1       0.186  17.327  31.763  0.00  0.00             0
ATOM    332    H   1     1       9.453  17.940  32.427  0.00  0.00             0
ATOM    333    O   1     1      14.246  12.601  34.069  0.00  0.00             0
ATOM    334    H   1     1       4.605  11.878  33.839  0.00  0.00             0
ATOM    335    H   1     1      14.716  13.284  34.795  0.00  0.00             0
ATOM    336    O   1     1      -3.038  22.628  35.439  0.00  0.00             0
ATOM    337    H   1     1      -3.837  22.915  34.716  0.00  0.00             0
ATOM    338    H   1     1       6.816  21.798  35.849  0.00  0.00             0
ATOM    339    O   1     1       5.644  14.409  35.482  0.00  0.00             0
ATOM    340    H   1     1      -4.915  15.272  35.669  0.00  0.00             0
ATOM    341    H   1     1       6.532  14.482  35.066  0.00  0.00             0
ATOM    342    O   1     1      -9.741  12.744  27.908  0.00  0.00             0
ATOM    343    H   1     1      -9.770  13.284  28.508  0.00  0.00             0
ATOM    344    H   1     1       0.273  11.771  28.406  0.00  0.00             0
ATOM    345    O   1     1       5.273  19.084  33.324  0.00  0.00             0
ATOM    346    H   1     1       5.099  18.140  33.214  0.00  0.00             0
ATOM    347    H   1     1       4.597   1.884  32.866  0.00  0.00             0
ATOM    348    O   1     1      -9.867   3.142  35.649  0.00  0.00             0
ATOM    349    H   1     1     -10.495   2.425  35.921  0.00  0.00             0
ATOM    350    H   1     1     -10.064   3.346  34.763  0.00  0.00             0
ATOM    351    O   1     1      -1.616  13.769  32.875  0.00  0.00             0
ATOM    352    H   1     1      -1.567  13.479  33.751  0.00  0.00             0
ATOM    353    H   1     1      -0.829  13.440  32.519  0.00  0.00             0
ATOM    354    O   1     1       3.823   4.922  36.078  0.00  0.00             0
ATOM    355    H   1     1       4.513   4.918  36.718  0.00  0.00             0
ATOM    356    H   1     1       3.472   4.147  35.880  0.00  0.00             0
ATOM    357    O   1     1       9.914   5.948  35.970  0.00  0.00             0
ATOM    358    H   1     1       9.275   5.264  36.322  0.00  0.00             0
ATOM    359    H   1     1      10.784   5.552  35.778  0.00  0.00             0
ATOM    360    O   1     1      -2.499  15.837  34.611  0.00  0.00             0
ATOM    361    H   1     1      -2.175  15.077  35.092  0.00  0.00             0
ATOM    362    H   1     1      -1.957  15.570  33.893  0.00  0.00             0
ATOM    363    O   1     1       6.375  17.398  30.939  0.00  0.00             0
ATOM    364    H   1     1       6.083  16.684  31.363  0.00  0.00             0
ATOM    365    H   1     1       6.698  -0.136  31.587  0.00  0.00             0
ATOM    366    O   1     1      13.203  10.861  36.413  0.00  0.00             0
ATOM    367    H   1     1      13.681  10.128  36.102  0.00  0.00             0
ATOM    368    H   1     1      13.650  11.735  35.803  0.00  0.00             0
ATOM    369    O   1     1      -0.645  -3.554  36.040  0.00  0.00             0
ATOM    370    H   1     1      -0.711  -4.456  36.156  0.00  0.00             0
ATOM    371    H   1     1      -0.234  -3.379  35.166  0.00  0.00             0
ATOM    372    O   1     1      -5.027  -0.621  36.497  0.00  0.00             0
ATOM    373    H   1     1      -4.765   0.380  36.583  0.00  0.00             0
ATOM    374    H   1     1      -6.046  -0.552  36.158  0.00  0.00             0
ATOM    375    O   1     1      -5.022   5.693  32.950  0.00  0.00             0
ATOM    376    H   1     1      -4.116   5.844  32.752  0.00  0.00             0
ATOM    377    H   1     1      -5.356   6.294  33.597  0.00  0.00             0
ATOM    378    O   1     1      -6.352   3.440  22.692  0.00  0.00             0
ATOM    379    H   1     1      -6.060   4.139  23.117  0.00  0.00             0
ATOM    380    H   1     1      -5.551   2.973  22.071  0.00  0.00             0
ATOM    381    O   1     1     -11.710  -1.413  28.343  0.00  0.00             0
ATOM    382    H   1     1     -12.110  -0.945  27.782  0.00  0.00             0
ATOM    383    H   1     1      -1.977  -2.005  28.657  0.00  0.00             0
ATOM    384    O   1     1      -8.064   9.249  30.183  0.00  0.00             0
ATOM    385    H   1     1      -7.858   9.564  30.951  0.00  0.00             0
ATOM    386    H   1     1       2.346   8.345  30.333  0.00  0.00             0
ATOM    387    O   1     1       6.956   7.562  35.995  0.00  0.00             0
ATOM    388    H   1     1      -2.816   8.074  36.638  0.00  0.00             0
ATOM    389    H   1     1       7.328   6.742  35.939  0.00  0.00             0
ATOM    390    O   1     1      -6.547  15.723  28.892  0.00  0.00             0
ATOM    391    H   1     1      -6.806  16.666  28.748  0.00  0.00             0
ATOM    392    H   1     1       4.080  15.600  27.969  0.00  0.00             0
ATOM    393    O   1     1      -4.851   9.508  34.578  0.00  0.00             0
ATOM    394    H   1     1      -4.514   8.909  35.320  0.00  0.00             0
ATOM    395    H   1     1       4.746   9.078  34.285  0.00  0.00             0
ATOM    396    O   1     1     -12.822   9.343  33.396  0.00  0.00             0
ATOM    397    H   1     1     -13.766   9.370  33.758  0.00  0.00             0
ATOM    398    H   1     1      -2.437   9.591  32.490  0.00  0.00             0
ATOM    399    O   1     1      -4.281   2.407  36.350  0.00  0.00             0
ATOM    400    H   1     1      -3.604   1.855  35.868  0.00  0.00             0
ATOM    401    H   1     1      -5.050   2.454  35.837  0.00  0.00             0
ATOM    402    O   1     1      -2.626   7.581  29.252  0.00  0.00             0
ATOM    403    H   1     1      -3.468   7.797  28.671  0.00  0.00             0
ATOM    404    H   1     1      -2.477   8.258  29.945  0.00  0.00             0
ATOM    405    O   1     1      -0.445   7.541  27.276  0.00  0.00             0
ATOM    406    H   1     1      -0.733   7.863  26.398  0.00  0.00             0
ATOM    407    H   1     1      -1.073   7.716  28.087  0.00  0.00             0
ATOM    408    O   1     1       8.285   0.685  35.642  0.00  0.00             0
ATOM    409    H   1     1       8.261   1.113  34.880  0.00  0.00             0
ATOM    410    H   1     1       7.797  -0.083  35.459  0.00  0.00             0
ATOM    411    O   1     1       0.804  16.955  30.009  0.00  0.00             0
ATOM    412    H   1     1       1.035  15.964  30.202  0.00  0.00             0
ATOM    413    H   1     1       0.042  16.826  29.277  0.00  0.00             0
ATOM    414    O   1     1     -10.039  27.889  28.555  0.00  0.00             0
ATOM    415    H   1     1     -10.085  27.083  28.095  0.00  0.00             0
ATOM    416    H   1     1      -9.260  27.400  29.183  0.00  0.00             0
ATOM    417    O   1     1      -3.340   3.477  24.953  0.00  0.00             0
ATOM    418    H   1     1      -2.601   4.019  24.345  0.00  0.00             0
ATOM    419    H   1     1      -3.088   3.980  25.863  0.00  0.00             0
ATOM    420    O   1     1      22.569  10.580  32.596  0.00  0.00             0
ATOM    421    H   1     1      22.110  10.019  33.148  0.00  0.00             0
ATOM    422    H   1     1      22.922  11.224  33.185  0.00  0.00             0
ATOM    423    O   1     1      13.772   7.089  34.490  0.00  0.00             0
ATOM    424    H   1     1      13.086   6.549  34.088  0.00  0.00             0
ATOM    425    H   1     1      14.161   6.691  35.372  0.00  0.00             0
ATOM    426    O   1     1       6.847   4.956  29.732  0.00  0.00             0
ATOM    427    H   1     1       7.139   5.833  29.515  0.00  0.00             0
ATOM    428    H   1     1       7.294   4.419  28.900  0.00  0.00             0
ATOM    429    O   1     1      -6.674  21.352  32.576  0.00  0.00             0
ATOM    430    H   1     1      -7.312  21.295  31.801  0.00  0.00             0
ATOM    431    H   1     1      -6.189  22.122  32.528  0.00  0.00             0
ATOM    432    O   1     1      -7.696  16.936  36.133  0.00  0.00             0
ATOM    433    H   1     1      -7.722  17.871  36.116  0.00  0.00             0
ATOM    434    H   1     1      -7.825  16.893  37.166  0.00  0.00             0
ATOM    435    O   1     1      -0.504   0.507  21.544  0.00  0.00             0
ATOM    436    H   1     1      -0.588   1.032  20.737  0.00  0.00             0
ATOM    437    H   1     1       9.357  -0.385  21.457  0.00  0.00             0
ATOM    438    O   1     1      15.825  -1.664  15.120  0.00  0.00             0
ATOM    439    H   1     1      16.559  -1.152  14.858  0.00  0.00             0
ATOM    440    H   1     1      25.969  -1.447  16.053  0.00  0.00             0
ATOM    441    O   1     1      14.106 -17.084  14.534  0.00  0.00             0
ATOM    442    H   1     1       4.139 -17.825  14.735  0.00  0.00             0
ATOM    443    H   1     1      14.679 -16.496  14.939  0.00  0.00             0
ATOM    444    O   1     1      17.599  -2.704  18.706  0.00  0.00             0
ATOM    445    H   1     1      18.071  -2.786  17.895  0.00  0.00             0
ATOM    446    H   1     1      28.416  -2.610  19.412  0.00  0.00             0
ATOM    447    O   1     1       2.604   5.658  15.485  0.00  0.00             0
ATOM    448    H   1     1      -8.705   5.796  15.299  0.00  0.00             0
ATOM    449    H   1     1       2.586   5.327  16.431  0.00  0.00             0
ATOM    450    O   1     1      -3.150   5.634  18.003  0.00  0.00             0
ATOM    451    H   1     1      -3.898   5.056  18.315  0.00  0.00             0
ATOM    452    H   1     1       8.143   5.418  18.077  0.00  0.00             0
ATOM    453    O   1     1      -0.095  -3.700  19.576  0.00  0.00             0
ATOM    454    H   1     1       0.512  -3.506  20.463  0.00  0.00             0
ATOM    455    H   1     1       0.591  -3.970  18.851  0.00  0.00             0
ATOM    456    O   1     1     -12.093   2.456  16.240  0.00  0.00             0
ATOM    457    H   1     1     -12.133   2.104  17.296  0.00  0.00             0
ATOM    458    H   1     1     -11.365   3.126  16.088  0.00  0.00             0
ATOM    459    O   1     1       7.003 -11.511  15.118  0.00  0.00             0
ATOM    460    H   1     1       6.621 -10.678  15.297  0.00  0.00             0
ATOM    461    H   1     1       6.979 -11.841  16.028  0.00  0.00             0
ATOM    462    O   1     1       5.670   1.197  28.495  0.00  0.00             0
ATOM    463    H   1     1       4.817   1.602  28.182  0.00  0.00             0
ATOM    464    H   1     1       5.662   0.577  29.077  0.00  0.00             0
ATOM    465    O   1     1       2.188   0.488  21.157  0.00  0.00             0
ATOM    466    H   1     1       1.344   0.388  21.719  0.00  0.00             0
ATOM    467    H   1     1       2.916   0.603  21.699  0.00  0.00             0
ATOM    468    O   1     1     -10.647   4.641  16.832  0.00  0.00             0
ATOM    469    H   1     1     -10.618   5.287  16.260  0.00  0.00             0
ATOM    470    H   1     1      -9.772   4.715  17.131  0.00  0.00             0
ATOM    471    O   1     1       5.874  -6.370  15.471  0.00  0.00             0
ATOM    472    H   1     1       5.031  -6.056  15.734  0.00  0.00             0
ATOM    473    H   1     1       6.452  -5.601  15.534  0.00  0.00             0
ATOM    474    O   1     1       0.002  -0.703  17.185  0.00  0.00             0
ATOM    475    H   1     1      -0.045  -0.323  16.356  0.00  0.00             0
ATOM    476    H   1     1      -0.555  -0.074  17.757  0.00  0.00             0
ATOM    477    O   1     1       8.373  -8.653  17.348  0.00  0.00             0
ATOM    478    H   1     1       8.697  -7.813  16.946  0.00  0.00             0
ATOM    479    H   1     1       7.763  -9.023  16.526  0.00  0.00             0
ATOM    480    O   1     1      -1.047   3.172  19.955  0.00  0.00             0
ATOM    481    H   1     1      -1.495   3.809  20.507  0.00  0.00             0
ATOM    482    H   1     1      -0.030   3.335  20.049  0.00  0.00             0
ATOM    483    O   1     1      10.125  11.245  16.456  0.00  0.00             0
ATOM    484    H   1     1      10.751  10.579  15.823  0.00  0.00             0
ATOM    485    H   1     1      10.798  11.322  17.072  0.00  0.00             0
ATOM    486    O   1     1      -5.310   4.353  14.417  0.00  0.00             0
ATOM    487    H   1     1      -6.055   4.958  14.294  0.00  0.00             0
ATOM    488    H   1     1      -4.511   4.826  14.409  0.00  0.00             0
ATOM    489    O   1     1      -7.730  16.450  19.111  0.00  0.00             0
ATOM    490    H   1     1      -8.643  16.550  18.618  0.00  0.00             0
ATOM    491    H   1     1       2.281  -1.116  19.988  0.00  0.00             0
ATOM    492    O   1     1      -2.657 -18.053  14.640  0.00  0.00             0
ATOM    493    H   1     1      -2.644 -17.363  15.370  0.00  0.00             0
ATOM    494    H   1     1       8.234 -17.898  13.984  0.00  0.00             0
ATOM    495    O   1     1      11.045  -8.652  24.806  0.00  0.00             0
ATOM    496    H   1     1       1.761  -8.768  25.089  0.00  0.00             0
ATOM    497    H   1     1      10.901  -7.671  24.884  0.00  0.00             0
ATOM    498    O   1     1      -0.500 -11.029  15.078  0.00  0.00             0
ATOM    499    H   1     1      -0.240 -10.052  14.937  0.00  0.00             0
ATOM    500    H   1     1       8.895 -11.027  14.822  0.00  0.00             0
ATOM    501    O   1     1       2.769   7.153  18.993  0.00  0.00             0
ATOM    502    H   1     1       1.848   7.180  18.969  0.00  0.00             0
ATOM    503    H   1     1      13.492   7.946  18.616  0.00  0.00             0
ATOM    504    O   1     1     -10.144   7.247  18.435  0.00  0.00             0
ATOM    505    H   1     1     -10.696   7.267  19.153  0.00  0.00             0
ATOM    506    H   1     1      -0.435   7.650  17.781  0.00  0.00             0
ATOM    507    O   1     1       1.153   9.658  14.667  0.00  0.00             0
ATOM    508    H   1     1       1.161  10.237  13.937  0.00  0.00             0
ATOM    509    H   1     1       1.853  -8.704  14.824  0.00  0.00             0
ATOM    510    O   1     1      -3.686  -9.631  19.444  0.00  0.00             0
ATOM    511    H   1     1      -3.214  -9.116  18.647  0.00  0.00             0
ATOM    512    H   1     1      -3.613 -10.582  18.975  0.00  0.00             0
ATOM    513    O   1     1      -2.675   2.993  27.722  0.00  0.00             0
ATOM    514    H   1     1      -3.054   2.147  27.878  0.00  0.00             0
ATOM    515    H   1     1      -1.868   2.893  28.218  0.00  0.00             0
ATOM    516    O   1     1       7.400  -0.387  26.093  0.00  0.00             0
ATOM    517    H   1     1       6.547   0.068  26.168  0.00  0.00             0
ATOM    518    H   1     1       7.924  -0.020  25.503  0.00  0.00             0
ATOM    519    O   1     1       5.602   2.221  16.000  0.00  0.00             0
ATOM    520    H   1     1       6.623   2.299  16.038  0.00  0.00             0
ATOM    521    H   1     1       5.537   3.034  15.538  0.00  0.00             0
ATOM    522    O   1     1      -3.285  14.095  22.262  0.00  0.00             0
ATOM    523    H   1     1      -3.559  13.132  22.042  0.00  0.00             0
ATOM    524    H   1     1      -3.437  14.405  23.106  0.00  0.00             0
ATOM    525    O   1     1      17.001  17.529  22.622  0.00  0.00             0
ATOM    526    H   1     1      17.623  17.238  22.018  0.00  0.00             0
ATOM    527    H   1     1      17.510  -0.019  23.283  0.00  0.00             0
ATOM    528    O   1     1      14.173   0.266  23.204  0.00  0.00             0
ATOM    529    H   1     1      14.978   0.363  22.746  0.00  0.00             0
ATOM    530    H   1     1      14.457   0.579  24.009  0.00  0.00             0
ATOM    531    O   1     1      12.335  -6.614  18.157  0.00  0.00             0
ATOM    532    H   1     1      12.585  -5.770  17.965  0.00  0.00             0
ATOM    533    H   1     1      11.767  -6.509  19.032  0.00  0.00             0
ATOM    534    O   1     1       8.668   1.096  18.551  0.00  0.00             0
ATOM    535    H   1     1       8.632   2.066  18.894  0.00  0.00             0
ATOM    536    H   1     1       7.792   0.633  18.751  0.00  0.00             0
ATOM    537    O   1     1      18.905  -2.588  16.116  0.00  0.00             0
ATOM    538    H   1     1      18.612  -1.938  15.491  0.00  0.00             0
ATOM    539    H   1     1      19.551  -1.978  16.578  0.00  0.00             0
ATOM    540    O   1     1      -6.314   6.881  26.947  0.00  0.00             0
ATOM    541    H   1     1      -6.721   6.250  27.646  0.00  0.00             0
ATOM    542    H   1     1      -5.608   7.332  27.279  0.00  0.00             0
ATOM    543    O   1     1       8.674   1.142  23.982  0.00  0.00             0
ATOM    544    H   1     1       7.999   1.861  24.105  0.00  0.00             0
ATOM    545    H   1     1      19.322   0.972  23.044  0.00  0.00             0
ATOM    546    O   1     1       0.569   8.397  33.729  0.00  0.00             0
ATOM    547    H   1     1      -0.071   8.939  33.269  0.00  0.00             0
ATOM    548    H   1     1      10.666   8.500  34.605  0.00  0.00             0
ATOM    549    O   1     1      17.103  14.655  29.357  0.00  0.00             0
ATOM    550    H   1     1       6.136  15.366  28.912  0.00  0.00             0
ATOM    551    H   1     1      17.263  13.978  28.717  0.00  0.00             0
ATOM    552    O   1     1      -3.383  15.066  24.924  0.00  0.00             0
ATOM    553    H   1     1      -4.292  15.025  25.318  0.00  0.00             0
ATOM    554    H   1     1       7.432  15.910  25.064  0.00  0.00             0
ATOM    555    O   1     1       9.724  13.279  14.755  0.00  0.00             0
ATOM    556    H   1     1      -1.192  13.841  15.305  0.00  0.00             0
ATOM    557    H   1     1       9.810  12.415  15.224  0.00  0.00             0
ATOM    558    O   1     1      -4.287   8.789  15.889  0.00  0.00             0
ATOM    559    H   1     1      -5.182   8.698  15.500  0.00  0.00             0
ATOM    560    H   1     1       6.235   9.765  15.775  0.00  0.00             0
ATOM    561    O   1     1      -4.156 -18.107  19.091  0.00  0.00             0
ATOM    562    H   1     1      -4.917 -18.268  18.444  0.00  0.00             0
ATOM    563    H   1     1      -3.936 -19.037  19.146  0.00  0.00             0
ATOM    564    O   1     1      -7.116  -9.562  15.320  0.00  0.00             0
ATOM    565    H   1     1      -6.980 -10.594  15.509  0.00  0.00             0
ATOM    566    H   1     1      -7.166  -9.297  16.165  0.00  0.00             0
ATOM    567    O   1     1       5.591  11.867  19.787  0.00  0.00             0
ATOM    568    H   1     1       6.580  11.812  19.519  0.00  0.00             0
ATOM    569    H   1     1       5.500  12.432  19.056  0.00  0.00             0
ATOM    570    O   1     1       3.410  11.877  21.496  0.00  0.00             0
ATOM    571    H   1     1       4.062  11.880  20.866  0.00  0.00             0
ATOM    572    H   1     1       3.795  12.524  22.089  0.00  0.00             0
ATOM    573    O   1     1      -6.638   9.311  25.283  0.00  0.00             0
ATOM    574    H   1     1      -6.704   9.264  24.331  0.00  0.00             0
ATOM    575    H   1     1      -6.184   8.502  25.772  0.00  0.00             0
ATOM    576    O   1     1      -8.292  21.020  20.546  0.00  0.00             0
ATOM    577    H   1     1      -7.493  21.368  21.043  0.00  0.00             0
ATOM    578    H   1     1      -8.129  20.074  20.619  0.00  0.00             0
ATOM    579    O   1     1      14.620  -0.447  17.401  0.00  0.00             0
ATOM    580    H   1     1      14.205   0.421  17.072  0.00  0.00             0
ATOM    581    H   1     1      13.798  -0.810  17.903  0.00  0.00             0
ATOM    582    O   1     1       0.279   1.549  25.664  0.00  0.00             0
ATOM    583    H   1     1       0.830   2.062  25.258  0.00  0.00             0
ATOM    584    H   1     1      -0.354   1.280  24.861  0.00  0.00             0
ATOM    585    O   1     1       4.519  -4.053  15.474  0.00  0.00             0
ATOM    586    H   1     1       4.785  -3.129  15.629  0.00  0.00             0
ATOM    587    H   1     1       3.691  -3.986  14.896  0.00  0.00             0
ATOM    588    O   1     1      -2.296   9.583  26.198  0.00  0.00             0
ATOM    589    H   1     1      -2.676   9.289  25.291  0.00  0.00             0
ATOM    590    H   1     1      -2.139  10.597  26.175  0.00  0.00             0
ATOM    591    O   1     1       0.847  11.537  20.598  0.00  0.00             0
ATOM    592    H   1     1       0.169  12.115  20.723  0.00  0.00             0
ATOM    593    H   1     1       1.616  11.734  20.964  0.00  0.00             0
ATOM    594    O   1     1      -1.927  11.772  19.681  0.00  0.00             0
ATOM    595    H   1     1      -1.703  12.546  19.371  0.00  0.00             0
ATOM    596    H   1     1      -1.349  11.031  19.444  0.00  0.00             0
ATOM    597    O   1     1      -6.300  -7.026  28.544  0.00  0.00             0
ATOM    598    H   1     1      -5.742  -6.585  29.276  0.00  0.00             0
ATOM    599    H   1     1       3.449  -7.522  28.989  0.00  0.00             0
ATOM    600    O   1     1       9.193  -6.339  34.919  0.00  0.00             0
ATOM    601    H   1     1       8.650  -6.888  34.317  0.00  0.00             0
ATOM    602    H   1     1      19.768  -7.187  35.351  0.00  0.00             0
ATOM    603    O   1     1       4.061  -2.997  22.803  0.00  0.00             0
ATOM    604    H   1     1      -6.286  -2.098  22.980  0.00  0.00             0
ATOM    605    H   1     1       4.986  -3.175  22.409  0.00  0.00             0
ATOM    606    O   1     1      -1.391   7.313  20.584  0.00  0.00             0
ATOM    607    H   1     1      -2.131   7.652  20.200  0.00  0.00             0
ATOM    608    H   1     1       9.216   8.012  20.967  0.00  0.00             0
ATOM    609    O   1     1      15.055  -3.754  18.221  0.00  0.00             0
ATOM    610    H   1     1       5.557  -3.229  18.395  0.00  0.00             0
ATOM    611    H   1     1      15.325  -4.012  17.324  0.00  0.00             0
ATOM    612    O   1     1      -7.237   9.497  22.715  0.00  0.00             0
ATOM    613    H   1     1      -7.443  10.257  22.140  0.00  0.00             0
ATOM    614    H   1     1       2.516   8.875  22.125  0.00  0.00             0
ATOM    615    O   1     1      -8.418  -3.989  17.683  0.00  0.00             0
ATOM    616    H   1     1      -8.455  -3.442  16.803  0.00  0.00             0
ATOM    617    H   1     1      -7.724  -3.364  18.269  0.00  0.00             0
ATOM    618    O   1     1       7.724   4.773  21.503  0.00  0.00             0
ATOM    619    H   1     1       8.115   5.604  21.183  0.00  0.00             0
ATOM    620    H   1     1       6.787   4.954  21.462  0.00  0.00             0
ATOM    621    O   1     1      -4.203  13.652  31.801  0.00  0.00             0
ATOM    622    H   1     1      -3.268  13.851  32.118  0.00  0.00             0
ATOM    623    H   1     1      -3.949  14.412  31.120  0.00  0.00             0
ATOM    624    O   1     1      -4.241  -6.359  23.537  0.00  0.00             0
ATOM    625    H   1     1      -4.390  -7.260  23.095  0.00  0.00             0
ATOM    626    H   1     1      -4.798  -6.403  24.237  0.00  0.00             0
ATOM    627    O   1     1       1.212   0.346  14.685  0.00  0.00             0
ATOM    628    H   1     1       2.039   0.504  15.075  0.00  0.00             0
ATOM    629    H   1     1       1.060   0.722  13.838  0.00  0.00             0
ATOM    630    O   1     1      -7.835   4.457  17.986  0.00  0.00             0
ATOM    631    H   1     1      -7.837   5.172  18.419  0.00  0.00             0
ATOM    632    H   1     1      -7.978   3.990  18.838  0.00  0.00             0
ATOM    633    O   1     1      -5.203   5.445  24.823  0.00  0.00             0
ATOM    634    H   1     1      -5.606   5.846  25.642  0.00  0.00             0
ATOM    635    H   1     1      -4.489   4.852  25.064  0.00  0.00             0
ATOM    636    O   1     1       9.143  -5.677  24.237  0.00  0.00             0
ATOM    637    H   1     1       9.361  -4.722  23.977  0.00  0.00             0
ATOM    638    H   1     1       8.230  -5.754  23.945  0.00  0.00             0
ATOM    639    O   1     1      -0.043   2.759  28.328  0.00  0.00             0
ATOM    640    H   1     1       0.289   3.629  27.996  0.00  0.00             0
ATOM    641    H   1     1       0.030   2.260  27.498  0.00  0.00             0
ATOM    642    O   1     1       1.377  14.825  21.851  0.00  0.00             0
ATOM    643    H   1     1       1.391  14.721  22.729  0.00  0.00             0
ATOM    644    H   1     1       2.305  15.000  21.771  0.00  0.00             0
ATOM    645    O   1     1       1.493   5.968  33.141  0.00  0.00             0
ATOM    646    H   1     1       1.189   6.751  33.326  0.00  0.00             0
ATOM    647    H   1     1       1.856   6.074  32.252  0.00  0.00             0
ATOM    648    O   1     1       1.497  -3.096  14.716  0.00  0.00             0
ATOM    649    H   1     1       0.973  -2.334  14.616  0.00  0.00             0
ATOM    650    H   1     1       0.895  -3.799  14.918  0.00  0.00             0
ATOM    651    O   1     1      -9.535  14.460  24.460  0.00  0.00             0
ATOM    652    H   1     1      -9.394  15.189  25.161  0.00  0.00             0
ATOM    653    H   1     1       1.205  -4.065  24.908  0.00  0.00             0
ATOM    654    O   1     1      -5.084 -14.188  18.408  0.00  0.00             0
ATOM    655    H   1     1      -4.680 -14.589  17.617  0.00  0.00             0
ATOM    656    H   1     1       4.331 -13.756  18.128  0.00  0.00             0
ATOM    657    O   1     1      14.852  -3.062  26.261  0.00  0.00             0
ATOM    658    H   1     1       4.234  -3.952  26.286  0.00  0.00             0
ATOM    659    H   1     1      14.218  -2.737  25.606  0.00  0.00             0
ATOM    660    O   1     1       2.024  12.445  25.722  0.00  0.00             0
ATOM    661    H   1     1       1.655  12.465  26.549  0.00  0.00             0
ATOM    662    H   1     1      13.242  12.201  25.980  0.00  0.00             0
ATOM    663    O   1     1      -0.246   8.811  36.399  0.00  0.00             0
ATOM    664    H   1     1     -10.541   7.880  36.244  0.00  0.00             0
ATOM    665    H   1     1       0.430   9.121  37.071  0.00  0.00             0
ATOM    666    O   1     1      -6.918  20.374  27.718  0.00  0.00             0
ATOM    667    H   1     1      -7.536  19.764  28.046  0.00  0.00             0
ATOM    668    H   1     1       3.108  20.354  26.819  0.00  0.00             0
ATOM    669    O   1     1       8.048  24.370  32.744  0.00  0.00             0
ATOM    670    H   1     1       8.720  23.781  33.139  0.00  0.00             0
ATOM    671    H   1     1       8.019   7.267  33.532  0.00  0.00             0
ATOM    672    O   1     1       5.315   1.156  25.585  0.00  0.00             0
ATOM    673    H   1     1       5.817   1.909  25.201  0.00  0.00             0
ATOM    674    H   1     1       5.031   1.156  26.545  0.00  0.00             0
ATOM    675    O   1     1       8.704   3.252  30.848  0.00  0.00             0
ATOM    676    H   1     1       8.038   4.046  30.810  0.00  0.00             0
ATOM    677    H   1     1       9.163   3.400  30.021  0.00  0.00             0
ATOM    678    O   1     1      -2.571   8.373  23.568  0.00  0.00             0
ATOM    679    H   1     1      -3.325   8.670  22.851  0.00  0.00             0
ATOM    680    H   1     1      -1.754   8.462  23.052  0.00  0.00             0
ATOM    681    O   1     1      -5.068   6.233  22.081  0.00  0.00             0
ATOM    682    H   1     1      -4.931   6.252  23.077  0.00  0.00             0
ATOM    683    H   1     1      -4.531   6.984  21.645  0.00  0.00             0
ATOM    684    O   1     1      -6.227   9.267  17.918  0.00  0.00             0
ATOM    685    H   1     1      -5.521   9.354  17.118  0.00  0.00             0
ATOM    686    H   1     1      -6.825  10.130  18.097  0.00  0.00             0
ATOM    687    O   1     1      -0.219   9.259  22.123  0.00  0.00             0
ATOM    688    H   1     1      -0.001   9.242  23.107  0.00  0.00             0
ATOM    689    H   1     1      -0.190  -7.874  21.554  0.00  0.00             0
ATOM    690    O   1     1      -1.612  -1.975  21.726  0.00  0.00             0
ATOM    691    H   1     1      -2.222  -2.665  22.095  0.00  0.00             0
ATOM    692    H   1     1      -0.900  -2.360  21.830  0.00  0.00             0
ATOM    693    O   1     1       0.860   4.837  26.165  0.00  0.00             0
ATOM    694    H   1     1       0.115   4.957  25.605  0.00  0.00             0
ATOM    695    H   1     1       0.706   5.551  26.679  0.00  0.00             0
ATOM    696    O   1     1       3.045  18.276  29.566  0.00  0.00             0
ATOM    697    H   1     1       2.151  18.051  29.895  0.00  0.00             0
ATOM    698    H   1     1       3.203  19.035  30.021  0.00  0.00             0
ATOM    699    O   1     1       2.662  20.647  25.010  0.00  0.00             0
ATOM    700    H   1     1       2.065  21.400  25.242  0.00  0.00             0
ATOM    701    H   1     1       2.920  20.884  24.099  0.00  0.00             0
ATOM    702    O   1     1       1.775  14.373  29.998  0.00  0.00             0
ATOM    703    H   1     1       2.627  14.232  29.522  0.00  0.00             0
ATOM    704    H   1     1       2.037  14.317  30.944  0.00  0.00             0
ATOM    705   Al   1     1       6.297   4.136   8.792  0.00  0.00             0
ATOM    706   Al   1     1       3.711  -0.260   8.869  0.00  0.00             0
ATOM    707   Al   1     1       3.813   5.749   8.787  0.00  0.00             0
ATOM    708   Al   1     1       6.278   1.096   8.962  0.00  0.00             0
ATOM    709   Si   1     1       2.012   5.548  11.597  0.00  0.00             0
ATOM    710   Si   1     1       4.604   1.058  11.652  0.00  0.00             0
ATOM    711   Si   1     1       4.414   7.127  11.670  0.00  0.00             0
ATOM    712   Si   1     1       7.136   2.691  11.578  0.00  0.00             0
ATOM    713    O   1     1       7.419   5.585  10.024  0.00  0.00             0
ATOM    714    O   1     1       4.760   0.987   9.966  0.00  0.00             0
ATOM    715    O   1     1       6.914   2.737   9.960  0.00  0.00             0
ATOM    716    O   1     1       4.436   7.227  10.029  0.00  0.00             0
ATOM    717    O   1     1       7.063   4.160  12.116  0.00  0.00             0
ATOM    718    O   1     1       4.505   8.568  12.222  0.00  0.00             0
ATOM    719    O   1     1       5.843   6.477  11.974  0.00  0.00             0
ATOM    720    O   1     1       3.368   1.931  11.916  0.00  0.00             0
ATOM    721    O   1     1       5.902   1.909  12.082  0.00  0.00             0
ATOM    722    O   1     1       3.201   6.352  12.160  0.00  0.00             0
ATOM    723    O   1     1       7.204  -0.164   9.939  0.00  0.00             0
ATOM    724    O   1     1       4.749   4.324   9.915  0.00  0.00             0
ATOM    725    O   1     1       3.065   7.170   7.826  0.00  0.00             0
ATOM    726    O   1     1       5.661   2.652   7.718  0.00  0.00             0
ATOM    727    O   1     1       7.866   4.286   7.771  0.00  0.00             0
ATOM    728    O   1     1       5.516  -0.018   7.722  0.00  0.00             0
ATOM    729    O   1     1       8.099   1.133   7.882  0.00  0.00             0
ATOM    730    O   1     1       5.448   5.534   7.653  0.00  0.00             0
ATOM    731    H   1     1       7.121   7.822  10.298  0.00  0.00             0
ATOM    732    H   1     1       4.323   3.646  10.618  0.00  0.00             0
ATOM    733    H   1     1       7.862   7.087   6.788  0.00  0.00             0
ATOM    734    H   1     1       5.436   2.706   6.963  0.00  0.00             0
ATOM    735    H   1     1       8.445   3.981   7.007  0.00  0.00             0
ATOM    736    H   1     1       5.693   7.860   7.647  0.00  0.00             0
ATOM    737    H   1     1       6.193   5.920   7.131  0.00  0.00             0
ATOM    738    H   1     1       8.576   1.862   7.829  0.00  0.00             0
ATOM    739   Al   1     1       9.513   3.246   1.410  0.00  0.00             0
ATOM    740   Al   1     1       6.880  -1.097   1.656  0.00  0.00             0
ATOM    741   Al   1     1       6.865   4.713   1.411  0.00  0.00             0
ATOM    742   Al   1     1       9.528   0.222   1.496  0.00  0.00             0
ATOM    743   Si   1     1       5.075   4.553   4.325  0.00  0.00             0
ATOM    744   Si   1     1       7.777   0.214   4.377  0.00  0.00             0
ATOM    745   Si   1     1       7.654   6.024   4.204  0.00  0.00             0
ATOM    746   Si   1     1      10.278   1.824   4.285  0.00  0.00             0
ATOM    747    O   1     1      10.502   4.631   2.677  0.00  0.00             0
ATOM    748    O   1     1       7.981   0.074   2.733  0.00  0.00             0
ATOM    749    O   1     1      10.293   1.906   2.676  0.00  0.00             0
ATOM    750    O   1     1       7.447   6.046   2.629  0.00  0.00             0
ATOM    751    O   1     1      10.418   3.316   4.760  0.00  0.00             0
ATOM    752    O   1     1       7.531   7.524   4.753  0.00  0.00             0
ATOM    753    O   1     1       9.000   5.367   4.565  0.00  0.00             0
ATOM    754    O   1     1       6.458   0.965   4.748  0.00  0.00             0
ATOM    755    O   1     1       8.992   1.028   4.864  0.00  0.00             0
ATOM    756    O   1     1       6.395   5.178   4.821  0.00  0.00             0
ATOM    757    O   1     1      10.379  -1.169   2.662  0.00  0.00             0
ATOM    758    O   1     1       7.901   3.387   2.523  0.00  0.00             0
ATOM    759    O   1     1       6.235   6.236   0.310  0.00  0.00             0
ATOM    760    O   1     1       8.907   1.776   0.566  0.00  0.00             0
ATOM    761    O   1     1      11.097   3.476   0.299  0.00  0.00             0
ATOM    762    O   1     1       8.466  -0.914   0.438  0.00  0.00             0
ATOM    763    O   1     1      11.106   0.079   0.444  0.00  0.00             0
ATOM    764    O   1     1       8.547   4.608   0.381  0.00  0.00             0
ATOM    765    H   1     1       9.967   6.806   2.596  0.00  0.00             0
ATOM    766    H   1     1       7.198   2.886   2.811  0.00  0.00             0
ATOM    767    H   1     1      10.589   6.364  -0.183  0.00  0.00             0
ATOM    768    H   1     1       8.646   1.530  -0.418  0.00  0.00             0
ATOM    769    H   1     1      11.671   3.271  -0.481  0.00  0.00             0
ATOM    770    H   1     1       8.781   7.983  -0.667  0.00  0.00             0
ATOM    771    H   1     1       9.230   5.126   0.084  0.00  0.00             0
ATOM    772    H   1     1      11.393   0.585  -0.333  0.00  0.00             0
ATOM    773   Al   1     1       6.142  -4.761   8.875  0.00  0.00             0
ATOM    774   Al   1     1       3.804  -9.212   8.919  0.00  0.00             0
ATOM    775   Al   1     1       3.570  -3.138   8.767  0.00  0.00             0
ATOM    776   Al   1     1       6.245  -7.717   8.830  0.00  0.00             0
ATOM    777   Si   1     1       1.912  -3.415  11.543  0.00  0.00             0
ATOM    778   Si   1     1       4.596  -7.861  11.554  0.00  0.00             0
ATOM    779   Si   1     1       4.465  -1.940  11.555  0.00  0.00             0
ATOM    780   Si   1     1       7.121  -6.359  11.555  0.00  0.00             0
ATOM    781    O   1     1       7.109  -3.507   9.938  0.00  0.00             0
ATOM    782    O   1     1       4.658  -7.979   9.962  0.00  0.00             0
ATOM    783    O   1     1       6.738  -6.249   9.987  0.00  0.00             0
ATOM    784    O   1     1       4.375  -1.715   9.939  0.00  0.00             0
ATOM    785    O   1     1       7.020  -4.853  12.040  0.00  0.00             0
ATOM    786    O   1     1       4.518  -0.390  12.144  0.00  0.00             0
ATOM    787    O   1     1       5.745  -2.650  11.929  0.00  0.00             0
ATOM    788    O   1     1       3.318  -7.054  11.786  0.00  0.00             0
ATOM    789    O   1     1       5.910  -7.304  12.092  0.00  0.00             0
ATOM    790    O   1     1       3.147  -2.613  11.972  0.00  0.00             0
ATOM    791    O   1     1       7.201  -9.220   9.856  0.00  0.00             0
ATOM    792    O   1     1       4.514  -4.590   9.984  0.00  0.00             0
ATOM    793    O   1     1       3.047  -1.690   7.752  0.00  0.00             0
ATOM    794    O   1     1       5.520  -6.317   7.794  0.00  0.00             0
ATOM    795    O   1     1       7.781  -4.717   7.726  0.00  0.00             0
ATOM    796    O   1     1       5.277  -9.164   7.785  0.00  0.00             0
ATOM    797    O   1     1       7.959  -7.655   7.881  0.00  0.00             0
ATOM    798    O   1     1       5.338  -3.339   7.752  0.00  0.00             0
ATOM    799    H   1     1       7.087  -0.975  10.437  0.00  0.00             0
ATOM    800    H   1     1       3.864  -5.552  10.094  0.00  0.00             0
ATOM    801    H   1     1       7.629  -1.427   6.744  0.00  0.00             0
ATOM    802    H   1     1       5.198  -5.951   6.984  0.00  0.00             0
ATOM    803    H   1     1       7.853  -4.906   6.875  0.00  0.00             0
ATOM    804    H   1     1       5.613  -0.384   6.838  0.00  0.00             0
ATOM    805    H   1     1       5.941  -2.469   7.614  0.00  0.00             0
ATOM    806    H   1     1       7.878  -6.978   7.242  0.00  0.00             0
ATOM    807   Al   1     1       9.502  -5.710   1.610  0.00  0.00             0
ATOM    808   Al   1     1       6.871  -9.992   1.157  0.00  0.00             0
ATOM    809   Al   1     1       6.651  -4.108   1.249  0.00  0.00             0
ATOM    810   Al   1     1       9.543  -8.710   1.512  0.00  0.00             0
ATOM    811   Si   1     1       5.185  -4.333   4.168  0.00  0.00             0
ATOM    812   Si   1     1       7.424  -8.913   4.170  0.00  0.00             0
ATOM    813   Si   1     1       7.753  -2.706   4.132  0.00  0.00             0
ATOM    814   Si   1     1       9.962  -7.367   4.321  0.00  0.00             0
ATOM    815    O   1     1      10.396  -4.533   2.725  0.00  0.00             0
ATOM    816    O   1     1       7.767  -9.013   2.581  0.00  0.00             0
ATOM    817    O   1     1       9.842  -7.222   2.695  0.00  0.00             0
ATOM    818    O   1     1       7.610  -2.538   2.609  0.00  0.00             0
ATOM    819    O   1     1       9.969  -5.837   4.845  0.00  0.00             0
ATOM    820    O   1     1       7.735  -1.305   4.785  0.00  0.00             0
ATOM    821    O   1     1       9.118  -3.351   4.459  0.00  0.00             0
ATOM    822    O   1     1       6.110  -8.180   4.434  0.00  0.00             0
ATOM    823    O   1     1       8.724  -8.212   4.751  0.00  0.00             0
ATOM    824    O   1     1       6.534  -3.577   4.679  0.00  0.00             0
ATOM    825    O   1     1      10.212 -10.118   2.416  0.00  0.00             0
ATOM    826    O   1     1       7.687  -5.431   2.350  0.00  0.00             0
ATOM    827    O   1     1       6.078  -2.526   0.500  0.00  0.00             0
ATOM    828    O   1     1       8.660  -7.235   0.418  0.00  0.00             0
ATOM    829    O   1     1      10.892  -5.554   0.375  0.00  0.00             0
ATOM    830    O   1     1       8.429 -10.039   0.209  0.00  0.00             0
ATOM    831    O   1     1      11.006  -8.692   0.425  0.00  0.00             0
ATOM    832    O   1     1       8.576  -4.303   0.212  0.00  0.00             0
ATOM    833    H   1     1      10.040  -1.838   3.134  0.00  0.00             0
ATOM    834    H   1     1       7.157  -6.184   2.391  0.00  0.00             0
ATOM    835    H   1     1      10.527  -2.373  -0.361  0.00  0.00             0
ATOM    836    H   1     1       8.276  -6.464  -0.192  0.00  0.00             0
ATOM    837    H   1     1      10.353  -5.283  -0.499  0.00  0.00             0
ATOM    838    H   1     1       8.266  -1.238  -0.483  0.00  0.00             0
ATOM    839    H   1     1       9.058  -3.388   0.287  0.00  0.00             0
ATOM    840    H   1     1      11.800  -8.144   0.358  0.00  0.00             0
ATOM    841   Al   1     1       1.263   4.328   8.648  0.00  0.00             0
ATOM    842   Al   1     1      -1.415  -0.300   8.738  0.00  0.00             0
ATOM    843   Al   1     1      -1.433   5.697   8.826  0.00  0.00             0
ATOM    844   Al   1     1       1.129   1.278   8.776  0.00  0.00             0
ATOM    845   Si   1     1      -3.093   5.584  11.632  0.00  0.00             0
ATOM    846   Si   1     1      -0.487   1.053  11.487  0.00  0.00             0
ATOM    847   Si   1     1      -0.588   7.110  11.498  0.00  0.00             0
ATOM    848   Si   1     1       2.024   2.524  11.554  0.00  0.00             0
ATOM    849    O   1     1       2.227   5.466   9.995  0.00  0.00             0
ATOM    850    O   1     1      -0.354   0.978   9.937  0.00  0.00             0
ATOM    851    O   1     1       1.829   2.607   9.985  0.00  0.00             0
ATOM    852    O   1     1      -0.710   7.076   9.863  0.00  0.00             0
ATOM    853    O   1     1       1.935   4.103  12.016  0.00  0.00             0
ATOM    854    O   1     1      -0.620   8.528  11.985  0.00  0.00             0
ATOM    855    O   1     1       0.707   6.367  11.783  0.00  0.00             0
ATOM    856    O   1     1      -1.743   2.065  11.861  0.00  0.00             0
ATOM    857    O   1     1       0.760   1.863  12.149  0.00  0.00             0
ATOM    858    O   1     1      -1.838   6.293  12.162  0.00  0.00             0
ATOM    859    O   1     1       1.973  -0.360   9.812  0.00  0.00             0
ATOM    860    O   1     1      -0.372   4.346   9.650  0.00  0.00             0
ATOM    861    O   1     1       8.274   7.137   7.631  0.00  0.00             0
ATOM    862    O   1     1       0.395   2.575   7.686  0.00  0.00             0
ATOM    863    O   1     1       2.973   4.420   7.609  0.00  0.00             0
ATOM    864    O   1     1       0.094  -0.162   7.738  0.00  0.00             0
ATOM    865    O   1     1       2.864   1.177   7.912  0.00  0.00             0
ATOM    866    O   1     1       0.366   5.567   7.571  0.00  0.00             0
ATOM    867    H   1     1       1.956   7.853   9.734  0.00  0.00             0
ATOM    868    H   1     1      -0.851   3.671  10.020  0.00  0.00             0
ATOM    869    H   1     1       2.686   7.515   7.067  0.00  0.00             0
ATOM    870    H   1     1       0.108   2.845   6.765  0.00  0.00             0
ATOM    871    H   1     1       3.254   4.368   6.601  0.00  0.00             0
ATOM    872    H   1     1       0.642   8.058   7.499  0.00  0.00             0
ATOM    873    H   1     1       0.694   6.185   6.887  0.00  0.00             0
ATOM    874    H   1     1       3.500   1.934   7.988  0.00  0.00             0
ATOM    875   Al   1     1       4.487   3.026   1.665  0.00  0.00             0
ATOM    876   Al   1     1       1.696  -1.244   1.693  0.00  0.00             0
ATOM    877   Al   1     1       1.814   4.909   1.522  0.00  0.00             0
ATOM    878   Al   1     1       4.332   0.227   1.676  0.00  0.00             0
ATOM    879   Si   1     1       0.068   4.720   4.287  0.00  0.00             0
ATOM    880   Si   1     1       2.501   0.087   4.518  0.00  0.00             0
ATOM    881   Si   1     1       2.623   6.276   4.250  0.00  0.00             0
ATOM    882   Si   1     1       5.032   1.610   4.548  0.00  0.00             0
ATOM    883    O   1     1       5.306   4.288   2.684  0.00  0.00             0
ATOM    884    O   1     1       2.718  -0.042   2.870  0.00  0.00             0
ATOM    885    O   1     1       4.994   1.645   2.865  0.00  0.00             0
ATOM    886    O   1     1       2.443   6.340   2.641  0.00  0.00             0
ATOM    887    O   1     1       4.976   3.139   4.964  0.00  0.00             0
ATOM    888    O   1     1       2.671   7.724   4.788  0.00  0.00             0
ATOM    889    O   1     1       3.923   5.510   4.592  0.00  0.00             0
ATOM    890    O   1     1       1.197   0.909   4.721  0.00  0.00             0
ATOM    891    O   1     1       3.810   0.843   4.891  0.00  0.00             0
ATOM    892    O   1     1       1.384   5.581   4.760  0.00  0.00             0
ATOM    893    O   1     1       5.253  -1.030   2.680  0.00  0.00             0
ATOM    894    O   1     1       2.662   3.466   2.631  0.00  0.00             0
ATOM    895    O   1     1      11.546   6.290   0.285  0.00  0.00             0
ATOM    896    O   1     1       3.535   1.576   0.694  0.00  0.00             0
ATOM    897    O   1     1       5.927   3.239   0.491  0.00  0.00             0
ATOM    898    O   1     1       3.358  -1.063   0.592  0.00  0.00             0
ATOM    899    O   1     1       5.924   0.233   0.557  0.00  0.00             0
ATOM    900    O   1     1       3.367   4.527   0.415  0.00  0.00             0
ATOM    901    H   1     1       4.517   7.102   2.066  0.00  0.00             0
ATOM    902    H   1     1       1.949   2.827   2.484  0.00  0.00             0
ATOM    903    H   1     1       6.715   5.945  -0.591  0.00  0.00             0
ATOM    904    H   1     1       2.880   1.870   0.226  0.00  0.00             0
ATOM    905    H   1     1       6.579   2.595   0.271  0.00  0.00             0
ATOM    906    H   1     1       3.391   7.695  -0.609  0.00  0.00             0
ATOM    907    H   1     1       3.920   4.950  -0.263  0.00  0.00             0
ATOM    908    H   1     1       5.570   0.720  -0.246  0.00  0.00             0
ATOM    909   Al   1     1       1.260  -4.762   8.705  0.00  0.00             0
ATOM    910   Al   1     1      -1.425  -9.091   8.726  0.00  0.00             0
ATOM    911   Al   1     1      -1.503  -3.259   8.608  0.00  0.00             0
ATOM    912   Al   1     1       1.075  -7.635   8.802  0.00  0.00             0
ATOM    913   Si   1     1      -3.297  -3.406  11.556  0.00  0.00             0
ATOM    914   Si   1     1      -0.643  -7.804  11.528  0.00  0.00             0
ATOM    915   Si   1     1      -0.790  -1.894  11.487  0.00  0.00             0
ATOM    916   Si   1     1       1.943  -6.347  11.565  0.00  0.00             0
ATOM    917    O   1     1       1.988  -3.561   9.890  0.00  0.00             0
ATOM    918    O   1     1      -0.528  -7.788   9.885  0.00  0.00             0
ATOM    919    O   1     1       1.777  -6.306   9.954  0.00  0.00             0
ATOM    920    O   1     1      -1.001  -1.826   9.871  0.00  0.00             0
ATOM    921    O   1     1       1.924  -4.828  12.084  0.00  0.00             0
ATOM    922    O   1     1      -0.839  -0.446  11.965  0.00  0.00             0
ATOM    923    O   1     1       0.502  -2.650  11.725  0.00  0.00             0
ATOM    924    O   1     1      -1.869  -7.028  11.909  0.00  0.00             0
ATOM    925    O   1     1       0.615  -7.151  12.012  0.00  0.00             0
ATOM    926    O   1     1      -2.014  -2.599  12.031  0.00  0.00             0
ATOM    927    O   1     1       2.123  -8.969   9.924  0.00  0.00             0
ATOM    928    O   1     1      -0.568  -4.641   9.526  0.00  0.00             0
ATOM    929    O   1     1       8.032  -1.886   7.546  0.00  0.00             0
ATOM    930    O   1     1       0.590  -6.286   7.661  0.00  0.00             0
ATOM    931    O   1     1       2.749  -4.581   7.583  0.00  0.00             0
ATOM    932    O   1     1       0.133  -9.018   7.714  0.00  0.00             0
ATOM    933    O   1     1       2.780  -7.957   7.557  0.00  0.00             0
ATOM    934    O   1     1       0.199  -3.382   7.439  0.00  0.00             0
ATOM    935    H   1     1       1.591  -1.181   9.646  0.00  0.00             0
ATOM    936    H   1     1      -1.152  -5.455   9.573  0.00  0.00             0
ATOM    937    H   1     1       2.226  -1.538   7.178  0.00  0.00             0
ATOM    938    H   1     1      -0.178  -6.030   7.203  0.00  0.00             0
ATOM    939    H   1     1       2.830  -5.317   6.931  0.00  0.00             0
ATOM    940    H   1     1       0.103  -0.131   6.848  0.00  0.00             0
ATOM    941    H   1     1       0.767  -3.391   6.575  0.00  0.00             0
ATOM    942    H   1     1       3.626  -7.478   7.270  0.00  0.00             0
ATOM    943   Al   1     1       4.297  -5.564   1.388  0.00  0.00             0
ATOM    944   Al   1     1       1.735 -10.098   1.478  0.00  0.00             0
ATOM    945   Al   1     1       1.537  -4.268   1.481  0.00  0.00             0
ATOM    946   Al   1     1       4.277  -8.541   1.191  0.00  0.00             0
ATOM    947   Si   1     1      -0.121  -4.378   4.273  0.00  0.00             0
ATOM    948   Si   1     1       2.433  -8.723   4.185  0.00  0.00             0
ATOM    949   Si   1     1       2.577  -2.927   4.375  0.00  0.00             0
ATOM    950   Si   1     1       4.918  -7.282   4.050  0.00  0.00             0
ATOM    951    O   1     1       5.221  -4.414   2.521  0.00  0.00             0
ATOM    952    O   1     1       2.537  -8.943   2.638  0.00  0.00             0
ATOM    953    O   1     1       4.873  -7.114   2.400  0.00  0.00             0
ATOM    954    O   1     1       2.265  -2.727   2.710  0.00  0.00             0
ATOM    955    O   1     1       5.080  -5.807   4.688  0.00  0.00             0
ATOM    956    O   1     1       2.334  -1.440   4.905  0.00  0.00             0
ATOM    957    O   1     1       3.932  -3.413   4.449  0.00  0.00             0
ATOM    958    O   1     1       1.007  -8.049   4.493  0.00  0.00             0
ATOM    959    O   1     1       3.607  -7.831   4.548  0.00  0.00             0
ATOM    960    O   1     1       1.320  -3.746   4.768  0.00  0.00             0
ATOM    961    O   1     1       5.128 -10.039   2.139  0.00  0.00             0
ATOM    962    O   1     1       2.642  -5.501   2.570  0.00  0.00             0
ATOM    963    O   1     1      11.226  -2.817   0.286  0.00  0.00             0
ATOM    964    O   1     1       3.441  -7.011   0.262  0.00  0.00             0
ATOM    965    O   1     1       5.749  -5.362   0.231  0.00  0.00             0
ATOM    966    O   1     1       3.102  -9.804   0.256  0.00  0.00             0
ATOM    967    O   1     1       5.993  -8.511   0.311  0.00  0.00             0
ATOM    968    O   1     1       3.263  -4.219   0.334  0.00  0.00             0
ATOM    969    H   1     1       4.535  -1.817   2.977  0.00  0.00             0
ATOM    970    H   1     1       2.324  -6.114   3.336  0.00  0.00             0
ATOM    971    H   1     1       5.121  -2.510   0.068  0.00  0.00             0
ATOM    972    H   1     1       2.668  -6.524  -0.201  0.00  0.00             0
ATOM    973    H   1     1       6.025  -5.769  -0.613  0.00  0.00             0
ATOM    974    H   1     1       3.725  -0.931  -0.398  0.00  0.00             0
ATOM    975    H   1     1       2.992  -3.688  -0.328  0.00  0.00             0
ATOM    976    H   1     1       6.576  -7.655   0.421  0.00  0.00             0
END
