# Supplementary material for: Competing Nuclear Quantum Effects and Hydrogen-Bond Jumps in Hydrated Kaolinite
Source: J Phys Chem Lett. 2023 Feb 6;14(6):1542–7. doi: 10.1021/acs.jpclett.2c03896 (PMC9940297; doi:10.1021/acs.jpclett.2c03896)
Supplement: Supplementary file 1 — jz2c03896_si_001.zip [file jz2c03896_si_001.zip › Clay_NQEs_HBond_Jumps_SI/silica-surface/QM/prod-1/init.10.pdb]

TITLE     Step:      400000  Bead:      10 positions{angstrom}  cell{angstrom}
CRYST1   10.307   17.884   76.812  91.93 105.05  89.80 P 1           1
ATOM      1   Al   1     1     -13.473  12.474  42.583  0.00  0.00             0
ATOM      2   Al   1     1     -11.031  17.048  42.269  0.00  0.00             0
ATOM      3   Al   1     1     -11.017  10.965  42.520  0.00  0.00             0
ATOM      4   Al   1     1     -13.505  15.574  42.287  0.00  0.00             0
ATOM      5   Si   1     1      -9.146  11.200  39.677  0.00  0.00             0
ATOM      6   Si   1     1     -11.883  15.711  39.476  0.00  0.00             0
ATOM      7   Si   1     1     -11.755   9.552  39.735  0.00  0.00             0
ATOM      8   Si   1     1     -14.405  14.160  39.606  0.00  0.00             0
ATOM      9    O   1     1     -14.399  11.264  41.465  0.00  0.00             0
ATOM     10    O   1     1     -12.005  15.871  41.122  0.00  0.00             0
ATOM     11    O   1     1     -14.351  14.212  41.181  0.00  0.00             0
ATOM     12    O   1     1     -11.522   9.495  41.430  0.00  0.00             0
ATOM     13    O   1     1     -14.236  12.664  39.189  0.00  0.00             0
ATOM     14    O   1     1     -11.670   8.082  39.284  0.00  0.00             0
ATOM     15    O   1     1     -13.041  10.352  39.580  0.00  0.00             0
ATOM     16    O   1     1     -10.627  14.937  39.257  0.00  0.00             0
ATOM     17    O   1     1     -13.273  15.060  39.105  0.00  0.00             0
ATOM     18    O   1     1     -10.463  10.373  39.220  0.00  0.00             0
ATOM     19    O   1     1     -14.610  16.923  41.421  0.00  0.00             0
ATOM     20    O   1     1     -11.869  12.302  41.387  0.00  0.00             0
ATOM     21    O   1     1     -10.142   9.579  43.631  0.00  0.00             0
ATOM     22    O   1     1     -12.825  14.120  43.279  0.00  0.00             0
ATOM     23    O   1     1     -15.133  12.322  43.773  0.00  0.00             0
ATOM     24    O   1     1     -12.681  16.948  43.416  0.00  0.00             0
ATOM     25    O   1     1     -15.198  15.540  43.490  0.00  0.00             0
ATOM     26    O   1     1     -12.679  11.157  43.623  0.00  0.00             0
ATOM     27    H   1     1     -14.101   8.775  41.664  0.00  0.00             0
ATOM     28    H   1     1     -11.475  12.872  40.666  0.00  0.00             0
ATOM     29    H   1     1     -15.489   9.381  44.655  0.00  0.00             0
ATOM     30    H   1     1     -11.881  14.187  43.583  0.00  0.00             0
ATOM     31    H   1     1     -14.953  12.511  44.790  0.00  0.00             0
ATOM     32    H   1     1     -13.046   7.948  44.648  0.00  0.00             0
ATOM     33    H   1     1     -12.999  10.209  43.696  0.00  0.00             0
ATOM     34    H   1     1     -15.288  14.531  43.803  0.00  0.00             0
ATOM     35   Al   1     1     -13.493  14.800  49.705  0.00  0.00             0
ATOM     36   Al   1     1     -10.755  19.274  49.770  0.00  0.00             0
ATOM     37   Al   1     1     -10.814  13.410  49.664  0.00  0.00             0
ATOM     38   Al   1     1     -13.374  17.710  49.599  0.00  0.00             0
ATOM     39   Si   1     1      -9.046  13.364  46.949  0.00  0.00             0
ATOM     40   Si   1     1     -11.708  17.919  46.909  0.00  0.00             0
ATOM     41   Si   1     1     -11.597  11.853  46.915  0.00  0.00             0
ATOM     42   Si   1     1     -14.172  16.406  46.784  0.00  0.00             0
ATOM     43    O   1     1     -14.414  13.666  48.512  0.00  0.00             0
ATOM     44    O   1     1     -11.827  17.961  48.573  0.00  0.00             0
ATOM     45    O   1     1     -14.018  16.394  48.499  0.00  0.00             0
ATOM     46    O   1     1     -11.578  11.846  48.595  0.00  0.00             0
ATOM     47    O   1     1     -14.068  14.920  46.390  0.00  0.00             0
ATOM     48    O   1     1     -11.442  10.365  46.556  0.00  0.00             0
ATOM     49    O   1     1     -12.977  12.514  46.695  0.00  0.00             0
ATOM     50    O   1     1     -10.361  17.015  46.630  0.00  0.00             0
ATOM     51    O   1     1     -12.927  17.221  46.359  0.00  0.00             0
ATOM     52    O   1     1     -10.416  12.766  46.407  0.00  0.00             0
ATOM     53    O   1     1     -14.313  19.283  48.683  0.00  0.00             0
ATOM     54    O   1     1     -11.680  14.700  48.456  0.00  0.00             0
ATOM     55    O   1     1     -10.203  11.919  50.935  0.00  0.00             0
ATOM     56    O   1     1     -12.723  16.331  50.781  0.00  0.00             0
ATOM     57    O   1     1     -15.127  14.679  50.705  0.00  0.00             0
ATOM     58    O   1     1     -12.292  19.170  50.896  0.00  0.00             0
ATOM     59    O   1     1     -14.782  18.050  50.949  0.00  0.00             0
ATOM     60    O   1     1     -12.448  13.672  50.806  0.00  0.00             0
ATOM     61    H   1     1     -13.648  10.881  48.698  0.00  0.00             0
ATOM     62    H   1     1     -11.135  15.445  48.386  0.00  0.00             0
ATOM     63    H   1     1     -14.492  12.086  51.371  0.00  0.00             0
ATOM     64    H   1     1     -12.391  16.065  51.613  0.00  0.00             0
ATOM     65    H   1     1     -15.524  15.191  51.593  0.00  0.00             0
ATOM     66    H   1     1     -12.852   9.939  52.081  0.00  0.00             0
ATOM     67    H   1     1     -12.397  12.984  51.379  0.00  0.00             0
ATOM     68    H   1     1     -14.425  18.316  51.880  0.00  0.00             0
ATOM     69   Al   1     1     -13.543  21.337  42.556  0.00  0.00             0
ATOM     70   Al   1     1     -11.012  25.907  42.468  0.00  0.00             0
ATOM     71   Al   1     1     -10.936  19.894  42.468  0.00  0.00             0
ATOM     72   Al   1     1     -13.598  24.327  42.496  0.00  0.00             0
ATOM     73   Si   1     1      -9.235  20.223  39.731  0.00  0.00             0
ATOM     74   Si   1     1     -11.832  24.570  39.803  0.00  0.00             0
ATOM     75   Si   1     1     -11.818  18.661  39.513  0.00  0.00             0
ATOM     76   Si   1     1     -14.409  23.159  39.660  0.00  0.00             0
ATOM     77    O   1     1     -14.509  20.255  41.304  0.00  0.00             0
ATOM     78    O   1     1     -11.982  24.667  41.429  0.00  0.00             0
ATOM     79    O   1     1     -14.286  23.143  41.367  0.00  0.00             0
ATOM     80    O   1     1     -11.617  18.530  41.190  0.00  0.00             0
ATOM     81    O   1     1     -14.471  21.668  39.140  0.00  0.00             0
ATOM     82    O   1     1     -11.909  17.179  39.020  0.00  0.00             0
ATOM     83    O   1     1     -13.056  19.481  39.317  0.00  0.00             0
ATOM     84    O   1     1     -10.660  23.514  39.584  0.00  0.00             0
ATOM     85    O   1     1     -13.088  23.840  39.290  0.00  0.00             0
ATOM     86    O   1     1     -10.514  19.362  39.174  0.00  0.00             0
ATOM     87    O   1     1     -14.556  25.743  41.542  0.00  0.00             0
ATOM     88    O   1     1     -11.949  21.391  41.338  0.00  0.00             0
ATOM     89    O   1     1     -10.269  18.445  43.315  0.00  0.00             0
ATOM     90    O   1     1     -12.813  22.897  43.450  0.00  0.00             0
ATOM     91    O   1     1     -15.051  21.163  43.551  0.00  0.00             0
ATOM     92    O   1     1     -12.614  25.733  43.749  0.00  0.00             0
ATOM     93    O   1     1     -15.285  24.607  43.674  0.00  0.00             0
ATOM     94    O   1     1     -12.597  19.877  43.464  0.00  0.00             0
ATOM     95    H   1     1     -14.040  17.725  41.092  0.00  0.00             0
ATOM     96    H   1     1     -11.639  22.040  40.658  0.00  0.00             0
ATOM     97    H   1     1     -14.694  18.233  43.878  0.00  0.00             0
ATOM     98    H   1     1     -11.918  23.104  43.493  0.00  0.00             0
ATOM     99    H   1     1     -15.339  21.464  44.467  0.00  0.00             0
ATOM    100    H   1     1     -12.461  16.879  44.371  0.00  0.00             0
ATOM    101    H   1     1     -12.687  18.890  43.479  0.00  0.00             0
ATOM    102    H   1     1     -15.207  24.150  44.523  0.00  0.00             0
ATOM    103   Al   1     1     -13.511  23.764  49.766  0.00  0.00             0
ATOM    104   Al   1     1     -10.901  28.327  49.853  0.00  0.00             0
ATOM    105   Al   1     1     -10.779  22.068  49.880  0.00  0.00             0
ATOM    106   Al   1     1     -13.249  26.618  49.903  0.00  0.00             0
ATOM    107   Si   1     1      -8.923  22.342  46.993  0.00  0.00             0
ATOM    108   Si   1     1     -11.566  26.864  47.115  0.00  0.00             0
ATOM    109   Si   1     1     -11.467  20.852  47.001  0.00  0.00             0
ATOM    110   Si   1     1     -14.123  25.344  47.117  0.00  0.00             0
ATOM    111    O   1     1     -14.358  22.443  48.708  0.00  0.00             0
ATOM    112    O   1     1     -11.732  27.054  48.733  0.00  0.00             0
ATOM    113    O   1     1     -14.090  25.344  48.675  0.00  0.00             0
ATOM    114    O   1     1     -11.421  20.798  48.636  0.00  0.00             0
ATOM    115    O   1     1     -14.053  23.824  46.613  0.00  0.00             0
ATOM    116    O   1     1     -11.455  19.444  46.491  0.00  0.00             0
ATOM    117    O   1     1     -12.742  21.555  46.783  0.00  0.00             0
ATOM    118    O   1     1     -10.312  25.877  46.995  0.00  0.00             0
ATOM    119    O   1     1     -12.884  26.196  46.664  0.00  0.00             0
ATOM    120    O   1     1     -10.287  21.701  46.551  0.00  0.00             0
ATOM    121    O   1     1     -14.149  28.127  48.814  0.00  0.00             0
ATOM    122    O   1     1     -11.784  23.599  48.804  0.00  0.00             0
ATOM    123    O   1     1      -9.792  20.613  50.865  0.00  0.00             0
ATOM    124    O   1     1     -12.547  25.086  50.774  0.00  0.00             0
ATOM    125    O   1     1     -14.954  23.655  51.031  0.00  0.00             0
ATOM    126    O   1     1     -12.422  27.987  51.135  0.00  0.00             0
ATOM    127    O   1     1     -14.939  26.853  51.013  0.00  0.00             0
ATOM    128    O   1     1     -12.332  22.210  50.931  0.00  0.00             0
ATOM    129    H   1     1     -13.997  20.059  48.227  0.00  0.00             0
ATOM    130    H   1     1     -11.544  23.937  47.953  0.00  0.00             0
ATOM    131    H   1     1     -14.189  20.543  50.895  0.00  0.00             0
ATOM    132    H   1     1     -11.689  24.801  50.952  0.00  0.00             0
ATOM    133    H   1     1     -15.627  24.383  51.306  0.00  0.00             0
ATOM    134    H   1     1     -12.412  19.794  51.645  0.00  0.00             0
ATOM    135    H   1     1     -12.902  22.522  51.753  0.00  0.00             0
ATOM    136    H   1     1     -15.281  26.838  51.810  0.00  0.00             0
ATOM    137   Al   1     1      -8.441  12.559  42.423  0.00  0.00             0
ATOM    138   Al   1     1      -5.988  16.952  42.393  0.00  0.00             0
ATOM    139   Al   1     1      -6.026  10.944  42.555  0.00  0.00             0
ATOM    140   Al   1     1      -8.465  15.522  42.373  0.00  0.00             0
ATOM    141   Si   1     1      -4.042  11.249  39.927  0.00  0.00             0
ATOM    142   Si   1     1      -6.730  15.571  39.590  0.00  0.00             0
ATOM    143   Si   1     1      -6.583   9.660  39.730  0.00  0.00             0
ATOM    144   Si   1     1      -9.286  14.211  39.605  0.00  0.00             0
ATOM    145    O   1     1      -9.197  11.409  41.246  0.00  0.00             0
ATOM    146    O   1     1      -6.815  15.666  41.199  0.00  0.00             0
ATOM    147    O   1     1      -9.078  14.156  41.280  0.00  0.00             0
ATOM    148    O   1     1      -6.506   9.515  41.382  0.00  0.00             0
ATOM    149    O   1     1      -9.363  12.784  39.154  0.00  0.00             0
ATOM    150    O   1     1      -6.576   8.198  39.266  0.00  0.00             0
ATOM    151    O   1     1      -7.920  10.382  39.459  0.00  0.00             0
ATOM    152    O   1     1      -5.533  14.719  39.153  0.00  0.00             0
ATOM    153    O   1     1      -8.062  14.966  39.089  0.00  0.00             0
ATOM    154    O   1     1      -5.348  10.517  39.375  0.00  0.00             0
ATOM    155    O   1     1      -9.479  17.048  41.147  0.00  0.00             0
ATOM    156    O   1     1      -6.617  12.477  41.490  0.00  0.00             0
ATOM    157    O   1     1     -15.530   9.499  43.645  0.00  0.00             0
ATOM    158    O   1     1      -7.809  14.003  43.453  0.00  0.00             0
ATOM    159    O   1     1     -10.001  12.377  43.646  0.00  0.00             0
ATOM    160    O   1     1      -7.618  16.916  43.445  0.00  0.00             0
ATOM    161    O   1     1     -10.270  15.625  43.381  0.00  0.00             0
ATOM    162    O   1     1      -7.514  11.153  43.577  0.00  0.00             0
ATOM    163    H   1     1      -8.876   8.529  41.096  0.00  0.00             0
ATOM    164    H   1     1      -5.978  13.313  41.285  0.00  0.00             0
ATOM    165    H   1     1     -10.209   9.912  44.560  0.00  0.00             0
ATOM    166    H   1     1      -7.088  14.207  43.760  0.00  0.00             0
ATOM    167    H   1     1     -10.427  12.818  44.471  0.00  0.00             0
ATOM    168    H   1     1      -8.472   8.328  43.948  0.00  0.00             0
ATOM    169    H   1     1      -8.072  10.853  44.418  0.00  0.00             0
ATOM    170    H   1     1      -9.928  15.094  44.231  0.00  0.00             0
ATOM    171   Al   1     1      -8.340  14.813  49.595  0.00  0.00             0
ATOM    172   Al   1     1      -5.622  19.274  49.799  0.00  0.00             0
ATOM    173   Al   1     1      -5.823  13.169  49.782  0.00  0.00             0
ATOM    174   Al   1     1      -8.047  17.673  49.808  0.00  0.00             0
ATOM    175   Si   1     1      -3.938  13.455  46.929  0.00  0.00             0
ATOM    176   Si   1     1      -6.459  17.889  46.981  0.00  0.00             0
ATOM    177   Si   1     1      -6.390  11.886  46.866  0.00  0.00             0
ATOM    178   Si   1     1      -8.938  16.329  46.906  0.00  0.00             0
ATOM    179    O   1     1      -9.184  13.471  48.581  0.00  0.00             0
ATOM    180    O   1     1      -6.437  17.853  48.623  0.00  0.00             0
ATOM    181    O   1     1      -8.683  16.322  48.507  0.00  0.00             0
ATOM    182    O   1     1      -6.191  11.786  48.553  0.00  0.00             0
ATOM    183    O   1     1      -8.905  14.914  46.513  0.00  0.00             0
ATOM    184    O   1     1      -6.344  10.409  46.423  0.00  0.00             0
ATOM    185    O   1     1      -7.801  12.530  46.742  0.00  0.00             0
ATOM    186    O   1     1      -5.224  17.152  46.518  0.00  0.00             0
ATOM    187    O   1     1      -7.773  17.252  46.444  0.00  0.00             0
ATOM    188    O   1     1      -5.306  12.741  46.374  0.00  0.00             0
ATOM    189    O   1     1      -9.248  19.223  48.611  0.00  0.00             0
ATOM    190    O   1     1      -6.736  14.575  48.722  0.00  0.00             0
ATOM    191    O   1     1     -15.308  11.726  50.862  0.00  0.00             0
ATOM    192    O   1     1      -7.387  16.185  50.796  0.00  0.00             0
ATOM    193    O   1     1      -9.755  14.843  50.714  0.00  0.00             0
ATOM    194    O   1     1      -7.206  19.073  50.921  0.00  0.00             0
ATOM    195    O   1     1      -9.693  17.864  50.832  0.00  0.00             0
ATOM    196    O   1     1      -7.258  13.149  50.896  0.00  0.00             0
ATOM    197    H   1     1      -8.887  11.203  48.155  0.00  0.00             0
ATOM    198    H   1     1      -6.185  14.974  48.148  0.00  0.00             0
ATOM    199    H   1     1      -9.521  12.189  51.403  0.00  0.00             0
ATOM    200    H   1     1      -6.522  15.784  50.286  0.00  0.00             0
ATOM    201    H   1     1      -9.872  15.429  51.636  0.00  0.00             0
ATOM    202    H   1     1      -7.598  11.181  51.176  0.00  0.00             0
ATOM    203    H   1     1      -7.108  13.177  51.908  0.00  0.00             0
ATOM    204    H   1     1     -10.368  17.169  51.061  0.00  0.00             0
ATOM    205   Al   1     1      -8.448  21.535  42.464  0.00  0.00             0
ATOM    206   Al   1     1      -5.867  25.868  42.707  0.00  0.00             0
ATOM    207   Al   1     1      -5.833  19.933  42.505  0.00  0.00             0
ATOM    208   Al   1     1      -8.373  24.294  42.507  0.00  0.00             0
ATOM    209   Si   1     1      -4.066  20.163  39.566  0.00  0.00             0
ATOM    210   Si   1     1      -6.643  24.621  39.787  0.00  0.00             0
ATOM    211   Si   1     1      -6.616  18.644  39.656  0.00  0.00             0
ATOM    212   Si   1     1      -9.184  23.049  39.720  0.00  0.00             0
ATOM    213    O   1     1      -9.445  20.096  41.300  0.00  0.00             0
ATOM    214    O   1     1      -6.868  24.695  41.346  0.00  0.00             0
ATOM    215    O   1     1      -8.957  22.951  41.363  0.00  0.00             0
ATOM    216    O   1     1      -6.398  18.492  41.334  0.00  0.00             0
ATOM    217    O   1     1      -9.176  21.603  39.134  0.00  0.00             0
ATOM    218    O   1     1      -6.656  17.162  39.121  0.00  0.00             0
ATOM    219    O   1     1      -7.936  19.436  39.351  0.00  0.00             0
ATOM    220    O   1     1      -5.479  23.827  39.280  0.00  0.00             0
ATOM    221    O   1     1      -8.014  23.933  39.268  0.00  0.00             0
ATOM    222    O   1     1      -5.275  19.335  39.098  0.00  0.00             0
ATOM    223    O   1     1      -9.295  25.739  41.512  0.00  0.00             0
ATOM    224    O   1     1      -6.729  21.342  41.446  0.00  0.00             0
ATOM    225    O   1     1     -15.616  18.389  43.584  0.00  0.00             0
ATOM    226    O   1     1      -7.565  22.809  43.569  0.00  0.00             0
ATOM    227    O   1     1     -10.165  21.399  43.544  0.00  0.00             0
ATOM    228    O   1     1      -7.466  25.847  43.554  0.00  0.00             0
ATOM    229    O   1     1      -9.905  24.561  43.777  0.00  0.00             0
ATOM    230    O   1     1      -7.436  20.160  43.667  0.00  0.00             0
ATOM    231    H   1     1      -9.220  17.961  41.376  0.00  0.00             0
ATOM    232    H   1     1      -6.223  21.972  41.220  0.00  0.00             0
ATOM    233    H   1     1      -9.364  18.268  43.585  0.00  0.00             0
ATOM    234    H   1     1      -6.626  22.422  43.904  0.00  0.00             0
ATOM    235    H   1     1     -10.446  21.710  44.334  0.00  0.00             0
ATOM    236    H   1     1      -7.541  17.438  44.324  0.00  0.00             0
ATOM    237    H   1     1      -7.147  20.260  44.490  0.00  0.00             0
ATOM    238    H   1     1      -9.768  24.064  44.679  0.00  0.00             0
ATOM    239   Al   1     1      -8.382  23.750  49.894  0.00  0.00             0
ATOM    240   Al   1     1      -5.486  28.126  49.739  0.00  0.00             0
ATOM    241   Al   1     1      -5.765  22.202  49.935  0.00  0.00             0
ATOM    242   Al   1     1      -8.268  26.904  49.811  0.00  0.00             0
ATOM    243   Si   1     1      -3.776  22.355  47.102  0.00  0.00             0
ATOM    244   Si   1     1      -6.324  26.861  46.976  0.00  0.00             0
ATOM    245   Si   1     1      -6.345  20.845  47.046  0.00  0.00             0
ATOM    246   Si   1     1      -8.932  25.320  47.259  0.00  0.00             0
ATOM    247    O   1     1      -9.120  22.355  48.757  0.00  0.00             0
ATOM    248    O   1     1      -6.355  26.954  48.612  0.00  0.00             0
ATOM    249    O   1     1      -8.788  25.326  48.804  0.00  0.00             0
ATOM    250    O   1     1      -6.314  20.802  48.635  0.00  0.00             0
ATOM    251    O   1     1      -8.975  23.786  46.698  0.00  0.00             0
ATOM    252    O   1     1      -6.400  19.364  46.622  0.00  0.00             0
ATOM    253    O   1     1      -7.591  21.611  46.639  0.00  0.00             0
ATOM    254    O   1     1      -5.153  25.892  46.660  0.00  0.00             0
ATOM    255    O   1     1      -7.737  26.104  46.703  0.00  0.00             0
ATOM    256    O   1     1      -5.065  21.574  46.538  0.00  0.00             0
ATOM    257    O   1     1      -9.114  28.083  48.539  0.00  0.00             0
ATOM    258    O   1     1      -6.681  23.649  48.972  0.00  0.00             0
ATOM    259    O   1     1     -15.271  20.902  50.855  0.00  0.00             0
ATOM    260    O   1     1      -7.805  25.161  51.133  0.00  0.00             0
ATOM    261    O   1     1      -9.883  23.525  50.974  0.00  0.00             0
ATOM    262    O   1     1      -7.269  28.192  50.725  0.00  0.00             0
ATOM    263    O   1     1     -10.044  26.974  50.968  0.00  0.00             0
ATOM    264    O   1     1      -7.214  22.433  51.202  0.00  0.00             0
ATOM    265    H   1     1      -9.018  19.925  47.989  0.00  0.00             0
ATOM    266    H   1     1      -6.428  24.527  49.075  0.00  0.00             0
ATOM    267    H   1     1      -8.828  20.493  50.767  0.00  0.00             0
ATOM    268    H   1     1      -7.802  25.646  51.945  0.00  0.00             0
ATOM    269    H   1     1      -9.754  23.756  51.979  0.00  0.00             0
ATOM    270    H   1     1      -7.565  19.372  51.785  0.00  0.00             0
ATOM    271    H   1     1      -7.202  22.261  52.085  0.00  0.00             0
ATOM    272    H   1     1     -10.399  26.219  51.472  0.00  0.00             0
ATOM    273    O   1     1      -2.573  -5.041  27.313  0.00  0.00             0
ATOM    274    H   1     1      -2.894  -4.318  26.771  0.00  0.00             0
ATOM    275    H   1     1       8.725  -5.013  27.207  0.00  0.00             0
ATOM    276    O   1     1       1.552   2.858  30.658  0.00  0.00             0
ATOM    277    H   1     1       1.229   2.389  31.460  0.00  0.00             0
ATOM    278    H   1     1      11.275   2.613  30.003  0.00  0.00             0
ATOM    279    O   1     1      14.928  11.662  25.858  0.00  0.00             0
ATOM    280    H   1     1       4.508  11.419  26.828  0.00  0.00             0
ATOM    281    H   1     1      14.600  10.584  25.606  0.00  0.00             0
ATOM    282    O   1     1       0.183  12.369  31.099  0.00  0.00             0
ATOM    283    H   1     1       0.540  11.756  31.616  0.00  0.00             0
ATOM    284    H   1     1      10.971  13.009  30.891  0.00  0.00             0
ATOM    285    O   1     1      -4.362   8.647  27.513  0.00  0.00             0
ATOM    286    H   1     1      -3.611   9.006  26.939  0.00  0.00             0
ATOM    287    H   1     1       5.402   9.540  27.620  0.00  0.00             0
ATOM    288    O   1     1     -17.841   6.587  30.846  0.00  0.00             0
ATOM    289    H   1     1     -17.068   6.907  31.020  0.00  0.00             0
ATOM    290    H   1     1      -7.242   5.724  30.442  0.00  0.00             0
ATOM    291    O   1     1      -4.882 -15.673  20.771  0.00  0.00             0
ATOM    292    H   1     1      -4.607 -16.441  20.484  0.00  0.00             0
ATOM    293    H   1     1      -4.739 -15.031  20.101  0.00  0.00             0
ATOM    294    O   1     1      -0.532   4.121  33.333  0.00  0.00             0
ATOM    295    H   1     1       0.276   4.612  33.203  0.00  0.00             0
ATOM    296    H   1     1      -0.665   4.129  32.386  0.00  0.00             0
ATOM    297    O   1     1       7.828   0.994  32.714  0.00  0.00             0
ATOM    298    H   1     1       8.055   1.748  32.019  0.00  0.00             0
ATOM    299    H   1     1       6.888   1.286  32.993  0.00  0.00             0
ATOM    300    O   1     1       0.766  16.647  26.341  0.00  0.00             0
ATOM    301    H   1     1       0.372  16.624  27.304  0.00  0.00             0
ATOM    302    H   1     1       0.527  17.656  25.935  0.00  0.00             0
ATOM    303    O   1     1       3.945   4.837  29.162  0.00  0.00             0
ATOM    304    H   1     1       4.857   4.572  29.307  0.00  0.00             0
ATOM    305    H   1     1       3.446   4.176  28.652  0.00  0.00             0
ATOM    306    O   1     1      -8.935  15.830  34.116  0.00  0.00             0
ATOM    307    H   1     1      -9.316  16.586  33.695  0.00  0.00             0
ATOM    308    H   1     1      -8.470  16.210  35.024  0.00  0.00             0
ATOM    309    O   1     1       4.853  -1.602  33.040  0.00  0.00             0
ATOM    310    H   1     1       5.663  -2.004  33.421  0.00  0.00             0
ATOM    311    H   1     1       4.035  -2.226  32.913  0.00  0.00             0
ATOM    312    O   1     1      13.385   2.095  35.550  0.00  0.00             0
ATOM    313    H   1     1      12.418   2.285  35.619  0.00  0.00             0
ATOM    314    H   1     1      13.558   2.386  34.633  0.00  0.00             0
ATOM    315    O   1     1       6.109  11.502  30.314  0.00  0.00             0
ATOM    316    H   1     1       6.991  11.121  30.637  0.00  0.00             0
ATOM    317    H   1     1       5.957  12.299  30.896  0.00  0.00             0
ATOM    318    O   1     1      -1.378   5.707  24.059  0.00  0.00             0
ATOM    319    H   1     1      -2.085   6.378  23.941  0.00  0.00             0
ATOM    320    H   1     1      -1.613   4.930  23.342  0.00  0.00             0
ATOM    321    O   1     1      18.888  10.372  30.800  0.00  0.00             0
ATOM    322    H   1     1      19.445  10.265  30.020  0.00  0.00             0
ATOM    323    H   1     1      19.111  11.329  31.067  0.00  0.00             0
ATOM    324    O   1     1       5.758   9.138  21.797  0.00  0.00             0
ATOM    325    H   1     1       4.831   9.158  21.889  0.00  0.00             0
ATOM    326    H   1     1       5.934   9.180  20.877  0.00  0.00             0
ATOM    327    O   1     1       2.933  14.601  32.465  0.00  0.00             0
ATOM    328    H   1     1       3.540  14.033  32.895  0.00  0.00             0
ATOM    329    H   1     1      12.626  -2.841  33.083  0.00  0.00             0
ATOM    330    O   1     1      -0.026  17.457  32.584  0.00  0.00             0
ATOM    331    H   1     1       0.106  17.187  31.664  0.00  0.00             0
ATOM    332    H   1     1       9.520  17.930  32.612  0.00  0.00             0
ATOM    333    O   1     1      14.235  12.612  34.070  0.00  0.00             0
ATOM    334    H   1     1       4.660  11.998  33.935  0.00  0.00             0
ATOM    335    H   1     1      14.747  13.153  34.798  0.00  0.00             0
ATOM    336    O   1     1      -3.012  22.619  35.409  0.00  0.00             0
ATOM    337    H   1     1      -3.634  22.804  34.744  0.00  0.00             0
ATOM    338    H   1     1       6.977  21.885  36.064  0.00  0.00             0
ATOM    339    O   1     1       5.680  14.381  35.508  0.00  0.00             0
ATOM    340    H   1     1      -4.936  15.186  35.928  0.00  0.00             0
ATOM    341    H   1     1       6.420  14.652  34.990  0.00  0.00             0
ATOM    342    O   1     1      -9.730  12.703  27.914  0.00  0.00             0
ATOM    343    H   1     1      -9.621  13.398  28.675  0.00  0.00             0
ATOM    344    H   1     1       0.380  11.783  28.418  0.00  0.00             0
ATOM    345    O   1     1       5.228  19.050  33.288  0.00  0.00             0
ATOM    346    H   1     1       4.847  18.203  33.307  0.00  0.00             0
ATOM    347    H   1     1       4.474   1.840  32.942  0.00  0.00             0
ATOM    348    O   1     1      -9.851   3.122  35.680  0.00  0.00             0
ATOM    349    H   1     1     -10.488   2.497  35.983  0.00  0.00             0
ATOM    350    H   1     1     -10.210   3.366  34.691  0.00  0.00             0
ATOM    351    O   1     1      -1.641  13.761  32.872  0.00  0.00             0
ATOM    352    H   1     1      -1.358  13.263  33.636  0.00  0.00             0
ATOM    353    H   1     1      -0.954  13.358  32.260  0.00  0.00             0
ATOM    354    O   1     1       3.823   4.932  36.110  0.00  0.00             0
ATOM    355    H   1     1       4.481   4.761  36.639  0.00  0.00             0
ATOM    356    H   1     1       3.385   4.101  35.976  0.00  0.00             0
ATOM    357    O   1     1       9.932   5.891  36.011  0.00  0.00             0
ATOM    358    H   1     1       9.362   5.231  36.348  0.00  0.00             0
ATOM    359    H   1     1      10.933   5.576  35.762  0.00  0.00             0
ATOM    360    O   1     1      -2.527  15.818  34.646  0.00  0.00             0
ATOM    361    H   1     1      -2.185  15.246  35.146  0.00  0.00             0
ATOM    362    H   1     1      -1.994  15.658  33.805  0.00  0.00             0
ATOM    363    O   1     1       6.332  17.349  30.926  0.00  0.00             0
ATOM    364    H   1     1       5.945  16.694  31.398  0.00  0.00             0
ATOM    365    H   1     1       6.788  -0.073  31.443  0.00  0.00             0
ATOM    366    O   1     1      13.175  10.830  36.375  0.00  0.00             0
ATOM    367    H   1     1      13.604  10.106  36.098  0.00  0.00             0
ATOM    368    H   1     1      13.605  11.842  35.989  0.00  0.00             0
ATOM    369    O   1     1      -0.614  -3.567  36.079  0.00  0.00             0
ATOM    370    H   1     1      -0.752  -4.487  36.143  0.00  0.00             0
ATOM    371    H   1     1      -0.137  -3.504  35.320  0.00  0.00             0
ATOM    372    O   1     1      -5.039  -0.620  36.518  0.00  0.00             0
ATOM    373    H   1     1      -4.787   0.146  36.853  0.00  0.00             0
ATOM    374    H   1     1      -6.078  -0.496  36.380  0.00  0.00             0
ATOM    375    O   1     1      -4.997   5.674  32.958  0.00  0.00             0
ATOM    376    H   1     1      -4.087   6.068  32.687  0.00  0.00             0
ATOM    377    H   1     1      -5.497   6.320  33.551  0.00  0.00             0
ATOM    378    O   1     1      -6.316   3.418  22.732  0.00  0.00             0
ATOM    379    H   1     1      -5.887   4.088  23.090  0.00  0.00             0
ATOM    380    H   1     1      -5.608   3.001  22.236  0.00  0.00             0
ATOM    381    O   1     1     -11.711  -1.401  28.388  0.00  0.00             0
ATOM    382    H   1     1     -12.081  -0.832  27.648  0.00  0.00             0
ATOM    383    H   1     1      -1.831  -2.110  28.702  0.00  0.00             0
ATOM    384    O   1     1      -8.056   9.273  30.197  0.00  0.00             0
ATOM    385    H   1     1      -7.820   9.374  31.081  0.00  0.00             0
ATOM    386    H   1     1       2.333   8.376  30.392  0.00  0.00             0
ATOM    387    O   1     1       6.949   7.551  35.992  0.00  0.00             0
ATOM    388    H   1     1      -2.798   7.867  36.470  0.00  0.00             0
ATOM    389    H   1     1       7.224   6.653  35.796  0.00  0.00             0
ATOM    390    O   1     1      -6.553  15.719  28.858  0.00  0.00             0
ATOM    391    H   1     1      -7.026  16.589  28.973  0.00  0.00             0
ATOM    392    H   1     1       4.013  15.655  27.981  0.00  0.00             0
ATOM    393    O   1     1      -4.848   9.547  34.543  0.00  0.00             0
ATOM    394    H   1     1      -4.671   8.756  35.111  0.00  0.00             0
ATOM    395    H   1     1       4.761   9.018  34.255  0.00  0.00             0
ATOM    396    O   1     1     -12.804   9.321  33.354  0.00  0.00             0
ATOM    397    H   1     1     -13.766   9.333  33.584  0.00  0.00             0
ATOM    398    H   1     1      -2.480   9.660  32.451  0.00  0.00             0
ATOM    399    O   1     1      -4.228   2.373  36.397  0.00  0.00             0
ATOM    400    H   1     1      -3.528   1.935  35.882  0.00  0.00             0
ATOM    401    H   1     1      -4.951   2.173  35.752  0.00  0.00             0
ATOM    402    O   1     1      -2.587   7.598  29.249  0.00  0.00             0
ATOM    403    H   1     1      -3.369   7.904  28.660  0.00  0.00             0
ATOM    404    H   1     1      -2.606   8.265  29.850  0.00  0.00             0
ATOM    405    O   1     1      -0.480   7.571  27.312  0.00  0.00             0
ATOM    406    H   1     1      -0.775   7.905  26.451  0.00  0.00             0
ATOM    407    H   1     1      -1.162   7.682  28.071  0.00  0.00             0
ATOM    408    O   1     1       8.313   0.664  35.649  0.00  0.00             0
ATOM    409    H   1     1       8.392   1.140  34.824  0.00  0.00             0
ATOM    410    H   1     1       7.953  -0.218  35.445  0.00  0.00             0
ATOM    411    O   1     1       0.750  16.940  30.026  0.00  0.00             0
ATOM    412    H   1     1       1.004  16.006  30.319  0.00  0.00             0
ATOM    413    H   1     1       0.139  16.930  29.214  0.00  0.00             0
ATOM    414    O   1     1     -10.004  27.912  28.550  0.00  0.00             0
ATOM    415    H   1     1     -10.091  26.986  28.193  0.00  0.00             0
ATOM    416    H   1     1      -9.258  27.438  29.001  0.00  0.00             0
ATOM    417    O   1     1      -3.292   3.495  24.944  0.00  0.00             0
ATOM    418    H   1     1      -2.652   4.050  24.400  0.00  0.00             0
ATOM    419    H   1     1      -3.169   3.844  25.863  0.00  0.00             0
ATOM    420    O   1     1      22.518  10.539  32.600  0.00  0.00             0
ATOM    421    H   1     1      22.021  10.008  33.233  0.00  0.00             0
ATOM    422    H   1     1      23.050  11.032  33.191  0.00  0.00             0
ATOM    423    O   1     1      13.795   7.066  34.479  0.00  0.00             0
ATOM    424    H   1     1      13.052   6.534  34.181  0.00  0.00             0
ATOM    425    H   1     1      14.170   6.635  35.398  0.00  0.00             0
ATOM    426    O   1     1       6.876   4.992  29.723  0.00  0.00             0
ATOM    427    H   1     1       7.090   5.838  29.551  0.00  0.00             0
ATOM    428    H   1     1       7.257   4.454  28.925  0.00  0.00             0
ATOM    429    O   1     1      -6.673  21.398  32.608  0.00  0.00             0
ATOM    430    H   1     1      -7.286  21.474  31.676  0.00  0.00             0
ATOM    431    H   1     1      -6.055  22.147  32.472  0.00  0.00             0
ATOM    432    O   1     1      -7.701  16.952  36.148  0.00  0.00             0
ATOM    433    H   1     1      -8.029  17.944  36.127  0.00  0.00             0
ATOM    434    H   1     1      -7.712  16.723  37.112  0.00  0.00             0
ATOM    435    O   1     1      -0.528   0.455  21.518  0.00  0.00             0
ATOM    436    H   1     1      -0.513   1.168  20.672  0.00  0.00             0
ATOM    437    H   1     1       9.211  -0.414  21.468  0.00  0.00             0
ATOM    438    O   1     1      15.859  -1.675  15.099  0.00  0.00             0
ATOM    439    H   1     1      16.565  -1.162  15.117  0.00  0.00             0
ATOM    440    H   1     1      25.868  -1.450  16.032  0.00  0.00             0
ATOM    441    O   1     1      14.091 -17.056  14.510  0.00  0.00             0
ATOM    442    H   1     1       4.170 -17.987  14.630  0.00  0.00             0
ATOM    443    H   1     1      14.797 -16.586  14.917  0.00  0.00             0
ATOM    444    O   1     1      17.610  -2.738  18.672  0.00  0.00             0
ATOM    445    H   1     1      18.175  -2.757  17.879  0.00  0.00             0
ATOM    446    H   1     1      28.591  -2.708  19.401  0.00  0.00             0
ATOM    447    O   1     1       2.617   5.647  15.509  0.00  0.00             0
ATOM    448    H   1     1      -8.633   5.861  15.268  0.00  0.00             0
ATOM    449    H   1     1       2.690   5.353  16.402  0.00  0.00             0
ATOM    450    O   1     1      -3.191   5.662  18.004  0.00  0.00             0
ATOM    451    H   1     1      -3.748   4.848  18.107  0.00  0.00             0
ATOM    452    H   1     1       8.030   5.288  17.968  0.00  0.00             0
ATOM    453    O   1     1      -0.134  -3.741  19.594  0.00  0.00             0
ATOM    454    H   1     1       0.580  -3.505  20.151  0.00  0.00             0
ATOM    455    H   1     1       0.528  -3.836  18.935  0.00  0.00             0
ATOM    456    O   1     1     -12.113   2.468  16.217  0.00  0.00             0
ATOM    457    H   1     1     -12.092   1.940  17.088  0.00  0.00             0
ATOM    458    H   1     1     -11.526   3.175  16.028  0.00  0.00             0
ATOM    459    O   1     1       6.988 -11.530  15.136  0.00  0.00             0
ATOM    460    H   1     1       6.669 -10.587  15.219  0.00  0.00             0
ATOM    461    H   1     1       6.797 -11.671  16.040  0.00  0.00             0
ATOM    462    O   1     1       5.636   1.200  28.460  0.00  0.00             0
ATOM    463    H   1     1       4.661   1.580  28.521  0.00  0.00             0
ATOM    464    H   1     1       5.719   0.677  29.246  0.00  0.00             0
ATOM    465    O   1     1       2.166   0.487  21.194  0.00  0.00             0
ATOM    466    H   1     1       1.340   0.294  21.628  0.00  0.00             0
ATOM    467    H   1     1       2.917   0.690  21.664  0.00  0.00             0
ATOM    468    O   1     1     -10.636   4.657  16.812  0.00  0.00             0
ATOM    469    H   1     1     -10.598   5.429  16.108  0.00  0.00             0
ATOM    470    H   1     1      -9.677   4.659  17.129  0.00  0.00             0
ATOM    471    O   1     1       5.867  -6.374  15.445  0.00  0.00             0
ATOM    472    H   1     1       4.974  -6.187  15.623  0.00  0.00             0
ATOM    473    H   1     1       6.503  -5.599  15.514  0.00  0.00             0
ATOM    474    O   1     1      -0.002  -0.686  17.181  0.00  0.00             0
ATOM    475    H   1     1       0.144  -0.241  16.351  0.00  0.00             0
ATOM    476    H   1     1      -0.609  -0.188  17.755  0.00  0.00             0
ATOM    477    O   1     1       8.401  -8.616  17.349  0.00  0.00             0
ATOM    478    H   1     1       8.786  -7.905  16.869  0.00  0.00             0
ATOM    479    H   1     1       7.765  -9.030  16.582  0.00  0.00             0
ATOM    480    O   1     1      -1.076   3.164  19.948  0.00  0.00             0
ATOM    481    H   1     1      -1.518   3.923  20.579  0.00  0.00             0
ATOM    482    H   1     1      -0.193   3.460  19.997  0.00  0.00             0
ATOM    483    O   1     1      10.121  11.286  16.470  0.00  0.00             0
ATOM    484    H   1     1      10.605  10.545  15.878  0.00  0.00             0
ATOM    485    H   1     1      10.897  11.343  17.090  0.00  0.00             0
ATOM    486    O   1     1      -5.366   4.358  14.398  0.00  0.00             0
ATOM    487    H   1     1      -6.283   4.937  14.523  0.00  0.00             0
ATOM    488    H   1     1      -4.627   4.976  14.283  0.00  0.00             0
ATOM    489    O   1     1      -7.750  16.422  19.089  0.00  0.00             0
ATOM    490    H   1     1      -8.593  16.364  18.720  0.00  0.00             0
ATOM    491    H   1     1       2.465  -0.998  19.928  0.00  0.00             0
ATOM    492    O   1     1      -2.717 -18.035  14.645  0.00  0.00             0
ATOM    493    H   1     1      -2.704 -17.294  15.166  0.00  0.00             0
ATOM    494    H   1     1       8.133 -17.901  13.934  0.00  0.00             0
ATOM    495    O   1     1      11.003  -8.627  24.804  0.00  0.00             0
ATOM    496    H   1     1       1.678  -8.595  25.104  0.00  0.00             0
ATOM    497    H   1     1      11.082  -7.573  24.904  0.00  0.00             0
ATOM    498    O   1     1      -0.470 -11.004  15.073  0.00  0.00             0
ATOM    499    H   1     1      -0.240 -10.093  15.052  0.00  0.00             0
ATOM    500    H   1     1       8.894 -11.075  15.006  0.00  0.00             0
ATOM    501    O   1     1       2.776   7.150  18.982  0.00  0.00             0
ATOM    502    H   1     1       1.783   7.140  18.787  0.00  0.00             0
ATOM    503    H   1     1      13.708   7.917  18.769  0.00  0.00             0
ATOM    504    O   1     1     -10.171   7.264  18.409  0.00  0.00             0
ATOM    505    H   1     1     -10.806   7.157  19.038  0.00  0.00             0
ATOM    506    H   1     1      -0.453   7.541  17.943  0.00  0.00             0
ATOM    507    O   1     1       1.174   9.700  14.716  0.00  0.00             0
ATOM    508    H   1     1       1.188  10.233  13.900  0.00  0.00             0
ATOM    509    H   1     1       1.930  -8.630  14.822  0.00  0.00             0
ATOM    510    O   1     1      -3.712  -9.661  19.374  0.00  0.00             0
ATOM    511    H   1     1      -3.135  -9.146  18.967  0.00  0.00             0
ATOM    512    H   1     1      -3.579 -10.437  19.018  0.00  0.00             0
ATOM    513    O   1     1      -2.661   3.014  27.708  0.00  0.00             0
ATOM    514    H   1     1      -3.156   2.189  27.760  0.00  0.00             0
ATOM    515    H   1     1      -1.912   2.805  28.216  0.00  0.00             0
ATOM    516    O   1     1       7.404  -0.405  26.111  0.00  0.00             0
ATOM    517    H   1     1       6.607   0.090  26.158  0.00  0.00             0
ATOM    518    H   1     1       7.848   0.018  25.493  0.00  0.00             0
ATOM    519    O   1     1       5.648   2.227  16.009  0.00  0.00             0
ATOM    520    H   1     1       6.674   2.232  16.174  0.00  0.00             0
ATOM    521    H   1     1       5.508   2.994  15.566  0.00  0.00             0
ATOM    522    O   1     1      -3.323  14.124  22.300  0.00  0.00             0
ATOM    523    H   1     1      -3.636  13.224  22.020  0.00  0.00             0
ATOM    524    H   1     1      -3.656  14.509  23.262  0.00  0.00             0
ATOM    525    O   1     1      16.984  17.514  22.628  0.00  0.00             0
ATOM    526    H   1     1      17.676  17.080  22.053  0.00  0.00             0
ATOM    527    H   1     1      17.502  -0.038  23.316  0.00  0.00             0
ATOM    528    O   1     1      14.218   0.262  23.219  0.00  0.00             0
ATOM    529    H   1     1      14.969   0.529  22.821  0.00  0.00             0
ATOM    530    H   1     1      14.545   0.758  24.011  0.00  0.00             0
ATOM    531    O   1     1      12.333  -6.657  18.144  0.00  0.00             0
ATOM    532    H   1     1      12.576  -5.776  17.898  0.00  0.00             0
ATOM    533    H   1     1      11.719  -6.519  18.954  0.00  0.00             0
ATOM    534    O   1     1       8.622   1.082  18.554  0.00  0.00             0
ATOM    535    H   1     1       8.683   1.920  19.043  0.00  0.00             0
ATOM    536    H   1     1       7.807   0.754  18.622  0.00  0.00             0
ATOM    537    O   1     1      18.893  -2.546  16.189  0.00  0.00             0
ATOM    538    H   1     1      18.519  -1.817  15.606  0.00  0.00             0
ATOM    539    H   1     1      19.541  -1.997  16.671  0.00  0.00             0
ATOM    540    O   1     1      -6.338   6.908  26.937  0.00  0.00             0
ATOM    541    H   1     1      -6.722   6.195  27.518  0.00  0.00             0
ATOM    542    H   1     1      -5.606   7.505  27.321  0.00  0.00             0
ATOM    543    O   1     1       8.698   1.159  23.962  0.00  0.00             0
ATOM    544    H   1     1       8.049   1.784  24.012  0.00  0.00             0
ATOM    545    H   1     1      19.313   1.117  23.021  0.00  0.00             0
ATOM    546    O   1     1       0.578   8.344  33.732  0.00  0.00             0
ATOM    547    H   1     1      -0.055   8.752  33.249  0.00  0.00             0
ATOM    548    H   1     1      10.750   8.627  34.736  0.00  0.00             0
ATOM    549    O   1     1      17.112  14.638  29.344  0.00  0.00             0
ATOM    550    H   1     1       6.103  15.171  28.947  0.00  0.00             0
ATOM    551    H   1     1      17.375  13.904  28.787  0.00  0.00             0
ATOM    552    O   1     1      -3.423  14.979  24.914  0.00  0.00             0
ATOM    553    H   1     1      -4.109  15.017  25.432  0.00  0.00             0
ATOM    554    H   1     1       7.299  15.910  25.006  0.00  0.00             0
ATOM    555    O   1     1       9.799  13.274  14.744  0.00  0.00             0
ATOM    556    H   1     1      -0.980  13.938  15.337  0.00  0.00             0
ATOM    557    H   1     1       9.737  12.616  15.351  0.00  0.00             0
ATOM    558    O   1     1      -4.272   8.826  15.897  0.00  0.00             0
ATOM    559    H   1     1      -4.972   8.693  15.341  0.00  0.00             0
ATOM    560    H   1     1       6.272   9.806  15.618  0.00  0.00             0
ATOM    561    O   1     1      -4.152 -18.111  19.107  0.00  0.00             0
ATOM    562    H   1     1      -4.891 -18.244  18.391  0.00  0.00             0
ATOM    563    H   1     1      -3.892 -19.060  19.207  0.00  0.00             0
ATOM    564    O   1     1      -7.075  -9.559  15.320  0.00  0.00             0
ATOM    565    H   1     1      -6.948 -10.476  15.512  0.00  0.00             0
ATOM    566    H   1     1      -7.272  -9.257  16.206  0.00  0.00             0
ATOM    567    O   1     1       5.598  11.850  19.800  0.00  0.00             0
ATOM    568    H   1     1       6.435  11.841  19.493  0.00  0.00             0
ATOM    569    H   1     1       5.274  12.392  19.049  0.00  0.00             0
ATOM    570    O   1     1       3.393  11.850  21.498  0.00  0.00             0
ATOM    571    H   1     1       3.833  11.830  20.672  0.00  0.00             0
ATOM    572    H   1     1       3.772  12.401  22.190  0.00  0.00             0
ATOM    573    O   1     1      -6.614   9.378  25.271  0.00  0.00             0
ATOM    574    H   1     1      -6.635   9.341  24.382  0.00  0.00             0
ATOM    575    H   1     1      -6.249   8.559  25.539  0.00  0.00             0
ATOM    576    O   1     1      -8.281  21.047  20.578  0.00  0.00             0
ATOM    577    H   1     1      -7.375  21.409  20.839  0.00  0.00             0
ATOM    578    H   1     1      -8.113  20.097  20.575  0.00  0.00             0
ATOM    579    O   1     1      14.611  -0.454  17.346  0.00  0.00             0
ATOM    580    H   1     1      14.253   0.306  16.986  0.00  0.00             0
ATOM    581    H   1     1      13.768  -0.759  18.062  0.00  0.00             0
ATOM    582    O   1     1       0.259   1.544  25.707  0.00  0.00             0
ATOM    583    H   1     1       0.904   2.089  25.225  0.00  0.00             0
ATOM    584    H   1     1      -0.325   1.311  25.025  0.00  0.00             0
ATOM    585    O   1     1       4.513  -4.003  15.417  0.00  0.00             0
ATOM    586    H   1     1       4.848  -2.954  15.657  0.00  0.00             0
ATOM    587    H   1     1       3.739  -3.777  14.965  0.00  0.00             0
ATOM    588    O   1     1      -2.313   9.565  26.171  0.00  0.00             0
ATOM    589    H   1     1      -2.489   9.215  25.266  0.00  0.00             0
ATOM    590    H   1     1      -2.216  10.544  26.082  0.00  0.00             0
ATOM    591    O   1     1       0.797  11.514  20.589  0.00  0.00             0
ATOM    592    H   1     1       0.069  12.201  20.664  0.00  0.00             0
ATOM    593    H   1     1       1.643  11.666  20.965  0.00  0.00             0
ATOM    594    O   1     1      -1.948  11.759  19.638  0.00  0.00             0
ATOM    595    H   1     1      -1.572  12.590  19.222  0.00  0.00             0
ATOM    596    H   1     1      -1.192  11.146  19.514  0.00  0.00             0
ATOM    597    O   1     1      -6.289  -7.008  28.545  0.00  0.00             0
ATOM    598    H   1     1      -5.798  -6.662  29.176  0.00  0.00             0
ATOM    599    H   1     1       3.355  -7.628  29.164  0.00  0.00             0
ATOM    600    O   1     1       9.210  -6.332  34.911  0.00  0.00             0
ATOM    601    H   1     1       8.509  -6.778  34.276  0.00  0.00             0
ATOM    602    H   1     1      20.070  -7.035  35.172  0.00  0.00             0
ATOM    603    O   1     1       4.044  -2.982  22.815  0.00  0.00             0
ATOM    604    H   1     1      -6.397  -2.108  22.970  0.00  0.00             0
ATOM    605    H   1     1       5.005  -3.025  22.457  0.00  0.00             0
ATOM    606    O   1     1      -1.373   7.292  20.574  0.00  0.00             0
ATOM    607    H   1     1      -2.125   7.625  20.088  0.00  0.00             0
ATOM    608    H   1     1       9.378   7.994  20.999  0.00  0.00             0
ATOM    609    O   1     1      15.085  -3.765  18.201  0.00  0.00             0
ATOM    610    H   1     1       5.577  -3.365  18.557  0.00  0.00             0
ATOM    611    H   1     1      15.221  -4.162  17.386  0.00  0.00             0
ATOM    612    O   1     1      -7.302   9.482  22.651  0.00  0.00             0
ATOM    613    H   1     1      -7.506  10.345  22.318  0.00  0.00             0
ATOM    614    H   1     1       2.356   8.929  22.231  0.00  0.00             0
ATOM    615    O   1     1      -8.404  -4.010  17.672  0.00  0.00             0
ATOM    616    H   1     1      -8.646  -3.580  16.819  0.00  0.00             0
ATOM    617    H   1     1      -7.773  -3.382  18.139  0.00  0.00             0
ATOM    618    O   1     1       7.738   4.795  21.567  0.00  0.00             0
ATOM    619    H   1     1       7.989   5.675  21.179  0.00  0.00             0
ATOM    620    H   1     1       6.795   4.977  21.507  0.00  0.00             0
ATOM    621    O   1     1      -4.216  13.670  31.840  0.00  0.00             0
ATOM    622    H   1     1      -3.295  13.791  32.160  0.00  0.00             0
ATOM    623    H   1     1      -4.246  14.217  31.109  0.00  0.00             0
ATOM    624    O   1     1      -4.272  -6.404  23.488  0.00  0.00             0
ATOM    625    H   1     1      -4.637  -7.206  23.101  0.00  0.00             0
ATOM    626    H   1     1      -4.865  -6.240  24.175  0.00  0.00             0
ATOM    627    O   1     1       1.197   0.328  14.722  0.00  0.00             0
ATOM    628    H   1     1       2.066   0.509  15.075  0.00  0.00             0
ATOM    629    H   1     1       1.170   0.798  13.771  0.00  0.00             0
ATOM    630    O   1     1      -7.791   4.432  18.015  0.00  0.00             0
ATOM    631    H   1     1      -7.765   5.278  18.460  0.00  0.00             0
ATOM    632    H   1     1      -8.076   3.953  18.855  0.00  0.00             0
ATOM    633    O   1     1      -5.154   5.395  24.785  0.00  0.00             0
ATOM    634    H   1     1      -5.707   5.630  25.681  0.00  0.00             0
ATOM    635    H   1     1      -4.469   4.835  24.972  0.00  0.00             0
ATOM    636    O   1     1       9.126  -5.721  24.219  0.00  0.00             0
ATOM    637    H   1     1       9.407  -4.781  24.040  0.00  0.00             0
ATOM    638    H   1     1       8.158  -5.811  23.860  0.00  0.00             0
ATOM    639    O   1     1      -0.075   2.767  28.310  0.00  0.00             0
ATOM    640    H   1     1       0.117   3.602  27.927  0.00  0.00             0
ATOM    641    H   1     1      -0.172   2.321  27.575  0.00  0.00             0
ATOM    642    O   1     1       1.405  14.839  21.889  0.00  0.00             0
ATOM    643    H   1     1       1.109  14.612  22.788  0.00  0.00             0
ATOM    644    H   1     1       2.320  15.056  21.851  0.00  0.00             0
ATOM    645    O   1     1       1.467   5.939  33.117  0.00  0.00             0
ATOM    646    H   1     1       1.171   6.800  33.289  0.00  0.00             0
ATOM    647    H   1     1       1.824   6.104  32.280  0.00  0.00             0
ATOM    648    O   1     1       1.516  -3.112  14.689  0.00  0.00             0
ATOM    649    H   1     1       0.994  -2.166  14.608  0.00  0.00             0
ATOM    650    H   1     1       0.837  -3.822  14.703  0.00  0.00             0
ATOM    651    O   1     1      -9.514  14.432  24.461  0.00  0.00             0
ATOM    652    H   1     1      -9.393  15.239  25.191  0.00  0.00             0
ATOM    653    H   1     1       1.238  -4.056  24.882  0.00  0.00             0
ATOM    654    O   1     1      -5.056 -14.164  18.410  0.00  0.00             0
ATOM    655    H   1     1      -4.812 -14.410  17.410  0.00  0.00             0
ATOM    656    H   1     1       4.409 -13.627  18.155  0.00  0.00             0
ATOM    657    O   1     1      14.819  -3.057  26.286  0.00  0.00             0
ATOM    658    H   1     1       4.326  -4.034  26.308  0.00  0.00             0
ATOM    659    H   1     1      14.258  -2.661  25.474  0.00  0.00             0
ATOM    660    O   1     1       1.995  12.449  25.722  0.00  0.00             0
ATOM    661    H   1     1       1.433  12.497  26.539  0.00  0.00             0
ATOM    662    H   1     1      13.186  12.165  25.932  0.00  0.00             0
ATOM    663    O   1     1      -0.205   8.807  36.406  0.00  0.00             0
ATOM    664    H   1     1     -10.468   7.851  36.303  0.00  0.00             0
ATOM    665    H   1     1       0.553   9.046  37.014  0.00  0.00             0
ATOM    666    O   1     1      -6.923  20.350  27.694  0.00  0.00             0
ATOM    667    H   1     1      -7.549  19.785  28.206  0.00  0.00             0
ATOM    668    H   1     1       3.140  20.314  26.761  0.00  0.00             0
ATOM    669    O   1     1       8.045  24.432  32.730  0.00  0.00             0
ATOM    670    H   1     1       8.794  23.885  33.067  0.00  0.00             0
ATOM    671    H   1     1       8.099   7.309  33.379  0.00  0.00             0
ATOM    672    O   1     1       5.292   1.160  25.579  0.00  0.00             0
ATOM    673    H   1     1       5.669   2.098  25.265  0.00  0.00             0
ATOM    674    H   1     1       5.036   1.136  26.640  0.00  0.00             0
ATOM    675    O   1     1       8.701   3.233  30.915  0.00  0.00             0
ATOM    676    H   1     1       8.092   4.005  30.863  0.00  0.00             0
ATOM    677    H   1     1       9.130   3.063  30.075  0.00  0.00             0
ATOM    678    O   1     1      -2.603   8.424  23.589  0.00  0.00             0
ATOM    679    H   1     1      -3.224   8.830  23.112  0.00  0.00             0
ATOM    680    H   1     1      -1.771   8.600  23.102  0.00  0.00             0
ATOM    681    O   1     1      -5.062   6.270  22.032  0.00  0.00             0
ATOM    682    H   1     1      -5.015   6.242  22.976  0.00  0.00             0
ATOM    683    H   1     1      -4.769   7.114  21.646  0.00  0.00             0
ATOM    684    O   1     1      -6.234   9.231  17.886  0.00  0.00             0
ATOM    685    H   1     1      -5.713   9.475  17.132  0.00  0.00             0
ATOM    686    H   1     1      -6.690  10.013  18.091  0.00  0.00             0
ATOM    687    O   1     1      -0.266   9.250  22.136  0.00  0.00             0
ATOM    688    H   1     1       0.119   9.332  23.011  0.00  0.00             0
ATOM    689    H   1     1      -0.255  -7.857  21.769  0.00  0.00             0
ATOM    690    O   1     1      -1.618  -1.999  21.733  0.00  0.00             0
ATOM    691    H   1     1      -2.256  -2.620  21.869  0.00  0.00             0
ATOM    692    H   1     1      -0.786  -2.396  21.857  0.00  0.00             0
ATOM    693    O   1     1       0.836   4.805  26.193  0.00  0.00             0
ATOM    694    H   1     1       0.168   4.771  25.431  0.00  0.00             0
ATOM    695    H   1     1       0.574   5.621  26.605  0.00  0.00             0
ATOM    696    O   1     1       2.999  18.278  29.592  0.00  0.00             0
ATOM    697    H   1     1       2.156  18.000  29.935  0.00  0.00             0
ATOM    698    H   1     1       3.118  19.070  30.169  0.00  0.00             0
ATOM    699    O   1     1       2.647  20.653  25.020  0.00  0.00             0
ATOM    700    H   1     1       2.239  21.464  25.318  0.00  0.00             0
ATOM    701    H   1     1       3.018  20.812  24.264  0.00  0.00             0
ATOM    702    O   1     1       1.759  14.324  30.021  0.00  0.00             0
ATOM    703    H   1     1       2.451  14.130  29.387  0.00  0.00             0
ATOM    704    H   1     1       2.107  14.164  30.909  0.00  0.00             0
ATOM    705   Al   1     1       6.290   4.126   8.794  0.00  0.00             0
ATOM    706   Al   1     1       3.726  -0.272   8.846  0.00  0.00             0
ATOM    707   Al   1     1       3.792   5.774   8.811  0.00  0.00             0
ATOM    708   Al   1     1       6.251   1.105   8.945  0.00  0.00             0
ATOM    709   Si   1     1       2.037   5.523  11.576  0.00  0.00             0
ATOM    710   Si   1     1       4.597   1.082  11.674  0.00  0.00             0
ATOM    711   Si   1     1       4.436   7.096  11.663  0.00  0.00             0
ATOM    712   Si   1     1       7.153   2.698  11.599  0.00  0.00             0
ATOM    713    O   1     1       7.352   5.564  10.023  0.00  0.00             0
ATOM    714    O   1     1       4.738   0.956  10.010  0.00  0.00             0
ATOM    715    O   1     1       6.912   2.740   9.981  0.00  0.00             0
ATOM    716    O   1     1       4.433   7.209  10.004  0.00  0.00             0
ATOM    717    O   1     1       7.083   4.116  12.095  0.00  0.00             0
ATOM    718    O   1     1       4.476   8.529  12.149  0.00  0.00             0
ATOM    719    O   1     1       5.805   6.462  11.998  0.00  0.00             0
ATOM    720    O   1     1       3.421   1.923  11.912  0.00  0.00             0
ATOM    721    O   1     1       5.886   1.900  12.089  0.00  0.00             0
ATOM    722    O   1     1       3.216   6.290  12.146  0.00  0.00             0
ATOM    723    O   1     1       7.209  -0.127   9.977  0.00  0.00             0
ATOM    724    O   1     1       4.739   4.303   9.924  0.00  0.00             0
ATOM    725    O   1     1       3.072   7.147   7.811  0.00  0.00             0
ATOM    726    O   1     1       5.629   2.661   7.720  0.00  0.00             0
ATOM    727    O   1     1       7.911   4.314   7.756  0.00  0.00             0
ATOM    728    O   1     1       5.499  -0.006   7.672  0.00  0.00             0
ATOM    729    O   1     1       8.078   1.193   7.866  0.00  0.00             0
ATOM    730    O   1     1       5.443   5.514   7.644  0.00  0.00             0
ATOM    731    H   1     1       6.916   7.763  10.205  0.00  0.00             0
ATOM    732    H   1     1       4.295   3.668  10.571  0.00  0.00             0
ATOM    733    H   1     1       7.807   7.126   6.738  0.00  0.00             0
ATOM    734    H   1     1       5.303   2.706   7.000  0.00  0.00             0
ATOM    735    H   1     1       8.407   3.871   7.033  0.00  0.00             0
ATOM    736    H   1     1       5.699   7.946   7.731  0.00  0.00             0
ATOM    737    H   1     1       6.202   5.802   7.125  0.00  0.00             0
ATOM    738    H   1     1       8.685   2.067   7.787  0.00  0.00             0
ATOM    739   Al   1     1       9.540   3.258   1.397  0.00  0.00             0
ATOM    740   Al   1     1       6.875  -1.111   1.620  0.00  0.00             0
ATOM    741   Al   1     1       6.851   4.738   1.375  0.00  0.00             0
ATOM    742   Al   1     1       9.511   0.242   1.506  0.00  0.00             0
ATOM    743   Si   1     1       5.099   4.517   4.308  0.00  0.00             0
ATOM    744   Si   1     1       7.763   0.192   4.405  0.00  0.00             0
ATOM    745   Si   1     1       7.610   5.967   4.255  0.00  0.00             0
ATOM    746   Si   1     1      10.289   1.809   4.272  0.00  0.00             0
ATOM    747    O   1     1      10.478   4.592   2.683  0.00  0.00             0
ATOM    748    O   1     1       7.946   0.095   2.747  0.00  0.00             0
ATOM    749    O   1     1      10.268   1.933   2.668  0.00  0.00             0
ATOM    750    O   1     1       7.479   6.048   2.656  0.00  0.00             0
ATOM    751    O   1     1      10.464   3.298   4.814  0.00  0.00             0
ATOM    752    O   1     1       7.508   7.492   4.767  0.00  0.00             0
ATOM    753    O   1     1       9.041   5.336   4.560  0.00  0.00             0
ATOM    754    O   1     1       6.467   1.006   4.771  0.00  0.00             0
ATOM    755    O   1     1       9.010   1.023   4.822  0.00  0.00             0
ATOM    756    O   1     1       6.418   5.178   4.870  0.00  0.00             0
ATOM    757    O   1     1      10.339  -1.144   2.677  0.00  0.00             0
ATOM    758    O   1     1       7.863   3.384   2.583  0.00  0.00             0
ATOM    759    O   1     1       6.240   6.219   0.348  0.00  0.00             0
ATOM    760    O   1     1       8.887   1.773   0.550  0.00  0.00             0
ATOM    761    O   1     1      11.124   3.441   0.261  0.00  0.00             0
ATOM    762    O   1     1       8.499  -0.893   0.428  0.00  0.00             0
ATOM    763    O   1     1      11.161   0.043   0.483  0.00  0.00             0
ATOM    764    O   1     1       8.473   4.563   0.375  0.00  0.00             0
ATOM    765    H   1     1      10.021   6.941   2.591  0.00  0.00             0
ATOM    766    H   1     1       7.160   2.997   2.958  0.00  0.00             0
ATOM    767    H   1     1      10.707   6.327  -0.186  0.00  0.00             0
ATOM    768    H   1     1       8.473   1.704  -0.273  0.00  0.00             0
ATOM    769    H   1     1      11.520   3.160  -0.618  0.00  0.00             0
ATOM    770    H   1     1       8.766   8.050  -0.576  0.00  0.00             0
ATOM    771    H   1     1       9.291   5.111   0.075  0.00  0.00             0
ATOM    772    H   1     1      11.213   0.445  -0.281  0.00  0.00             0
ATOM    773   Al   1     1       6.122  -4.720   8.897  0.00  0.00             0
ATOM    774   Al   1     1       3.770  -9.162   8.916  0.00  0.00             0
ATOM    775   Al   1     1       3.590  -3.139   8.744  0.00  0.00             0
ATOM    776   Al   1     1       6.252  -7.743   8.829  0.00  0.00             0
ATOM    777   Si   1     1       1.919  -3.382  11.564  0.00  0.00             0
ATOM    778   Si   1     1       4.581  -7.858  11.576  0.00  0.00             0
ATOM    779   Si   1     1       4.469  -1.913  11.551  0.00  0.00             0
ATOM    780   Si   1     1       7.133  -6.365  11.582  0.00  0.00             0
ATOM    781    O   1     1       7.147  -3.480   9.937  0.00  0.00             0
ATOM    782    O   1     1       4.686  -8.008   9.939  0.00  0.00             0
ATOM    783    O   1     1       6.761  -6.250   9.980  0.00  0.00             0
ATOM    784    O   1     1       4.454  -1.715   9.981  0.00  0.00             0
ATOM    785    O   1     1       7.010  -4.838  12.044  0.00  0.00             0
ATOM    786    O   1     1       4.534  -0.446  12.077  0.00  0.00             0
ATOM    787    O   1     1       5.768  -2.661  11.935  0.00  0.00             0
ATOM    788    O   1     1       3.369  -7.020  11.795  0.00  0.00             0
ATOM    789    O   1     1       5.931  -7.278  12.080  0.00  0.00             0
ATOM    790    O   1     1       3.144  -2.601  11.985  0.00  0.00             0
ATOM    791    O   1     1       7.180  -9.203   9.827  0.00  0.00             0
ATOM    792    O   1     1       4.549  -4.524   9.971  0.00  0.00             0
ATOM    793    O   1     1       3.040  -1.688   7.782  0.00  0.00             0
ATOM    794    O   1     1       5.595  -6.283   7.771  0.00  0.00             0
ATOM    795    O   1     1       7.794  -4.746   7.711  0.00  0.00             0
ATOM    796    O   1     1       5.280  -9.170   7.828  0.00  0.00             0
ATOM    797    O   1     1       7.980  -7.680   7.875  0.00  0.00             0
ATOM    798    O   1     1       5.325  -3.362   7.786  0.00  0.00             0
ATOM    799    H   1     1       7.121  -0.906  10.564  0.00  0.00             0
ATOM    800    H   1     1       4.068  -5.506  10.025  0.00  0.00             0
ATOM    801    H   1     1       7.622  -1.320   6.651  0.00  0.00             0
ATOM    802    H   1     1       5.302  -5.904   6.961  0.00  0.00             0
ATOM    803    H   1     1       7.787  -4.922   6.764  0.00  0.00             0
ATOM    804    H   1     1       5.794  -0.495   6.958  0.00  0.00             0
ATOM    805    H   1     1       5.870  -2.625   7.580  0.00  0.00             0
ATOM    806    H   1     1       8.127  -7.025   7.110  0.00  0.00             0
ATOM    807   Al   1     1       9.497  -5.760   1.621  0.00  0.00             0
ATOM    808   Al   1     1       6.880  -9.989   1.191  0.00  0.00             0
ATOM    809   Al   1     1       6.645  -4.096   1.285  0.00  0.00             0
ATOM    810   Al   1     1       9.563  -8.700   1.468  0.00  0.00             0
ATOM    811   Si   1     1       5.207  -4.313   4.153  0.00  0.00             0
ATOM    812   Si   1     1       7.429  -8.906   4.148  0.00  0.00             0
ATOM    813   Si   1     1       7.752  -2.680   4.117  0.00  0.00             0
ATOM    814   Si   1     1       9.968  -7.377   4.281  0.00  0.00             0
ATOM    815    O   1     1      10.363  -4.514   2.729  0.00  0.00             0
ATOM    816    O   1     1       7.690  -9.066   2.600  0.00  0.00             0
ATOM    817    O   1     1       9.897  -7.246   2.676  0.00  0.00             0
ATOM    818    O   1     1       7.585  -2.540   2.564  0.00  0.00             0
ATOM    819    O   1     1      10.014  -5.832   4.852  0.00  0.00             0
ATOM    820    O   1     1       7.672  -1.241   4.770  0.00  0.00             0
ATOM    821    O   1     1       9.115  -3.356   4.491  0.00  0.00             0
ATOM    822    O   1     1       6.128  -8.180   4.428  0.00  0.00             0
ATOM    823    O   1     1       8.758  -8.190   4.798  0.00  0.00             0
ATOM    824    O   1     1       6.521  -3.541   4.637  0.00  0.00             0
ATOM    825    O   1     1      10.240 -10.094   2.447  0.00  0.00             0
ATOM    826    O   1     1       7.675  -5.398   2.361  0.00  0.00             0
ATOM    827    O   1     1       6.086  -2.572   0.452  0.00  0.00             0
ATOM    828    O   1     1       8.605  -7.208   0.443  0.00  0.00             0
ATOM    829    O   1     1      10.904  -5.532   0.355  0.00  0.00             0
ATOM    830    O   1     1       8.439 -10.096   0.197  0.00  0.00             0
ATOM    831    O   1     1      11.026  -8.722   0.392  0.00  0.00             0
ATOM    832    O   1     1       8.569  -4.295   0.231  0.00  0.00             0
ATOM    833    H   1     1       9.898  -1.993   3.118  0.00  0.00             0
ATOM    834    H   1     1       7.109  -6.119   2.356  0.00  0.00             0
ATOM    835    H   1     1      10.394  -2.528  -0.209  0.00  0.00             0
ATOM    836    H   1     1       8.164  -6.675  -0.230  0.00  0.00             0
ATOM    837    H   1     1      10.339  -5.202  -0.496  0.00  0.00             0
ATOM    838    H   1     1       8.161  -1.200  -0.613  0.00  0.00             0
ATOM    839    H   1     1       9.041  -3.363   0.233  0.00  0.00             0
ATOM    840    H   1     1      11.700  -8.284   0.158  0.00  0.00             0
ATOM    841   Al   1     1       1.301   4.346   8.656  0.00  0.00             0
ATOM    842   Al   1     1      -1.407  -0.313   8.753  0.00  0.00             0
ATOM    843   Al   1     1      -1.465   5.690   8.881  0.00  0.00             0
ATOM    844   Al   1     1       1.126   1.245   8.774  0.00  0.00             0
ATOM    845   Si   1     1      -3.113   5.593  11.613  0.00  0.00             0
ATOM    846   Si   1     1      -0.464   1.080  11.507  0.00  0.00             0
ATOM    847   Si   1     1      -0.582   7.099  11.501  0.00  0.00             0
ATOM    848   Si   1     1       2.026   2.552  11.589  0.00  0.00             0
ATOM    849    O   1     1       2.230   5.478   9.961  0.00  0.00             0
ATOM    850    O   1     1      -0.335   1.016   9.937  0.00  0.00             0
ATOM    851    O   1     1       1.808   2.579   9.974  0.00  0.00             0
ATOM    852    O   1     1      -0.714   7.128   9.859  0.00  0.00             0
ATOM    853    O   1     1       2.011   4.063  12.023  0.00  0.00             0
ATOM    854    O   1     1      -0.688   8.586  12.052  0.00  0.00             0
ATOM    855    O   1     1       0.698   6.381  11.765  0.00  0.00             0
ATOM    856    O   1     1      -1.745   2.078  11.881  0.00  0.00             0
ATOM    857    O   1     1       0.740   1.807  12.157  0.00  0.00             0
ATOM    858    O   1     1      -1.774   6.259  12.144  0.00  0.00             0
ATOM    859    O   1     1       1.946  -0.338   9.832  0.00  0.00             0
ATOM    860    O   1     1      -0.391   4.344   9.624  0.00  0.00             0
ATOM    861    O   1     1       8.258   7.090   7.639  0.00  0.00             0
ATOM    862    O   1     1       0.422   2.627   7.689  0.00  0.00             0
ATOM    863    O   1     1       2.913   4.448   7.553  0.00  0.00             0
ATOM    864    O   1     1       0.150  -0.202   7.691  0.00  0.00             0
ATOM    865    O   1     1       2.888   1.144   7.979  0.00  0.00             0
ATOM    866    O   1     1       0.338   5.590   7.616  0.00  0.00             0
ATOM    867    H   1     1       1.967   7.795   9.880  0.00  0.00             0
ATOM    868    H   1     1      -0.841   3.571   9.971  0.00  0.00             0
ATOM    869    H   1     1       2.553   7.445   7.053  0.00  0.00             0
ATOM    870    H   1     1       0.166   2.926   6.908  0.00  0.00             0
ATOM    871    H   1     1       3.213   4.430   6.662  0.00  0.00             0
ATOM    872    H   1     1       0.581   7.884   7.689  0.00  0.00             0
ATOM    873    H   1     1       0.737   6.083   7.014  0.00  0.00             0
ATOM    874    H   1     1       3.341   1.917   8.013  0.00  0.00             0
ATOM    875   Al   1     1       4.525   3.023   1.639  0.00  0.00             0
ATOM    876   Al   1     1       1.706  -1.275   1.710  0.00  0.00             0
ATOM    877   Al   1     1       1.805   4.918   1.505  0.00  0.00             0
ATOM    878   Al   1     1       4.289   0.283   1.705  0.00  0.00             0
ATOM    879   Si   1     1       0.077   4.713   4.307  0.00  0.00             0
ATOM    880   Si   1     1       2.493   0.095   4.507  0.00  0.00             0
ATOM    881   Si   1     1       2.601   6.251   4.284  0.00  0.00             0
ATOM    882   Si   1     1       5.044   1.606   4.546  0.00  0.00             0
ATOM    883    O   1     1       5.299   4.303   2.709  0.00  0.00             0
ATOM    884    O   1     1       2.678  -0.078   2.847  0.00  0.00             0
ATOM    885    O   1     1       4.954   1.682   2.861  0.00  0.00             0
ATOM    886    O   1     1       2.477   6.355   2.671  0.00  0.00             0
ATOM    887    O   1     1       4.933   3.155   4.951  0.00  0.00             0
ATOM    888    O   1     1       2.658   7.707   4.787  0.00  0.00             0
ATOM    889    O   1     1       3.951   5.517   4.604  0.00  0.00             0
ATOM    890    O   1     1       1.200   0.928   4.719  0.00  0.00             0
ATOM    891    O   1     1       3.788   0.824   4.939  0.00  0.00             0
ATOM    892    O   1     1       1.344   5.533   4.718  0.00  0.00             0
ATOM    893    O   1     1       5.266  -1.062   2.742  0.00  0.00             0
ATOM    894    O   1     1       2.623   3.449   2.622  0.00  0.00             0
ATOM    895    O   1     1      11.507   6.310   0.374  0.00  0.00             0
ATOM    896    O   1     1       3.542   1.582   0.685  0.00  0.00             0
ATOM    897    O   1     1       5.954   3.221   0.456  0.00  0.00             0
ATOM    898    O   1     1       3.339  -1.066   0.544  0.00  0.00             0
ATOM    899    O   1     1       5.889   0.215   0.565  0.00  0.00             0
ATOM    900    O   1     1       3.365   4.548   0.425  0.00  0.00             0
ATOM    901    H   1     1       4.409   7.053   2.131  0.00  0.00             0
ATOM    902    H   1     1       1.917   2.845   2.550  0.00  0.00             0
ATOM    903    H   1     1       6.677   5.915  -0.529  0.00  0.00             0
ATOM    904    H   1     1       2.810   2.030   0.141  0.00  0.00             0
ATOM    905    H   1     1       6.665   2.590   0.175  0.00  0.00             0
ATOM    906    H   1     1       3.403   7.774  -0.580  0.00  0.00             0
ATOM    907    H   1     1       3.882   5.078  -0.138  0.00  0.00             0
ATOM    908    H   1     1       5.705   0.839  -0.113  0.00  0.00             0
ATOM    909   Al   1     1       1.229  -4.744   8.734  0.00  0.00             0
ATOM    910   Al   1     1      -1.435  -9.108   8.714  0.00  0.00             0
ATOM    911   Al   1     1      -1.492  -3.296   8.596  0.00  0.00             0
ATOM    912   Al   1     1       1.084  -7.608   8.822  0.00  0.00             0
ATOM    913   Si   1     1      -3.324  -3.413  11.578  0.00  0.00             0
ATOM    914   Si   1     1      -0.637  -7.857  11.549  0.00  0.00             0
ATOM    915   Si   1     1      -0.804  -1.905  11.506  0.00  0.00             0
ATOM    916   Si   1     1       1.952  -6.333  11.579  0.00  0.00             0
ATOM    917    O   1     1       2.014  -3.560   9.877  0.00  0.00             0
ATOM    918    O   1     1      -0.502  -7.783   9.827  0.00  0.00             0
ATOM    919    O   1     1       1.861  -6.266   9.940  0.00  0.00             0
ATOM    920    O   1     1      -0.983  -1.819   9.884  0.00  0.00             0
ATOM    921    O   1     1       1.894  -4.818  12.114  0.00  0.00             0
ATOM    922    O   1     1      -0.849  -0.430  11.963  0.00  0.00             0
ATOM    923    O   1     1       0.491  -2.645  11.745  0.00  0.00             0
ATOM    924    O   1     1      -1.869  -7.017  11.915  0.00  0.00             0
ATOM    925    O   1     1       0.636  -7.152  12.016  0.00  0.00             0
ATOM    926    O   1     1      -2.057  -2.627  11.988  0.00  0.00             0
ATOM    927    O   1     1       2.097  -9.005   9.933  0.00  0.00             0
ATOM    928    O   1     1      -0.585  -4.626   9.511  0.00  0.00             0
ATOM    929    O   1     1       7.997  -1.837   7.565  0.00  0.00             0
ATOM    930    O   1     1       0.583  -6.253   7.695  0.00  0.00             0
ATOM    931    O   1     1       2.798  -4.564   7.551  0.00  0.00             0
ATOM    932    O   1     1       0.125  -9.019   7.666  0.00  0.00             0
ATOM    933    O   1     1       2.801  -7.910   7.557  0.00  0.00             0
ATOM    934    O   1     1       0.230  -3.376   7.381  0.00  0.00             0
ATOM    935    H   1     1       1.397  -1.118   9.578  0.00  0.00             0
ATOM    936    H   1     1      -1.174  -5.409   9.494  0.00  0.00             0
ATOM    937    H   1     1       2.332  -1.635   7.124  0.00  0.00             0
ATOM    938    H   1     1      -0.205  -6.038   7.056  0.00  0.00             0
ATOM    939    H   1     1       2.935  -5.139   7.008  0.00  0.00             0
ATOM    940    H   1     1       0.001  -0.125   6.868  0.00  0.00             0
ATOM    941    H   1     1       0.708  -3.424   6.598  0.00  0.00             0
ATOM    942    H   1     1       3.636  -7.458   7.194  0.00  0.00             0
ATOM    943   Al   1     1       4.266  -5.582   1.395  0.00  0.00             0
ATOM    944   Al   1     1       1.746 -10.100   1.480  0.00  0.00             0
ATOM    945   Al   1     1       1.509  -4.248   1.467  0.00  0.00             0
ATOM    946   Al   1     1       4.259  -8.517   1.162  0.00  0.00             0
ATOM    947   Si   1     1      -0.113  -4.382   4.258  0.00  0.00             0
ATOM    948   Si   1     1       2.430  -8.713   4.205  0.00  0.00             0
ATOM    949   Si   1     1       2.542  -2.914   4.375  0.00  0.00             0
ATOM    950   Si   1     1       4.950  -7.212   4.044  0.00  0.00             0
ATOM    951    O   1     1       5.189  -4.422   2.538  0.00  0.00             0
ATOM    952    O   1     1       2.584  -8.935   2.628  0.00  0.00             0
ATOM    953    O   1     1       4.907  -7.123   2.392  0.00  0.00             0
ATOM    954    O   1     1       2.268  -2.796   2.710  0.00  0.00             0
ATOM    955    O   1     1       5.096  -5.805   4.644  0.00  0.00             0
ATOM    956    O   1     1       2.316  -1.431   4.877  0.00  0.00             0
ATOM    957    O   1     1       3.971  -3.445   4.480  0.00  0.00             0
ATOM    958    O   1     1       1.068  -8.007   4.467  0.00  0.00             0
ATOM    959    O   1     1       3.628  -7.852   4.533  0.00  0.00             0
ATOM    960    O   1     1       1.279  -3.756   4.735  0.00  0.00             0
ATOM    961    O   1     1       5.130 -10.092   2.106  0.00  0.00             0
ATOM    962    O   1     1       2.630  -5.511   2.566  0.00  0.00             0
ATOM    963    O   1     1      11.236  -2.781   0.292  0.00  0.00             0
ATOM    964    O   1     1       3.485  -7.062   0.280  0.00  0.00             0
ATOM    965    O   1     1       5.833  -5.342   0.248  0.00  0.00             0
ATOM    966    O   1     1       3.129  -9.814   0.248  0.00  0.00             0
ATOM    967    O   1     1       5.980  -8.530   0.306  0.00  0.00             0
ATOM    968    O   1     1       3.230  -4.257   0.342  0.00  0.00             0
ATOM    969    H   1     1       4.714  -1.770   2.862  0.00  0.00             0
ATOM    970    H   1     1       2.286  -5.916   3.344  0.00  0.00             0
ATOM    971    H   1     1       5.110  -2.532   0.076  0.00  0.00             0
ATOM    972    H   1     1       2.766  -6.558  -0.394  0.00  0.00             0
ATOM    973    H   1     1       6.045  -5.717  -0.552  0.00  0.00             0
ATOM    974    H   1     1       3.420  -0.845  -0.335  0.00  0.00             0
ATOM    975    H   1     1       2.867  -3.657  -0.398  0.00  0.00             0
ATOM    976    H   1     1       6.559  -7.742   0.290  0.00  0.00             0
END
