# Supplementary material for: Competing Nuclear Quantum Effects and Hydrogen-Bond Jumps in Hydrated Kaolinite
Source: J Phys Chem Lett. 2023 Feb 6;14(6):1542–7. doi: 10.1021/acs.jpclett.2c03896 (PMC9940297; doi:10.1021/acs.jpclett.2c03896)
Supplement: Supplementary file 1 — jz2c03896_si_001.zip [file jz2c03896_si_001.zip › Clay_NQEs_HBond_Jumps_SI/silica-surface/QM/prod-1/init.14.pdb]

TITLE     Step:      400000  Bead:      14 positions{angstrom}  cell{angstrom}
CRYST1   10.307   17.884   76.812  91.93 105.05  89.80 P 1           1
ATOM      1   Al   1     1     -13.493  12.455  42.581  0.00  0.00             0
ATOM      2   Al   1     1     -11.031  17.067  42.279  0.00  0.00             0
ATOM      3   Al   1     1     -11.005  10.996  42.536  0.00  0.00             0
ATOM      4   Al   1     1     -13.485  15.569  42.327  0.00  0.00             0
ATOM      5   Si   1     1      -9.165  11.217  39.672  0.00  0.00             0
ATOM      6   Si   1     1     -11.868  15.748  39.456  0.00  0.00             0
ATOM      7   Si   1     1     -11.705   9.563  39.747  0.00  0.00             0
ATOM      8   Si   1     1     -14.348  14.170  39.609  0.00  0.00             0
ATOM      9    O   1     1     -14.444  11.248  41.477  0.00  0.00             0
ATOM     10    O   1     1     -11.974  15.891  41.160  0.00  0.00             0
ATOM     11    O   1     1     -14.333  14.126  41.238  0.00  0.00             0
ATOM     12    O   1     1     -11.490   9.464  41.411  0.00  0.00             0
ATOM     13    O   1     1     -14.285  12.673  39.218  0.00  0.00             0
ATOM     14    O   1     1     -11.738   8.094  39.319  0.00  0.00             0
ATOM     15    O   1     1     -13.037  10.351  39.553  0.00  0.00             0
ATOM     16    O   1     1     -10.651  14.901  39.284  0.00  0.00             0
ATOM     17    O   1     1     -13.250  15.020  39.105  0.00  0.00             0
ATOM     18    O   1     1     -10.477  10.339  39.203  0.00  0.00             0
ATOM     19    O   1     1     -14.563  16.902  41.374  0.00  0.00             0
ATOM     20    O   1     1     -11.871  12.284  41.376  0.00  0.00             0
ATOM     21    O   1     1     -10.130   9.619  43.691  0.00  0.00             0
ATOM     22    O   1     1     -12.830  14.156  43.282  0.00  0.00             0
ATOM     23    O   1     1     -15.141  12.337  43.803  0.00  0.00             0
ATOM     24    O   1     1     -12.732  17.018  43.434  0.00  0.00             0
ATOM     25    O   1     1     -15.174  15.519  43.496  0.00  0.00             0
ATOM     26    O   1     1     -12.682  11.152  43.659  0.00  0.00             0
ATOM     27    H   1     1     -14.101   8.619  41.892  0.00  0.00             0
ATOM     28    H   1     1     -11.587  12.958  40.596  0.00  0.00             0
ATOM     29    H   1     1     -15.389   9.313  44.609  0.00  0.00             0
ATOM     30    H   1     1     -11.951  14.361  43.280  0.00  0.00             0
ATOM     31    H   1     1     -15.228  12.489  44.673  0.00  0.00             0
ATOM     32    H   1     1     -13.014   7.867  44.557  0.00  0.00             0
ATOM     33    H   1     1     -12.994  10.126  43.639  0.00  0.00             0
ATOM     34    H   1     1     -15.165  14.624  43.886  0.00  0.00             0
ATOM     35   Al   1     1     -13.493  14.812  49.682  0.00  0.00             0
ATOM     36   Al   1     1     -10.756  19.240  49.761  0.00  0.00             0
ATOM     37   Al   1     1     -10.809  13.382  49.685  0.00  0.00             0
ATOM     38   Al   1     1     -13.362  17.697  49.639  0.00  0.00             0
ATOM     39   Si   1     1      -9.025  13.400  46.975  0.00  0.00             0
ATOM     40   Si   1     1     -11.704  17.896  46.899  0.00  0.00             0
ATOM     41   Si   1     1     -11.606  11.867  46.894  0.00  0.00             0
ATOM     42   Si   1     1     -14.199  16.423  46.784  0.00  0.00             0
ATOM     43    O   1     1     -14.448  13.629  48.500  0.00  0.00             0
ATOM     44    O   1     1     -11.763  17.998  48.581  0.00  0.00             0
ATOM     45    O   1     1     -13.991  16.396  48.493  0.00  0.00             0
ATOM     46    O   1     1     -11.535  11.886  48.590  0.00  0.00             0
ATOM     47    O   1     1     -14.123  14.901  46.435  0.00  0.00             0
ATOM     48    O   1     1     -11.409  10.417  46.535  0.00  0.00             0
ATOM     49    O   1     1     -13.038  12.494  46.724  0.00  0.00             0
ATOM     50    O   1     1     -10.368  16.953  46.648  0.00  0.00             0
ATOM     51    O   1     1     -12.960  17.187  46.371  0.00  0.00             0
ATOM     52    O   1     1     -10.392  12.819  46.398  0.00  0.00             0
ATOM     53    O   1     1     -14.367  19.261  48.655  0.00  0.00             0
ATOM     54    O   1     1     -11.684  14.655  48.443  0.00  0.00             0
ATOM     55    O   1     1     -10.192  11.897  50.977  0.00  0.00             0
ATOM     56    O   1     1     -12.651  16.354  50.777  0.00  0.00             0
ATOM     57    O   1     1     -15.136  14.666  50.738  0.00  0.00             0
ATOM     58    O   1     1     -12.237  19.158  50.901  0.00  0.00             0
ATOM     59    O   1     1     -14.787  18.035  50.970  0.00  0.00             0
ATOM     60    O   1     1     -12.445  13.705  50.832  0.00  0.00             0
ATOM     61    H   1     1     -13.763  11.031  48.602  0.00  0.00             0
ATOM     62    H   1     1     -11.158  15.523  48.336  0.00  0.00             0
ATOM     63    H   1     1     -14.476  12.243  51.132  0.00  0.00             0
ATOM     64    H   1     1     -12.504  15.897  51.732  0.00  0.00             0
ATOM     65    H   1     1     -15.432  15.238  51.426  0.00  0.00             0
ATOM     66    H   1     1     -12.871  10.023  52.009  0.00  0.00             0
ATOM     67    H   1     1     -12.324  13.004  51.389  0.00  0.00             0
ATOM     68    H   1     1     -14.276  18.034  51.922  0.00  0.00             0
ATOM     69   Al   1     1     -13.574  21.355  42.585  0.00  0.00             0
ATOM     70   Al   1     1     -11.012  25.909  42.510  0.00  0.00             0
ATOM     71   Al   1     1     -10.968  19.878  42.484  0.00  0.00             0
ATOM     72   Al   1     1     -13.582  24.380  42.501  0.00  0.00             0
ATOM     73   Si   1     1      -9.248  20.222  39.720  0.00  0.00             0
ATOM     74   Si   1     1     -11.845  24.578  39.840  0.00  0.00             0
ATOM     75   Si   1     1     -11.830  18.642  39.577  0.00  0.00             0
ATOM     76   Si   1     1     -14.421  23.126  39.657  0.00  0.00             0
ATOM     77    O   1     1     -14.501  20.229  41.217  0.00  0.00             0
ATOM     78    O   1     1     -12.013  24.697  41.439  0.00  0.00             0
ATOM     79    O   1     1     -14.333  23.074  41.319  0.00  0.00             0
ATOM     80    O   1     1     -11.676  18.498  41.167  0.00  0.00             0
ATOM     81    O   1     1     -14.481  21.663  39.188  0.00  0.00             0
ATOM     82    O   1     1     -11.884  17.183  38.987  0.00  0.00             0
ATOM     83    O   1     1     -13.038  19.533  39.275  0.00  0.00             0
ATOM     84    O   1     1     -10.637  23.592  39.581  0.00  0.00             0
ATOM     85    O   1     1     -13.111  23.871  39.244  0.00  0.00             0
ATOM     86    O   1     1     -10.492  19.327  39.141  0.00  0.00             0
ATOM     87    O   1     1     -14.593  25.761  41.542  0.00  0.00             0
ATOM     88    O   1     1     -11.949  21.393  41.310  0.00  0.00             0
ATOM     89    O   1     1     -10.234  18.467  43.350  0.00  0.00             0
ATOM     90    O   1     1     -12.820  22.875  43.432  0.00  0.00             0
ATOM     91    O   1     1     -15.056  21.164  43.521  0.00  0.00             0
ATOM     92    O   1     1     -12.588  25.734  43.717  0.00  0.00             0
ATOM     93    O   1     1     -15.264  24.584  43.701  0.00  0.00             0
ATOM     94    O   1     1     -12.648  19.855  43.429  0.00  0.00             0
ATOM     95    H   1     1     -14.204  17.677  41.129  0.00  0.00             0
ATOM     96    H   1     1     -11.525  22.104  40.647  0.00  0.00             0
ATOM     97    H   1     1     -14.715  18.144  43.870  0.00  0.00             0
ATOM     98    H   1     1     -11.880  23.262  43.539  0.00  0.00             0
ATOM     99    H   1     1     -15.179  21.585  44.337  0.00  0.00             0
ATOM    100    H   1     1     -12.423  16.862  44.397  0.00  0.00             0
ATOM    101    H   1     1     -12.823  18.849  43.554  0.00  0.00             0
ATOM    102    H   1     1     -15.266  23.924  44.474  0.00  0.00             0
ATOM    103   Al   1     1     -13.467  23.768  49.752  0.00  0.00             0
ATOM    104   Al   1     1     -10.911  28.297  49.852  0.00  0.00             0
ATOM    105   Al   1     1     -10.765  22.050  49.883  0.00  0.00             0
ATOM    106   Al   1     1     -13.222  26.620  49.903  0.00  0.00             0
ATOM    107   Si   1     1      -8.937  22.349  46.980  0.00  0.00             0
ATOM    108   Si   1     1     -11.565  26.858  47.108  0.00  0.00             0
ATOM    109   Si   1     1     -11.476  20.864  47.020  0.00  0.00             0
ATOM    110   Si   1     1     -14.166  25.337  47.130  0.00  0.00             0
ATOM    111    O   1     1     -14.414  22.419  48.688  0.00  0.00             0
ATOM    112    O   1     1     -11.772  26.992  48.722  0.00  0.00             0
ATOM    113    O   1     1     -14.067  25.316  48.655  0.00  0.00             0
ATOM    114    O   1     1     -11.424  20.788  48.656  0.00  0.00             0
ATOM    115    O   1     1     -14.054  23.805  46.597  0.00  0.00             0
ATOM    116    O   1     1     -11.471  19.384  46.486  0.00  0.00             0
ATOM    117    O   1     1     -12.737  21.596  46.829  0.00  0.00             0
ATOM    118    O   1     1     -10.314  25.894  46.972  0.00  0.00             0
ATOM    119    O   1     1     -12.839  26.183  46.689  0.00  0.00             0
ATOM    120    O   1     1     -10.290  21.673  46.585  0.00  0.00             0
ATOM    121    O   1     1     -14.132  28.087  48.824  0.00  0.00             0
ATOM    122    O   1     1     -11.813  23.602  48.780  0.00  0.00             0
ATOM    123    O   1     1      -9.844  20.612  50.832  0.00  0.00             0
ATOM    124    O   1     1     -12.538  25.149  50.777  0.00  0.00             0
ATOM    125    O   1     1     -14.960  23.638  50.976  0.00  0.00             0
ATOM    126    O   1     1     -12.461  28.020  51.158  0.00  0.00             0
ATOM    127    O   1     1     -14.958  26.827  50.987  0.00  0.00             0
ATOM    128    O   1     1     -12.372  22.276  50.987  0.00  0.00             0
ATOM    129    H   1     1     -13.975  20.037  48.402  0.00  0.00             0
ATOM    130    H   1     1     -11.418  23.941  47.953  0.00  0.00             0
ATOM    131    H   1     1     -14.241  20.759  51.014  0.00  0.00             0
ATOM    132    H   1     1     -11.627  24.958  50.925  0.00  0.00             0
ATOM    133    H   1     1     -15.618  24.261  51.333  0.00  0.00             0
ATOM    134    H   1     1     -12.465  19.745  51.606  0.00  0.00             0
ATOM    135    H   1     1     -12.709  22.630  51.807  0.00  0.00             0
ATOM    136    H   1     1     -15.568  26.769  51.858  0.00  0.00             0
ATOM    137   Al   1     1      -8.469  12.545  42.452  0.00  0.00             0
ATOM    138   Al   1     1      -5.969  16.954  42.388  0.00  0.00             0
ATOM    139   Al   1     1      -5.997  10.924  42.518  0.00  0.00             0
ATOM    140   Al   1     1      -8.515  15.540  42.374  0.00  0.00             0
ATOM    141   Si   1     1      -4.069  11.219  39.889  0.00  0.00             0
ATOM    142   Si   1     1      -6.726  15.598  39.616  0.00  0.00             0
ATOM    143   Si   1     1      -6.588   9.637  39.733  0.00  0.00             0
ATOM    144   Si   1     1      -9.299  14.185  39.597  0.00  0.00             0
ATOM    145    O   1     1      -9.220  11.414  41.246  0.00  0.00             0
ATOM    146    O   1     1      -6.837  15.679  41.257  0.00  0.00             0
ATOM    147    O   1     1      -9.085  14.145  41.245  0.00  0.00             0
ATOM    148    O   1     1      -6.526   9.515  41.391  0.00  0.00             0
ATOM    149    O   1     1      -9.365  12.772  39.137  0.00  0.00             0
ATOM    150    O   1     1      -6.565   8.222  39.255  0.00  0.00             0
ATOM    151    O   1     1      -7.872  10.346  39.430  0.00  0.00             0
ATOM    152    O   1     1      -5.498  14.731  39.174  0.00  0.00             0
ATOM    153    O   1     1      -8.004  14.983  39.067  0.00  0.00             0
ATOM    154    O   1     1      -5.346  10.489  39.363  0.00  0.00             0
ATOM    155    O   1     1      -9.490  16.974  41.194  0.00  0.00             0
ATOM    156    O   1     1      -6.596  12.467  41.513  0.00  0.00             0
ATOM    157    O   1     1     -15.521   9.459  43.627  0.00  0.00             0
ATOM    158    O   1     1      -7.825  13.963  43.447  0.00  0.00             0
ATOM    159    O   1     1     -10.000  12.422  43.621  0.00  0.00             0
ATOM    160    O   1     1      -7.633  16.889  43.447  0.00  0.00             0
ATOM    161    O   1     1     -10.329  15.594  43.367  0.00  0.00             0
ATOM    162    O   1     1      -7.462  11.115  43.565  0.00  0.00             0
ATOM    163    H   1     1      -8.755   8.549  41.139  0.00  0.00             0
ATOM    164    H   1     1      -6.214  13.318  41.578  0.00  0.00             0
ATOM    165    H   1     1     -10.043  10.000  44.562  0.00  0.00             0
ATOM    166    H   1     1      -6.992  14.226  43.753  0.00  0.00             0
ATOM    167    H   1     1     -10.450  12.945  44.282  0.00  0.00             0
ATOM    168    H   1     1      -8.266   8.233  44.107  0.00  0.00             0
ATOM    169    H   1     1      -8.159  10.919  44.254  0.00  0.00             0
ATOM    170    H   1     1      -9.958  15.347  44.078  0.00  0.00             0
ATOM    171   Al   1     1      -8.333  14.797  49.608  0.00  0.00             0
ATOM    172   Al   1     1      -5.586  19.289  49.823  0.00  0.00             0
ATOM    173   Al   1     1      -5.837  13.197  49.766  0.00  0.00             0
ATOM    174   Al   1     1      -8.035  17.684  49.746  0.00  0.00             0
ATOM    175   Si   1     1      -3.954  13.436  46.937  0.00  0.00             0
ATOM    176   Si   1     1      -6.468  17.912  46.960  0.00  0.00             0
ATOM    177   Si   1     1      -6.411  11.891  46.845  0.00  0.00             0
ATOM    178   Si   1     1      -8.934  16.362  46.937  0.00  0.00             0
ATOM    179    O   1     1      -9.166  13.502  48.570  0.00  0.00             0
ATOM    180    O   1     1      -6.384  17.805  48.595  0.00  0.00             0
ATOM    181    O   1     1      -8.675  16.365  48.517  0.00  0.00             0
ATOM    182    O   1     1      -6.165  11.807  48.556  0.00  0.00             0
ATOM    183    O   1     1      -8.937  14.920  46.482  0.00  0.00             0
ATOM    184    O   1     1      -6.357  10.426  46.407  0.00  0.00             0
ATOM    185    O   1     1      -7.770  12.548  46.728  0.00  0.00             0
ATOM    186    O   1     1      -5.193  17.138  46.490  0.00  0.00             0
ATOM    187    O   1     1      -7.764  17.224  46.462  0.00  0.00             0
ATOM    188    O   1     1      -5.307  12.735  46.364  0.00  0.00             0
ATOM    189    O   1     1      -9.280  19.246  48.559  0.00  0.00             0
ATOM    190    O   1     1      -6.698  14.603  48.718  0.00  0.00             0
ATOM    191    O   1     1     -15.269  11.725  50.867  0.00  0.00             0
ATOM    192    O   1     1      -7.400  16.192  50.757  0.00  0.00             0
ATOM    193    O   1     1      -9.754  14.855  50.648  0.00  0.00             0
ATOM    194    O   1     1      -7.208  19.097  50.856  0.00  0.00             0
ATOM    195    O   1     1      -9.689  17.864  50.795  0.00  0.00             0
ATOM    196    O   1     1      -7.249  13.151  50.921  0.00  0.00             0
ATOM    197    H   1     1      -8.890  11.072  48.337  0.00  0.00             0
ATOM    198    H   1     1      -5.880  15.065  48.134  0.00  0.00             0
ATOM    199    H   1     1      -9.598  12.173  51.693  0.00  0.00             0
ATOM    200    H   1     1      -6.586  15.801  50.378  0.00  0.00             0
ATOM    201    H   1     1      -9.829  15.484  51.321  0.00  0.00             0
ATOM    202    H   1     1      -7.635  10.943  51.326  0.00  0.00             0
ATOM    203    H   1     1      -7.114  13.219  51.838  0.00  0.00             0
ATOM    204    H   1     1     -10.346  17.425  51.058  0.00  0.00             0
ATOM    205   Al   1     1      -8.400  21.533  42.434  0.00  0.00             0
ATOM    206   Al   1     1      -5.850  25.869  42.659  0.00  0.00             0
ATOM    207   Al   1     1      -5.841  19.935  42.517  0.00  0.00             0
ATOM    208   Al   1     1      -8.384  24.294  42.512  0.00  0.00             0
ATOM    209   Si   1     1      -4.083  20.203  39.582  0.00  0.00             0
ATOM    210   Si   1     1      -6.690  24.631  39.787  0.00  0.00             0
ATOM    211   Si   1     1      -6.559  18.658  39.693  0.00  0.00             0
ATOM    212   Si   1     1      -9.199  23.070  39.744  0.00  0.00             0
ATOM    213    O   1     1      -9.477  20.099  41.296  0.00  0.00             0
ATOM    214    O   1     1      -6.911  24.676  41.308  0.00  0.00             0
ATOM    215    O   1     1      -8.909  22.946  41.406  0.00  0.00             0
ATOM    216    O   1     1      -6.422  18.512  41.347  0.00  0.00             0
ATOM    217    O   1     1      -9.153  21.571  39.136  0.00  0.00             0
ATOM    218    O   1     1      -6.645  17.204  39.138  0.00  0.00             0
ATOM    219    O   1     1      -7.896  19.370  39.348  0.00  0.00             0
ATOM    220    O   1     1      -5.474  23.816  39.254  0.00  0.00             0
ATOM    221    O   1     1      -8.013  23.939  39.245  0.00  0.00             0
ATOM    222    O   1     1      -5.237  19.319  39.118  0.00  0.00             0
ATOM    223    O   1     1      -9.245  25.784  41.498  0.00  0.00             0
ATOM    224    O   1     1      -6.673  21.378  41.421  0.00  0.00             0
ATOM    225    O   1     1     -15.579  18.454  43.535  0.00  0.00             0
ATOM    226    O   1     1      -7.599  22.842  43.522  0.00  0.00             0
ATOM    227    O   1     1     -10.160  21.482  43.592  0.00  0.00             0
ATOM    228    O   1     1      -7.486  25.817  43.574  0.00  0.00             0
ATOM    229    O   1     1      -9.886  24.528  43.740  0.00  0.00             0
ATOM    230    O   1     1      -7.462  20.153  43.733  0.00  0.00             0
ATOM    231    H   1     1      -9.334  18.067  41.411  0.00  0.00             0
ATOM    232    H   1     1      -6.145  22.168  41.174  0.00  0.00             0
ATOM    233    H   1     1      -9.215  18.377  43.428  0.00  0.00             0
ATOM    234    H   1     1      -6.761  22.614  43.833  0.00  0.00             0
ATOM    235    H   1     1     -10.611  21.651  44.465  0.00  0.00             0
ATOM    236    H   1     1      -7.484  17.264  44.303  0.00  0.00             0
ATOM    237    H   1     1      -7.438  20.447  44.557  0.00  0.00             0
ATOM    238    H   1     1      -9.860  24.173  44.768  0.00  0.00             0
ATOM    239   Al   1     1      -8.387  23.764  49.906  0.00  0.00             0
ATOM    240   Al   1     1      -5.477  28.145  49.769  0.00  0.00             0
ATOM    241   Al   1     1      -5.702  22.214  49.969  0.00  0.00             0
ATOM    242   Al   1     1      -8.284  26.876  49.804  0.00  0.00             0
ATOM    243   Si   1     1      -3.745  22.305  47.108  0.00  0.00             0
ATOM    244   Si   1     1      -6.320  26.816  46.965  0.00  0.00             0
ATOM    245   Si   1     1      -6.349  20.865  47.058  0.00  0.00             0
ATOM    246   Si   1     1      -8.926  25.288  47.265  0.00  0.00             0
ATOM    247    O   1     1      -9.104  22.349  48.721  0.00  0.00             0
ATOM    248    O   1     1      -6.352  26.988  48.657  0.00  0.00             0
ATOM    249    O   1     1      -8.764  25.363  48.792  0.00  0.00             0
ATOM    250    O   1     1      -6.280  20.789  48.662  0.00  0.00             0
ATOM    251    O   1     1      -8.891  23.806  46.738  0.00  0.00             0
ATOM    252    O   1     1      -6.406  19.429  46.588  0.00  0.00             0
ATOM    253    O   1     1      -7.657  21.592  46.618  0.00  0.00             0
ATOM    254    O   1     1      -5.143  25.884  46.658  0.00  0.00             0
ATOM    255    O   1     1      -7.712  26.126  46.694  0.00  0.00             0
ATOM    256    O   1     1      -5.080  21.586  46.532  0.00  0.00             0
ATOM    257    O   1     1      -9.104  28.076  48.521  0.00  0.00             0
ATOM    258    O   1     1      -6.584  23.657  48.985  0.00  0.00             0
ATOM    259    O   1     1     -15.273  20.844  50.858  0.00  0.00             0
ATOM    260    O   1     1      -7.770  25.203  51.181  0.00  0.00             0
ATOM    261    O   1     1      -9.854  23.554  51.001  0.00  0.00             0
ATOM    262    O   1     1      -7.312  28.124  50.739  0.00  0.00             0
ATOM    263    O   1     1     -10.061  26.994  50.943  0.00  0.00             0
ATOM    264    O   1     1      -7.231  22.468  51.204  0.00  0.00             0
ATOM    265    H   1     1      -9.034  19.813  47.706  0.00  0.00             0
ATOM    266    H   1     1      -6.309  24.491  49.191  0.00  0.00             0
ATOM    267    H   1     1      -8.977  20.252  50.879  0.00  0.00             0
ATOM    268    H   1     1      -7.831  25.665  51.897  0.00  0.00             0
ATOM    269    H   1     1      -9.829  23.833  51.831  0.00  0.00             0
ATOM    270    H   1     1      -7.587  19.234  51.826  0.00  0.00             0
ATOM    271    H   1     1      -7.217  22.442  52.192  0.00  0.00             0
ATOM    272    H   1     1     -10.569  26.439  51.497  0.00  0.00             0
ATOM    273    O   1     1      -2.551  -5.053  27.280  0.00  0.00             0
ATOM    274    H   1     1      -2.784  -4.404  26.606  0.00  0.00             0
ATOM    275    H   1     1       8.713  -5.031  27.128  0.00  0.00             0
ATOM    276    O   1     1       1.591   2.863  30.636  0.00  0.00             0
ATOM    277    H   1     1       1.401   2.370  31.378  0.00  0.00             0
ATOM    278    H   1     1      11.219   2.646  30.034  0.00  0.00             0
ATOM    279    O   1     1      14.915  11.638  25.856  0.00  0.00             0
ATOM    280    H   1     1       4.497  11.445  26.832  0.00  0.00             0
ATOM    281    H   1     1      14.643  10.722  25.739  0.00  0.00             0
ATOM    282    O   1     1       0.184  12.373  31.122  0.00  0.00             0
ATOM    283    H   1     1       0.601  11.645  31.554  0.00  0.00             0
ATOM    284    H   1     1      11.107  12.851  30.715  0.00  0.00             0
ATOM    285    O   1     1      -4.381   8.704  27.496  0.00  0.00             0
ATOM    286    H   1     1      -3.575   9.133  27.164  0.00  0.00             0
ATOM    287    H   1     1       5.349   9.505  27.698  0.00  0.00             0
ATOM    288    O   1     1     -17.780   6.562  30.858  0.00  0.00             0
ATOM    289    H   1     1     -16.959   6.955  30.866  0.00  0.00             0
ATOM    290    H   1     1      -7.278   5.895  30.320  0.00  0.00             0
ATOM    291    O   1     1      -4.849 -15.671  20.779  0.00  0.00             0
ATOM    292    H   1     1      -4.558 -16.593  20.610  0.00  0.00             0
ATOM    293    H   1     1      -4.932 -15.176  19.918  0.00  0.00             0
ATOM    294    O   1     1      -0.559   4.055  33.361  0.00  0.00             0
ATOM    295    H   1     1       0.268   4.725  33.343  0.00  0.00             0
ATOM    296    H   1     1      -0.661   3.997  32.436  0.00  0.00             0
ATOM    297    O   1     1       7.820   1.034  32.708  0.00  0.00             0
ATOM    298    H   1     1       7.973   1.721  32.012  0.00  0.00             0
ATOM    299    H   1     1       6.788   1.275  32.949  0.00  0.00             0
ATOM    300    O   1     1       0.794  16.656  26.303  0.00  0.00             0
ATOM    301    H   1     1       0.304  16.514  27.045  0.00  0.00             0
ATOM    302    H   1     1       0.587  17.441  25.702  0.00  0.00             0
ATOM    303    O   1     1       3.885   4.816  29.194  0.00  0.00             0
ATOM    304    H   1     1       4.888   4.566  29.343  0.00  0.00             0
ATOM    305    H   1     1       3.472   4.076  28.681  0.00  0.00             0
ATOM    306    O   1     1      -8.933  15.829  34.119  0.00  0.00             0
ATOM    307    H   1     1      -9.300  16.476  33.648  0.00  0.00             0
ATOM    308    H   1     1      -8.473  16.200  35.059  0.00  0.00             0
ATOM    309    O   1     1       4.823  -1.589  33.078  0.00  0.00             0
ATOM    310    H   1     1       5.604  -1.933  33.435  0.00  0.00             0
ATOM    311    H   1     1       4.121  -2.344  32.932  0.00  0.00             0
ATOM    312    O   1     1      13.375   2.092  35.562  0.00  0.00             0
ATOM    313    H   1     1      12.395   2.308  35.819  0.00  0.00             0
ATOM    314    H   1     1      13.598   2.461  34.647  0.00  0.00             0
ATOM    315    O   1     1       6.114  11.531  30.264  0.00  0.00             0
ATOM    316    H   1     1       6.955  11.098  30.659  0.00  0.00             0
ATOM    317    H   1     1       6.039  12.231  30.886  0.00  0.00             0
ATOM    318    O   1     1      -1.454   5.639  24.082  0.00  0.00             0
ATOM    319    H   1     1      -2.022   6.383  23.811  0.00  0.00             0
ATOM    320    H   1     1      -1.515   4.882  23.331  0.00  0.00             0
ATOM    321    O   1     1      18.881  10.402  30.805  0.00  0.00             0
ATOM    322    H   1     1      19.491  10.164  30.077  0.00  0.00             0
ATOM    323    H   1     1      19.205  11.329  30.931  0.00  0.00             0
ATOM    324    O   1     1       5.728   9.191  21.795  0.00  0.00             0
ATOM    325    H   1     1       4.791   9.155  22.018  0.00  0.00             0
ATOM    326    H   1     1       5.900   9.178  20.891  0.00  0.00             0
ATOM    327    O   1     1       2.914  14.629  32.502  0.00  0.00             0
ATOM    328    H   1     1       3.417  13.893  32.916  0.00  0.00             0
ATOM    329    H   1     1      12.576  -2.715  33.064  0.00  0.00             0
ATOM    330    O   1     1       0.031  17.522  32.606  0.00  0.00             0
ATOM    331    H   1     1       0.138  17.272  31.745  0.00  0.00             0
ATOM    332    H   1     1       9.468  17.857  32.587  0.00  0.00             0
ATOM    333    O   1     1      14.230  12.594  34.062  0.00  0.00             0
ATOM    334    H   1     1       4.554  11.883  33.860  0.00  0.00             0
ATOM    335    H   1     1      14.683  13.151  34.701  0.00  0.00             0
ATOM    336    O   1     1      -3.018  22.610  35.398  0.00  0.00             0
ATOM    337    H   1     1      -3.762  22.818  34.622  0.00  0.00             0
ATOM    338    H   1     1       6.798  21.859  35.848  0.00  0.00             0
ATOM    339    O   1     1       5.624  14.379  35.481  0.00  0.00             0
ATOM    340    H   1     1      -4.936  15.366  35.700  0.00  0.00             0
ATOM    341    H   1     1       6.546  14.489  35.117  0.00  0.00             0
ATOM    342    O   1     1      -9.763  12.725  27.885  0.00  0.00             0
ATOM    343    H   1     1      -9.772  13.342  28.471  0.00  0.00             0
ATOM    344    H   1     1       0.338  11.759  28.444  0.00  0.00             0
ATOM    345    O   1     1       5.272  19.084  33.301  0.00  0.00             0
ATOM    346    H   1     1       5.156  18.167  33.201  0.00  0.00             0
ATOM    347    H   1     1       4.533   1.891  32.817  0.00  0.00             0
ATOM    348    O   1     1      -9.868   3.106  35.619  0.00  0.00             0
ATOM    349    H   1     1     -10.415   2.460  36.106  0.00  0.00             0
ATOM    350    H   1     1     -10.129   3.266  34.804  0.00  0.00             0
ATOM    351    O   1     1      -1.610  13.762  32.891  0.00  0.00             0
ATOM    352    H   1     1      -1.720  13.431  33.771  0.00  0.00             0
ATOM    353    H   1     1      -0.872  13.455  32.491  0.00  0.00             0
ATOM    354    O   1     1       3.841   4.909  36.051  0.00  0.00             0
ATOM    355    H   1     1       4.504   4.888  36.834  0.00  0.00             0
ATOM    356    H   1     1       3.426   4.142  35.926  0.00  0.00             0
ATOM    357    O   1     1       9.892   5.924  35.936  0.00  0.00             0
ATOM    358    H   1     1       9.313   5.180  36.199  0.00  0.00             0
ATOM    359    H   1     1      10.696   5.513  35.764  0.00  0.00             0
ATOM    360    O   1     1      -2.483  15.835  34.601  0.00  0.00             0
ATOM    361    H   1     1      -2.007  15.096  35.106  0.00  0.00             0
ATOM    362    H   1     1      -1.938  15.568  33.887  0.00  0.00             0
ATOM    363    O   1     1       6.355  17.380  30.931  0.00  0.00             0
ATOM    364    H   1     1       5.981  16.764  31.497  0.00  0.00             0
ATOM    365    H   1     1       6.638  -0.134  31.565  0.00  0.00             0
ATOM    366    O   1     1      13.187  10.820  36.394  0.00  0.00             0
ATOM    367    H   1     1      13.649  10.122  36.000  0.00  0.00             0
ATOM    368    H   1     1      13.603  11.622  35.830  0.00  0.00             0
ATOM    369    O   1     1      -0.655  -3.594  36.041  0.00  0.00             0
ATOM    370    H   1     1      -0.678  -4.489  36.145  0.00  0.00             0
ATOM    371    H   1     1      -0.170  -3.508  35.178  0.00  0.00             0
ATOM    372    O   1     1      -5.031  -0.594  36.524  0.00  0.00             0
ATOM    373    H   1     1      -4.809   0.307  36.515  0.00  0.00             0
ATOM    374    H   1     1      -5.982  -0.495  36.087  0.00  0.00             0
ATOM    375    O   1     1      -5.033   5.665  32.958  0.00  0.00             0
ATOM    376    H   1     1      -4.145   5.943  32.725  0.00  0.00             0
ATOM    377    H   1     1      -5.363   6.299  33.569  0.00  0.00             0
ATOM    378    O   1     1      -6.346   3.437  22.697  0.00  0.00             0
ATOM    379    H   1     1      -6.084   4.123  23.225  0.00  0.00             0
ATOM    380    H   1     1      -5.649   2.873  22.061  0.00  0.00             0
ATOM    381    O   1     1     -11.723  -1.427  28.379  0.00  0.00             0
ATOM    382    H   1     1     -12.226  -0.900  27.744  0.00  0.00             0
ATOM    383    H   1     1      -1.920  -2.039  28.756  0.00  0.00             0
ATOM    384    O   1     1      -8.078   9.230  30.186  0.00  0.00             0
ATOM    385    H   1     1      -7.780   9.747  30.955  0.00  0.00             0
ATOM    386    H   1     1       2.393   8.354  30.353  0.00  0.00             0
ATOM    387    O   1     1       6.966   7.555  36.006  0.00  0.00             0
ATOM    388    H   1     1      -2.805   8.024  36.625  0.00  0.00             0
ATOM    389    H   1     1       7.262   6.650  36.011  0.00  0.00             0
ATOM    390    O   1     1      -6.551  15.740  28.864  0.00  0.00             0
ATOM    391    H   1     1      -6.587  16.749  28.870  0.00  0.00             0
ATOM    392    H   1     1       4.019  15.648  27.929  0.00  0.00             0
ATOM    393    O   1     1      -4.864   9.528  34.595  0.00  0.00             0
ATOM    394    H   1     1      -4.589   8.896  35.317  0.00  0.00             0
ATOM    395    H   1     1       4.662   8.927  34.298  0.00  0.00             0
ATOM    396    O   1     1     -12.802   9.310  33.369  0.00  0.00             0
ATOM    397    H   1     1     -13.781   9.303  33.909  0.00  0.00             0
ATOM    398    H   1     1      -2.339   9.697  32.509  0.00  0.00             0
ATOM    399    O   1     1      -4.287   2.411  36.330  0.00  0.00             0
ATOM    400    H   1     1      -3.699   1.949  35.923  0.00  0.00             0
ATOM    401    H   1     1      -5.030   2.292  35.844  0.00  0.00             0
ATOM    402    O   1     1      -2.641   7.592  29.269  0.00  0.00             0
ATOM    403    H   1     1      -3.459   7.861  28.749  0.00  0.00             0
ATOM    404    H   1     1      -2.623   8.206  29.984  0.00  0.00             0
ATOM    405    O   1     1      -0.439   7.553  27.287  0.00  0.00             0
ATOM    406    H   1     1      -0.734   7.948  26.536  0.00  0.00             0
ATOM    407    H   1     1      -1.165   7.671  28.031  0.00  0.00             0
ATOM    408    O   1     1       8.262   0.690  35.651  0.00  0.00             0
ATOM    409    H   1     1       8.258   1.070  34.822  0.00  0.00             0
ATOM    410    H   1     1       7.697  -0.001  35.506  0.00  0.00             0
ATOM    411    O   1     1       0.761  16.963  30.008  0.00  0.00             0
ATOM    412    H   1     1       1.019  15.993  30.332  0.00  0.00             0
ATOM    413    H   1     1       0.091  16.829  29.310  0.00  0.00             0
ATOM    414    O   1     1     -10.010  27.862  28.574  0.00  0.00             0
ATOM    415    H   1     1     -10.048  27.091  28.056  0.00  0.00             0
ATOM    416    H   1     1      -9.226  27.488  29.150  0.00  0.00             0
ATOM    417    O   1     1      -3.308   3.492  24.933  0.00  0.00             0
ATOM    418    H   1     1      -2.655   3.935  24.452  0.00  0.00             0
ATOM    419    H   1     1      -2.984   3.817  25.868  0.00  0.00             0
ATOM    420    O   1     1      22.564  10.562  32.600  0.00  0.00             0
ATOM    421    H   1     1      22.190   9.943  33.218  0.00  0.00             0
ATOM    422    H   1     1      22.908  11.131  33.209  0.00  0.00             0
ATOM    423    O   1     1      13.807   7.060  34.501  0.00  0.00             0
ATOM    424    H   1     1      13.102   6.483  34.055  0.00  0.00             0
ATOM    425    H   1     1      14.137   6.685  35.378  0.00  0.00             0
ATOM    426    O   1     1       6.825   4.960  29.707  0.00  0.00             0
ATOM    427    H   1     1       7.146   5.821  29.539  0.00  0.00             0
ATOM    428    H   1     1       7.123   4.442  28.926  0.00  0.00             0
ATOM    429    O   1     1      -6.661  21.350  32.591  0.00  0.00             0
ATOM    430    H   1     1      -7.342  21.415  31.867  0.00  0.00             0
ATOM    431    H   1     1      -6.216  22.154  32.483  0.00  0.00             0
ATOM    432    O   1     1      -7.708  16.917  36.132  0.00  0.00             0
ATOM    433    H   1     1      -7.856  17.946  36.126  0.00  0.00             0
ATOM    434    H   1     1      -7.829  16.752  37.280  0.00  0.00             0
ATOM    435    O   1     1      -0.507   0.543  21.505  0.00  0.00             0
ATOM    436    H   1     1      -0.486   1.077  20.706  0.00  0.00             0
ATOM    437    H   1     1       9.426  -0.403  21.391  0.00  0.00             0
ATOM    438    O   1     1      15.834  -1.681  15.094  0.00  0.00             0
ATOM    439    H   1     1      16.613  -1.185  14.860  0.00  0.00             0
ATOM    440    H   1     1      26.040  -1.496  16.027  0.00  0.00             0
ATOM    441    O   1     1      14.104 -17.100  14.499  0.00  0.00             0
ATOM    442    H   1     1       4.169 -17.855  14.675  0.00  0.00             0
ATOM    443    H   1     1      14.715 -16.404  14.878  0.00  0.00             0
ATOM    444    O   1     1      17.585  -2.733  18.711  0.00  0.00             0
ATOM    445    H   1     1      18.139  -2.670  17.761  0.00  0.00             0
ATOM    446    H   1     1      28.481  -2.666  19.371  0.00  0.00             0
ATOM    447    O   1     1       2.628   5.654  15.480  0.00  0.00             0
ATOM    448    H   1     1      -8.629   5.739  15.356  0.00  0.00             0
ATOM    449    H   1     1       2.533   5.258  16.329  0.00  0.00             0
ATOM    450    O   1     1      -3.124   5.670  17.985  0.00  0.00             0
ATOM    451    H   1     1      -3.884   5.177  18.333  0.00  0.00             0
ATOM    452    H   1     1       8.105   5.352  18.070  0.00  0.00             0
ATOM    453    O   1     1      -0.106  -3.728  19.555  0.00  0.00             0
ATOM    454    H   1     1       0.431  -3.530  20.484  0.00  0.00             0
ATOM    455    H   1     1       0.604  -3.884  18.801  0.00  0.00             0
ATOM    456    O   1     1     -12.080   2.460  16.235  0.00  0.00             0
ATOM    457    H   1     1     -12.043   2.087  17.154  0.00  0.00             0
ATOM    458    H   1     1     -11.346   3.073  16.204  0.00  0.00             0
ATOM    459    O   1     1       7.014 -11.529  15.096  0.00  0.00             0
ATOM    460    H   1     1       6.735 -10.701  15.311  0.00  0.00             0
ATOM    461    H   1     1       6.927 -11.832  16.056  0.00  0.00             0
ATOM    462    O   1     1       5.666   1.202  28.484  0.00  0.00             0
ATOM    463    H   1     1       4.832   1.481  28.083  0.00  0.00             0
ATOM    464    H   1     1       5.613   0.617  29.171  0.00  0.00             0
ATOM    465    O   1     1       2.199   0.478  21.169  0.00  0.00             0
ATOM    466    H   1     1       1.337   0.422  21.710  0.00  0.00             0
ATOM    467    H   1     1       2.921   0.613  21.761  0.00  0.00             0
ATOM    468    O   1     1     -10.660   4.646  16.852  0.00  0.00             0
ATOM    469    H   1     1     -10.591   5.291  16.219  0.00  0.00             0
ATOM    470    H   1     1      -9.767   4.554  17.180  0.00  0.00             0
ATOM    471    O   1     1       5.893  -6.387  15.455  0.00  0.00             0
ATOM    472    H   1     1       5.082  -6.033  15.648  0.00  0.00             0
ATOM    473    H   1     1       6.468  -5.631  15.513  0.00  0.00             0
ATOM    474    O   1     1      -0.010  -0.707  17.200  0.00  0.00             0
ATOM    475    H   1     1       0.083  -0.258  16.311  0.00  0.00             0
ATOM    476    H   1     1      -0.495  -0.105  17.701  0.00  0.00             0
ATOM    477    O   1     1       8.360  -8.634  17.366  0.00  0.00             0
ATOM    478    H   1     1       8.722  -7.824  16.915  0.00  0.00             0
ATOM    479    H   1     1       7.820  -9.056  16.544  0.00  0.00             0
ATOM    480    O   1     1      -1.053   3.171  19.923  0.00  0.00             0
ATOM    481    H   1     1      -1.578   3.786  20.561  0.00  0.00             0
ATOM    482    H   1     1       0.061   3.341  20.106  0.00  0.00             0
ATOM    483    O   1     1      10.152  11.275  16.477  0.00  0.00             0
ATOM    484    H   1     1      10.718  10.516  15.808  0.00  0.00             0
ATOM    485    H   1     1      10.773  11.311  17.157  0.00  0.00             0
ATOM    486    O   1     1      -5.294   4.357  14.435  0.00  0.00             0
ATOM    487    H   1     1      -6.087   4.958  14.294  0.00  0.00             0
ATOM    488    H   1     1      -4.441   4.851  14.410  0.00  0.00             0
ATOM    489    O   1     1      -7.733  16.437  19.099  0.00  0.00             0
ATOM    490    H   1     1      -8.550  16.542  18.646  0.00  0.00             0
ATOM    491    H   1     1       2.260  -1.098  19.999  0.00  0.00             0
ATOM    492    O   1     1      -2.632 -18.047  14.616  0.00  0.00             0
ATOM    493    H   1     1      -2.688 -17.308  15.251  0.00  0.00             0
ATOM    494    H   1     1       8.247 -17.894  13.987  0.00  0.00             0
ATOM    495    O   1     1      11.043  -8.694  24.851  0.00  0.00             0
ATOM    496    H   1     1       1.708  -8.694  25.143  0.00  0.00             0
ATOM    497    H   1     1      10.970  -7.700  24.804  0.00  0.00             0
ATOM    498    O   1     1      -0.518 -11.047  15.093  0.00  0.00             0
ATOM    499    H   1     1      -0.136 -10.058  14.857  0.00  0.00             0
ATOM    500    H   1     1       8.857 -11.151  14.738  0.00  0.00             0
ATOM    501    O   1     1       2.762   7.142  18.998  0.00  0.00             0
ATOM    502    H   1     1       1.961   7.184  19.057  0.00  0.00             0
ATOM    503    H   1     1      13.562   7.926  18.592  0.00  0.00             0
ATOM    504    O   1     1     -10.121   7.272  18.453  0.00  0.00             0
ATOM    505    H   1     1     -10.751   7.133  19.203  0.00  0.00             0
ATOM    506    H   1     1      -0.466   7.617  17.740  0.00  0.00             0
ATOM    507    O   1     1       1.150   9.647  14.695  0.00  0.00             0
ATOM    508    H   1     1       1.109  10.231  13.989  0.00  0.00             0
ATOM    509    H   1     1       1.795  -8.756  14.873  0.00  0.00             0
ATOM    510    O   1     1      -3.710  -9.616  19.420  0.00  0.00             0
ATOM    511    H   1     1      -3.289  -9.080  18.651  0.00  0.00             0
ATOM    512    H   1     1      -3.632 -10.600  18.947  0.00  0.00             0
ATOM    513    O   1     1      -2.676   2.991  27.721  0.00  0.00             0
ATOM    514    H   1     1      -3.195   2.216  27.902  0.00  0.00             0
ATOM    515    H   1     1      -1.838   2.921  28.226  0.00  0.00             0
ATOM    516    O   1     1       7.409  -0.371  26.100  0.00  0.00             0
ATOM    517    H   1     1       6.572   0.009  26.071  0.00  0.00             0
ATOM    518    H   1     1       7.920  -0.001  25.503  0.00  0.00             0
ATOM    519    O   1     1       5.616   2.222  16.006  0.00  0.00             0
ATOM    520    H   1     1       6.586   2.330  15.940  0.00  0.00             0
ATOM    521    H   1     1       5.437   2.980  15.620  0.00  0.00             0
ATOM    522    O   1     1      -3.299  14.108  22.252  0.00  0.00             0
ATOM    523    H   1     1      -3.534  13.063  22.176  0.00  0.00             0
ATOM    524    H   1     1      -3.405  14.364  23.212  0.00  0.00             0
ATOM    525    O   1     1      17.011  17.540  22.620  0.00  0.00             0
ATOM    526    H   1     1      17.559  17.182  21.977  0.00  0.00             0
ATOM    527    H   1     1      17.541  -0.028  23.176  0.00  0.00             0
ATOM    528    O   1     1      14.172   0.226  23.202  0.00  0.00             0
ATOM    529    H   1     1      14.962   0.434  22.808  0.00  0.00             0
ATOM    530    H   1     1      14.343   0.564  24.099  0.00  0.00             0
ATOM    531    O   1     1      12.312  -6.601  18.147  0.00  0.00             0
ATOM    532    H   1     1      12.493  -5.721  18.041  0.00  0.00             0
ATOM    533    H   1     1      11.816  -6.529  19.030  0.00  0.00             0
ATOM    534    O   1     1       8.623   1.106  18.542  0.00  0.00             0
ATOM    535    H   1     1       8.583   2.111  18.869  0.00  0.00             0
ATOM    536    H   1     1       7.767   0.654  18.635  0.00  0.00             0
ATOM    537    O   1     1      18.888  -2.590  16.129  0.00  0.00             0
ATOM    538    H   1     1      18.517  -2.086  15.518  0.00  0.00             0
ATOM    539    H   1     1      19.580  -1.976  16.604  0.00  0.00             0
ATOM    540    O   1     1      -6.313   6.898  26.959  0.00  0.00             0
ATOM    541    H   1     1      -6.759   6.136  27.506  0.00  0.00             0
ATOM    542    H   1     1      -5.535   7.320  27.264  0.00  0.00             0
ATOM    543    O   1     1       8.676   1.133  23.979  0.00  0.00             0
ATOM    544    H   1     1       7.970   1.787  24.012  0.00  0.00             0
ATOM    545    H   1     1      19.439   1.034  23.045  0.00  0.00             0
ATOM    546    O   1     1       0.576   8.380  33.710  0.00  0.00             0
ATOM    547    H   1     1      -0.141   8.842  33.239  0.00  0.00             0
ATOM    548    H   1     1      10.648   8.503  34.652  0.00  0.00             0
ATOM    549    O   1     1      17.090  14.659  29.358  0.00  0.00             0
ATOM    550    H   1     1       6.160  15.348  28.809  0.00  0.00             0
ATOM    551    H   1     1      17.252  14.039  28.703  0.00  0.00             0
ATOM    552    O   1     1      -3.362  15.070  24.905  0.00  0.00             0
ATOM    553    H   1     1      -4.226  15.090  25.367  0.00  0.00             0
ATOM    554    H   1     1       7.367  15.897  25.126  0.00  0.00             0
ATOM    555    O   1     1       9.706  13.278  14.745  0.00  0.00             0
ATOM    556    H   1     1      -1.242  13.846  15.316  0.00  0.00             0
ATOM    557    H   1     1       9.834  12.344  15.252  0.00  0.00             0
ATOM    558    O   1     1      -4.273   8.818  15.879  0.00  0.00             0
ATOM    559    H   1     1      -5.117   8.807  15.328  0.00  0.00             0
ATOM    560    H   1     1       6.199   9.780  15.721  0.00  0.00             0
ATOM    561    O   1     1      -4.164 -18.089  19.092  0.00  0.00             0
ATOM    562    H   1     1      -4.914 -18.232  18.479  0.00  0.00             0
ATOM    563    H   1     1      -3.887 -18.940  19.221  0.00  0.00             0
ATOM    564    O   1     1      -7.060  -9.544  15.294  0.00  0.00             0
ATOM    565    H   1     1      -6.976 -10.441  15.491  0.00  0.00             0
ATOM    566    H   1     1      -7.176  -9.333  16.113  0.00  0.00             0
ATOM    567    O   1     1       5.595  11.860  19.781  0.00  0.00             0
ATOM    568    H   1     1       6.659  11.740  19.574  0.00  0.00             0
ATOM    569    H   1     1       5.436  12.421  19.066  0.00  0.00             0
ATOM    570    O   1     1       3.419  11.817  21.480  0.00  0.00             0
ATOM    571    H   1     1       4.071  11.895  20.742  0.00  0.00             0
ATOM    572    H   1     1       3.874  12.536  22.112  0.00  0.00             0
ATOM    573    O   1     1      -6.632   9.319  25.262  0.00  0.00             0
ATOM    574    H   1     1      -6.651   9.371  24.359  0.00  0.00             0
ATOM    575    H   1     1      -6.209   8.450  25.773  0.00  0.00             0
ATOM    576    O   1     1      -8.294  21.040  20.535  0.00  0.00             0
ATOM    577    H   1     1      -7.580  21.322  21.135  0.00  0.00             0
ATOM    578    H   1     1      -8.129  20.123  20.676  0.00  0.00             0
ATOM    579    O   1     1      14.625  -0.437  17.375  0.00  0.00             0
ATOM    580    H   1     1      14.296   0.386  17.153  0.00  0.00             0
ATOM    581    H   1     1      13.909  -0.917  17.863  0.00  0.00             0
ATOM    582    O   1     1       0.258   1.525  25.700  0.00  0.00             0
ATOM    583    H   1     1       0.848   2.033  25.260  0.00  0.00             0
ATOM    584    H   1     1      -0.303   1.288  24.958  0.00  0.00             0
ATOM    585    O   1     1       4.534  -4.074  15.472  0.00  0.00             0
ATOM    586    H   1     1       4.750  -3.100  15.626  0.00  0.00             0
ATOM    587    H   1     1       3.736  -4.056  15.026  0.00  0.00             0
ATOM    588    O   1     1      -2.290   9.577  26.187  0.00  0.00             0
ATOM    589    H   1     1      -2.587   9.276  25.344  0.00  0.00             0
ATOM    590    H   1     1      -2.201  10.580  26.259  0.00  0.00             0
ATOM    591    O   1     1       0.864  11.533  20.579  0.00  0.00             0
ATOM    592    H   1     1       0.216  12.179  20.741  0.00  0.00             0
ATOM    593    H   1     1       1.628  11.742  20.964  0.00  0.00             0
ATOM    594    O   1     1      -1.922  11.772  19.675  0.00  0.00             0
ATOM    595    H   1     1      -1.740  12.602  19.445  0.00  0.00             0
ATOM    596    H   1     1      -1.235  11.018  19.340  0.00  0.00             0
ATOM    597    O   1     1      -6.299  -7.029  28.553  0.00  0.00             0
ATOM    598    H   1     1      -5.716  -6.631  29.357  0.00  0.00             0
ATOM    599    H   1     1       3.464  -7.505  28.985  0.00  0.00             0
ATOM    600    O   1     1       9.180  -6.339  34.937  0.00  0.00             0
ATOM    601    H   1     1       8.561  -6.838  34.482  0.00  0.00             0
ATOM    602    H   1     1      19.871  -7.154  35.204  0.00  0.00             0
ATOM    603    O   1     1       4.075  -2.984  22.811  0.00  0.00             0
ATOM    604    H   1     1      -6.232  -2.153  22.973  0.00  0.00             0
ATOM    605    H   1     1       4.905  -3.141  22.314  0.00  0.00             0
ATOM    606    O   1     1      -1.398   7.341  20.580  0.00  0.00             0
ATOM    607    H   1     1      -2.100   7.781  20.118  0.00  0.00             0
ATOM    608    H   1     1       9.245   8.074  21.097  0.00  0.00             0
ATOM    609    O   1     1      15.032  -3.767  18.240  0.00  0.00             0
ATOM    610    H   1     1       5.488  -3.319  18.430  0.00  0.00             0
ATOM    611    H   1     1      15.360  -4.041  17.393  0.00  0.00             0
ATOM    612    O   1     1      -7.231   9.473  22.709  0.00  0.00             0
ATOM    613    H   1     1      -7.376  10.326  22.204  0.00  0.00             0
ATOM    614    H   1     1       2.506   8.786  22.278  0.00  0.00             0
ATOM    615    O   1     1      -8.413  -3.983  17.672  0.00  0.00             0
ATOM    616    H   1     1      -8.493  -3.424  16.832  0.00  0.00             0
ATOM    617    H   1     1      -7.642  -3.310  18.153  0.00  0.00             0
ATOM    618    O   1     1       7.741   4.779  21.493  0.00  0.00             0
ATOM    619    H   1     1       8.173   5.491  21.187  0.00  0.00             0
ATOM    620    H   1     1       6.757   5.045  21.530  0.00  0.00             0
ATOM    621    O   1     1      -4.225  13.648  31.792  0.00  0.00             0
ATOM    622    H   1     1      -3.327  13.775  32.109  0.00  0.00             0
ATOM    623    H   1     1      -3.985  14.246  31.139  0.00  0.00             0
ATOM    624    O   1     1      -4.243  -6.345  23.498  0.00  0.00             0
ATOM    625    H   1     1      -4.309  -7.329  22.975  0.00  0.00             0
ATOM    626    H   1     1      -4.761  -6.367  24.282  0.00  0.00             0
ATOM    627    O   1     1       1.212   0.353  14.684  0.00  0.00             0
ATOM    628    H   1     1       2.125   0.604  15.129  0.00  0.00             0
ATOM    629    H   1     1       1.149   0.756  13.858  0.00  0.00             0
ATOM    630    O   1     1      -7.826   4.457  17.951  0.00  0.00             0
ATOM    631    H   1     1      -7.868   5.283  18.487  0.00  0.00             0
ATOM    632    H   1     1      -8.034   3.921  18.789  0.00  0.00             0
ATOM    633    O   1     1      -5.227   5.427  24.813  0.00  0.00             0
ATOM    634    H   1     1      -5.622   5.937  25.577  0.00  0.00             0
ATOM    635    H   1     1      -4.361   4.926  25.122  0.00  0.00             0
ATOM    636    O   1     1       9.177  -5.681  24.254  0.00  0.00             0
ATOM    637    H   1     1       9.366  -4.846  24.018  0.00  0.00             0
ATOM    638    H   1     1       8.254  -5.705  23.882  0.00  0.00             0
ATOM    639    O   1     1      -0.033   2.801  28.346  0.00  0.00             0
ATOM    640    H   1     1       0.251   3.628  28.096  0.00  0.00             0
ATOM    641    H   1     1       0.064   2.238  27.524  0.00  0.00             0
ATOM    642    O   1     1       1.360  14.826  21.841  0.00  0.00             0
ATOM    643    H   1     1       1.411  14.920  22.766  0.00  0.00             0
ATOM    644    H   1     1       2.308  14.980  21.680  0.00  0.00             0
ATOM    645    O   1     1       1.501   5.950  33.130  0.00  0.00             0
ATOM    646    H   1     1       1.154   6.818  33.332  0.00  0.00             0
ATOM    647    H   1     1       1.842   5.938  32.199  0.00  0.00             0
ATOM    648    O   1     1       1.495  -3.063  14.727  0.00  0.00             0
ATOM    649    H   1     1       0.947  -2.158  14.779  0.00  0.00             0
ATOM    650    H   1     1       0.798  -3.812  14.859  0.00  0.00             0
ATOM    651    O   1     1      -9.541  14.458  24.467  0.00  0.00             0
ATOM    652    H   1     1      -9.283  15.278  25.064  0.00  0.00             0
ATOM    653    H   1     1       1.240  -4.177  24.937  0.00  0.00             0
ATOM    654    O   1     1      -5.064 -14.170  18.415  0.00  0.00             0
ATOM    655    H   1     1      -4.714 -14.665  17.578  0.00  0.00             0
ATOM    656    H   1     1       4.409 -13.802  18.220  0.00  0.00             0
ATOM    657    O   1     1      14.874  -3.067  26.273  0.00  0.00             0
ATOM    658    H   1     1       4.202  -3.986  26.296  0.00  0.00             0
ATOM    659    H   1     1      14.272  -2.740  25.533  0.00  0.00             0
ATOM    660    O   1     1       2.030  12.449  25.737  0.00  0.00             0
ATOM    661    H   1     1       1.557  12.559  26.521  0.00  0.00             0
ATOM    662    H   1     1      13.254  12.088  26.018  0.00  0.00             0
ATOM    663    O   1     1      -0.246   8.817  36.405  0.00  0.00             0
ATOM    664    H   1     1     -10.578   7.781  36.366  0.00  0.00             0
ATOM    665    H   1     1       0.328   9.189  37.123  0.00  0.00             0
ATOM    666    O   1     1      -6.924  20.370  27.714  0.00  0.00             0
ATOM    667    H   1     1      -7.521  19.822  28.145  0.00  0.00             0
ATOM    668    H   1     1       3.060  20.329  26.706  0.00  0.00             0
ATOM    669    O   1     1       8.023  24.343  32.757  0.00  0.00             0
ATOM    670    H   1     1       8.583  23.732  33.147  0.00  0.00             0
ATOM    671    H   1     1       7.947   7.171  33.462  0.00  0.00             0
ATOM    672    O   1     1       5.292   1.150  25.605  0.00  0.00             0
ATOM    673    H   1     1       5.828   1.993  25.258  0.00  0.00             0
ATOM    674    H   1     1       5.026   1.179  26.457  0.00  0.00             0
ATOM    675    O   1     1       8.689   3.264  30.832  0.00  0.00             0
ATOM    676    H   1     1       8.066   3.914  30.773  0.00  0.00             0
ATOM    677    H   1     1       9.164   3.342  30.044  0.00  0.00             0
ATOM    678    O   1     1      -2.571   8.379  23.572  0.00  0.00             0
ATOM    679    H   1     1      -3.365   8.568  22.936  0.00  0.00             0
ATOM    680    H   1     1      -1.736   8.426  23.005  0.00  0.00             0
ATOM    681    O   1     1      -5.094   6.218  22.051  0.00  0.00             0
ATOM    682    H   1     1      -4.914   6.280  23.098  0.00  0.00             0
ATOM    683    H   1     1      -4.575   6.925  21.706  0.00  0.00             0
ATOM    684    O   1     1      -6.230   9.247  17.922  0.00  0.00             0
ATOM    685    H   1     1      -5.532   9.384  17.247  0.00  0.00             0
ATOM    686    H   1     1      -6.815  10.131  18.062  0.00  0.00             0
ATOM    687    O   1     1      -0.208   9.280  22.082  0.00  0.00             0
ATOM    688    H   1     1      -0.043   9.254  23.074  0.00  0.00             0
ATOM    689    H   1     1      -0.132  -7.837  21.436  0.00  0.00             0
ATOM    690    O   1     1      -1.635  -1.965  21.729  0.00  0.00             0
ATOM    691    H   1     1      -2.185  -2.635  22.044  0.00  0.00             0
ATOM    692    H   1     1      -0.830  -2.368  21.898  0.00  0.00             0
ATOM    693    O   1     1       0.861   4.834  26.157  0.00  0.00             0
ATOM    694    H   1     1       0.161   4.783  25.427  0.00  0.00             0
ATOM    695    H   1     1       0.561   5.623  26.715  0.00  0.00             0
ATOM    696    O   1     1       3.050  18.286  29.577  0.00  0.00             0
ATOM    697    H   1     1       2.089  18.082  29.851  0.00  0.00             0
ATOM    698    H   1     1       3.200  19.046  30.225  0.00  0.00             0
ATOM    699    O   1     1       2.659  20.651  25.036  0.00  0.00             0
ATOM    700    H   1     1       2.079  21.483  25.294  0.00  0.00             0
ATOM    701    H   1     1       2.904  20.912  24.097  0.00  0.00             0
ATOM    702    O   1     1       1.813  14.354  30.021  0.00  0.00             0
ATOM    703    H   1     1       2.623  14.207  29.492  0.00  0.00             0
ATOM    704    H   1     1       2.010  14.355  30.986  0.00  0.00             0
ATOM    705   Al   1     1       6.316   4.157   8.793  0.00  0.00             0
ATOM    706   Al   1     1       3.714  -0.284   8.855  0.00  0.00             0
ATOM    707   Al   1     1       3.789   5.754   8.782  0.00  0.00             0
ATOM    708   Al   1     1       6.278   1.127   8.951  0.00  0.00             0
ATOM    709   Si   1     1       1.987   5.564  11.590  0.00  0.00             0
ATOM    710   Si   1     1       4.599   1.061  11.647  0.00  0.00             0
ATOM    711   Si   1     1       4.398   7.149  11.678  0.00  0.00             0
ATOM    712   Si   1     1       7.138   2.690  11.616  0.00  0.00             0
ATOM    713    O   1     1       7.413   5.560  10.023  0.00  0.00             0
ATOM    714    O   1     1       4.769   0.988   9.976  0.00  0.00             0
ATOM    715    O   1     1       6.939   2.732   9.945  0.00  0.00             0
ATOM    716    O   1     1       4.408   7.230  10.029  0.00  0.00             0
ATOM    717    O   1     1       7.055   4.124  12.109  0.00  0.00             0
ATOM    718    O   1     1       4.514   8.554  12.223  0.00  0.00             0
ATOM    719    O   1     1       5.828   6.451  11.972  0.00  0.00             0
ATOM    720    O   1     1       3.371   1.917  11.910  0.00  0.00             0
ATOM    721    O   1     1       5.913   1.909  12.051  0.00  0.00             0
ATOM    722    O   1     1       3.188   6.356  12.123  0.00  0.00             0
ATOM    723    O   1     1       7.210  -0.156   9.950  0.00  0.00             0
ATOM    724    O   1     1       4.757   4.345   9.929  0.00  0.00             0
ATOM    725    O   1     1       3.055   7.161   7.836  0.00  0.00             0
ATOM    726    O   1     1       5.671   2.650   7.725  0.00  0.00             0
ATOM    727    O   1     1       7.883   4.273   7.773  0.00  0.00             0
ATOM    728    O   1     1       5.481  -0.035   7.716  0.00  0.00             0
ATOM    729    O   1     1       8.116   1.107   7.852  0.00  0.00             0
ATOM    730    O   1     1       5.439   5.533   7.624  0.00  0.00             0
ATOM    731    H   1     1       7.144   7.796  10.296  0.00  0.00             0
ATOM    732    H   1     1       4.386   3.717  10.600  0.00  0.00             0
ATOM    733    H   1     1       7.650   7.137   6.828  0.00  0.00             0
ATOM    734    H   1     1       5.483   2.740   6.782  0.00  0.00             0
ATOM    735    H   1     1       8.477   4.101   7.139  0.00  0.00             0
ATOM    736    H   1     1       5.624   7.825   7.530  0.00  0.00             0
ATOM    737    H   1     1       6.218   5.877   7.141  0.00  0.00             0
ATOM    738    H   1     1       8.559   1.933   7.787  0.00  0.00             0
ATOM    739   Al   1     1       9.500   3.261   1.417  0.00  0.00             0
ATOM    740   Al   1     1       6.862  -1.095   1.662  0.00  0.00             0
ATOM    741   Al   1     1       6.875   4.707   1.424  0.00  0.00             0
ATOM    742   Al   1     1       9.527   0.228   1.496  0.00  0.00             0
ATOM    743   Si   1     1       5.072   4.562   4.331  0.00  0.00             0
ATOM    744   Si   1     1       7.765   0.209   4.399  0.00  0.00             0
ATOM    745   Si   1     1       7.645   6.032   4.186  0.00  0.00             0
ATOM    746   Si   1     1      10.286   1.834   4.275  0.00  0.00             0
ATOM    747    O   1     1      10.509   4.615   2.690  0.00  0.00             0
ATOM    748    O   1     1       7.963   0.071   2.740  0.00  0.00             0
ATOM    749    O   1     1      10.301   1.888   2.669  0.00  0.00             0
ATOM    750    O   1     1       7.438   6.026   2.640  0.00  0.00             0
ATOM    751    O   1     1      10.403   3.337   4.757  0.00  0.00             0
ATOM    752    O   1     1       7.546   7.513   4.783  0.00  0.00             0
ATOM    753    O   1     1       8.976   5.369   4.526  0.00  0.00             0
ATOM    754    O   1     1       6.465   0.947   4.750  0.00  0.00             0
ATOM    755    O   1     1       8.993   1.049   4.865  0.00  0.00             0
ATOM    756    O   1     1       6.404   5.199   4.801  0.00  0.00             0
ATOM    757    O   1     1      10.375  -1.167   2.665  0.00  0.00             0
ATOM    758    O   1     1       7.904   3.378   2.504  0.00  0.00             0
ATOM    759    O   1     1       6.256   6.241   0.285  0.00  0.00             0
ATOM    760    O   1     1       8.902   1.752   0.565  0.00  0.00             0
ATOM    761    O   1     1      11.119   3.483   0.292  0.00  0.00             0
ATOM    762    O   1     1       8.487  -0.906   0.435  0.00  0.00             0
ATOM    763    O   1     1      11.099   0.072   0.457  0.00  0.00             0
ATOM    764    O   1     1       8.563   4.599   0.357  0.00  0.00             0
ATOM    765    H   1     1      10.009   6.856   2.617  0.00  0.00             0
ATOM    766    H   1     1       7.185   2.786   2.664  0.00  0.00             0
ATOM    767    H   1     1      10.617   6.372  -0.192  0.00  0.00             0
ATOM    768    H   1     1       8.737   1.507  -0.387  0.00  0.00             0
ATOM    769    H   1     1      11.687   3.406  -0.448  0.00  0.00             0
ATOM    770    H   1     1       8.783   8.119  -0.649  0.00  0.00             0
ATOM    771    H   1     1       9.296   5.200  -0.002  0.00  0.00             0
ATOM    772    H   1     1      11.425   0.590  -0.347  0.00  0.00             0
ATOM    773   Al   1     1       6.135  -4.747   8.869  0.00  0.00             0
ATOM    774   Al   1     1       3.788  -9.216   8.899  0.00  0.00             0
ATOM    775   Al   1     1       3.548  -3.172   8.755  0.00  0.00             0
ATOM    776   Al   1     1       6.242  -7.699   8.832  0.00  0.00             0
ATOM    777   Si   1     1       1.916  -3.404  11.541  0.00  0.00             0
ATOM    778   Si   1     1       4.594  -7.845  11.552  0.00  0.00             0
ATOM    779   Si   1     1       4.450  -1.936  11.555  0.00  0.00             0
ATOM    780   Si   1     1       7.126  -6.363  11.559  0.00  0.00             0
ATOM    781    O   1     1       7.080  -3.517   9.946  0.00  0.00             0
ATOM    782    O   1     1       4.656  -8.006   9.966  0.00  0.00             0
ATOM    783    O   1     1       6.728  -6.265   9.983  0.00  0.00             0
ATOM    784    O   1     1       4.363  -1.734   9.915  0.00  0.00             0
ATOM    785    O   1     1       7.028  -4.845  12.030  0.00  0.00             0
ATOM    786    O   1     1       4.544  -0.404  12.145  0.00  0.00             0
ATOM    787    O   1     1       5.741  -2.621  11.919  0.00  0.00             0
ATOM    788    O   1     1       3.289  -7.051  11.789  0.00  0.00             0
ATOM    789    O   1     1       5.944  -7.294  12.103  0.00  0.00             0
ATOM    790    O   1     1       3.143  -2.631  11.972  0.00  0.00             0
ATOM    791    O   1     1       7.215  -9.231   9.850  0.00  0.00             0
ATOM    792    O   1     1       4.487  -4.605   9.972  0.00  0.00             0
ATOM    793    O   1     1       3.046  -1.684   7.721  0.00  0.00             0
ATOM    794    O   1     1       5.524  -6.326   7.798  0.00  0.00             0
ATOM    795    O   1     1       7.762  -4.708   7.724  0.00  0.00             0
ATOM    796    O   1     1       5.261  -9.169   7.824  0.00  0.00             0
ATOM    797    O   1     1       7.984  -7.628   7.866  0.00  0.00             0
ATOM    798    O   1     1       5.334  -3.320   7.747  0.00  0.00             0
ATOM    799    H   1     1       7.159  -0.933  10.374  0.00  0.00             0
ATOM    800    H   1     1       3.820  -5.401  10.041  0.00  0.00             0
ATOM    801    H   1     1       7.532  -1.504   6.815  0.00  0.00             0
ATOM    802    H   1     1       5.160  -5.955   7.040  0.00  0.00             0
ATOM    803    H   1     1       7.877  -4.942   6.825  0.00  0.00             0
ATOM    804    H   1     1       5.562  -0.411   6.898  0.00  0.00             0
ATOM    805    H   1     1       5.980  -2.539   7.597  0.00  0.00             0
ATOM    806    H   1     1       7.975  -6.988   7.232  0.00  0.00             0
ATOM    807   Al   1     1       9.515  -5.695   1.623  0.00  0.00             0
ATOM    808   Al   1     1       6.876 -10.002   1.184  0.00  0.00             0
ATOM    809   Al   1     1       6.657  -4.083   1.247  0.00  0.00             0
ATOM    810   Al   1     1       9.562  -8.706   1.510  0.00  0.00             0
ATOM    811   Si   1     1       5.203  -4.337   4.134  0.00  0.00             0
ATOM    812   Si   1     1       7.411  -8.925   4.165  0.00  0.00             0
ATOM    813   Si   1     1       7.735  -2.698   4.128  0.00  0.00             0
ATOM    814   Si   1     1       9.981  -7.367   4.331  0.00  0.00             0
ATOM    815    O   1     1      10.367  -4.540   2.730  0.00  0.00             0
ATOM    816    O   1     1       7.785  -9.045   2.551  0.00  0.00             0
ATOM    817    O   1     1       9.842  -7.208   2.705  0.00  0.00             0
ATOM    818    O   1     1       7.597  -2.534   2.591  0.00  0.00             0
ATOM    819    O   1     1      10.023  -5.835   4.845  0.00  0.00             0
ATOM    820    O   1     1       7.736  -1.299   4.785  0.00  0.00             0
ATOM    821    O   1     1       9.152  -3.350   4.469  0.00  0.00             0
ATOM    822    O   1     1       6.097  -8.191   4.417  0.00  0.00             0
ATOM    823    O   1     1       8.734  -8.214   4.712  0.00  0.00             0
ATOM    824    O   1     1       6.533  -3.590   4.655  0.00  0.00             0
ATOM    825    O   1     1      10.234 -10.133   2.417  0.00  0.00             0
ATOM    826    O   1     1       7.675  -5.416   2.361  0.00  0.00             0
ATOM    827    O   1     1       6.101  -2.531   0.489  0.00  0.00             0
ATOM    828    O   1     1       8.627  -7.260   0.396  0.00  0.00             0
ATOM    829    O   1     1      10.876  -5.544   0.376  0.00  0.00             0
ATOM    830    O   1     1       8.421  -9.999   0.201  0.00  0.00             0
ATOM    831    O   1     1      10.968  -8.663   0.402  0.00  0.00             0
ATOM    832    O   1     1       8.556  -4.274   0.202  0.00  0.00             0
ATOM    833    H   1     1       9.988  -1.827   3.269  0.00  0.00             0
ATOM    834    H   1     1       7.122  -6.238   2.453  0.00  0.00             0
ATOM    835    H   1     1      10.564  -2.326  -0.437  0.00  0.00             0
ATOM    836    H   1     1       8.163  -6.469  -0.159  0.00  0.00             0
ATOM    837    H   1     1      10.448  -5.227  -0.424  0.00  0.00             0
ATOM    838    H   1     1       8.425  -1.198  -0.591  0.00  0.00             0
ATOM    839    H   1     1       9.029  -3.446   0.201  0.00  0.00             0
ATOM    840    H   1     1      11.708  -8.073   0.344  0.00  0.00             0
ATOM    841   Al   1     1       1.269   4.322   8.632  0.00  0.00             0
ATOM    842   Al   1     1      -1.415  -0.271   8.736  0.00  0.00             0
ATOM    843   Al   1     1      -1.444   5.689   8.799  0.00  0.00             0
ATOM    844   Al   1     1       1.131   1.298   8.763  0.00  0.00             0
ATOM    845   Si   1     1      -3.106   5.591  11.647  0.00  0.00             0
ATOM    846   Si   1     1      -0.462   1.060  11.493  0.00  0.00             0
ATOM    847   Si   1     1      -0.572   7.123  11.494  0.00  0.00             0
ATOM    848   Si   1     1       2.020   2.523  11.543  0.00  0.00             0
ATOM    849    O   1     1       2.231   5.476   9.989  0.00  0.00             0
ATOM    850    O   1     1      -0.368   0.984   9.923  0.00  0.00             0
ATOM    851    O   1     1       1.855   2.612   9.967  0.00  0.00             0
ATOM    852    O   1     1      -0.715   7.082   9.858  0.00  0.00             0
ATOM    853    O   1     1       1.910   4.067  12.032  0.00  0.00             0
ATOM    854    O   1     1      -0.621   8.571  11.967  0.00  0.00             0
ATOM    855    O   1     1       0.691   6.391  11.770  0.00  0.00             0
ATOM    856    O   1     1      -1.755   2.071  11.850  0.00  0.00             0
ATOM    857    O   1     1       0.750   1.871  12.117  0.00  0.00             0
ATOM    858    O   1     1      -1.841   6.289  12.167  0.00  0.00             0
ATOM    859    O   1     1       1.943  -0.345   9.827  0.00  0.00             0
ATOM    860    O   1     1      -0.410   4.343   9.655  0.00  0.00             0
ATOM    861    O   1     1       8.286   7.144   7.688  0.00  0.00             0
ATOM    862    O   1     1       0.402   2.607   7.681  0.00  0.00             0
ATOM    863    O   1     1       2.974   4.393   7.579  0.00  0.00             0
ATOM    864    O   1     1       0.105  -0.148   7.730  0.00  0.00             0
ATOM    865    O   1     1       2.886   1.204   7.883  0.00  0.00             0
ATOM    866    O   1     1       0.351   5.548   7.584  0.00  0.00             0
ATOM    867    H   1     1       1.908   7.788   9.820  0.00  0.00             0
ATOM    868    H   1     1      -0.785   3.541  10.107  0.00  0.00             0
ATOM    869    H   1     1       2.706   7.556   7.069  0.00  0.00             0
ATOM    870    H   1     1       0.132   2.819   6.766  0.00  0.00             0
ATOM    871    H   1     1       3.386   4.507   6.675  0.00  0.00             0
ATOM    872    H   1     1       0.678   8.146   7.458  0.00  0.00             0
ATOM    873    H   1     1       0.623   6.218   6.970  0.00  0.00             0
ATOM    874    H   1     1       3.373   2.056   8.015  0.00  0.00             0
ATOM    875   Al   1     1       4.482   3.019   1.633  0.00  0.00             0
ATOM    876   Al   1     1       1.686  -1.247   1.707  0.00  0.00             0
ATOM    877   Al   1     1       1.814   4.902   1.541  0.00  0.00             0
ATOM    878   Al   1     1       4.329   0.225   1.688  0.00  0.00             0
ATOM    879   Si   1     1       0.073   4.730   4.283  0.00  0.00             0
ATOM    880   Si   1     1       2.473   0.083   4.506  0.00  0.00             0
ATOM    881   Si   1     1       2.650   6.284   4.267  0.00  0.00             0
ATOM    882   Si   1     1       5.033   1.624   4.552  0.00  0.00             0
ATOM    883    O   1     1       5.279   4.314   2.693  0.00  0.00             0
ATOM    884    O   1     1       2.694  -0.034   2.863  0.00  0.00             0
ATOM    885    O   1     1       4.967   1.591   2.863  0.00  0.00             0
ATOM    886    O   1     1       2.444   6.327   2.643  0.00  0.00             0
ATOM    887    O   1     1       4.980   3.097   4.983  0.00  0.00             0
ATOM    888    O   1     1       2.691   7.704   4.767  0.00  0.00             0
ATOM    889    O   1     1       3.901   5.502   4.611  0.00  0.00             0
ATOM    890    O   1     1       1.199   0.904   4.713  0.00  0.00             0
ATOM    891    O   1     1       3.809   0.865   4.885  0.00  0.00             0
ATOM    892    O   1     1       1.391   5.580   4.747  0.00  0.00             0
ATOM    893    O   1     1       5.226  -1.020   2.694  0.00  0.00             0
ATOM    894    O   1     1       2.659   3.510   2.612  0.00  0.00             0
ATOM    895    O   1     1      11.525   6.300   0.294  0.00  0.00             0
ATOM    896    O   1     1       3.544   1.585   0.664  0.00  0.00             0
ATOM    897    O   1     1       5.938   3.231   0.482  0.00  0.00             0
ATOM    898    O   1     1       3.333  -1.069   0.599  0.00  0.00             0
ATOM    899    O   1     1       5.920   0.198   0.544  0.00  0.00             0
ATOM    900    O   1     1       3.385   4.548   0.411  0.00  0.00             0
ATOM    901    H   1     1       4.535   7.096   2.253  0.00  0.00             0
ATOM    902    H   1     1       1.924   2.835   2.579  0.00  0.00             0
ATOM    903    H   1     1       6.730   6.097  -0.528  0.00  0.00             0
ATOM    904    H   1     1       2.826   1.924   0.237  0.00  0.00             0
ATOM    905    H   1     1       6.431   2.507   0.287  0.00  0.00             0
ATOM    906    H   1     1       3.308   7.682  -0.640  0.00  0.00             0
ATOM    907    H   1     1       3.939   4.984  -0.199  0.00  0.00             0
ATOM    908    H   1     1       5.482   0.661  -0.331  0.00  0.00             0
ATOM    909   Al   1     1       1.258  -4.763   8.708  0.00  0.00             0
ATOM    910   Al   1     1      -1.422  -9.082   8.731  0.00  0.00             0
ATOM    911   Al   1     1      -1.505  -3.246   8.604  0.00  0.00             0
ATOM    912   Al   1     1       1.073  -7.624   8.813  0.00  0.00             0
ATOM    913   Si   1     1      -3.277  -3.413  11.553  0.00  0.00             0
ATOM    914   Si   1     1      -0.619  -7.819  11.547  0.00  0.00             0
ATOM    915   Si   1     1      -0.790  -1.890  11.492  0.00  0.00             0
ATOM    916   Si   1     1       1.937  -6.329  11.546  0.00  0.00             0
ATOM    917    O   1     1       1.985  -3.529   9.910  0.00  0.00             0
ATOM    918    O   1     1      -0.510  -7.766   9.912  0.00  0.00             0
ATOM    919    O   1     1       1.789  -6.307   9.983  0.00  0.00             0
ATOM    920    O   1     1      -1.009  -1.841   9.867  0.00  0.00             0
ATOM    921    O   1     1       1.934  -4.835  12.089  0.00  0.00             0
ATOM    922    O   1     1      -0.807  -0.450  11.956  0.00  0.00             0
ATOM    923    O   1     1       0.489  -2.646  11.766  0.00  0.00             0
ATOM    924    O   1     1      -1.851  -7.046  11.904  0.00  0.00             0
ATOM    925    O   1     1       0.613  -7.155  12.008  0.00  0.00             0
ATOM    926    O   1     1      -2.033  -2.589  12.012  0.00  0.00             0
ATOM    927    O   1     1       2.162  -8.979   9.902  0.00  0.00             0
ATOM    928    O   1     1      -0.537  -4.654   9.517  0.00  0.00             0
ATOM    929    O   1     1       8.015  -1.893   7.535  0.00  0.00             0
ATOM    930    O   1     1       0.553  -6.297   7.656  0.00  0.00             0
ATOM    931    O   1     1       2.776  -4.581   7.596  0.00  0.00             0
ATOM    932    O   1     1       0.109  -9.040   7.705  0.00  0.00             0
ATOM    933    O   1     1       2.806  -7.959   7.546  0.00  0.00             0
ATOM    934    O   1     1       0.213  -3.388   7.447  0.00  0.00             0
ATOM    935    H   1     1       1.523  -1.199   9.678  0.00  0.00             0
ATOM    936    H   1     1      -1.154  -5.446   9.598  0.00  0.00             0
ATOM    937    H   1     1       2.301  -1.449   7.081  0.00  0.00             0
ATOM    938    H   1     1      -0.147  -5.998   7.132  0.00  0.00             0
ATOM    939    H   1     1       2.759  -5.214   6.896  0.00  0.00             0
ATOM    940    H   1     1      -0.005  -0.122   6.850  0.00  0.00             0
ATOM    941    H   1     1       0.691  -3.388   6.581  0.00  0.00             0
ATOM    942    H   1     1       3.589  -7.541   7.339  0.00  0.00             0
ATOM    943   Al   1     1       4.288  -5.566   1.388  0.00  0.00             0
ATOM    944   Al   1     1       1.738 -10.083   1.495  0.00  0.00             0
ATOM    945   Al   1     1       1.544  -4.275   1.499  0.00  0.00             0
ATOM    946   Al   1     1       4.278  -8.554   1.206  0.00  0.00             0
ATOM    947   Si   1     1      -0.126  -4.374   4.286  0.00  0.00             0
ATOM    948   Si   1     1       2.430  -8.727   4.206  0.00  0.00             0
ATOM    949   Si   1     1       2.577  -2.926   4.360  0.00  0.00             0
ATOM    950   Si   1     1       4.909  -7.266   4.071  0.00  0.00             0
ATOM    951    O   1     1       5.219  -4.405   2.542  0.00  0.00             0
ATOM    952    O   1     1       2.541  -8.930   2.648  0.00  0.00             0
ATOM    953    O   1     1       4.864  -7.108   2.380  0.00  0.00             0
ATOM    954    O   1     1       2.270  -2.725   2.727  0.00  0.00             0
ATOM    955    O   1     1       5.105  -5.787   4.645  0.00  0.00             0
ATOM    956    O   1     1       2.319  -1.470   4.895  0.00  0.00             0
ATOM    957    O   1     1       3.938  -3.411   4.446  0.00  0.00             0
ATOM    958    O   1     1       0.998  -8.058   4.496  0.00  0.00             0
ATOM    959    O   1     1       3.590  -7.831   4.541  0.00  0.00             0
ATOM    960    O   1     1       1.306  -3.767   4.776  0.00  0.00             0
ATOM    961    O   1     1       5.134 -10.026   2.122  0.00  0.00             0
ATOM    962    O   1     1       2.638  -5.492   2.609  0.00  0.00             0
ATOM    963    O   1     1      11.222  -2.829   0.289  0.00  0.00             0
ATOM    964    O   1     1       3.439  -7.004   0.252  0.00  0.00             0
ATOM    965    O   1     1       5.760  -5.363   0.250  0.00  0.00             0
ATOM    966    O   1     1       3.123  -9.799   0.257  0.00  0.00             0
ATOM    967    O   1     1       5.994  -8.539   0.314  0.00  0.00             0
ATOM    968    O   1     1       3.251  -4.210   0.304  0.00  0.00             0
ATOM    969    H   1     1       4.693  -1.810   2.866  0.00  0.00             0
ATOM    970    H   1     1       2.169  -6.058   3.269  0.00  0.00             0
ATOM    971    H   1     1       5.089  -2.565   0.122  0.00  0.00             0
ATOM    972    H   1     1       2.806  -6.596  -0.342  0.00  0.00             0
ATOM    973    H   1     1       6.009  -5.750  -0.540  0.00  0.00             0
ATOM    974    H   1     1       3.674  -0.923  -0.270  0.00  0.00             0
ATOM    975    H   1     1       2.945  -3.673  -0.324  0.00  0.00             0
ATOM    976    H   1     1       6.720  -7.697   0.358  0.00  0.00             0
END
