# Supplementary material for: Competing Nuclear Quantum Effects and Hydrogen-Bond Jumps in Hydrated Kaolinite
Source: J Phys Chem Lett. 2023 Feb 6;14(6):1542–7. doi: 10.1021/acs.jpclett.2c03896 (PMC9940297; doi:10.1021/acs.jpclett.2c03896)
Supplement: Supplementary file 1 — jz2c03896_si_001.zip [file jz2c03896_si_001.zip › Clay_NQEs_HBond_Jumps_SI/silica-surface/QM/prod-1/init.08.pdb]

TITLE     Step:      400000  Bead:       8 positions{angstrom}  cell{angstrom}
CRYST1   10.307   17.884   76.812  91.93 105.05  89.80 P 1           1
ATOM      1   Al   1     1     -13.472  12.454  42.544  0.00  0.00             0
ATOM      2   Al   1     1     -11.035  17.051  42.275  0.00  0.00             0
ATOM      3   Al   1     1     -10.997  10.962  42.502  0.00  0.00             0
ATOM      4   Al   1     1     -13.518  15.564  42.316  0.00  0.00             0
ATOM      5   Si   1     1      -9.179  11.195  39.699  0.00  0.00             0
ATOM      6   Si   1     1     -11.884  15.693  39.438  0.00  0.00             0
ATOM      7   Si   1     1     -11.719   9.558  39.733  0.00  0.00             0
ATOM      8   Si   1     1     -14.381  14.149  39.612  0.00  0.00             0
ATOM      9    O   1     1     -14.411  11.269  41.464  0.00  0.00             0
ATOM     10    O   1     1     -12.024  15.860  41.124  0.00  0.00             0
ATOM     11    O   1     1     -14.381  14.185  41.164  0.00  0.00             0
ATOM     12    O   1     1     -11.532   9.455  41.474  0.00  0.00             0
ATOM     13    O   1     1     -14.223  12.677  39.228  0.00  0.00             0
ATOM     14    O   1     1     -11.681   8.103  39.288  0.00  0.00             0
ATOM     15    O   1     1     -13.056  10.354  39.600  0.00  0.00             0
ATOM     16    O   1     1     -10.635  14.917  39.301  0.00  0.00             0
ATOM     17    O   1     1     -13.262  15.062  39.106  0.00  0.00             0
ATOM     18    O   1     1     -10.437  10.397  39.224  0.00  0.00             0
ATOM     19    O   1     1     -14.568  16.902  41.395  0.00  0.00             0
ATOM     20    O   1     1     -11.861  12.285  41.399  0.00  0.00             0
ATOM     21    O   1     1     -10.134   9.594  43.606  0.00  0.00             0
ATOM     22    O   1     1     -12.803  14.100  43.273  0.00  0.00             0
ATOM     23    O   1     1     -15.115  12.287  43.812  0.00  0.00             0
ATOM     24    O   1     1     -12.670  16.916  43.437  0.00  0.00             0
ATOM     25    O   1     1     -15.175  15.507  43.496  0.00  0.00             0
ATOM     26    O   1     1     -12.638  11.123  43.653  0.00  0.00             0
ATOM     27    H   1     1     -14.188   8.745  41.700  0.00  0.00             0
ATOM     28    H   1     1     -11.330  12.890  40.754  0.00  0.00             0
ATOM     29    H   1     1     -15.457   9.306  44.650  0.00  0.00             0
ATOM     30    H   1     1     -11.825  14.361  43.537  0.00  0.00             0
ATOM     31    H   1     1     -14.965  12.373  44.764  0.00  0.00             0
ATOM     32    H   1     1     -13.074   8.074  44.637  0.00  0.00             0
ATOM     33    H   1     1     -13.077  10.261  43.747  0.00  0.00             0
ATOM     34    H   1     1     -15.340  14.503  43.857  0.00  0.00             0
ATOM     35   Al   1     1     -13.536  14.813  49.703  0.00  0.00             0
ATOM     36   Al   1     1     -10.753  19.281  49.787  0.00  0.00             0
ATOM     37   Al   1     1     -10.843  13.386  49.643  0.00  0.00             0
ATOM     38   Al   1     1     -13.371  17.734  49.587  0.00  0.00             0
ATOM     39   Si   1     1      -9.052  13.363  46.937  0.00  0.00             0
ATOM     40   Si   1     1     -11.704  17.931  46.895  0.00  0.00             0
ATOM     41   Si   1     1     -11.590  11.886  46.925  0.00  0.00             0
ATOM     42   Si   1     1     -14.212  16.405  46.774  0.00  0.00             0
ATOM     43    O   1     1     -14.408  13.666  48.527  0.00  0.00             0
ATOM     44    O   1     1     -11.830  17.982  48.530  0.00  0.00             0
ATOM     45    O   1     1     -13.993  16.402  48.483  0.00  0.00             0
ATOM     46    O   1     1     -11.586  11.849  48.617  0.00  0.00             0
ATOM     47    O   1     1     -14.084  14.922  46.369  0.00  0.00             0
ATOM     48    O   1     1     -11.476  10.356  46.538  0.00  0.00             0
ATOM     49    O   1     1     -13.013  12.526  46.679  0.00  0.00             0
ATOM     50    O   1     1     -10.376  17.020  46.661  0.00  0.00             0
ATOM     51    O   1     1     -12.935  17.216  46.363  0.00  0.00             0
ATOM     52    O   1     1     -10.420  12.747  46.403  0.00  0.00             0
ATOM     53    O   1     1     -14.322  19.244  48.667  0.00  0.00             0
ATOM     54    O   1     1     -11.698  14.666  48.496  0.00  0.00             0
ATOM     55    O   1     1     -10.197  11.911  50.959  0.00  0.00             0
ATOM     56    O   1     1     -12.726  16.313  50.758  0.00  0.00             0
ATOM     57    O   1     1     -15.142  14.662  50.685  0.00  0.00             0
ATOM     58    O   1     1     -12.300  19.170  50.937  0.00  0.00             0
ATOM     59    O   1     1     -14.800  18.086  50.912  0.00  0.00             0
ATOM     60    O   1     1     -12.463  13.659  50.852  0.00  0.00             0
ATOM     61    H   1     1     -13.560  10.761  48.635  0.00  0.00             0
ATOM     62    H   1     1     -11.208  15.584  48.431  0.00  0.00             0
ATOM     63    H   1     1     -14.511  11.986  51.308  0.00  0.00             0
ATOM     64    H   1     1     -12.374  16.048  51.565  0.00  0.00             0
ATOM     65    H   1     1     -15.484  15.157  51.592  0.00  0.00             0
ATOM     66    H   1     1     -12.989   9.923  52.031  0.00  0.00             0
ATOM     67    H   1     1     -12.593  12.974  51.511  0.00  0.00             0
ATOM     68    H   1     1     -14.483  18.333  51.831  0.00  0.00             0
ATOM     69   Al   1     1     -13.569  21.328  42.552  0.00  0.00             0
ATOM     70   Al   1     1     -10.991  25.897  42.477  0.00  0.00             0
ATOM     71   Al   1     1     -10.929  19.903  42.469  0.00  0.00             0
ATOM     72   Al   1     1     -13.566  24.353  42.483  0.00  0.00             0
ATOM     73   Si   1     1      -9.247  20.187  39.746  0.00  0.00             0
ATOM     74   Si   1     1     -11.845  24.559  39.819  0.00  0.00             0
ATOM     75   Si   1     1     -11.818  18.639  39.534  0.00  0.00             0
ATOM     76   Si   1     1     -14.394  23.167  39.654  0.00  0.00             0
ATOM     77    O   1     1     -14.484  20.268  41.312  0.00  0.00             0
ATOM     78    O   1     1     -11.965  24.662  41.452  0.00  0.00             0
ATOM     79    O   1     1     -14.335  23.166  41.372  0.00  0.00             0
ATOM     80    O   1     1     -11.643  18.519  41.217  0.00  0.00             0
ATOM     81    O   1     1     -14.447  21.684  39.177  0.00  0.00             0
ATOM     82    O   1     1     -11.875  17.164  38.984  0.00  0.00             0
ATOM     83    O   1     1     -13.051  19.451  39.322  0.00  0.00             0
ATOM     84    O   1     1     -10.652  23.507  39.633  0.00  0.00             0
ATOM     85    O   1     1     -13.110  23.876  39.252  0.00  0.00             0
ATOM     86    O   1     1     -10.532  19.374  39.161  0.00  0.00             0
ATOM     87    O   1     1     -14.554  25.754  41.555  0.00  0.00             0
ATOM     88    O   1     1     -11.928  21.364  41.309  0.00  0.00             0
ATOM     89    O   1     1     -10.227  18.467  43.328  0.00  0.00             0
ATOM     90    O   1     1     -12.796  22.904  43.517  0.00  0.00             0
ATOM     91    O   1     1     -15.075  21.172  43.563  0.00  0.00             0
ATOM     92    O   1     1     -12.618  25.707  43.705  0.00  0.00             0
ATOM     93    O   1     1     -15.299  24.602  43.657  0.00  0.00             0
ATOM     94    O   1     1     -12.616  19.859  43.429  0.00  0.00             0
ATOM     95    H   1     1     -13.926  17.529  41.141  0.00  0.00             0
ATOM     96    H   1     1     -11.708  22.233  40.766  0.00  0.00             0
ATOM     97    H   1     1     -14.528  18.272  43.894  0.00  0.00             0
ATOM     98    H   1     1     -11.777  23.175  43.462  0.00  0.00             0
ATOM     99    H   1     1     -15.509  21.442  44.385  0.00  0.00             0
ATOM    100    H   1     1     -12.512  16.891  44.382  0.00  0.00             0
ATOM    101    H   1     1     -12.811  18.938  43.615  0.00  0.00             0
ATOM    102    H   1     1     -15.092  24.222  44.514  0.00  0.00             0
ATOM    103   Al   1     1     -13.517  23.781  49.763  0.00  0.00             0
ATOM    104   Al   1     1     -10.883  28.333  49.835  0.00  0.00             0
ATOM    105   Al   1     1     -10.776  22.068  49.880  0.00  0.00             0
ATOM    106   Al   1     1     -13.266  26.602  49.910  0.00  0.00             0
ATOM    107   Si   1     1      -8.924  22.330  46.993  0.00  0.00             0
ATOM    108   Si   1     1     -11.571  26.847  47.125  0.00  0.00             0
ATOM    109   Si   1     1     -11.483  20.835  46.982  0.00  0.00             0
ATOM    110   Si   1     1     -14.130  25.354  47.108  0.00  0.00             0
ATOM    111    O   1     1     -14.348  22.437  48.689  0.00  0.00             0
ATOM    112    O   1     1     -11.753  27.015  48.749  0.00  0.00             0
ATOM    113    O   1     1     -14.080  25.297  48.658  0.00  0.00             0
ATOM    114    O   1     1     -11.469  20.800  48.694  0.00  0.00             0
ATOM    115    O   1     1     -14.081  23.792  46.659  0.00  0.00             0
ATOM    116    O   1     1     -11.452  19.389  46.517  0.00  0.00             0
ATOM    117    O   1     1     -12.756  21.565  46.759  0.00  0.00             0
ATOM    118    O   1     1     -10.300  25.855  47.003  0.00  0.00             0
ATOM    119    O   1     1     -12.874  26.173  46.650  0.00  0.00             0
ATOM    120    O   1     1     -10.243  21.710  46.542  0.00  0.00             0
ATOM    121    O   1     1     -14.156  28.117  48.816  0.00  0.00             0
ATOM    122    O   1     1     -11.794  23.623  48.820  0.00  0.00             0
ATOM    123    O   1     1      -9.836  20.615  50.862  0.00  0.00             0
ATOM    124    O   1     1     -12.512  25.083  50.796  0.00  0.00             0
ATOM    125    O   1     1     -14.960  23.658  51.003  0.00  0.00             0
ATOM    126    O   1     1     -12.459  28.014  51.168  0.00  0.00             0
ATOM    127    O   1     1     -14.911  26.874  50.987  0.00  0.00             0
ATOM    128    O   1     1     -12.328  22.239  50.920  0.00  0.00             0
ATOM    129    H   1     1     -13.877  20.073  48.269  0.00  0.00             0
ATOM    130    H   1     1     -11.532  24.151  48.108  0.00  0.00             0
ATOM    131    H   1     1     -14.275  20.751  50.924  0.00  0.00             0
ATOM    132    H   1     1     -11.693  24.698  50.950  0.00  0.00             0
ATOM    133    H   1     1     -15.629  24.203  51.366  0.00  0.00             0
ATOM    134    H   1     1     -12.256  19.701  51.742  0.00  0.00             0
ATOM    135    H   1     1     -13.036  22.635  51.651  0.00  0.00             0
ATOM    136    H   1     1     -15.244  26.956  51.825  0.00  0.00             0
ATOM    137   Al   1     1      -8.448  12.574  42.455  0.00  0.00             0
ATOM    138   Al   1     1      -5.991  16.950  42.383  0.00  0.00             0
ATOM    139   Al   1     1      -6.017  10.923  42.569  0.00  0.00             0
ATOM    140   Al   1     1      -8.473  15.537  42.379  0.00  0.00             0
ATOM    141   Si   1     1      -4.049  11.267  39.878  0.00  0.00             0
ATOM    142   Si   1     1      -6.765  15.594  39.616  0.00  0.00             0
ATOM    143   Si   1     1      -6.580   9.639  39.712  0.00  0.00             0
ATOM    144   Si   1     1      -9.297  14.213  39.595  0.00  0.00             0
ATOM    145    O   1     1      -9.218  11.407  41.270  0.00  0.00             0
ATOM    146    O   1     1      -6.797  15.695  41.170  0.00  0.00             0
ATOM    147    O   1     1      -9.092  14.195  41.249  0.00  0.00             0
ATOM    148    O   1     1      -6.497   9.514  41.403  0.00  0.00             0
ATOM    149    O   1     1      -9.369  12.744  39.193  0.00  0.00             0
ATOM    150    O   1     1      -6.563   8.191  39.223  0.00  0.00             0
ATOM    151    O   1     1      -7.905  10.371  39.442  0.00  0.00             0
ATOM    152    O   1     1      -5.518  14.771  39.163  0.00  0.00             0
ATOM    153    O   1     1      -8.074  14.969  39.075  0.00  0.00             0
ATOM    154    O   1     1      -5.366  10.542  39.336  0.00  0.00             0
ATOM    155    O   1     1      -9.479  17.047  41.163  0.00  0.00             0
ATOM    156    O   1     1      -6.626  12.480  41.461  0.00  0.00             0
ATOM    157    O   1     1     -15.537   9.491  43.685  0.00  0.00             0
ATOM    158    O   1     1      -7.808  13.972  43.441  0.00  0.00             0
ATOM    159    O   1     1      -9.971  12.377  43.639  0.00  0.00             0
ATOM    160    O   1     1      -7.630  16.904  43.435  0.00  0.00             0
ATOM    161    O   1     1     -10.262  15.594  43.395  0.00  0.00             0
ATOM    162    O   1     1      -7.525  11.177  43.559  0.00  0.00             0
ATOM    163    H   1     1      -8.980   8.640  40.967  0.00  0.00             0
ATOM    164    H   1     1      -6.089  13.252  41.271  0.00  0.00             0
ATOM    165    H   1     1     -10.223   9.901  44.547  0.00  0.00             0
ATOM    166    H   1     1      -6.968  14.250  43.677  0.00  0.00             0
ATOM    167    H   1     1     -10.391  12.820  44.380  0.00  0.00             0
ATOM    168    H   1     1      -8.392   8.350  43.866  0.00  0.00             0
ATOM    169    H   1     1      -8.138  10.817  44.410  0.00  0.00             0
ATOM    170    H   1     1     -10.057  14.933  44.158  0.00  0.00             0
ATOM    171   Al   1     1      -8.353  14.777  49.617  0.00  0.00             0
ATOM    172   Al   1     1      -5.601  19.283  49.792  0.00  0.00             0
ATOM    173   Al   1     1      -5.811  13.186  49.798  0.00  0.00             0
ATOM    174   Al   1     1      -8.090  17.667  49.805  0.00  0.00             0
ATOM    175   Si   1     1      -3.942  13.424  46.918  0.00  0.00             0
ATOM    176   Si   1     1      -6.477  17.879  46.971  0.00  0.00             0
ATOM    177   Si   1     1      -6.368  11.888  46.861  0.00  0.00             0
ATOM    178   Si   1     1      -8.960  16.330  46.915  0.00  0.00             0
ATOM    179    O   1     1      -9.214  13.482  48.630  0.00  0.00             0
ATOM    180    O   1     1      -6.481  17.874  48.626  0.00  0.00             0
ATOM    181    O   1     1      -8.714  16.309  48.485  0.00  0.00             0
ATOM    182    O   1     1      -6.149  11.830  48.542  0.00  0.00             0
ATOM    183    O   1     1      -8.886  14.941  46.487  0.00  0.00             0
ATOM    184    O   1     1      -6.356  10.415  46.411  0.00  0.00             0
ATOM    185    O   1     1      -7.824  12.544  46.702  0.00  0.00             0
ATOM    186    O   1     1      -5.214  17.110  46.501  0.00  0.00             0
ATOM    187    O   1     1      -7.793  17.316  46.435  0.00  0.00             0
ATOM    188    O   1     1      -5.343  12.736  46.359  0.00  0.00             0
ATOM    189    O   1     1      -9.249  19.202  48.613  0.00  0.00             0
ATOM    190    O   1     1      -6.733  14.598  48.725  0.00  0.00             0
ATOM    191    O   1     1     -15.293  11.738  50.853  0.00  0.00             0
ATOM    192    O   1     1      -7.410  16.150  50.836  0.00  0.00             0
ATOM    193    O   1     1      -9.782  14.874  50.721  0.00  0.00             0
ATOM    194    O   1     1      -7.196  19.065  50.917  0.00  0.00             0
ATOM    195    O   1     1      -9.720  17.826  50.824  0.00  0.00             0
ATOM    196    O   1     1      -7.256  13.187  50.935  0.00  0.00             0
ATOM    197    H   1     1      -8.906  11.058  48.324  0.00  0.00             0
ATOM    198    H   1     1      -6.148  15.045  48.364  0.00  0.00             0
ATOM    199    H   1     1      -9.378  12.207  51.426  0.00  0.00             0
ATOM    200    H   1     1      -6.520  15.796  50.306  0.00  0.00             0
ATOM    201    H   1     1      -9.888  15.390  51.428  0.00  0.00             0
ATOM    202    H   1     1      -7.590  11.142  51.250  0.00  0.00             0
ATOM    203    H   1     1      -7.125  13.262  51.928  0.00  0.00             0
ATOM    204    H   1     1     -10.419  17.105  50.955  0.00  0.00             0
ATOM    205   Al   1     1      -8.442  21.536  42.447  0.00  0.00             0
ATOM    206   Al   1     1      -5.850  25.857  42.691  0.00  0.00             0
ATOM    207   Al   1     1      -5.842  19.955  42.444  0.00  0.00             0
ATOM    208   Al   1     1      -8.371  24.297  42.535  0.00  0.00             0
ATOM    209   Si   1     1      -4.026  20.159  39.569  0.00  0.00             0
ATOM    210   Si   1     1      -6.656  24.641  39.777  0.00  0.00             0
ATOM    211   Si   1     1      -6.596  18.657  39.656  0.00  0.00             0
ATOM    212   Si   1     1      -9.189  23.061  39.710  0.00  0.00             0
ATOM    213    O   1     1      -9.420  20.074  41.308  0.00  0.00             0
ATOM    214    O   1     1      -6.851  24.664  41.355  0.00  0.00             0
ATOM    215    O   1     1      -8.973  22.983  41.355  0.00  0.00             0
ATOM    216    O   1     1      -6.435  18.521  41.336  0.00  0.00             0
ATOM    217    O   1     1      -9.180  21.589  39.135  0.00  0.00             0
ATOM    218    O   1     1      -6.639  17.171  39.133  0.00  0.00             0
ATOM    219    O   1     1      -7.964  19.442  39.360  0.00  0.00             0
ATOM    220    O   1     1      -5.502  23.760  39.281  0.00  0.00             0
ATOM    221    O   1     1      -8.030  23.950  39.268  0.00  0.00             0
ATOM    222    O   1     1      -5.272  19.324  39.087  0.00  0.00             0
ATOM    223    O   1     1      -9.281  25.726  41.479  0.00  0.00             0
ATOM    224    O   1     1      -6.733  21.305  41.444  0.00  0.00             0
ATOM    225    O   1     1     -15.596  18.395  43.556  0.00  0.00             0
ATOM    226    O   1     1      -7.560  22.873  43.602  0.00  0.00             0
ATOM    227    O   1     1     -10.104  21.391  43.543  0.00  0.00             0
ATOM    228    O   1     1      -7.485  25.874  43.549  0.00  0.00             0
ATOM    229    O   1     1      -9.884  24.573  43.764  0.00  0.00             0
ATOM    230    O   1     1      -7.458  20.139  43.680  0.00  0.00             0
ATOM    231    H   1     1      -9.148  17.927  41.331  0.00  0.00             0
ATOM    232    H   1     1      -6.215  21.984  41.330  0.00  0.00             0
ATOM    233    H   1     1      -9.358  18.430  43.597  0.00  0.00             0
ATOM    234    H   1     1      -6.758  22.412  43.770  0.00  0.00             0
ATOM    235    H   1     1     -10.622  21.644  44.349  0.00  0.00             0
ATOM    236    H   1     1      -7.420  17.498  44.290  0.00  0.00             0
ATOM    237    H   1     1      -7.237  20.150  44.604  0.00  0.00             0
ATOM    238    H   1     1      -9.727  24.151  44.591  0.00  0.00             0
ATOM    239   Al   1     1      -8.371  23.761  49.905  0.00  0.00             0
ATOM    240   Al   1     1      -5.461  28.101  49.750  0.00  0.00             0
ATOM    241   Al   1     1      -5.749  22.228  49.928  0.00  0.00             0
ATOM    242   Al   1     1      -8.290  26.891  49.835  0.00  0.00             0
ATOM    243   Si   1     1      -3.781  22.333  47.103  0.00  0.00             0
ATOM    244   Si   1     1      -6.329  26.847  46.967  0.00  0.00             0
ATOM    245   Si   1     1      -6.346  20.916  47.046  0.00  0.00             0
ATOM    246   Si   1     1      -8.942  25.354  47.259  0.00  0.00             0
ATOM    247    O   1     1      -9.133  22.353  48.768  0.00  0.00             0
ATOM    248    O   1     1      -6.385  26.986  48.644  0.00  0.00             0
ATOM    249    O   1     1      -8.791  25.330  48.860  0.00  0.00             0
ATOM    250    O   1     1      -6.340  20.785  48.647  0.00  0.00             0
ATOM    251    O   1     1      -8.945  23.794  46.708  0.00  0.00             0
ATOM    252    O   1     1      -6.375  19.399  46.597  0.00  0.00             0
ATOM    253    O   1     1      -7.611  21.610  46.597  0.00  0.00             0
ATOM    254    O   1     1      -5.184  25.905  46.633  0.00  0.00             0
ATOM    255    O   1     1      -7.739  26.126  46.712  0.00  0.00             0
ATOM    256    O   1     1      -5.085  21.602  46.587  0.00  0.00             0
ATOM    257    O   1     1      -9.128  28.046  48.552  0.00  0.00             0
ATOM    258    O   1     1      -6.704  23.636  49.002  0.00  0.00             0
ATOM    259    O   1     1     -15.258  20.920  50.841  0.00  0.00             0
ATOM    260    O   1     1      -7.789  25.193  51.110  0.00  0.00             0
ATOM    261    O   1     1      -9.892  23.517  50.933  0.00  0.00             0
ATOM    262    O   1     1      -7.247  28.210  50.746  0.00  0.00             0
ATOM    263    O   1     1     -10.044  27.005  50.966  0.00  0.00             0
ATOM    264    O   1     1      -7.207  22.424  51.177  0.00  0.00             0
ATOM    265    H   1     1      -9.036  19.869  48.006  0.00  0.00             0
ATOM    266    H   1     1      -6.214  24.490  49.129  0.00  0.00             0
ATOM    267    H   1     1      -9.002  20.451  50.641  0.00  0.00             0
ATOM    268    H   1     1      -7.785  25.603  52.057  0.00  0.00             0
ATOM    269    H   1     1      -9.759  23.639  51.983  0.00  0.00             0
ATOM    270    H   1     1      -7.501  19.298  51.765  0.00  0.00             0
ATOM    271    H   1     1      -7.284  22.330  52.095  0.00  0.00             0
ATOM    272    H   1     1     -10.455  26.261  51.545  0.00  0.00             0
ATOM    273    O   1     1      -2.547  -5.052  27.315  0.00  0.00             0
ATOM    274    H   1     1      -2.896  -4.340  26.742  0.00  0.00             0
ATOM    275    H   1     1       8.758  -5.085  27.130  0.00  0.00             0
ATOM    276    O   1     1       1.480   2.872  30.619  0.00  0.00             0
ATOM    277    H   1     1       1.169   2.323  31.433  0.00  0.00             0
ATOM    278    H   1     1      11.370   2.526  30.018  0.00  0.00             0
ATOM    279    O   1     1      14.949  11.671  25.860  0.00  0.00             0
ATOM    280    H   1     1       4.487  11.467  26.900  0.00  0.00             0
ATOM    281    H   1     1      14.519  10.749  25.772  0.00  0.00             0
ATOM    282    O   1     1       0.181  12.314  31.080  0.00  0.00             0
ATOM    283    H   1     1       0.627  11.788  31.694  0.00  0.00             0
ATOM    284    H   1     1      10.946  13.101  30.866  0.00  0.00             0
ATOM    285    O   1     1      -4.380   8.648  27.524  0.00  0.00             0
ATOM    286    H   1     1      -3.719   9.077  26.878  0.00  0.00             0
ATOM    287    H   1     1       5.538   9.452  27.690  0.00  0.00             0
ATOM    288    O   1     1     -17.835   6.567  30.827  0.00  0.00             0
ATOM    289    H   1     1     -16.998   6.900  31.078  0.00  0.00             0
ATOM    290    H   1     1      -7.397   5.772  30.451  0.00  0.00             0
ATOM    291    O   1     1      -4.889 -15.649  20.812  0.00  0.00             0
ATOM    292    H   1     1      -4.747 -16.448  20.475  0.00  0.00             0
ATOM    293    H   1     1      -4.758 -15.024  20.096  0.00  0.00             0
ATOM    294    O   1     1      -0.511   4.086  33.314  0.00  0.00             0
ATOM    295    H   1     1       0.324   4.645  33.188  0.00  0.00             0
ATOM    296    H   1     1      -0.754   4.074  32.397  0.00  0.00             0
ATOM    297    O   1     1       7.842   0.999  32.762  0.00  0.00             0
ATOM    298    H   1     1       8.141   1.630  32.174  0.00  0.00             0
ATOM    299    H   1     1       6.921   1.223  33.169  0.00  0.00             0
ATOM    300    O   1     1       0.748  16.646  26.327  0.00  0.00             0
ATOM    301    H   1     1       0.391  16.721  27.203  0.00  0.00             0
ATOM    302    H   1     1       0.658  17.590  26.003  0.00  0.00             0
ATOM    303    O   1     1       3.931   4.813  29.180  0.00  0.00             0
ATOM    304    H   1     1       4.910   4.689  29.385  0.00  0.00             0
ATOM    305    H   1     1       3.571   4.129  28.653  0.00  0.00             0
ATOM    306    O   1     1      -8.953  15.782  34.112  0.00  0.00             0
ATOM    307    H   1     1      -9.426  16.571  33.757  0.00  0.00             0
ATOM    308    H   1     1      -8.504  16.155  34.953  0.00  0.00             0
ATOM    309    O   1     1       4.872  -1.599  33.035  0.00  0.00             0
ATOM    310    H   1     1       5.690  -1.969  33.521  0.00  0.00             0
ATOM    311    H   1     1       4.090  -2.186  32.874  0.00  0.00             0
ATOM    312    O   1     1      13.425   2.117  35.522  0.00  0.00             0
ATOM    313    H   1     1      12.476   2.344  35.719  0.00  0.00             0
ATOM    314    H   1     1      13.542   2.373  34.462  0.00  0.00             0
ATOM    315    O   1     1       6.141  11.518  30.252  0.00  0.00             0
ATOM    316    H   1     1       6.969  11.018  30.577  0.00  0.00             0
ATOM    317    H   1     1       6.081  12.271  31.047  0.00  0.00             0
ATOM    318    O   1     1      -1.389   5.690  24.069  0.00  0.00             0
ATOM    319    H   1     1      -2.059   6.346  23.853  0.00  0.00             0
ATOM    320    H   1     1      -1.512   5.098  23.447  0.00  0.00             0
ATOM    321    O   1     1      18.882  10.328  30.819  0.00  0.00             0
ATOM    322    H   1     1      19.528  10.107  30.075  0.00  0.00             0
ATOM    323    H   1     1      19.195  11.110  31.118  0.00  0.00             0
ATOM    324    O   1     1       5.788   9.138  21.793  0.00  0.00             0
ATOM    325    H   1     1       4.895   8.966  21.905  0.00  0.00             0
ATOM    326    H   1     1       6.078   9.095  20.924  0.00  0.00             0
ATOM    327    O   1     1       2.911  14.589  32.458  0.00  0.00             0
ATOM    328    H   1     1       3.426  14.113  33.017  0.00  0.00             0
ATOM    329    H   1     1      12.572  -2.692  33.182  0.00  0.00             0
ATOM    330    O   1     1      -0.032  17.419  32.568  0.00  0.00             0
ATOM    331    H   1     1       0.118  17.142  31.727  0.00  0.00             0
ATOM    332    H   1     1       9.522  17.863  32.430  0.00  0.00             0
ATOM    333    O   1     1      14.251  12.632  34.069  0.00  0.00             0
ATOM    334    H   1     1       4.583  11.929  33.885  0.00  0.00             0
ATOM    335    H   1     1      14.826  13.178  34.760  0.00  0.00             0
ATOM    336    O   1     1      -3.020  22.624  35.395  0.00  0.00             0
ATOM    337    H   1     1      -3.712  22.644  34.550  0.00  0.00             0
ATOM    338    H   1     1       6.938  21.895  36.066  0.00  0.00             0
ATOM    339    O   1     1       5.674  14.365  35.486  0.00  0.00             0
ATOM    340    H   1     1      -4.866  15.147  35.985  0.00  0.00             0
ATOM    341    H   1     1       6.444  14.681  35.087  0.00  0.00             0
ATOM    342    O   1     1      -9.718  12.693  27.880  0.00  0.00             0
ATOM    343    H   1     1      -9.690  13.328  28.593  0.00  0.00             0
ATOM    344    H   1     1       0.325  11.792  28.405  0.00  0.00             0
ATOM    345    O   1     1       5.239  19.051  33.332  0.00  0.00             0
ATOM    346    H   1     1       4.874  18.273  33.258  0.00  0.00             0
ATOM    347    H   1     1       4.512   1.782  33.006  0.00  0.00             0
ATOM    348    O   1     1      -9.875   3.121  35.689  0.00  0.00             0
ATOM    349    H   1     1     -10.549   2.639  35.940  0.00  0.00             0
ATOM    350    H   1     1     -10.185   3.431  34.659  0.00  0.00             0
ATOM    351    O   1     1      -1.605  13.731  32.899  0.00  0.00             0
ATOM    352    H   1     1      -1.477  13.091  33.582  0.00  0.00             0
ATOM    353    H   1     1      -0.905  13.459  32.247  0.00  0.00             0
ATOM    354    O   1     1       3.783   4.903  36.108  0.00  0.00             0
ATOM    355    H   1     1       4.505   4.668  36.693  0.00  0.00             0
ATOM    356    H   1     1       3.393   4.087  35.855  0.00  0.00             0
ATOM    357    O   1     1       9.930   5.871  35.958  0.00  0.00             0
ATOM    358    H   1     1       9.302   5.282  36.310  0.00  0.00             0
ATOM    359    H   1     1      10.702   5.498  35.727  0.00  0.00             0
ATOM    360    O   1     1      -2.537  15.815  34.677  0.00  0.00             0
ATOM    361    H   1     1      -2.185  15.106  35.281  0.00  0.00             0
ATOM    362    H   1     1      -2.024  15.656  33.744  0.00  0.00             0
ATOM    363    O   1     1       6.365  17.392  30.912  0.00  0.00             0
ATOM    364    H   1     1       5.887  16.746  31.481  0.00  0.00             0
ATOM    365    H   1     1       6.947  -0.137  31.351  0.00  0.00             0
ATOM    366    O   1     1      13.191  10.786  36.396  0.00  0.00             0
ATOM    367    H   1     1      13.785  10.171  36.211  0.00  0.00             0
ATOM    368    H   1     1      13.434  11.753  36.075  0.00  0.00             0
ATOM    369    O   1     1      -0.557  -3.563  36.119  0.00  0.00             0
ATOM    370    H   1     1      -0.692  -4.453  36.024  0.00  0.00             0
ATOM    371    H   1     1      -0.210  -3.317  35.312  0.00  0.00             0
ATOM    372    O   1     1      -5.054  -0.631  36.521  0.00  0.00             0
ATOM    373    H   1     1      -4.765   0.258  36.714  0.00  0.00             0
ATOM    374    H   1     1      -6.035  -0.513  36.214  0.00  0.00             0
ATOM    375    O   1     1      -5.018   5.719  32.929  0.00  0.00             0
ATOM    376    H   1     1      -4.124   6.094  32.591  0.00  0.00             0
ATOM    377    H   1     1      -5.427   6.345  33.581  0.00  0.00             0
ATOM    378    O   1     1      -6.330   3.413  22.772  0.00  0.00             0
ATOM    379    H   1     1      -5.790   4.059  22.997  0.00  0.00             0
ATOM    380    H   1     1      -5.643   3.043  22.100  0.00  0.00             0
ATOM    381    O   1     1     -11.738  -1.393  28.364  0.00  0.00             0
ATOM    382    H   1     1     -12.178  -0.860  27.732  0.00  0.00             0
ATOM    383    H   1     1      -1.954  -2.159  28.746  0.00  0.00             0
ATOM    384    O   1     1      -8.061   9.277  30.151  0.00  0.00             0
ATOM    385    H   1     1      -7.905   9.412  31.154  0.00  0.00             0
ATOM    386    H   1     1       2.295   8.349  30.339  0.00  0.00             0
ATOM    387    O   1     1       6.924   7.543  35.937  0.00  0.00             0
ATOM    388    H   1     1      -2.684   7.956  36.408  0.00  0.00             0
ATOM    389    H   1     1       7.011   6.485  35.879  0.00  0.00             0
ATOM    390    O   1     1      -6.607  15.722  28.922  0.00  0.00             0
ATOM    391    H   1     1      -7.009  16.694  29.058  0.00  0.00             0
ATOM    392    H   1     1       3.936  15.560  28.093  0.00  0.00             0
ATOM    393    O   1     1      -4.844   9.491  34.535  0.00  0.00             0
ATOM    394    H   1     1      -4.643   8.750  35.131  0.00  0.00             0
ATOM    395    H   1     1       4.602   8.982  34.199  0.00  0.00             0
ATOM    396    O   1     1     -12.743   9.321  33.378  0.00  0.00             0
ATOM    397    H   1     1     -13.597   9.357  33.763  0.00  0.00             0
ATOM    398    H   1     1      -2.417   9.524  32.447  0.00  0.00             0
ATOM    399    O   1     1      -4.275   2.363  36.335  0.00  0.00             0
ATOM    400    H   1     1      -3.630   1.838  35.910  0.00  0.00             0
ATOM    401    H   1     1      -5.051   2.289  35.826  0.00  0.00             0
ATOM    402    O   1     1      -2.573   7.619  29.231  0.00  0.00             0
ATOM    403    H   1     1      -3.299   7.988  28.665  0.00  0.00             0
ATOM    404    H   1     1      -2.512   8.271  29.892  0.00  0.00             0
ATOM    405    O   1     1      -0.482   7.568  27.309  0.00  0.00             0
ATOM    406    H   1     1      -0.753   7.909  26.505  0.00  0.00             0
ATOM    407    H   1     1      -1.270   7.751  27.958  0.00  0.00             0
ATOM    408    O   1     1       8.313   0.669  35.690  0.00  0.00             0
ATOM    409    H   1     1       8.480   1.210  34.845  0.00  0.00             0
ATOM    410    H   1     1       8.184  -0.319  35.327  0.00  0.00             0
ATOM    411    O   1     1       0.752  16.934  30.011  0.00  0.00             0
ATOM    412    H   1     1       1.186  15.972  30.148  0.00  0.00             0
ATOM    413    H   1     1       0.191  16.782  29.227  0.00  0.00             0
ATOM    414    O   1     1      -9.957  27.954  28.534  0.00  0.00             0
ATOM    415    H   1     1     -10.243  27.060  28.000  0.00  0.00             0
ATOM    416    H   1     1      -9.144  27.494  28.914  0.00  0.00             0
ATOM    417    O   1     1      -3.293   3.497  24.938  0.00  0.00             0
ATOM    418    H   1     1      -2.700   4.063  24.491  0.00  0.00             0
ATOM    419    H   1     1      -3.079   3.837  25.800  0.00  0.00             0
ATOM    420    O   1     1      22.563  10.545  32.593  0.00  0.00             0
ATOM    421    H   1     1      21.982  10.107  33.198  0.00  0.00             0
ATOM    422    H   1     1      23.079  10.954  33.157  0.00  0.00             0
ATOM    423    O   1     1      13.766   7.050  34.504  0.00  0.00             0
ATOM    424    H   1     1      13.041   6.520  34.308  0.00  0.00             0
ATOM    425    H   1     1      14.239   6.579  35.429  0.00  0.00             0
ATOM    426    O   1     1       6.892   4.961  29.747  0.00  0.00             0
ATOM    427    H   1     1       7.072   5.848  29.538  0.00  0.00             0
ATOM    428    H   1     1       6.975   4.307  28.976  0.00  0.00             0
ATOM    429    O   1     1      -6.676  21.360  32.567  0.00  0.00             0
ATOM    430    H   1     1      -7.171  21.557  31.581  0.00  0.00             0
ATOM    431    H   1     1      -5.981  22.148  32.522  0.00  0.00             0
ATOM    432    O   1     1      -7.756  16.984  36.133  0.00  0.00             0
ATOM    433    H   1     1      -8.065  17.950  36.323  0.00  0.00             0
ATOM    434    H   1     1      -7.610  16.828  37.040  0.00  0.00             0
ATOM    435    O   1     1      -0.546   0.466  21.554  0.00  0.00             0
ATOM    436    H   1     1      -0.548   1.105  20.801  0.00  0.00             0
ATOM    437    H   1     1       9.251  -0.433  21.538  0.00  0.00             0
ATOM    438    O   1     1      15.843  -1.698  15.072  0.00  0.00             0
ATOM    439    H   1     1      16.672  -1.258  15.060  0.00  0.00             0
ATOM    440    H   1     1      25.872  -1.419  16.125  0.00  0.00             0
ATOM    441    O   1     1      14.104 -17.076  14.489  0.00  0.00             0
ATOM    442    H   1     1       4.239 -17.906  14.551  0.00  0.00             0
ATOM    443    H   1     1      14.740 -16.526  15.000  0.00  0.00             0
ATOM    444    O   1     1      17.602  -2.741  18.662  0.00  0.00             0
ATOM    445    H   1     1      18.206  -2.817  17.916  0.00  0.00             0
ATOM    446    H   1     1      28.676  -2.760  19.389  0.00  0.00             0
ATOM    447    O   1     1       2.620   5.673  15.498  0.00  0.00             0
ATOM    448    H   1     1      -8.627   5.815  15.275  0.00  0.00             0
ATOM    449    H   1     1       2.751   5.396  16.269  0.00  0.00             0
ATOM    450    O   1     1      -3.171   5.689  18.009  0.00  0.00             0
ATOM    451    H   1     1      -3.658   4.863  18.207  0.00  0.00             0
ATOM    452    H   1     1       8.100   5.253  18.065  0.00  0.00             0
ATOM    453    O   1     1      -0.172  -3.799  19.533  0.00  0.00             0
ATOM    454    H   1     1       0.591  -3.530  20.345  0.00  0.00             0
ATOM    455    H   1     1       0.401  -3.729  18.851  0.00  0.00             0
ATOM    456    O   1     1     -12.111   2.456  16.170  0.00  0.00             0
ATOM    457    H   1     1     -11.983   2.047  17.178  0.00  0.00             0
ATOM    458    H   1     1     -11.554   3.215  16.027  0.00  0.00             0
ATOM    459    O   1     1       7.015 -11.508  15.156  0.00  0.00             0
ATOM    460    H   1     1       6.630 -10.707  15.199  0.00  0.00             0
ATOM    461    H   1     1       6.845 -11.737  16.030  0.00  0.00             0
ATOM    462    O   1     1       5.627   1.203  28.495  0.00  0.00             0
ATOM    463    H   1     1       4.688   1.618  28.472  0.00  0.00             0
ATOM    464    H   1     1       5.691   0.680  29.239  0.00  0.00             0
ATOM    465    O   1     1       2.161   0.493  21.158  0.00  0.00             0
ATOM    466    H   1     1       1.444   0.355  21.725  0.00  0.00             0
ATOM    467    H   1     1       2.855   0.709  21.803  0.00  0.00             0
ATOM    468    O   1     1     -10.602   4.651  16.835  0.00  0.00             0
ATOM    469    H   1     1     -10.470   5.425  16.341  0.00  0.00             0
ATOM    470    H   1     1      -9.745   4.641  17.212  0.00  0.00             0
ATOM    471    O   1     1       5.868  -6.403  15.420  0.00  0.00             0
ATOM    472    H   1     1       5.049  -6.103  15.515  0.00  0.00             0
ATOM    473    H   1     1       6.526  -5.599  15.420  0.00  0.00             0
ATOM    474    O   1     1      -0.036  -0.677  17.172  0.00  0.00             0
ATOM    475    H   1     1       0.065  -0.249  16.372  0.00  0.00             0
ATOM    476    H   1     1      -0.584  -0.229  17.722  0.00  0.00             0
ATOM    477    O   1     1       8.415  -8.611  17.341  0.00  0.00             0
ATOM    478    H   1     1       8.767  -7.723  16.963  0.00  0.00             0
ATOM    479    H   1     1       7.632  -8.939  16.540  0.00  0.00             0
ATOM    480    O   1     1      -1.096   3.145  19.982  0.00  0.00             0
ATOM    481    H   1     1      -1.599   3.868  20.525  0.00  0.00             0
ATOM    482    H   1     1      -0.192   3.478  19.969  0.00  0.00             0
ATOM    483    O   1     1      10.152  11.254  16.485  0.00  0.00             0
ATOM    484    H   1     1      10.631  10.621  15.878  0.00  0.00             0
ATOM    485    H   1     1      10.915  11.267  17.147  0.00  0.00             0
ATOM    486    O   1     1      -5.357   4.360  14.399  0.00  0.00             0
ATOM    487    H   1     1      -6.372   4.933  14.578  0.00  0.00             0
ATOM    488    H   1     1      -4.701   4.975  14.418  0.00  0.00             0
ATOM    489    O   1     1      -7.704  16.414  19.077  0.00  0.00             0
ATOM    490    H   1     1      -8.574  16.422  18.663  0.00  0.00             0
ATOM    491    H   1     1       2.377  -0.902  19.927  0.00  0.00             0
ATOM    492    O   1     1      -2.723 -18.095  14.645  0.00  0.00             0
ATOM    493    H   1     1      -2.610 -17.327  15.126  0.00  0.00             0
ATOM    494    H   1     1       8.062 -18.004  13.886  0.00  0.00             0
ATOM    495    O   1     1      11.022  -8.614  24.775  0.00  0.00             0
ATOM    496    H   1     1       1.678  -8.684  25.110  0.00  0.00             0
ATOM    497    H   1     1      11.136  -7.636  24.839  0.00  0.00             0
ATOM    498    O   1     1      -0.487 -11.013  15.039  0.00  0.00             0
ATOM    499    H   1     1      -0.230 -10.062  15.139  0.00  0.00             0
ATOM    500    H   1     1       8.867 -10.868  14.996  0.00  0.00             0
ATOM    501    O   1     1       2.755   7.143  18.973  0.00  0.00             0
ATOM    502    H   1     1       1.789   7.177  18.969  0.00  0.00             0
ATOM    503    H   1     1      13.601   7.853  18.564  0.00  0.00             0
ATOM    504    O   1     1     -10.208   7.254  18.428  0.00  0.00             0
ATOM    505    H   1     1     -10.923   7.188  19.109  0.00  0.00             0
ATOM    506    H   1     1      -0.566   7.479  17.829  0.00  0.00             0
ATOM    507    O   1     1       1.125   9.708  14.744  0.00  0.00             0
ATOM    508    H   1     1       1.334  10.247  13.992  0.00  0.00             0
ATOM    509    H   1     1       1.925  -8.552  14.979  0.00  0.00             0
ATOM    510    O   1     1      -3.726  -9.649  19.417  0.00  0.00             0
ATOM    511    H   1     1      -3.118  -8.942  18.977  0.00  0.00             0
ATOM    512    H   1     1      -3.546 -10.486  18.972  0.00  0.00             0
ATOM    513    O   1     1      -2.653   3.033  27.700  0.00  0.00             0
ATOM    514    H   1     1      -3.334   2.116  27.763  0.00  0.00             0
ATOM    515    H   1     1      -1.931   2.758  28.101  0.00  0.00             0
ATOM    516    O   1     1       7.385  -0.403  26.139  0.00  0.00             0
ATOM    517    H   1     1       6.712   0.110  26.323  0.00  0.00             0
ATOM    518    H   1     1       7.957   0.076  25.520  0.00  0.00             0
ATOM    519    O   1     1       5.634   2.252  15.968  0.00  0.00             0
ATOM    520    H   1     1       6.577   2.387  16.009  0.00  0.00             0
ATOM    521    H   1     1       5.437   2.976  15.521  0.00  0.00             0
ATOM    522    O   1     1      -3.330  14.132  22.279  0.00  0.00             0
ATOM    523    H   1     1      -3.658  13.338  22.160  0.00  0.00             0
ATOM    524    H   1     1      -3.554  14.257  23.218  0.00  0.00             0
ATOM    525    O   1     1      16.938  17.511  22.647  0.00  0.00             0
ATOM    526    H   1     1      17.664  17.092  22.152  0.00  0.00             0
ATOM    527    H   1     1      17.571  -0.019  23.228  0.00  0.00             0
ATOM    528    O   1     1      14.231   0.237  23.256  0.00  0.00             0
ATOM    529    H   1     1      15.092   0.409  22.895  0.00  0.00             0
ATOM    530    H   1     1      14.537   0.814  23.927  0.00  0.00             0
ATOM    531    O   1     1      12.336  -6.660  18.135  0.00  0.00             0
ATOM    532    H   1     1      12.545  -5.672  17.881  0.00  0.00             0
ATOM    533    H   1     1      11.634  -6.493  18.839  0.00  0.00             0
ATOM    534    O   1     1       8.682   1.086  18.575  0.00  0.00             0
ATOM    535    H   1     1       8.727   1.905  19.015  0.00  0.00             0
ATOM    536    H   1     1       7.769   0.802  18.647  0.00  0.00             0
ATOM    537    O   1     1      18.894  -2.570  16.173  0.00  0.00             0
ATOM    538    H   1     1      18.514  -1.961  15.679  0.00  0.00             0
ATOM    539    H   1     1      19.514  -1.967  16.453  0.00  0.00             0
ATOM    540    O   1     1      -6.353   6.890  26.955  0.00  0.00             0
ATOM    541    H   1     1      -6.652   6.071  27.548  0.00  0.00             0
ATOM    542    H   1     1      -5.570   7.351  27.389  0.00  0.00             0
ATOM    543    O   1     1       8.698   1.147  23.960  0.00  0.00             0
ATOM    544    H   1     1       8.051   1.747  23.861  0.00  0.00             0
ATOM    545    H   1     1      19.389   1.201  23.064  0.00  0.00             0
ATOM    546    O   1     1       0.583   8.356  33.749  0.00  0.00             0
ATOM    547    H   1     1      -0.084   8.772  33.238  0.00  0.00             0
ATOM    548    H   1     1      10.639   8.689  34.737  0.00  0.00             0
ATOM    549    O   1     1      17.168  14.634  29.316  0.00  0.00             0
ATOM    550    H   1     1       6.129  15.029  28.866  0.00  0.00             0
ATOM    551    H   1     1      17.428  13.758  28.825  0.00  0.00             0
ATOM    552    O   1     1      -3.409  14.960  24.893  0.00  0.00             0
ATOM    553    H   1     1      -4.216  14.974  25.352  0.00  0.00             0
ATOM    554    H   1     1       7.375  15.673  25.177  0.00  0.00             0
ATOM    555    O   1     1       9.811  13.274  14.712  0.00  0.00             0
ATOM    556    H   1     1      -0.961  13.917  15.292  0.00  0.00             0
ATOM    557    H   1     1       9.888  12.590  15.320  0.00  0.00             0
ATOM    558    O   1     1      -4.304   8.815  15.933  0.00  0.00             0
ATOM    559    H   1     1      -5.083   8.650  15.312  0.00  0.00             0
ATOM    560    H   1     1       6.216   9.710  15.594  0.00  0.00             0
ATOM    561    O   1     1      -4.132 -18.106  19.104  0.00  0.00             0
ATOM    562    H   1     1      -4.733 -18.098  18.328  0.00  0.00             0
ATOM    563    H   1     1      -3.945 -19.113  19.163  0.00  0.00             0
ATOM    564    O   1     1      -7.058  -9.615  15.332  0.00  0.00             0
ATOM    565    H   1     1      -6.915 -10.441  15.363  0.00  0.00             0
ATOM    566    H   1     1      -7.275  -9.302  16.149  0.00  0.00             0
ATOM    567    O   1     1       5.579  11.813  19.768  0.00  0.00             0
ATOM    568    H   1     1       6.465  11.736  19.441  0.00  0.00             0
ATOM    569    H   1     1       5.283  12.460  19.158  0.00  0.00             0
ATOM    570    O   1     1       3.405  11.846  21.519  0.00  0.00             0
ATOM    571    H   1     1       4.039  11.834  20.742  0.00  0.00             0
ATOM    572    H   1     1       3.919  12.458  22.309  0.00  0.00             0
ATOM    573    O   1     1      -6.616   9.339  25.281  0.00  0.00             0
ATOM    574    H   1     1      -6.732   9.390  24.362  0.00  0.00             0
ATOM    575    H   1     1      -6.392   8.396  25.603  0.00  0.00             0
ATOM    576    O   1     1      -8.313  21.045  20.561  0.00  0.00             0
ATOM    577    H   1     1      -7.360  21.316  20.819  0.00  0.00             0
ATOM    578    H   1     1      -8.242  20.093  20.546  0.00  0.00             0
ATOM    579    O   1     1      14.558  -0.446  17.372  0.00  0.00             0
ATOM    580    H   1     1      14.433   0.502  17.087  0.00  0.00             0
ATOM    581    H   1     1      13.910  -0.918  18.026  0.00  0.00             0
ATOM    582    O   1     1       0.223   1.576  25.732  0.00  0.00             0
ATOM    583    H   1     1       1.004   1.962  25.196  0.00  0.00             0
ATOM    584    H   1     1      -0.344   1.481  25.028  0.00  0.00             0
ATOM    585    O   1     1       4.506  -4.011  15.417  0.00  0.00             0
ATOM    586    H   1     1       4.717  -2.993  15.536  0.00  0.00             0
ATOM    587    H   1     1       3.840  -3.754  14.869  0.00  0.00             0
ATOM    588    O   1     1      -2.308   9.569  26.173  0.00  0.00             0
ATOM    589    H   1     1      -2.528   9.191  25.419  0.00  0.00             0
ATOM    590    H   1     1      -2.323  10.472  26.110  0.00  0.00             0
ATOM    591    O   1     1       0.821  11.537  20.557  0.00  0.00             0
ATOM    592    H   1     1       0.148  12.089  20.510  0.00  0.00             0
ATOM    593    H   1     1       1.632  11.772  20.941  0.00  0.00             0
ATOM    594    O   1     1      -1.907  11.740  19.658  0.00  0.00             0
ATOM    595    H   1     1      -1.503  12.596  19.280  0.00  0.00             0
ATOM    596    H   1     1      -1.074  11.120  19.362  0.00  0.00             0
ATOM    597    O   1     1      -6.300  -6.986  28.513  0.00  0.00             0
ATOM    598    H   1     1      -5.621  -6.631  29.158  0.00  0.00             0
ATOM    599    H   1     1       3.372  -7.500  29.099  0.00  0.00             0
ATOM    600    O   1     1       9.236  -6.357  34.925  0.00  0.00             0
ATOM    601    H   1     1       8.568  -6.789  34.303  0.00  0.00             0
ATOM    602    H   1     1      20.088  -7.121  35.164  0.00  0.00             0
ATOM    603    O   1     1       4.035  -2.944  22.783  0.00  0.00             0
ATOM    604    H   1     1      -6.304  -2.149  23.136  0.00  0.00             0
ATOM    605    H   1     1       4.957  -3.039  22.580  0.00  0.00             0
ATOM    606    O   1     1      -1.373   7.298  20.568  0.00  0.00             0
ATOM    607    H   1     1      -2.176   7.711  20.299  0.00  0.00             0
ATOM    608    H   1     1       9.465   8.096  20.814  0.00  0.00             0
ATOM    609    O   1     1      15.104  -3.768  18.213  0.00  0.00             0
ATOM    610    H   1     1       5.594  -3.333  18.560  0.00  0.00             0
ATOM    611    H   1     1      15.266  -4.088  17.345  0.00  0.00             0
ATOM    612    O   1     1      -7.315   9.477  22.642  0.00  0.00             0
ATOM    613    H   1     1      -7.350  10.409  22.165  0.00  0.00             0
ATOM    614    H   1     1       2.347   8.845  22.184  0.00  0.00             0
ATOM    615    O   1     1      -8.449  -4.007  17.673  0.00  0.00             0
ATOM    616    H   1     1      -8.838  -3.534  16.969  0.00  0.00             0
ATOM    617    H   1     1      -7.721  -3.455  18.140  0.00  0.00             0
ATOM    618    O   1     1       7.735   4.809  21.534  0.00  0.00             0
ATOM    619    H   1     1       8.143   5.664  21.336  0.00  0.00             0
ATOM    620    H   1     1       6.842   4.948  21.437  0.00  0.00             0
ATOM    621    O   1     1      -4.206  13.662  31.861  0.00  0.00             0
ATOM    622    H   1     1      -3.343  13.808  32.235  0.00  0.00             0
ATOM    623    H   1     1      -4.433  14.183  31.026  0.00  0.00             0
ATOM    624    O   1     1      -4.282  -6.341  23.475  0.00  0.00             0
ATOM    625    H   1     1      -4.635  -7.163  23.058  0.00  0.00             0
ATOM    626    H   1     1      -4.882  -6.206  24.037  0.00  0.00             0
ATOM    627    O   1     1       1.144   0.362  14.713  0.00  0.00             0
ATOM    628    H   1     1       2.070   0.437  15.034  0.00  0.00             0
ATOM    629    H   1     1       1.124   0.782  13.751  0.00  0.00             0
ATOM    630    O   1     1      -7.750   4.424  18.048  0.00  0.00             0
ATOM    631    H   1     1      -7.675   5.318  18.453  0.00  0.00             0
ATOM    632    H   1     1      -8.035   3.964  18.711  0.00  0.00             0
ATOM    633    O   1     1      -5.171   5.413  24.727  0.00  0.00             0
ATOM    634    H   1     1      -5.716   5.727  25.578  0.00  0.00             0
ATOM    635    H   1     1      -4.505   4.943  25.162  0.00  0.00             0
ATOM    636    O   1     1       9.157  -5.701  24.266  0.00  0.00             0
ATOM    637    H   1     1       9.444  -4.785  23.950  0.00  0.00             0
ATOM    638    H   1     1       8.223  -5.884  23.992  0.00  0.00             0
ATOM    639    O   1     1      -0.062   2.827  28.312  0.00  0.00             0
ATOM    640    H   1     1       0.245   3.621  27.836  0.00  0.00             0
ATOM    641    H   1     1      -0.199   2.478  27.588  0.00  0.00             0
ATOM    642    O   1     1       1.380  14.854  21.876  0.00  0.00             0
ATOM    643    H   1     1       1.117  14.708  22.790  0.00  0.00             0
ATOM    644    H   1     1       2.358  15.156  22.071  0.00  0.00             0
ATOM    645    O   1     1       1.468   5.896  33.137  0.00  0.00             0
ATOM    646    H   1     1       1.030   6.713  33.367  0.00  0.00             0
ATOM    647    H   1     1       1.991   5.892  32.422  0.00  0.00             0
ATOM    648    O   1     1       1.468  -3.101  14.713  0.00  0.00             0
ATOM    649    H   1     1       1.088  -2.167  14.660  0.00  0.00             0
ATOM    650    H   1     1       0.773  -3.683  14.660  0.00  0.00             0
ATOM    651    O   1     1      -9.498  14.401  24.463  0.00  0.00             0
ATOM    652    H   1     1      -9.388  15.201  25.321  0.00  0.00             0
ATOM    653    H   1     1       1.180  -4.270  24.737  0.00  0.00             0
ATOM    654    O   1     1      -5.076 -14.185  18.342  0.00  0.00             0
ATOM    655    H   1     1      -4.795 -14.560  17.449  0.00  0.00             0
ATOM    656    H   1     1       4.293 -13.732  18.330  0.00  0.00             0
ATOM    657    O   1     1      14.811  -3.079  26.304  0.00  0.00             0
ATOM    658    H   1     1       4.466  -4.143  26.249  0.00  0.00             0
ATOM    659    H   1     1      14.251  -2.617  25.568  0.00  0.00             0
ATOM    660    O   1     1       2.020  12.457  25.739  0.00  0.00             0
ATOM    661    H   1     1       1.442  12.547  26.597  0.00  0.00             0
ATOM    662    H   1     1      13.229  12.163  25.777  0.00  0.00             0
ATOM    663    O   1     1      -0.218   8.813  36.433  0.00  0.00             0
ATOM    664    H   1     1     -10.440   7.801  36.286  0.00  0.00             0
ATOM    665    H   1     1       0.429   9.036  37.050  0.00  0.00             0
ATOM    666    O   1     1      -6.922  20.311  27.711  0.00  0.00             0
ATOM    667    H   1     1      -7.513  19.729  28.149  0.00  0.00             0
ATOM    668    H   1     1       3.214  20.329  26.622  0.00  0.00             0
ATOM    669    O   1     1       8.004  24.431  32.780  0.00  0.00             0
ATOM    670    H   1     1       8.686  23.951  33.050  0.00  0.00             0
ATOM    671    H   1     1       8.043   7.419  33.441  0.00  0.00             0
ATOM    672    O   1     1       5.302   1.179  25.630  0.00  0.00             0
ATOM    673    H   1     1       5.741   1.988  25.468  0.00  0.00             0
ATOM    674    H   1     1       5.245   1.313  26.552  0.00  0.00             0
ATOM    675    O   1     1       8.715   3.254  30.958  0.00  0.00             0
ATOM    676    H   1     1       7.987   3.870  30.801  0.00  0.00             0
ATOM    677    H   1     1       9.111   3.145  30.004  0.00  0.00             0
ATOM    678    O   1     1      -2.573   8.426  23.628  0.00  0.00             0
ATOM    679    H   1     1      -3.338   8.671  23.033  0.00  0.00             0
ATOM    680    H   1     1      -1.739   8.641  23.007  0.00  0.00             0
ATOM    681    O   1     1      -5.063   6.238  22.051  0.00  0.00             0
ATOM    682    H   1     1      -5.018   6.345  22.987  0.00  0.00             0
ATOM    683    H   1     1      -4.818   7.098  21.681  0.00  0.00             0
ATOM    684    O   1     1      -6.293   9.249  17.872  0.00  0.00             0
ATOM    685    H   1     1      -5.685   9.471  17.168  0.00  0.00             0
ATOM    686    H   1     1      -6.747  10.153  18.077  0.00  0.00             0
ATOM    687    O   1     1      -0.271   9.247  22.123  0.00  0.00             0
ATOM    688    H   1     1       0.122   9.334  23.058  0.00  0.00             0
ATOM    689    H   1     1      -0.115  -7.720  21.813  0.00  0.00             0
ATOM    690    O   1     1      -1.612  -2.009  21.734  0.00  0.00             0
ATOM    691    H   1     1      -2.374  -2.750  21.747  0.00  0.00             0
ATOM    692    H   1     1      -0.731  -2.362  21.940  0.00  0.00             0
ATOM    693    O   1     1       0.835   4.792  26.179  0.00  0.00             0
ATOM    694    H   1     1       0.266   4.632  25.427  0.00  0.00             0
ATOM    695    H   1     1       0.621   5.627  26.655  0.00  0.00             0
ATOM    696    O   1     1       2.999  18.307  29.572  0.00  0.00             0
ATOM    697    H   1     1       2.145  17.969  29.923  0.00  0.00             0
ATOM    698    H   1     1       3.089  19.249  30.076  0.00  0.00             0
ATOM    699    O   1     1       2.622  20.630  25.029  0.00  0.00             0
ATOM    700    H   1     1       2.153  21.480  25.204  0.00  0.00             0
ATOM    701    H   1     1       2.939  20.795  24.226  0.00  0.00             0
ATOM    702    O   1     1       1.738  14.335  30.012  0.00  0.00             0
ATOM    703    H   1     1       2.532  14.312  29.515  0.00  0.00             0
ATOM    704    H   1     1       2.120  14.297  30.860  0.00  0.00             0
ATOM    705   Al   1     1       6.329   4.121   8.780  0.00  0.00             0
ATOM    706   Al   1     1       3.764  -0.269   8.833  0.00  0.00             0
ATOM    707   Al   1     1       3.812   5.761   8.783  0.00  0.00             0
ATOM    708   Al   1     1       6.231   1.102   8.941  0.00  0.00             0
ATOM    709   Si   1     1       2.030   5.534  11.564  0.00  0.00             0
ATOM    710   Si   1     1       4.622   1.084  11.638  0.00  0.00             0
ATOM    711   Si   1     1       4.449   7.112  11.669  0.00  0.00             0
ATOM    712   Si   1     1       7.167   2.689  11.599  0.00  0.00             0
ATOM    713    O   1     1       7.383   5.599  10.025  0.00  0.00             0
ATOM    714    O   1     1       4.724   0.998  10.046  0.00  0.00             0
ATOM    715    O   1     1       6.901   2.692   9.967  0.00  0.00             0
ATOM    716    O   1     1       4.425   7.193   9.981  0.00  0.00             0
ATOM    717    O   1     1       7.068   4.117  12.089  0.00  0.00             0
ATOM    718    O   1     1       4.511   8.533  12.114  0.00  0.00             0
ATOM    719    O   1     1       5.786   6.450  11.995  0.00  0.00             0
ATOM    720    O   1     1       3.404   1.916  11.891  0.00  0.00             0
ATOM    721    O   1     1       5.906   1.890  12.095  0.00  0.00             0
ATOM    722    O   1     1       3.180   6.300  12.157  0.00  0.00             0
ATOM    723    O   1     1       7.236  -0.157   9.997  0.00  0.00             0
ATOM    724    O   1     1       4.741   4.301   9.885  0.00  0.00             0
ATOM    725    O   1     1       3.047   7.171   7.791  0.00  0.00             0
ATOM    726    O   1     1       5.601   2.692   7.727  0.00  0.00             0
ATOM    727    O   1     1       7.891   4.294   7.778  0.00  0.00             0
ATOM    728    O   1     1       5.504  -0.007   7.663  0.00  0.00             0
ATOM    729    O   1     1       8.096   1.176   7.885  0.00  0.00             0
ATOM    730    O   1     1       5.441   5.544   7.626  0.00  0.00             0
ATOM    731    H   1     1       6.875   7.791  10.146  0.00  0.00             0
ATOM    732    H   1     1       4.361   3.735  10.638  0.00  0.00             0
ATOM    733    H   1     1       7.720   7.126   6.835  0.00  0.00             0
ATOM    734    H   1     1       5.054   2.737   7.033  0.00  0.00             0
ATOM    735    H   1     1       8.343   3.782   7.098  0.00  0.00             0
ATOM    736    H   1     1       5.726   7.886   7.666  0.00  0.00             0
ATOM    737    H   1     1       6.202   5.919   7.146  0.00  0.00             0
ATOM    738    H   1     1       8.655   2.057   7.582  0.00  0.00             0
ATOM    739   Al   1     1       9.505   3.248   1.380  0.00  0.00             0
ATOM    740   Al   1     1       6.854  -1.103   1.650  0.00  0.00             0
ATOM    741   Al   1     1       6.827   4.723   1.398  0.00  0.00             0
ATOM    742   Al   1     1       9.504   0.231   1.505  0.00  0.00             0
ATOM    743   Si   1     1       5.112   4.533   4.291  0.00  0.00             0
ATOM    744   Si   1     1       7.788   0.231   4.402  0.00  0.00             0
ATOM    745   Si   1     1       7.628   5.915   4.274  0.00  0.00             0
ATOM    746   Si   1     1      10.319   1.783   4.274  0.00  0.00             0
ATOM    747    O   1     1      10.465   4.620   2.635  0.00  0.00             0
ATOM    748    O   1     1       7.903   0.123   2.766  0.00  0.00             0
ATOM    749    O   1     1      10.280   1.905   2.659  0.00  0.00             0
ATOM    750    O   1     1       7.458   6.049   2.638  0.00  0.00             0
ATOM    751    O   1     1      10.505   3.300   4.843  0.00  0.00             0
ATOM    752    O   1     1       7.495   7.472   4.772  0.00  0.00             0
ATOM    753    O   1     1       9.045   5.357   4.575  0.00  0.00             0
ATOM    754    O   1     1       6.478   0.966   4.793  0.00  0.00             0
ATOM    755    O   1     1       9.017   1.053   4.798  0.00  0.00             0
ATOM    756    O   1     1       6.427   5.165   4.847  0.00  0.00             0
ATOM    757    O   1     1      10.363  -1.130   2.686  0.00  0.00             0
ATOM    758    O   1     1       7.841   3.425   2.543  0.00  0.00             0
ATOM    759    O   1     1       6.237   6.173   0.299  0.00  0.00             0
ATOM    760    O   1     1       8.903   1.750   0.557  0.00  0.00             0
ATOM    761    O   1     1      11.097   3.403   0.274  0.00  0.00             0
ATOM    762    O   1     1       8.516  -0.926   0.401  0.00  0.00             0
ATOM    763    O   1     1      11.137   0.049   0.456  0.00  0.00             0
ATOM    764    O   1     1       8.489   4.546   0.381  0.00  0.00             0
ATOM    765    H   1     1      10.014   6.971   2.774  0.00  0.00             0
ATOM    766    H   1     1       7.157   2.847   2.897  0.00  0.00             0
ATOM    767    H   1     1      10.834   6.299  -0.132  0.00  0.00             0
ATOM    768    H   1     1       8.345   1.506  -0.236  0.00  0.00             0
ATOM    769    H   1     1      11.606   3.181  -0.633  0.00  0.00             0
ATOM    770    H   1     1       8.830   8.098  -0.585  0.00  0.00             0
ATOM    771    H   1     1       9.289   5.014   0.045  0.00  0.00             0
ATOM    772    H   1     1      11.175   0.579  -0.404  0.00  0.00             0
ATOM    773   Al   1     1       6.149  -4.702   8.893  0.00  0.00             0
ATOM    774   Al   1     1       3.797  -9.176   8.906  0.00  0.00             0
ATOM    775   Al   1     1       3.581  -3.116   8.744  0.00  0.00             0
ATOM    776   Al   1     1       6.255  -7.746   8.835  0.00  0.00             0
ATOM    777   Si   1     1       1.904  -3.385  11.537  0.00  0.00             0
ATOM    778   Si   1     1       4.597  -7.849  11.548  0.00  0.00             0
ATOM    779   Si   1     1       4.479  -1.897  11.541  0.00  0.00             0
ATOM    780   Si   1     1       7.130  -6.370  11.592  0.00  0.00             0
ATOM    781    O   1     1       7.121  -3.441   9.932  0.00  0.00             0
ATOM    782    O   1     1       4.668  -8.023   9.922  0.00  0.00             0
ATOM    783    O   1     1       6.756  -6.236   9.978  0.00  0.00             0
ATOM    784    O   1     1       4.405  -1.722   9.980  0.00  0.00             0
ATOM    785    O   1     1       6.989  -4.872  12.071  0.00  0.00             0
ATOM    786    O   1     1       4.515  -0.433  12.067  0.00  0.00             0
ATOM    787    O   1     1       5.744  -2.671  11.912  0.00  0.00             0
ATOM    788    O   1     1       3.363  -7.044  11.794  0.00  0.00             0
ATOM    789    O   1     1       5.926  -7.256  12.081  0.00  0.00             0
ATOM    790    O   1     1       3.142  -2.610  11.986  0.00  0.00             0
ATOM    791    O   1     1       7.213  -9.224   9.828  0.00  0.00             0
ATOM    792    O   1     1       4.537  -4.541  10.009  0.00  0.00             0
ATOM    793    O   1     1       3.062  -1.644   7.772  0.00  0.00             0
ATOM    794    O   1     1       5.552  -6.278   7.801  0.00  0.00             0
ATOM    795    O   1     1       7.808  -4.733   7.716  0.00  0.00             0
ATOM    796    O   1     1       5.287  -9.213   7.827  0.00  0.00             0
ATOM    797    O   1     1       7.975  -7.646   7.818  0.00  0.00             0
ATOM    798    O   1     1       5.300  -3.352   7.833  0.00  0.00             0
ATOM    799    H   1     1       7.079  -0.914  10.383  0.00  0.00             0
ATOM    800    H   1     1       3.988  -5.430  10.129  0.00  0.00             0
ATOM    801    H   1     1       7.556  -1.444   6.821  0.00  0.00             0
ATOM    802    H   1     1       5.262  -5.937   7.032  0.00  0.00             0
ATOM    803    H   1     1       7.750  -4.802   6.845  0.00  0.00             0
ATOM    804    H   1     1       5.804  -0.599   6.885  0.00  0.00             0
ATOM    805    H   1     1       5.895  -2.731   7.343  0.00  0.00             0
ATOM    806    H   1     1       8.019  -7.047   7.080  0.00  0.00             0
ATOM    807   Al   1     1       9.517  -5.739   1.631  0.00  0.00             0
ATOM    808   Al   1     1       6.887  -9.950   1.181  0.00  0.00             0
ATOM    809   Al   1     1       6.661  -4.107   1.254  0.00  0.00             0
ATOM    810   Al   1     1       9.571  -8.743   1.478  0.00  0.00             0
ATOM    811   Si   1     1       5.202  -4.292   4.138  0.00  0.00             0
ATOM    812   Si   1     1       7.439  -8.943   4.150  0.00  0.00             0
ATOM    813   Si   1     1       7.741  -2.687   4.120  0.00  0.00             0
ATOM    814   Si   1     1       9.990  -7.383   4.298  0.00  0.00             0
ATOM    815    O   1     1      10.379  -4.490   2.706  0.00  0.00             0
ATOM    816    O   1     1       7.693  -9.066   2.573  0.00  0.00             0
ATOM    817    O   1     1       9.873  -7.236   2.683  0.00  0.00             0
ATOM    818    O   1     1       7.621  -2.574   2.531  0.00  0.00             0
ATOM    819    O   1     1      10.025  -5.848   4.846  0.00  0.00             0
ATOM    820    O   1     1       7.694  -1.296   4.773  0.00  0.00             0
ATOM    821    O   1     1       9.140  -3.380   4.475  0.00  0.00             0
ATOM    822    O   1     1       6.128  -8.181   4.409  0.00  0.00             0
ATOM    823    O   1     1       8.780  -8.179   4.766  0.00  0.00             0
ATOM    824    O   1     1       6.526  -3.536   4.613  0.00  0.00             0
ATOM    825    O   1     1      10.239 -10.063   2.443  0.00  0.00             0
ATOM    826    O   1     1       7.678  -5.403   2.353  0.00  0.00             0
ATOM    827    O   1     1       6.103  -2.580   0.462  0.00  0.00             0
ATOM    828    O   1     1       8.597  -7.178   0.450  0.00  0.00             0
ATOM    829    O   1     1      10.891  -5.515   0.384  0.00  0.00             0
ATOM    830    O   1     1       8.434 -10.088   0.222  0.00  0.00             0
ATOM    831    O   1     1      11.034  -8.673   0.373  0.00  0.00             0
ATOM    832    O   1     1       8.591  -4.274   0.270  0.00  0.00             0
ATOM    833    H   1     1      10.013  -1.935   3.217  0.00  0.00             0
ATOM    834    H   1     1       7.076  -6.122   2.372  0.00  0.00             0
ATOM    835    H   1     1      10.529  -2.561  -0.346  0.00  0.00             0
ATOM    836    H   1     1       8.145  -6.565  -0.230  0.00  0.00             0
ATOM    837    H   1     1      10.378  -5.257  -0.473  0.00  0.00             0
ATOM    838    H   1     1       8.213  -1.056  -0.548  0.00  0.00             0
ATOM    839    H   1     1       9.046  -3.470   0.163  0.00  0.00             0
ATOM    840    H   1     1      11.757  -8.161   0.054  0.00  0.00             0
ATOM    841   Al   1     1       1.328   4.335   8.679  0.00  0.00             0
ATOM    842   Al   1     1      -1.395  -0.300   8.800  0.00  0.00             0
ATOM    843   Al   1     1      -1.449   5.684   8.836  0.00  0.00             0
ATOM    844   Al   1     1       1.150   1.254   8.764  0.00  0.00             0
ATOM    845   Si   1     1      -3.101   5.593  11.635  0.00  0.00             0
ATOM    846   Si   1     1      -0.467   1.053  11.506  0.00  0.00             0
ATOM    847   Si   1     1      -0.601   7.090  11.493  0.00  0.00             0
ATOM    848   Si   1     1       1.978   2.556  11.581  0.00  0.00             0
ATOM    849    O   1     1       2.202   5.508   9.963  0.00  0.00             0
ATOM    850    O   1     1      -0.334   0.982   9.910  0.00  0.00             0
ATOM    851    O   1     1       1.782   2.570   9.991  0.00  0.00             0
ATOM    852    O   1     1      -0.766   7.135   9.927  0.00  0.00             0
ATOM    853    O   1     1       1.996   4.048  12.011  0.00  0.00             0
ATOM    854    O   1     1      -0.673   8.563  12.055  0.00  0.00             0
ATOM    855    O   1     1       0.712   6.384  11.756  0.00  0.00             0
ATOM    856    O   1     1      -1.749   2.072  11.853  0.00  0.00             0
ATOM    857    O   1     1       0.800   1.764  12.132  0.00  0.00             0
ATOM    858    O   1     1      -1.776   6.266  12.140  0.00  0.00             0
ATOM    859    O   1     1       1.934  -0.329   9.872  0.00  0.00             0
ATOM    860    O   1     1      -0.419   4.349   9.608  0.00  0.00             0
ATOM    861    O   1     1       8.264   7.065   7.626  0.00  0.00             0
ATOM    862    O   1     1       0.421   2.632   7.706  0.00  0.00             0
ATOM    863    O   1     1       2.923   4.457   7.589  0.00  0.00             0
ATOM    864    O   1     1       0.129  -0.190   7.694  0.00  0.00             0
ATOM    865    O   1     1       2.908   1.142   7.949  0.00  0.00             0
ATOM    866    O   1     1       0.349   5.608   7.602  0.00  0.00             0
ATOM    867    H   1     1       1.836   7.994   9.847  0.00  0.00             0
ATOM    868    H   1     1      -0.990   3.534  10.109  0.00  0.00             0
ATOM    869    H   1     1       2.458   7.456   6.934  0.00  0.00             0
ATOM    870    H   1     1       0.113   2.887   6.805  0.00  0.00             0
ATOM    871    H   1     1       3.200   4.317   6.749  0.00  0.00             0
ATOM    872    H   1     1       0.487   7.905   7.764  0.00  0.00             0
ATOM    873    H   1     1       0.708   6.166   6.943  0.00  0.00             0
ATOM    874    H   1     1       3.217   2.028   8.108  0.00  0.00             0
ATOM    875   Al   1     1       4.524   3.026   1.648  0.00  0.00             0
ATOM    876   Al   1     1       1.691  -1.303   1.685  0.00  0.00             0
ATOM    877   Al   1     1       1.835   4.881   1.515  0.00  0.00             0
ATOM    878   Al   1     1       4.286   0.260   1.719  0.00  0.00             0
ATOM    879   Si   1     1       0.068   4.697   4.300  0.00  0.00             0
ATOM    880   Si   1     1       2.522   0.094   4.515  0.00  0.00             0
ATOM    881   Si   1     1       2.579   6.258   4.270  0.00  0.00             0
ATOM    882   Si   1     1       5.056   1.604   4.584  0.00  0.00             0
ATOM    883    O   1     1       5.294   4.320   2.688  0.00  0.00             0
ATOM    884    O   1     1       2.721  -0.066   2.866  0.00  0.00             0
ATOM    885    O   1     1       4.913   1.698   2.881  0.00  0.00             0
ATOM    886    O   1     1       2.484   6.340   2.662  0.00  0.00             0
ATOM    887    O   1     1       4.938   3.135   4.980  0.00  0.00             0
ATOM    888    O   1     1       2.608   7.740   4.815  0.00  0.00             0
ATOM    889    O   1     1       3.933   5.498   4.582  0.00  0.00             0
ATOM    890    O   1     1       1.202   0.950   4.717  0.00  0.00             0
ATOM    891    O   1     1       3.772   0.852   4.918  0.00  0.00             0
ATOM    892    O   1     1       1.297   5.509   4.705  0.00  0.00             0
ATOM    893    O   1     1       5.260  -1.069   2.719  0.00  0.00             0
ATOM    894    O   1     1       2.640   3.445   2.615  0.00  0.00             0
ATOM    895    O   1     1      11.496   6.332   0.370  0.00  0.00             0
ATOM    896    O   1     1       3.548   1.610   0.690  0.00  0.00             0
ATOM    897    O   1     1       5.974   3.219   0.454  0.00  0.00             0
ATOM    898    O   1     1       3.386  -1.061   0.577  0.00  0.00             0
ATOM    899    O   1     1       5.882   0.205   0.547  0.00  0.00             0
ATOM    900    O   1     1       3.373   4.507   0.441  0.00  0.00             0
ATOM    901    H   1     1       4.600   6.920   2.021  0.00  0.00             0
ATOM    902    H   1     1       1.863   2.909   2.535  0.00  0.00             0
ATOM    903    H   1     1       6.617   6.050  -0.555  0.00  0.00             0
ATOM    904    H   1     1       2.943   2.011  -0.032  0.00  0.00             0
ATOM    905    H   1     1       6.678   2.554   0.196  0.00  0.00             0
ATOM    906    H   1     1       3.293   7.672  -0.664  0.00  0.00             0
ATOM    907    H   1     1       3.994   5.149  -0.048  0.00  0.00             0
ATOM    908    H   1     1       5.659   0.906  -0.003  0.00  0.00             0
ATOM    909   Al   1     1       1.214  -4.768   8.738  0.00  0.00             0
ATOM    910   Al   1     1      -1.440  -9.071   8.728  0.00  0.00             0
ATOM    911   Al   1     1      -1.494  -3.273   8.616  0.00  0.00             0
ATOM    912   Al   1     1       1.096  -7.582   8.831  0.00  0.00             0
ATOM    913   Si   1     1      -3.322  -3.412  11.562  0.00  0.00             0
ATOM    914   Si   1     1      -0.604  -7.864  11.525  0.00  0.00             0
ATOM    915   Si   1     1      -0.790  -1.925  11.486  0.00  0.00             0
ATOM    916   Si   1     1       1.932  -6.338  11.596  0.00  0.00             0
ATOM    917    O   1     1       2.016  -3.498   9.908  0.00  0.00             0
ATOM    918    O   1     1      -0.523  -7.803   9.880  0.00  0.00             0
ATOM    919    O   1     1       1.873  -6.280   9.937  0.00  0.00             0
ATOM    920    O   1     1      -1.010  -1.818   9.870  0.00  0.00             0
ATOM    921    O   1     1       1.914  -4.826  12.116  0.00  0.00             0
ATOM    922    O   1     1      -0.863  -0.435  11.938  0.00  0.00             0
ATOM    923    O   1     1       0.471  -2.669  11.734  0.00  0.00             0
ATOM    924    O   1     1      -1.852  -6.989  11.883  0.00  0.00             0
ATOM    925    O   1     1       0.700  -7.144  12.038  0.00  0.00             0
ATOM    926    O   1     1      -2.062  -2.609  11.972  0.00  0.00             0
ATOM    927    O   1     1       2.087  -9.007   9.919  0.00  0.00             0
ATOM    928    O   1     1      -0.565  -4.643   9.527  0.00  0.00             0
ATOM    929    O   1     1       8.002  -1.813   7.553  0.00  0.00             0
ATOM    930    O   1     1       0.603  -6.236   7.708  0.00  0.00             0
ATOM    931    O   1     1       2.798  -4.550   7.545  0.00  0.00             0
ATOM    932    O   1     1       0.102  -9.009   7.686  0.00  0.00             0
ATOM    933    O   1     1       2.784  -7.911   7.540  0.00  0.00             0
ATOM    934    O   1     1       0.233  -3.360   7.389  0.00  0.00             0
ATOM    935    H   1     1       1.312  -1.156   9.490  0.00  0.00             0
ATOM    936    H   1     1      -1.162  -5.296   9.338  0.00  0.00             0
ATOM    937    H   1     1       2.341  -1.617   7.116  0.00  0.00             0
ATOM    938    H   1     1      -0.293  -6.173   7.219  0.00  0.00             0
ATOM    939    H   1     1       2.836  -5.319   6.908  0.00  0.00             0
ATOM    940    H   1     1      -0.166   0.014   6.849  0.00  0.00             0
ATOM    941    H   1     1       0.779  -3.393   6.608  0.00  0.00             0
ATOM    942    H   1     1       3.670  -7.551   7.211  0.00  0.00             0
ATOM    943   Al   1     1       4.249  -5.607   1.410  0.00  0.00             0
ATOM    944   Al   1     1       1.739 -10.076   1.501  0.00  0.00             0
ATOM    945   Al   1     1       1.497  -4.252   1.502  0.00  0.00             0
ATOM    946   Al   1     1       4.268  -8.527   1.142  0.00  0.00             0
ATOM    947   Si   1     1      -0.132  -4.371   4.287  0.00  0.00             0
ATOM    948   Si   1     1       2.421  -8.718   4.223  0.00  0.00             0
ATOM    949   Si   1     1       2.545  -2.931   4.355  0.00  0.00             0
ATOM    950   Si   1     1       4.992  -7.211   4.054  0.00  0.00             0
ATOM    951    O   1     1       5.172  -4.396   2.528  0.00  0.00             0
ATOM    952    O   1     1       2.592  -8.915   2.581  0.00  0.00             0
ATOM    953    O   1     1       4.920  -7.101   2.431  0.00  0.00             0
ATOM    954    O   1     1       2.283  -2.800   2.751  0.00  0.00             0
ATOM    955    O   1     1       5.096  -5.779   4.603  0.00  0.00             0
ATOM    956    O   1     1       2.327  -1.443   4.854  0.00  0.00             0
ATOM    957    O   1     1       3.977  -3.456   4.485  0.00  0.00             0
ATOM    958    O   1     1       1.088  -7.987   4.443  0.00  0.00             0
ATOM    959    O   1     1       3.640  -7.810   4.572  0.00  0.00             0
ATOM    960    O   1     1       1.262  -3.733   4.741  0.00  0.00             0
ATOM    961    O   1     1       5.118 -10.059   2.110  0.00  0.00             0
ATOM    962    O   1     1       2.619  -5.519   2.557  0.00  0.00             0
ATOM    963    O   1     1      11.232  -2.775   0.285  0.00  0.00             0
ATOM    964    O   1     1       3.464  -7.067   0.295  0.00  0.00             0
ATOM    965    O   1     1       5.873  -5.339   0.262  0.00  0.00             0
ATOM    966    O   1     1       3.153  -9.842   0.235  0.00  0.00             0
ATOM    967    O   1     1       6.007  -8.516   0.284  0.00  0.00             0
ATOM    968    O   1     1       3.247  -4.269   0.360  0.00  0.00             0
ATOM    969    H   1     1       4.639  -1.775   2.939  0.00  0.00             0
ATOM    970    H   1     1       2.371  -5.853   3.337  0.00  0.00             0
ATOM    971    H   1     1       5.251  -2.589   0.102  0.00  0.00             0
ATOM    972    H   1     1       2.960  -6.500  -0.412  0.00  0.00             0
ATOM    973    H   1     1       5.966  -5.690  -0.569  0.00  0.00             0
ATOM    974    H   1     1       3.534  -0.753  -0.340  0.00  0.00             0
ATOM    975    H   1     1       2.930  -3.602  -0.371  0.00  0.00             0
ATOM    976    H   1     1       6.629  -7.829   0.107  0.00  0.00             0
END
