# Supplementary material for: Competing Nuclear Quantum Effects and Hydrogen-Bond Jumps in Hydrated Kaolinite
Source: J Phys Chem Lett. 2023 Feb 6;14(6):1542–7. doi: 10.1021/acs.jpclett.2c03896 (PMC9940297; doi:10.1021/acs.jpclett.2c03896)
Supplement: Supplementary file 1 — jz2c03896_si_001.zip [file jz2c03896_si_001.zip › Clay_NQEs_HBond_Jumps_SI/silica-surface/QM/prod-4/init.26.pdb]

TITLE     Step:     2000000  Bead:      26 positions{angstrom}  cell{angstrom}
CRYST1   10.307   17.884   76.812  91.93 105.05  89.80 P 1           1
ATOM      1   Al   1     1     -19.139  -0.676  42.784  0.00  0.00             0
ATOM      2   Al   1     1     -16.555   3.864  42.750  0.00  0.00             0
ATOM      3   Al   1     1     -16.651  -2.242  42.813  0.00  0.00             0
ATOM      4   Al   1     1     -19.109   2.269  42.898  0.00  0.00             0
ATOM      5   Si   1     1     -14.776  -1.994  39.988  0.00  0.00             0
ATOM      6   Si   1     1     -17.376   2.633  39.998  0.00  0.00             0
ATOM      7   Si   1     1     -17.336  -3.483  39.939  0.00  0.00             0
ATOM      8   Si   1     1     -19.868   1.072  40.097  0.00  0.00             0
ATOM      9    O   1     1     -20.008  -1.832  41.635  0.00  0.00             0
ATOM     10    O   1     1     -17.465   2.725  41.660  0.00  0.00             0
ATOM     11    O   1     1     -19.697   1.060  41.625  0.00  0.00             0
ATOM     12    O   1     1     -17.171  -3.663  41.488  0.00  0.00             0
ATOM     13    O   1     1     -19.611  -0.430  39.563  0.00  0.00             0
ATOM     14    O   1     1     -17.343  -4.983  39.434  0.00  0.00             0
ATOM     15    O   1     1     -18.662  -2.768  39.782  0.00  0.00             0
ATOM     16    O   1     1     -16.154   1.733  39.688  0.00  0.00             0
ATOM     17    O   1     1     -18.686   1.953  39.522  0.00  0.00             0
ATOM     18    O   1     1     -16.101  -2.698  39.485  0.00  0.00             0
ATOM     19    O   1     1     -20.193   3.902  41.669  0.00  0.00             0
ATOM     20    O   1     1     -17.532  -0.866  41.628  0.00  0.00             0
ATOM     21    O   1     1     -16.064  -3.689  43.852  0.00  0.00             0
ATOM     22    O   1     1     -18.325   0.780  43.866  0.00  0.00             0
ATOM     23    O   1     1     -20.762  -0.553  43.817  0.00  0.00             0
ATOM     24    O   1     1     -18.320   3.808  43.827  0.00  0.00             0
ATOM     25    O   1     1     -20.749   2.341  43.823  0.00  0.00             0
ATOM     26    O   1     1     -18.347  -2.068  43.866  0.00  0.00             0
ATOM     27    H   1     1     -19.602  -4.100  41.368  0.00  0.00             0
ATOM     28    H   1     1     -17.344  -0.690  40.748  0.00  0.00             0
ATOM     29    H   1     1     -20.114  -3.362  43.951  0.00  0.00             0
ATOM     30    H   1     1     -17.291   0.451  43.925  0.00  0.00             0
ATOM     31    H   1     1     -20.872  -0.377  44.793  0.00  0.00             0
ATOM     32    H   1     1     -18.880  -4.993  44.556  0.00  0.00             0
ATOM     33    H   1     1     -18.324  -2.583  44.771  0.00  0.00             0
ATOM     34    H   1     1     -21.060   1.495  43.479  0.00  0.00             0
ATOM     35   Al   1     1     -17.038   6.069  50.081  0.00  0.00             0
ATOM     36   Al   1     1     -14.309  10.553  49.979  0.00  0.00             0
ATOM     37   Al   1     1     -14.354   4.571  50.178  0.00  0.00             0
ATOM     38   Al   1     1     -16.976   9.083  50.168  0.00  0.00             0
ATOM     39   Si   1     1     -12.603   4.731  47.321  0.00  0.00             0
ATOM     40   Si   1     1     -15.036   9.202  47.244  0.00  0.00             0
ATOM     41   Si   1     1     -15.121   3.302  47.328  0.00  0.00             0
ATOM     42   Si   1     1     -17.577   7.697  47.229  0.00  0.00             0
ATOM     43    O   1     1     -17.813   4.802  48.978  0.00  0.00             0
ATOM     44    O   1     1     -15.239   9.168  48.829  0.00  0.00             0
ATOM     45    O   1     1     -17.377   7.665  48.904  0.00  0.00             0
ATOM     46    O   1     1     -14.972   3.067  48.981  0.00  0.00             0
ATOM     47    O   1     1     -17.685   6.173  46.882  0.00  0.00             0
ATOM     48    O   1     1     -15.124   1.912  46.751  0.00  0.00             0
ATOM     49    O   1     1     -16.525   3.891  46.992  0.00  0.00             0
ATOM     50    O   1     1     -13.735   8.339  46.994  0.00  0.00             0
ATOM     51    O   1     1     -16.159   8.343  46.675  0.00  0.00             0
ATOM     52    O   1     1     -13.919   4.084  46.836  0.00  0.00             0
ATOM     53    O   1     1     -17.609  10.453  49.047  0.00  0.00             0
ATOM     54    O   1     1     -15.329   5.847  49.117  0.00  0.00             0
ATOM     55    O   1     1     -13.738   3.113  51.260  0.00  0.00             0
ATOM     56    O   1     1     -16.291   7.650  51.232  0.00  0.00             0
ATOM     57    O   1     1     -18.635   6.028  51.079  0.00  0.00             0
ATOM     58    O   1     1     -16.020  10.421  51.109  0.00  0.00             0
ATOM     59    O   1     1     -18.783   9.212  51.101  0.00  0.00             0
ATOM     60    O   1     1     -16.071   4.770  51.370  0.00  0.00             0
ATOM     61    H   1     1     -17.428   2.291  48.635  0.00  0.00             0
ATOM     62    H   1     1     -14.900   6.714  48.853  0.00  0.00             0
ATOM     63    H   1     1     -18.766   2.954  52.108  0.00  0.00             0
ATOM     64    H   1     1     -16.037   7.702  52.167  0.00  0.00             0
ATOM     65    H   1     1     -19.207   6.764  51.244  0.00  0.00             0
ATOM     66    H   1     1     -16.279   2.151  51.546  0.00  0.00             0
ATOM     67    H   1     1     -16.822   4.507  51.972  0.00  0.00             0
ATOM     68    H   1     1     -19.441   8.640  51.190  0.00  0.00             0
ATOM     69   Al   1     1     -19.192   8.478  42.921  0.00  0.00             0
ATOM     70   Al   1     1     -16.569  12.834  42.744  0.00  0.00             0
ATOM     71   Al   1     1     -16.566   6.921  42.891  0.00  0.00             0
ATOM     72   Al   1     1     -19.132  11.327  42.670  0.00  0.00             0
ATOM     73   Si   1     1     -14.814   7.033  39.965  0.00  0.00             0
ATOM     74   Si   1     1     -17.350  11.479  39.930  0.00  0.00             0
ATOM     75   Si   1     1     -17.347   5.542  40.155  0.00  0.00             0
ATOM     76   Si   1     1     -19.946   9.875  40.057  0.00  0.00             0
ATOM     77    O   1     1     -20.063   7.069  41.740  0.00  0.00             0
ATOM     78    O   1     1     -17.467  11.533  41.580  0.00  0.00             0
ATOM     79    O   1     1     -19.734   9.793  41.599  0.00  0.00             0
ATOM     80    O   1     1     -17.160   5.499  41.731  0.00  0.00             0
ATOM     81    O   1     1     -19.934   8.347  39.617  0.00  0.00             0
ATOM     82    O   1     1     -17.309   4.105  39.585  0.00  0.00             0
ATOM     83    O   1     1     -18.737   6.096  39.811  0.00  0.00             0
ATOM     84    O   1     1     -16.073  10.589  39.579  0.00  0.00             0
ATOM     85    O   1     1     -18.661  10.767  39.471  0.00  0.00             0
ATOM     86    O   1     1     -16.155   6.404  39.611  0.00  0.00             0
ATOM     87    O   1     1     -20.082  12.826  41.731  0.00  0.00             0
ATOM     88    O   1     1     -17.568   8.215  41.806  0.00  0.00             0
ATOM     89    O   1     1     -15.851   5.477  43.948  0.00  0.00             0
ATOM     90    O   1     1     -18.488   9.933  44.020  0.00  0.00             0
ATOM     91    O   1     1     -20.743   8.251  43.941  0.00  0.00             0
ATOM     92    O   1     1     -18.260  12.636  43.791  0.00  0.00             0
ATOM     93    O   1     1     -20.758  11.595  43.920  0.00  0.00             0
ATOM     94    O   1     1     -18.168   7.074  44.051  0.00  0.00             0
ATOM     95    H   1     1     -19.574   4.600  41.938  0.00  0.00             0
ATOM     96    H   1     1     -16.991   8.753  41.280  0.00  0.00             0
ATOM     97    H   1     1     -20.707   5.152  44.729  0.00  0.00             0
ATOM     98    H   1     1     -17.667  10.295  44.538  0.00  0.00             0
ATOM     99    H   1     1     -21.157   8.110  44.902  0.00  0.00             0
ATOM    100    H   1     1     -18.677   3.838  44.726  0.00  0.00             0
ATOM    101    H   1     1     -18.875   6.594  44.519  0.00  0.00             0
ATOM    102    H   1     1     -20.895  10.878  44.714  0.00  0.00             0
ATOM    103   Al   1     1     -16.949  14.893  49.993  0.00  0.00             0
ATOM    104   Al   1     1     -14.201  19.622  49.947  0.00  0.00             0
ATOM    105   Al   1     1     -14.397  13.487  49.991  0.00  0.00             0
ATOM    106   Al   1     1     -16.799  18.015  49.986  0.00  0.00             0
ATOM    107   Si   1     1     -12.611  13.693  47.240  0.00  0.00             0
ATOM    108   Si   1     1     -14.963  18.260  47.147  0.00  0.00             0
ATOM    109   Si   1     1     -15.102  12.149  47.057  0.00  0.00             0
ATOM    110   Si   1     1     -17.498  16.687  47.284  0.00  0.00             0
ATOM    111    O   1     1     -17.872  13.851  48.665  0.00  0.00             0
ATOM    112    O   1     1     -15.126  18.198  48.763  0.00  0.00             0
ATOM    113    O   1     1     -17.235  16.601  48.836  0.00  0.00             0
ATOM    114    O   1     1     -15.004  12.052  48.769  0.00  0.00             0
ATOM    115    O   1     1     -17.648  15.265  46.637  0.00  0.00             0
ATOM    116    O   1     1     -15.058  10.669  46.699  0.00  0.00             0
ATOM    117    O   1     1     -16.407  12.982  46.770  0.00  0.00             0
ATOM    118    O   1     1     -13.724  17.465  46.914  0.00  0.00             0
ATOM    119    O   1     1     -16.314  17.476  46.695  0.00  0.00             0
ATOM    120    O   1     1     -13.863  12.946  46.649  0.00  0.00             0
ATOM    121    O   1     1     -17.788  19.411  48.861  0.00  0.00             0
ATOM    122    O   1     1     -15.134  14.907  48.777  0.00  0.00             0
ATOM    123    O   1     1     -13.565  12.011  50.977  0.00  0.00             0
ATOM    124    O   1     1     -16.257  16.444  51.281  0.00  0.00             0
ATOM    125    O   1     1     -18.588  14.962  50.909  0.00  0.00             0
ATOM    126    O   1     1     -15.853  19.349  50.865  0.00  0.00             0
ATOM    127    O   1     1     -18.378  18.103  51.096  0.00  0.00             0
ATOM    128    O   1     1     -15.976  13.435  50.954  0.00  0.00             0
ATOM    129    H   1     1     -17.147  11.152  48.808  0.00  0.00             0
ATOM    130    H   1     1     -14.726  15.741  48.832  0.00  0.00             0
ATOM    131    H   1     1     -18.856  12.019  51.890  0.00  0.00             0
ATOM    132    H   1     1     -16.653  16.824  52.151  0.00  0.00             0
ATOM    133    H   1     1     -19.350  15.211  51.305  0.00  0.00             0
ATOM    134    H   1     1     -15.715  10.736  52.129  0.00  0.00             0
ATOM    135    H   1     1     -16.509  12.759  51.287  0.00  0.00             0
ATOM    136    H   1     1     -18.953  17.235  51.167  0.00  0.00             0
ATOM    137   Al   1     1     -14.147  -0.725  42.803  0.00  0.00             0
ATOM    138   Al   1     1     -11.691   3.867  42.832  0.00  0.00             0
ATOM    139   Al   1     1     -11.472  -1.931  42.731  0.00  0.00             0
ATOM    140   Al   1     1     -14.191   2.449  42.847  0.00  0.00             0
ATOM    141   Si   1     1      -9.629  -1.911  40.063  0.00  0.00             0
ATOM    142   Si   1     1     -12.203   2.407  40.194  0.00  0.00             0
ATOM    143   Si   1     1     -12.099  -3.475  39.940  0.00  0.00             0
ATOM    144   Si   1     1     -14.769   1.044  39.958  0.00  0.00             0
ATOM    145    O   1     1     -15.008  -1.984  41.567  0.00  0.00             0
ATOM    146    O   1     1     -12.371   2.454  41.715  0.00  0.00             0
ATOM    147    O   1     1     -14.700   1.039  41.604  0.00  0.00             0
ATOM    148    O   1     1     -11.925  -3.405  41.551  0.00  0.00             0
ATOM    149    O   1     1     -14.744  -0.479  39.535  0.00  0.00             0
ATOM    150    O   1     1     -12.065  -4.924  39.384  0.00  0.00             0
ATOM    151    O   1     1     -13.491  -2.857  39.691  0.00  0.00             0
ATOM    152    O   1     1     -10.989   1.576  39.756  0.00  0.00             0
ATOM    153    O   1     1     -13.539   1.786  39.567  0.00  0.00             0
ATOM    154    O   1     1     -10.931  -2.547  39.532  0.00  0.00             0
ATOM    155    O   1     1     -14.879   3.813  41.801  0.00  0.00             0
ATOM    156    O   1     1     -12.418  -0.618  41.795  0.00  0.00             0
ATOM    157    O   1     1     -21.003  -3.445  43.821  0.00  0.00             0
ATOM    158    O   1     1     -13.585   0.867  43.934  0.00  0.00             0
ATOM    159    O   1     1     -15.740  -0.963  43.855  0.00  0.00             0
ATOM    160    O   1     1     -13.225   3.686  43.890  0.00  0.00             0
ATOM    161    O   1     1     -15.857   2.583  43.855  0.00  0.00             0
ATOM    162    O   1     1     -13.114  -2.021  43.748  0.00  0.00             0
ATOM    163    H   1     1     -14.226  -4.243  42.032  0.00  0.00             0
ATOM    164    H   1     1     -12.422   0.288  41.417  0.00  0.00             0
ATOM    165    H   1     1     -15.712  -3.871  44.734  0.00  0.00             0
ATOM    166    H   1     1     -12.864   1.336  44.598  0.00  0.00             0
ATOM    167    H   1     1     -15.942  -0.590  44.686  0.00  0.00             0
ATOM    168    H   1     1     -12.983  -5.233  44.749  0.00  0.00             0
ATOM    169    H   1     1     -13.334  -2.852  44.478  0.00  0.00             0
ATOM    170    H   1     1     -16.224   2.146  44.646  0.00  0.00             0
ATOM    171   Al   1     1     -11.787   6.065  50.055  0.00  0.00             0
ATOM    172   Al   1     1      -9.262  10.703  49.840  0.00  0.00             0
ATOM    173   Al   1     1      -9.147   4.644  50.040  0.00  0.00             0
ATOM    174   Al   1     1     -11.729   9.127  50.052  0.00  0.00             0
ATOM    175   Si   1     1      -7.448   4.689  47.388  0.00  0.00             0
ATOM    176   Si   1     1      -9.921   9.210  47.131  0.00  0.00             0
ATOM    177   Si   1     1      -9.997   3.206  47.292  0.00  0.00             0
ATOM    178   Si   1     1     -12.447   7.588  47.240  0.00  0.00             0
ATOM    179    O   1     1     -12.802   4.893  48.970  0.00  0.00             0
ATOM    180    O   1     1     -10.062   9.402  48.835  0.00  0.00             0
ATOM    181    O   1     1     -12.116   7.610  48.844  0.00  0.00             0
ATOM    182    O   1     1      -9.808   3.074  49.023  0.00  0.00             0
ATOM    183    O   1     1     -12.362   6.121  46.754  0.00  0.00             0
ATOM    184    O   1     1      -9.910   1.753  46.780  0.00  0.00             0
ATOM    185    O   1     1     -11.270   3.913  47.018  0.00  0.00             0
ATOM    186    O   1     1      -8.553   8.448  46.857  0.00  0.00             0
ATOM    187    O   1     1     -11.177   8.412  46.613  0.00  0.00             0
ATOM    188    O   1     1      -8.782   3.927  46.874  0.00  0.00             0
ATOM    189    O   1     1     -12.664  10.357  48.897  0.00  0.00             0
ATOM    190    O   1     1      -9.982   5.813  48.935  0.00  0.00             0
ATOM    191    O   1     1     -18.754   3.078  51.218  0.00  0.00             0
ATOM    192    O   1     1     -10.895   7.679  51.033  0.00  0.00             0
ATOM    193    O   1     1     -13.535   5.846  51.298  0.00  0.00             0
ATOM    194    O   1     1     -10.920  10.727  50.965  0.00  0.00             0
ATOM    195    O   1     1     -13.346   9.149  51.147  0.00  0.00             0
ATOM    196    O   1     1     -10.833   4.665  51.007  0.00  0.00             0
ATOM    197    H   1     1     -11.984   2.277  49.515  0.00  0.00             0
ATOM    198    H   1     1      -9.912   6.455  48.264  0.00  0.00             0
ATOM    199    H   1     1     -13.960   3.477  52.288  0.00  0.00             0
ATOM    200    H   1     1     -11.215   7.722  52.101  0.00  0.00             0
ATOM    201    H   1     1     -14.123   6.238  51.929  0.00  0.00             0
ATOM    202    H   1     1     -11.639   1.974  52.016  0.00  0.00             0
ATOM    203    H   1     1     -10.987   3.648  50.930  0.00  0.00             0
ATOM    204    H   1     1     -14.036   8.512  51.341  0.00  0.00             0
ATOM    205   Al   1     1     -14.030   8.424  42.649  0.00  0.00             0
ATOM    206   Al   1     1     -11.427  12.945  42.738  0.00  0.00             0
ATOM    207   Al   1     1     -11.428   6.952  42.916  0.00  0.00             0
ATOM    208   Al   1     1     -13.869  11.324  42.833  0.00  0.00             0
ATOM    209   Si   1     1      -9.656   6.926  40.160  0.00  0.00             0
ATOM    210   Si   1     1     -12.214  11.575  40.008  0.00  0.00             0
ATOM    211   Si   1     1     -12.301   5.325  40.086  0.00  0.00             0
ATOM    212   Si   1     1     -14.744  10.009  39.931  0.00  0.00             0
ATOM    213    O   1     1     -15.036   7.231  41.616  0.00  0.00             0
ATOM    214    O   1     1     -12.362  11.697  41.579  0.00  0.00             0
ATOM    215    O   1     1     -14.502   9.976  41.579  0.00  0.00             0
ATOM    216    O   1     1     -12.310   5.184  41.714  0.00  0.00             0
ATOM    217    O   1     1     -14.583   8.518  39.467  0.00  0.00             0
ATOM    218    O   1     1     -12.064   3.949  39.565  0.00  0.00             0
ATOM    219    O   1     1     -13.692   5.966  39.749  0.00  0.00             0
ATOM    220    O   1     1     -10.998  10.569  39.788  0.00  0.00             0
ATOM    221    O   1     1     -13.552  10.833  39.395  0.00  0.00             0
ATOM    222    O   1     1     -11.010   6.248  39.694  0.00  0.00             0
ATOM    223    O   1     1     -14.789  12.852  41.755  0.00  0.00             0
ATOM    224    O   1     1     -12.252   8.290  41.801  0.00  0.00             0
ATOM    225    O   1     1     -21.183   5.441  43.906  0.00  0.00             0
ATOM    226    O   1     1     -13.219   9.827  43.814  0.00  0.00             0
ATOM    227    O   1     1     -15.505   8.353  43.867  0.00  0.00             0
ATOM    228    O   1     1     -12.968  12.719  43.837  0.00  0.00             0
ATOM    229    O   1     1     -15.616  11.459  43.820  0.00  0.00             0
ATOM    230    O   1     1     -13.126   6.989  43.863  0.00  0.00             0
ATOM    231    H   1     1     -14.297   4.469  41.449  0.00  0.00             0
ATOM    232    H   1     1     -11.865   9.194  41.661  0.00  0.00             0
ATOM    233    H   1     1     -15.490   4.936  44.695  0.00  0.00             0
ATOM    234    H   1     1     -12.322   9.538  44.282  0.00  0.00             0
ATOM    235    H   1     1     -15.630   8.254  44.842  0.00  0.00             0
ATOM    236    H   1     1     -13.662   3.943  44.609  0.00  0.00             0
ATOM    237    H   1     1     -13.873   6.501  44.065  0.00  0.00             0
ATOM    238    H   1     1     -16.153  10.557  43.784  0.00  0.00             0
ATOM    239   Al   1     1     -11.736  14.984  50.076  0.00  0.00             0
ATOM    240   Al   1     1      -9.125  19.568  50.070  0.00  0.00             0
ATOM    241   Al   1     1      -9.130  13.652  49.781  0.00  0.00             0
ATOM    242   Al   1     1     -11.778  17.970  50.143  0.00  0.00             0
ATOM    243   Si   1     1      -7.415  13.736  47.022  0.00  0.00             0
ATOM    244   Si   1     1      -9.909  18.098  47.414  0.00  0.00             0
ATOM    245   Si   1     1      -9.909  12.187  47.011  0.00  0.00             0
ATOM    246   Si   1     1     -12.391  16.667  47.317  0.00  0.00             0
ATOM    247    O   1     1     -12.614  13.615  48.839  0.00  0.00             0
ATOM    248    O   1     1     -10.129  18.297  49.031  0.00  0.00             0
ATOM    249    O   1     1     -12.262  16.646  48.855  0.00  0.00             0
ATOM    250    O   1     1      -9.686  12.167  48.617  0.00  0.00             0
ATOM    251    O   1     1     -12.460  15.202  46.784  0.00  0.00             0
ATOM    252    O   1     1      -9.986  10.740  46.435  0.00  0.00             0
ATOM    253    O   1     1     -11.378  12.781  46.824  0.00  0.00             0
ATOM    254    O   1     1      -8.510  17.348  47.177  0.00  0.00             0
ATOM    255    O   1     1     -11.149  17.381  46.802  0.00  0.00             0
ATOM    256    O   1     1      -8.800  13.114  46.497  0.00  0.00             0
ATOM    257    O   1     1     -12.552  19.456  49.168  0.00  0.00             0
ATOM    258    O   1     1     -10.161  15.028  48.696  0.00  0.00             0
ATOM    259    O   1     1     -18.879  12.139  50.919  0.00  0.00             0
ATOM    260    O   1     1     -11.096  16.511  51.246  0.00  0.00             0
ATOM    261    O   1     1     -13.296  14.811  51.015  0.00  0.00             0
ATOM    262    O   1     1     -10.881  19.503  51.288  0.00  0.00             0
ATOM    263    O   1     1     -13.384  17.965  50.961  0.00  0.00             0
ATOM    264    O   1     1     -10.785  13.700  50.950  0.00  0.00             0
ATOM    265    H   1     1     -12.161  10.995  48.458  0.00  0.00             0
ATOM    266    H   1     1     -10.040  15.377  47.816  0.00  0.00             0
ATOM    267    H   1     1     -13.213  12.711  51.601  0.00  0.00             0
ATOM    268    H   1     1     -11.060  16.591  52.294  0.00  0.00             0
ATOM    269    H   1     1     -13.900  15.295  51.745  0.00  0.00             0
ATOM    270    H   1     1     -11.510  11.158  51.543  0.00  0.00             0
ATOM    271    H   1     1     -11.057  12.830  51.417  0.00  0.00             0
ATOM    272    H   1     1     -14.227  17.692  51.365  0.00  0.00             0
ATOM    273    O   1     1     -21.405   7.299  36.748  0.00  0.00             0
ATOM    274    H   1     1     -20.401   7.097  36.638  0.00  0.00             0
ATOM    275    H   1     1     -11.250   6.900  37.601  0.00  0.00             0
ATOM    276    O   1     1       3.727 -23.271  36.638  0.00  0.00             0
ATOM    277    H   1     1       4.723 -22.934  36.413  0.00  0.00             0
ATOM    278    H   1     1      13.967 -23.005  37.608  0.00  0.00             0
ATOM    279    O   1     1      27.831  27.946  30.836  0.00  0.00             0
ATOM    280    H   1     1      17.294  28.691  30.105  0.00  0.00             0
ATOM    281    H   1     1      28.313  27.392  30.174  0.00  0.00             0
ATOM    282    O   1     1       9.347  24.255  31.098  0.00  0.00             0
ATOM    283    H   1     1       9.091  23.349  30.860  0.00  0.00             0
ATOM    284    H   1     1      19.545  24.633  30.193  0.00  0.00             0
ATOM    285    O   1     1     -39.581  -6.614  33.076  0.00  0.00             0
ATOM    286    H   1     1     -40.387  -6.027  32.742  0.00  0.00             0
ATOM    287    H   1     1     -29.028  -6.044  33.797  0.00  0.00             0
ATOM    288    O   1     1      18.735 -13.823  29.299  0.00  0.00             0
ATOM    289    H   1     1      18.370 -14.389  30.020  0.00  0.00             0
ATOM    290    H   1     1      28.446 -13.061  29.187  0.00  0.00             0
ATOM    291    O   1     1       1.808  50.421  20.697  0.00  0.00             0
ATOM    292    H   1     1       1.430  50.605  19.870  0.00  0.00             0
ATOM    293    H   1     1       1.970  51.383  21.048  0.00  0.00             0
ATOM    294    O   1     1     -29.483  -1.375  14.854  0.00  0.00             0
ATOM    295    H   1     1     -30.018  -1.013  15.478  0.00  0.00             0
ATOM    296    H   1     1     -29.978  -2.237  14.520  0.00  0.00             0
ATOM    297    O   1     1     -24.069  12.398  33.043  0.00  0.00             0
ATOM    298    H   1     1     -24.742  12.004  32.760  0.00  0.00             0
ATOM    299    H   1     1     -24.533  13.018  33.796  0.00  0.00             0
ATOM    300    O   1     1      43.443  28.490  28.850  0.00  0.00             0
ATOM    301    H   1     1      44.280  27.889  29.455  0.00  0.00             0
ATOM    302    H   1     1      43.226  27.651  28.341  0.00  0.00             0
ATOM    303    O   1     1       2.295  -9.819  36.419  0.00  0.00             0
ATOM    304    H   1     1       3.129  -9.441  36.254  0.00  0.00             0
ATOM    305    H   1     1       1.540  -9.515  35.889  0.00  0.00             0
ATOM    306    O   1     1     -15.437   1.923  30.044  0.00  0.00             0
ATOM    307    H   1     1     -15.061   1.169  29.474  0.00  0.00             0
ATOM    308    H   1     1     -16.209   2.170  29.679  0.00  0.00             0
ATOM    309    O   1     1      16.632 -20.251  14.592  0.00  0.00             0
ATOM    310    H   1     1      17.370 -19.742  14.715  0.00  0.00             0
ATOM    311    H   1     1      16.007 -19.587  14.500  0.00  0.00             0
ATOM    312    O   1     1      31.321  13.199  24.588  0.00  0.00             0
ATOM    313    H   1     1      31.604  13.616  25.289  0.00  0.00             0
ATOM    314    H   1     1      32.049  12.293  24.443  0.00  0.00             0
ATOM    315    O   1     1     -19.062  22.376  33.965  0.00  0.00             0
ATOM    316    H   1     1     -19.226  23.089  33.487  0.00  0.00             0
ATOM    317    H   1     1     -18.519  22.678  34.670  0.00  0.00             0
ATOM    318    O   1     1       7.093  23.297  33.309  0.00  0.00             0
ATOM    319    H   1     1       7.120  22.530  33.915  0.00  0.00             0
ATOM    320    H   1     1       7.480  24.056  33.784  0.00  0.00             0
ATOM    321    O   1     1      46.388  15.881  31.216  0.00  0.00             0
ATOM    322    H   1     1      46.880  15.755  32.078  0.00  0.00             0
ATOM    323    H   1     1      46.274  14.979  31.157  0.00  0.00             0
ATOM    324    O   1     1      11.861  -2.289  34.109  0.00  0.00             0
ATOM    325    H   1     1      11.494  -1.838  34.773  0.00  0.00             0
ATOM    326    H   1     1      11.070  -2.223  33.655  0.00  0.00             0
ATOM    327    O   1     1      -8.401  17.310  21.477  0.00  0.00             0
ATOM    328    H   1     1      -7.924  18.096  21.184  0.00  0.00             0
ATOM    329    H   1     1       2.409  -0.788  22.298  0.00  0.00             0
ATOM    330    O   1     1      -0.190  39.295  25.386  0.00  0.00             0
ATOM    331    H   1     1      -0.657  38.770  24.575  0.00  0.00             0
ATOM    332    H   1     1      10.160  38.658  26.006  0.00  0.00             0
ATOM    333    O   1     1      16.884   1.253  22.951  0.00  0.00             0
ATOM    334    H   1     1       7.337   1.640  23.032  0.00  0.00             0
ATOM    335    H   1     1      16.752   0.802  23.791  0.00  0.00             0
ATOM    336    O   1     1      -7.201   8.517  17.776  0.00  0.00             0
ATOM    337    H   1     1      -7.090   7.570  18.158  0.00  0.00             0
ATOM    338    H   1     1       3.530   9.116  18.506  0.00  0.00             0
ATOM    339    O   1     1      15.398  40.321  17.823  0.00  0.00             0
ATOM    340    H   1     1       4.545  41.041  18.109  0.00  0.00             0
ATOM    341    H   1     1      15.998  40.634  17.120  0.00  0.00             0
ATOM    342    O   1     1       4.735  58.740  25.294  0.00  0.00             0
ATOM    343    H   1     1       4.559  57.880  25.116  0.00  0.00             0
ATOM    344    H   1     1      16.008  58.625  25.512  0.00  0.00             0
ATOM    345    O   1     1      35.232 -22.532  30.305  0.00  0.00             0
ATOM    346    H   1     1      35.096 -23.233  30.999  0.00  0.00             0
ATOM    347    H   1     1      34.853 -40.740  29.497  0.00  0.00             0
ATOM    348    O   1     1      54.864   0.770  35.900  0.00  0.00             0
ATOM    349    H   1     1      55.696   1.276  35.624  0.00  0.00             0
ATOM    350    H   1     1      54.992  -0.043  35.568  0.00  0.00             0
ATOM    351    O   1     1      37.499 -22.079  27.046  0.00  0.00             0
ATOM    352    H   1     1      38.202 -21.393  26.976  0.00  0.00             0
ATOM    353    H   1     1      36.626 -21.802  26.576  0.00  0.00             0
ATOM    354    O   1     1      11.277  -0.265  25.345  0.00  0.00             0
ATOM    355    H   1     1      11.495  -1.143  25.370  0.00  0.00             0
ATOM    356    H   1     1      10.435  -0.250  24.627  0.00  0.00             0
ATOM    357    O   1     1      -1.063  -6.256  20.474  0.00  0.00             0
ATOM    358    H   1     1      -1.068  -5.292  21.009  0.00  0.00             0
ATOM    359    H   1     1      -1.097  -6.914  21.274  0.00  0.00             0
ATOM    360    O   1     1      -4.379  22.795  13.838  0.00  0.00             0
ATOM    361    H   1     1      -4.817  21.921  14.069  0.00  0.00             0
ATOM    362    H   1     1      -3.673  22.669  13.203  0.00  0.00             0
ATOM    363    O   1     1      52.204 -18.047  17.309  0.00  0.00             0
ATOM    364    H   1     1      52.972 -17.454  16.898  0.00  0.00             0
ATOM    365    H   1     1      52.564 -36.702  17.710  0.00  0.00             0
ATOM    366    O   1     1      24.868  -8.448  30.009  0.00  0.00             0
ATOM    367    H   1     1      25.659  -8.308  30.042  0.00  0.00             0
ATOM    368    H   1     1      24.691  -9.351  30.445  0.00  0.00             0
ATOM    369    O   1     1      24.383 -22.537  23.838  0.00  0.00             0
ATOM    370    H   1     1      24.534 -22.261  22.924  0.00  0.00             0
ATOM    371    H   1     1      23.989 -23.359  23.546  0.00  0.00             0
ATOM    372    O   1     1      28.223 -37.775  22.694  0.00  0.00             0
ATOM    373    H   1     1      28.211 -37.586  21.663  0.00  0.00             0
ATOM    374    H   1     1      28.811 -38.461  22.821  0.00  0.00             0
ATOM    375    O   1     1     -23.186  37.484  15.038  0.00  0.00             0
ATOM    376    H   1     1     -22.567  38.096  14.875  0.00  0.00             0
ATOM    377    H   1     1     -22.974  36.714  14.601  0.00  0.00             0
ATOM    378    O   1     1       9.159 -39.479  16.262  0.00  0.00             0
ATOM    379    H   1     1       9.887 -39.823  16.961  0.00  0.00             0
ATOM    380    H   1     1       9.413 -39.919  15.393  0.00  0.00             0
ATOM    381    O   1     1     -12.497  -9.446  32.800  0.00  0.00             0
ATOM    382    H   1     1     -12.271 -10.202  32.132  0.00  0.00             0
ATOM    383    H   1     1      -2.642  -8.834  32.331  0.00  0.00             0
ATOM    384    O   1     1      29.690 -13.732  15.392  0.00  0.00             0
ATOM    385    H   1     1      30.555 -14.167  15.503  0.00  0.00             0
ATOM    386    H   1     1      40.242 -12.951  15.851  0.00  0.00             0
ATOM    387    O   1     1      16.189   9.759  21.765  0.00  0.00             0
ATOM    388    H   1     1       6.259  10.051  20.960  0.00  0.00             0
ATOM    389    H   1     1      16.190  10.267  22.679  0.00  0.00             0
ATOM    390    O   1     1      32.211  24.652  32.527  0.00  0.00             0
ATOM    391    H   1     1      31.407  24.663  32.019  0.00  0.00             0
ATOM    392    H   1     1      42.421  25.560  32.879  0.00  0.00             0
ATOM    393    O   1     1     -34.104  -9.292  24.474  0.00  0.00             0
ATOM    394    H   1     1     -33.770  -9.241  25.328  0.00  0.00             0
ATOM    395    H   1     1     -24.770  -9.018  24.574  0.00  0.00             0
ATOM    396    O   1     1     -23.191  10.264  14.784  0.00  0.00             0
ATOM    397    H   1     1     -23.777  11.109  14.923  0.00  0.00             0
ATOM    398    H   1     1     -11.942  10.300  14.854  0.00  0.00             0
ATOM    399    O   1     1      21.414 -32.472  29.192  0.00  0.00             0
ATOM    400    H   1     1      20.611 -32.214  29.012  0.00  0.00             0
ATOM    401    H   1     1      21.282 -32.862  30.192  0.00  0.00             0
ATOM    402    O   1     1      -0.622  30.540  32.322  0.00  0.00             0
ATOM    403    H   1     1      -1.504  30.357  32.776  0.00  0.00             0
ATOM    404    H   1     1      -0.811  30.513  31.459  0.00  0.00             0
ATOM    405    O   1     1      34.987   6.159  27.858  0.00  0.00             0
ATOM    406    H   1     1      34.164   6.439  27.960  0.00  0.00             0
ATOM    407    H   1     1      34.963   5.716  26.875  0.00  0.00             0
ATOM    408    O   1     1      45.916  64.589  25.815  0.00  0.00             0
ATOM    409    H   1     1      46.174  63.995  26.398  0.00  0.00             0
ATOM    410    H   1     1      46.781  64.801  25.289  0.00  0.00             0
ATOM    411    O   1     1      -6.547  37.585  25.883  0.00  0.00             0
ATOM    412    H   1     1      -6.380  38.245  26.486  0.00  0.00             0
ATOM    413    H   1     1      -5.804  36.967  25.958  0.00  0.00             0
ATOM    414    O   1     1      34.213  43.524  24.836  0.00  0.00             0
ATOM    415    H   1     1      34.638  42.690  25.182  0.00  0.00             0
ATOM    416    H   1     1      34.581  43.764  23.964  0.00  0.00             0
ATOM    417    O   1     1      44.452 -36.062  23.763  0.00  0.00             0
ATOM    418    H   1     1      43.838 -35.631  24.339  0.00  0.00             0
ATOM    419    H   1     1      45.361 -35.923  23.997  0.00  0.00             0
ATOM    420    O   1     1      56.354 -15.671  14.601  0.00  0.00             0
ATOM    421    H   1     1      55.932 -15.769  15.491  0.00  0.00             0
ATOM    422    H   1     1      57.080 -15.617  14.713  0.00  0.00             0
ATOM    423    O   1     1     -16.172  20.595  23.512  0.00  0.00             0
ATOM    424    H   1     1     -15.277  20.098  23.231  0.00  0.00             0
ATOM    425    H   1     1     -16.257  20.393  24.549  0.00  0.00             0
ATOM    426    O   1     1       9.806  17.781  23.098  0.00  0.00             0
ATOM    427    H   1     1       9.000  17.360  22.945  0.00  0.00             0
ATOM    428    H   1     1      10.592  17.635  22.654  0.00  0.00             0
ATOM    429    O   1     1      55.568  49.040  27.535  0.00  0.00             0
ATOM    430    H   1     1      55.495  48.343  26.907  0.00  0.00             0
ATOM    431    H   1     1      54.613  48.955  27.866  0.00  0.00             0
ATOM    432    O   1     1      26.920 -40.939  16.262  0.00  0.00             0
ATOM    433    H   1     1      27.563 -41.145  17.016  0.00  0.00             0
ATOM    434    H   1     1      27.365 -40.253  15.745  0.00  0.00             0
ATOM    435    O   1     1     -17.167   3.485  28.556  0.00  0.00             0
ATOM    436    H   1     1     -17.952   3.573  28.814  0.00  0.00             0
ATOM    437    H   1     1      -6.299   4.306  28.560  0.00  0.00             0
ATOM    438    O   1     1      65.865  10.248  19.854  0.00  0.00             0
ATOM    439    H   1     1      65.025  10.798  19.840  0.00  0.00             0
ATOM    440    H   1     1      76.277  10.139  20.752  0.00  0.00             0
ATOM    441    O   1     1       5.893 -12.557  36.912  0.00  0.00             0
ATOM    442    H   1     1      -4.070 -11.960  36.405  0.00  0.00             0
ATOM    443    H   1     1       5.072 -12.906  36.784  0.00  0.00             0
ATOM    444    O   1     1     -15.369 -62.179  27.663  0.00  0.00             0
ATOM    445    H   1     1     -14.946 -63.019  28.013  0.00  0.00             0
ATOM    446    H   1     1      -5.564 -62.163  28.437  0.00  0.00             0
ATOM    447    O   1     1     -12.270  18.099  34.251  0.00  0.00             0
ATOM    448    H   1     1     -22.941  18.890  34.504  0.00  0.00             0
ATOM    449    H   1     1     -11.871  18.175  33.411  0.00  0.00             0
ATOM    450    O   1     1      52.433  22.122  18.221  0.00  0.00             0
ATOM    451    H   1     1      51.942  22.846  18.006  0.00  0.00             0
ATOM    452    H   1     1      62.120  21.684  18.843  0.00  0.00             0
ATOM    453    O   1     1      16.786   0.492  17.678  0.00  0.00             0
ATOM    454    H   1     1      16.681   0.614  18.531  0.00  0.00             0
ATOM    455    H   1     1      17.562   0.925  17.562  0.00  0.00             0
ATOM    456    O   1     1      -7.327   9.918  14.013  0.00  0.00             0
ATOM    457    H   1     1      -7.030   9.069  14.690  0.00  0.00             0
ATOM    458    H   1     1      -6.975  10.789  14.411  0.00  0.00             0
ATOM    459    O   1     1      39.019 -23.702  25.478  0.00  0.00             0
ATOM    460    H   1     1      39.738 -23.077  25.462  0.00  0.00             0
ATOM    461    H   1     1      38.540 -23.434  26.315  0.00  0.00             0
ATOM    462    O   1     1     -22.462  26.311  28.944  0.00  0.00             0
ATOM    463    H   1     1     -22.715  25.473  28.574  0.00  0.00             0
ATOM    464    H   1     1     -22.136  26.716  28.228  0.00  0.00             0
ATOM    465    O   1     1      -8.492 -42.548  24.315  0.00  0.00             0
ATOM    466    H   1     1      -7.784 -42.887  24.921  0.00  0.00             0
ATOM    467    H   1     1      -9.039 -43.259  24.283  0.00  0.00             0
ATOM    468    O   1     1     -24.449   9.044  17.437  0.00  0.00             0
ATOM    469    H   1     1     -24.371   8.734  16.715  0.00  0.00             0
ATOM    470    H   1     1     -25.132   8.523  17.998  0.00  0.00             0
ATOM    471    O   1     1      48.835 -29.601  22.990  0.00  0.00             0
ATOM    472    H   1     1      48.555 -28.547  23.367  0.00  0.00             0
ATOM    473    H   1     1      49.482 -29.412  22.198  0.00  0.00             0
ATOM    474    O   1     1      40.808 -23.890  36.745  0.00  0.00             0
ATOM    475    H   1     1      41.306 -24.814  36.569  0.00  0.00             0
ATOM    476    H   1     1      41.395 -23.480  36.258  0.00  0.00             0
ATOM    477    O   1     1       8.698 -26.247  26.498  0.00  0.00             0
ATOM    478    H   1     1       8.261 -25.437  26.217  0.00  0.00             0
ATOM    479    H   1     1       9.441 -26.233  25.919  0.00  0.00             0
ATOM    480    O   1     1      -4.156  36.029  25.707  0.00  0.00             0
ATOM    481    H   1     1      -3.699  36.795  26.223  0.00  0.00             0
ATOM    482    H   1     1      -3.707  35.211  26.010  0.00  0.00             0
ATOM    483    O   1     1       1.677 -31.605  23.556  0.00  0.00             0
ATOM    484    H   1     1       1.124 -31.845  24.416  0.00  0.00             0
ATOM    485    H   1     1       2.432 -31.947  23.352  0.00  0.00             0
ATOM    486    O   1     1     -27.899   0.402  31.292  0.00  0.00             0
ATOM    487    H   1     1     -27.053   0.825  30.933  0.00  0.00             0
ATOM    488    H   1     1     -27.648  -0.261  31.938  0.00  0.00             0
ATOM    489    O   1     1      -8.898  17.120  29.398  0.00  0.00             0
ATOM    490    H   1     1      -8.255  17.498  30.023  0.00  0.00             0
ATOM    491    H   1     1       0.355  -0.651  29.660  0.00  0.00             0
ATOM    492    O   1     1      -2.495 -37.394  27.109  0.00  0.00             0
ATOM    493    H   1     1      -3.080 -37.093  27.602  0.00  0.00             0
ATOM    494    H   1     1       8.803 -36.768  27.225  0.00  0.00             0
ATOM    495    O   1     1     -21.512 -21.848  22.117  0.00  0.00             0
ATOM    496    H   1     1     -31.036 -21.354  21.689  0.00  0.00             0
ATOM    497    H   1     1     -21.050 -21.877  22.971  0.00  0.00             0
ATOM    498    O   1     1      -1.201 -34.840  19.063  0.00  0.00             0
ATOM    499    H   1     1      -1.731 -35.677  18.986  0.00  0.00             0
ATOM    500    H   1     1       9.799 -35.405  18.714  0.00  0.00             0
ATOM    501    O   1     1     -11.626  19.440  31.716  0.00  0.00             0
ATOM    502    H   1     1     -12.263  20.341  31.955  0.00  0.00             0
ATOM    503    H   1     1      -0.444  19.718  31.700  0.00  0.00             0
ATOM    504    O   1     1      11.629  14.197  28.596  0.00  0.00             0
ATOM    505    H   1     1      10.908  13.577  28.974  0.00  0.00             0
ATOM    506    H   1     1      21.935  14.978  28.846  0.00  0.00             0
ATOM    507    O   1     1      59.069  22.782  25.617  0.00  0.00             0
ATOM    508    H   1     1      59.810  22.133  25.669  0.00  0.00             0
ATOM    509    H   1     1      59.359   5.559  24.979  0.00  0.00             0
ATOM    510    O   1     1      37.833 -32.355  31.569  0.00  0.00             0
ATOM    511    H   1     1      37.596 -31.686  32.308  0.00  0.00             0
ATOM    512    H   1     1      37.101 -32.863  31.491  0.00  0.00             0
ATOM    513    O   1     1     -34.041   5.761  16.630  0.00  0.00             0
ATOM    514    H   1     1     -34.104   5.135  15.673  0.00  0.00             0
ATOM    515    H   1     1     -34.401   6.535  16.218  0.00  0.00             0
ATOM    516    O   1     1      23.257 -11.877  18.997  0.00  0.00             0
ATOM    517    H   1     1      22.495 -12.481  18.533  0.00  0.00             0
ATOM    518    H   1     1      22.911 -11.704  19.907  0.00  0.00             0
ATOM    519    O   1     1      33.166  33.077  25.380  0.00  0.00             0
ATOM    520    H   1     1      33.940  33.403  25.841  0.00  0.00             0
ATOM    521    H   1     1      33.547  32.481  24.779  0.00  0.00             0
ATOM    522    O   1     1      14.659  19.697  17.062  0.00  0.00             0
ATOM    523    H   1     1      15.369  19.115  17.041  0.00  0.00             0
ATOM    524    H   1     1      15.211  20.550  17.045  0.00  0.00             0
ATOM    525    O   1     1      66.130  -0.424  14.684  0.00  0.00             0
ATOM    526    H   1     1      65.102  -0.602  14.469  0.00  0.00             0
ATOM    527    H   1     1      66.457 -17.252  14.477  0.00  0.00             0
ATOM    528    O   1     1      14.316  50.230  15.043  0.00  0.00             0
ATOM    529    H   1     1      14.108  51.091  15.282  0.00  0.00             0
ATOM    530    H   1     1      15.246  50.316  14.871  0.00  0.00             0
ATOM    531    O   1     1      22.228  -4.826  35.126  0.00  0.00             0
ATOM    532    H   1     1      22.966  -4.921  35.673  0.00  0.00             0
ATOM    533    H   1     1      22.407  -3.948  34.728  0.00  0.00             0
ATOM    534    O   1     1     -11.406  38.345  23.091  0.00  0.00             0
ATOM    535    H   1     1     -10.831  38.828  22.452  0.00  0.00             0
ATOM    536    H   1     1     -11.088  37.257  23.230  0.00  0.00             0
ATOM    537    O   1     1       8.513 -19.020  15.456  0.00  0.00             0
ATOM    538    H   1     1       9.005 -19.819  15.768  0.00  0.00             0
ATOM    539    H   1     1       8.928 -18.267  15.716  0.00  0.00             0
ATOM    540    O   1     1       1.571 -38.500  17.952  0.00  0.00             0
ATOM    541    H   1     1       2.453 -38.167  17.805  0.00  0.00             0
ATOM    542    H   1     1       1.720 -39.471  17.736  0.00  0.00             0
ATOM    543    O   1     1     -24.047  30.066  29.179  0.00  0.00             0
ATOM    544    H   1     1     -24.573  30.599  29.873  0.00  0.00             0
ATOM    545    H   1     1     -13.694  30.694  28.435  0.00  0.00             0
ATOM    546    O   1     1     -11.278  15.191  32.935  0.00  0.00             0
ATOM    547    H   1     1     -11.120  14.219  32.708  0.00  0.00             0
ATOM    548    H   1     1      -0.786  15.671  32.076  0.00  0.00             0
ATOM    549    O   1     1     -10.992  24.311  17.725  0.00  0.00             0
ATOM    550    H   1     1     -21.080  25.186  17.358  0.00  0.00             0
ATOM    551    H   1     1     -12.030  24.380  17.312  0.00  0.00             0
ATOM    552    O   1     1      11.705  38.274  31.841  0.00  0.00             0
ATOM    553    H   1     1      12.412  37.650  31.902  0.00  0.00             0
ATOM    554    H   1     1      22.342  38.985  32.277  0.00  0.00             0
ATOM    555    O   1     1      61.302  12.228  29.469  0.00  0.00             0
ATOM    556    H   1     1      50.239  11.937  29.103  0.00  0.00             0
ATOM    557    H   1     1      62.005  11.798  29.044  0.00  0.00             0
ATOM    558    O   1     1      44.935  -1.726  27.414  0.00  0.00             0
ATOM    559    H   1     1      44.839  -2.751  27.314  0.00  0.00             0
ATOM    560    H   1     1      54.529  -1.484  27.763  0.00  0.00             0
ATOM    561    O   1     1     -25.045 -16.686  20.409  0.00  0.00             0
ATOM    562    H   1     1     -24.723 -16.998  21.297  0.00  0.00             0
ATOM    563    H   1     1     -24.915 -15.718  20.265  0.00  0.00             0
ATOM    564    O   1     1     -24.893 -18.515  29.025  0.00  0.00             0
ATOM    565    H   1     1     -25.030 -18.540  30.044  0.00  0.00             0
ATOM    566    H   1     1     -25.554 -19.115  28.460  0.00  0.00             0
ATOM    567    O   1     1     -14.712  31.758  35.176  0.00  0.00             0
ATOM    568    H   1     1     -13.751  31.714  35.671  0.00  0.00             0
ATOM    569    H   1     1     -14.670  32.646  34.745  0.00  0.00             0
ATOM    570    O   1     1      10.913  -8.729  17.122  0.00  0.00             0
ATOM    571    H   1     1      11.925  -8.959  17.349  0.00  0.00             0
ATOM    572    H   1     1      10.784  -8.111  16.285  0.00  0.00             0
ATOM    573    O   1     1     -36.835  -3.903  21.162  0.00  0.00             0
ATOM    574    H   1     1     -36.285  -4.078  20.381  0.00  0.00             0
ATOM    575    H   1     1     -37.594  -3.459  20.710  0.00  0.00             0
ATOM    576    O   1     1     -30.253  26.751  24.914  0.00  0.00             0
ATOM    577    H   1     1     -29.481  26.433  25.174  0.00  0.00             0
ATOM    578    H   1     1     -30.513  26.389  24.017  0.00  0.00             0
ATOM    579    O   1     1      12.314   6.188  21.633  0.00  0.00             0
ATOM    580    H   1     1      12.089   5.467  22.251  0.00  0.00             0
ATOM    581    H   1     1      13.223   6.548  21.890  0.00  0.00             0
ATOM    582    O   1     1     -23.656  25.442  35.375  0.00  0.00             0
ATOM    583    H   1     1     -23.118  25.750  34.595  0.00  0.00             0
ATOM    584    H   1     1     -22.787  25.370  35.958  0.00  0.00             0
ATOM    585    O   1     1     -47.122 -19.374  18.128  0.00  0.00             0
ATOM    586    H   1     1     -46.541 -18.816  17.829  0.00  0.00             0
ATOM    587    H   1     1     -47.449 -18.958  18.939  0.00  0.00             0
ATOM    588    O   1     1      31.658   9.000  34.192  0.00  0.00             0
ATOM    589    H   1     1      32.001   9.845  33.846  0.00  0.00             0
ATOM    590    H   1     1      30.615   9.180  34.124  0.00  0.00             0
ATOM    591    O   1     1      28.409  16.389  19.294  0.00  0.00             0
ATOM    592    H   1     1      27.999  16.773  18.515  0.00  0.00             0
ATOM    593    H   1     1      28.210  15.471  19.383  0.00  0.00             0
ATOM    594    O   1     1      57.127  15.543  24.593  0.00  0.00             0
ATOM    595    H   1     1      57.729  15.769  23.776  0.00  0.00             0
ATOM    596    H   1     1      56.452  14.947  24.216  0.00  0.00             0
ATOM    597    O   1     1     -10.030 -24.655  15.080  0.00  0.00             0
ATOM    598    H   1     1      -9.516 -24.202  15.954  0.00  0.00             0
ATOM    599    H   1     1       1.034 -25.111  14.597  0.00  0.00             0
ATOM    600    O   1     1      -9.751 -12.034  26.081  0.00  0.00             0
ATOM    601    H   1     1      -9.118 -12.030  25.467  0.00  0.00             0
ATOM    602    H   1     1       0.088 -12.803  26.040  0.00  0.00             0
ATOM    603    O   1     1       6.756 -49.902  20.051  0.00  0.00             0
ATOM    604    H   1     1      -3.924 -49.494  20.856  0.00  0.00             0
ATOM    605    H   1     1       6.439 -49.428  19.295  0.00  0.00             0
ATOM    606    O   1     1      20.370  16.656  36.102  0.00  0.00             0
ATOM    607    H   1     1      19.688  16.817  35.385  0.00  0.00             0
ATOM    608    H   1     1      30.995  17.350  36.935  0.00  0.00             0
ATOM    609    O   1     1      46.639   4.855  22.060  0.00  0.00             0
ATOM    610    H   1     1      35.719   4.133  22.748  0.00  0.00             0
ATOM    611    H   1     1      47.364   5.215  22.634  0.00  0.00             0
ATOM    612    O   1     1     -19.225  28.889  19.333  0.00  0.00             0
ATOM    613    H   1     1     -19.380  28.035  18.711  0.00  0.00             0
ATOM    614    H   1     1      -9.729  28.816  19.853  0.00  0.00             0
ATOM    615    O   1     1     -30.722  -4.217  13.919  0.00  0.00             0
ATOM    616    H   1     1     -30.726  -4.073  12.968  0.00  0.00             0
ATOM    617    H   1     1     -30.605  -5.203  14.083  0.00  0.00             0
ATOM    618    O   1     1      -4.150  -6.267  23.798  0.00  0.00             0
ATOM    619    H   1     1      -4.732  -5.477  23.603  0.00  0.00             0
ATOM    620    H   1     1      -3.335  -6.036  24.355  0.00  0.00             0
ATOM    621    O   1     1     -22.588  14.282  36.479  0.00  0.00             0
ATOM    622    H   1     1     -22.316  13.302  36.884  0.00  0.00             0
ATOM    623    H   1     1     -21.933  14.939  36.505  0.00  0.00             0
ATOM    624    O   1     1      60.477   9.569  22.590  0.00  0.00             0
ATOM    625    H   1     1      60.361   8.691  22.100  0.00  0.00             0
ATOM    626    H   1     1      59.673   9.647  23.132  0.00  0.00             0
ATOM    627    O   1     1     -21.285 -14.961  35.319  0.00  0.00             0
ATOM    628    H   1     1     -20.578 -14.499  34.655  0.00  0.00             0
ATOM    629    H   1     1     -20.908 -15.663  35.813  0.00  0.00             0
ATOM    630    O   1     1     -27.779 -16.648  19.913  0.00  0.00             0
ATOM    631    H   1     1     -27.567 -16.117  19.169  0.00  0.00             0
ATOM    632    H   1     1     -26.767 -16.782  20.336  0.00  0.00             0
ATOM    633    O   1     1     -37.376  -5.828  15.793  0.00  0.00             0
ATOM    634    H   1     1     -37.703  -4.824  15.422  0.00  0.00             0
ATOM    635    H   1     1     -36.460  -5.750  16.067  0.00  0.00             0
ATOM    636    O   1     1       7.149  28.901  35.609  0.00  0.00             0
ATOM    637    H   1     1       7.184  29.341  34.812  0.00  0.00             0
ATOM    638    H   1     1       8.039  28.982  36.011  0.00  0.00             0
ATOM    639    O   1     1     -13.969 -11.467  28.028  0.00  0.00             0
ATOM    640    H   1     1     -13.562 -12.111  27.325  0.00  0.00             0
ATOM    641    H   1     1     -14.945 -11.396  28.246  0.00  0.00             0
ATOM    642    O   1     1       9.343   7.062  20.714  0.00  0.00             0
ATOM    643    H   1     1      10.233   7.088  20.847  0.00  0.00             0
ATOM    644    H   1     1       9.283   6.694  19.879  0.00  0.00             0
ATOM    645    O   1     1      -5.713   7.457  22.339  0.00  0.00             0
ATOM    646    H   1     1      -5.394   6.544  22.428  0.00  0.00             0
ATOM    647    H   1     1      -5.285   8.087  21.723  0.00  0.00             0
ATOM    648    O   1     1       7.006   3.395  35.085  0.00  0.00             0
ATOM    649    H   1     1       6.942   3.724  35.907  0.00  0.00             0
ATOM    650    H   1     1       8.083   3.223  35.298  0.00  0.00             0
ATOM    651    O   1     1       4.084  16.995  33.717  0.00  0.00             0
ATOM    652    H   1     1       4.686  16.568  33.353  0.00  0.00             0
ATOM    653    H   1     1      13.455  -1.485  33.690  0.00  0.00             0
ATOM    654    O   1     1      14.340  25.079  31.395  0.00  0.00             0
ATOM    655    H   1     1      14.480  25.449  32.272  0.00  0.00             0
ATOM    656    H   1     1      23.763  24.542  31.469  0.00  0.00             0
ATOM    657    O   1     1      50.943 -14.693  20.382  0.00  0.00             0
ATOM    658    H   1     1      40.600 -15.694  20.017  0.00  0.00             0
ATOM    659    H   1     1      50.078 -14.393  20.340  0.00  0.00             0
ATOM    660    O   1     1      -2.944  55.879  27.104  0.00  0.00             0
ATOM    661    H   1     1      -2.758  56.603  27.524  0.00  0.00             0
ATOM    662    H   1     1       8.102  55.281  27.258  0.00  0.00             0
ATOM    663    O   1     1      27.400  16.014  33.514  0.00  0.00             0
ATOM    664    H   1     1      17.833  15.407  33.310  0.00  0.00             0
ATOM    665    H   1     1      27.887  16.972  33.589  0.00  0.00             0
ATOM    666    O   1     1      22.131  -5.248  17.156  0.00  0.00             0
ATOM    667    H   1     1      23.148  -5.268  17.004  0.00  0.00             0
ATOM    668    H   1     1      32.374  -5.872  18.111  0.00  0.00             0
ATOM    669    O   1     1      22.332  78.922  28.111  0.00  0.00             0
ATOM    670    H   1     1      21.892  78.241  27.406  0.00  0.00             0
ATOM    671    H   1     1      21.659  61.212  28.884  0.00  0.00             0
ATOM    672    O   1     1      28.923  47.062  17.816  0.00  0.00             0
ATOM    673    H   1     1      28.291  46.188  17.932  0.00  0.00             0
ATOM    674    H   1     1      29.303  47.066  18.591  0.00  0.00             0
ATOM    675    O   1     1      16.136 -21.651  18.448  0.00  0.00             0
ATOM    676    H   1     1      16.265 -22.082  17.536  0.00  0.00             0
ATOM    677    H   1     1      15.745 -20.772  18.369  0.00  0.00             0
ATOM    678    O   1     1      19.301  -0.718  30.051  0.00  0.00             0
ATOM    679    H   1     1      19.378   0.034  30.584  0.00  0.00             0
ATOM    680    H   1     1      18.576  -0.974  29.565  0.00  0.00             0
ATOM    681    O   1     1     -24.616 -10.291  14.943  0.00  0.00             0
ATOM    682    H   1     1     -24.046  -9.642  14.568  0.00  0.00             0
ATOM    683    H   1     1     -25.023 -10.778  14.167  0.00  0.00             0
ATOM    684    O   1     1     -26.518  -8.132  35.936  0.00  0.00             0
ATOM    685    H   1     1     -26.830  -7.341  36.258  0.00  0.00             0
ATOM    686    H   1     1     -25.635  -7.885  35.950  0.00  0.00             0
ATOM    687    O   1     1      71.411 -17.162  27.474  0.00  0.00             0
ATOM    688    H   1     1      71.800 -17.307  28.404  0.00  0.00             0
ATOM    689    H   1     1      72.021 -35.297  26.835  0.00  0.00             0
ATOM    690    O   1     1      52.329 -34.475  36.928  0.00  0.00             0
ATOM    691    H   1     1      53.083 -34.724  36.438  0.00  0.00             0
ATOM    692    H   1     1      52.716 -33.934  37.530  0.00  0.00             0
ATOM    693    O   1     1     -48.032   5.678  35.816  0.00  0.00             0
ATOM    694    H   1     1     -47.527   5.855  35.041  0.00  0.00             0
ATOM    695    H   1     1     -48.549   6.484  36.350  0.00  0.00             0
ATOM    696    O   1     1      45.415  11.290  32.219  0.00  0.00             0
ATOM    697    H   1     1      45.451  10.575  31.389  0.00  0.00             0
ATOM    698    H   1     1      44.474  11.125  32.581  0.00  0.00             0
ATOM    699    O   1     1      35.379  -9.750  33.642  0.00  0.00             0
ATOM    700    H   1     1      36.189 -10.005  33.919  0.00  0.00             0
ATOM    701    H   1     1      34.912  -9.031  34.240  0.00  0.00             0
ATOM    702    O   1     1      32.219 -15.287  16.082  0.00  0.00             0
ATOM    703    H   1     1      33.233 -15.467  16.088  0.00  0.00             0
ATOM    704    H   1     1      32.283 -14.804  16.939  0.00  0.00             0
ATOM    705   Al   1     1       4.439  18.356   8.491  0.00  0.00             0
ATOM    706   Al   1     1       2.003  13.941   8.296  0.00  0.00             0
ATOM    707   Al   1     1       1.940  19.956   8.484  0.00  0.00             0
ATOM    708   Al   1     1       4.547  15.398   8.463  0.00  0.00             0
ATOM    709   Si   1     1       0.252  19.865  11.152  0.00  0.00             0
ATOM    710   Si   1     1       2.751  15.359  11.114  0.00  0.00             0
ATOM    711   Si   1     1       2.770  21.390  11.270  0.00  0.00             0
ATOM    712   Si   1     1       5.316  16.851  11.264  0.00  0.00             0
ATOM    713    O   1     1       5.473  19.606   9.647  0.00  0.00             0
ATOM    714    O   1     1       2.868  15.229   9.503  0.00  0.00             0
ATOM    715    O   1     1       5.182  16.895   9.624  0.00  0.00             0
ATOM    716    O   1     1       2.630  21.378   9.648  0.00  0.00             0
ATOM    717    O   1     1       5.246  18.321  11.728  0.00  0.00             0
ATOM    718    O   1     1       2.723  22.902  11.699  0.00  0.00             0
ATOM    719    O   1     1       4.072  20.676  11.556  0.00  0.00             0
ATOM    720    O   1     1       1.487  16.197  11.452  0.00  0.00             0
ATOM    721    O   1     1       3.972  16.060  11.672  0.00  0.00             0
ATOM    722    O   1     1       1.516  20.585  11.697  0.00  0.00             0
ATOM    723    O   1     1       5.450  14.051   9.577  0.00  0.00             0
ATOM    724    O   1     1       2.865  18.620   9.728  0.00  0.00             0
ATOM    725    O   1     1       1.265  21.373   7.397  0.00  0.00             0
ATOM    726    O   1     1       3.863  16.877   7.419  0.00  0.00             0
ATOM    727    O   1     1       6.052  18.577   7.371  0.00  0.00             0
ATOM    728    O   1     1       3.619  14.107   7.358  0.00  0.00             0
ATOM    729    O   1     1       6.049  15.432   7.414  0.00  0.00             0
ATOM    730    O   1     1       3.623  19.708   7.469  0.00  0.00             0
ATOM    731    H   1     1       4.909  22.435  10.060  0.00  0.00             0
ATOM    732    H   1     1       2.591  18.183  10.577  0.00  0.00             0
ATOM    733    H   1     1       6.157  21.417   6.452  0.00  0.00             0
ATOM    734    H   1     1       3.858  17.287   6.408  0.00  0.00             0
ATOM    735    H   1     1       6.419  18.310   6.513  0.00  0.00             0
ATOM    736    H   1     1       3.784  23.046   6.237  0.00  0.00             0
ATOM    737    H   1     1       4.144  20.450   7.116  0.00  0.00             0
ATOM    738    H   1     1       6.542  16.261   7.225  0.00  0.00             0
ATOM    739   Al   1     1      10.684  12.938   1.314  0.00  0.00             0
ATOM    740   Al   1     1       8.050   8.455   1.239  0.00  0.00             0
ATOM    741   Al   1     1       8.435  14.760   1.033  0.00  0.00             0
ATOM    742   Al   1     1      10.549  10.008   1.207  0.00  0.00             0
ATOM    743   Si   1     1       6.309  14.372   4.021  0.00  0.00             0
ATOM    744   Si   1     1       9.001   9.863   4.063  0.00  0.00             0
ATOM    745   Si   1     1       8.808  15.933   3.854  0.00  0.00             0
ATOM    746   Si   1     1      11.479  11.470   4.037  0.00  0.00             0
ATOM    747    O   1     1      11.604  14.236   2.471  0.00  0.00             0
ATOM    748    O   1     1       9.117   9.722   2.494  0.00  0.00             0
ATOM    749    O   1     1      11.322  11.612   2.454  0.00  0.00             0
ATOM    750    O   1     1       8.772  16.031   2.286  0.00  0.00             0
ATOM    751    O   1     1      11.347  12.934   4.609  0.00  0.00             0
ATOM    752    O   1     1       8.929  17.449   4.534  0.00  0.00             0
ATOM    753    O   1     1      10.140  15.201   4.236  0.00  0.00             0
ATOM    754    O   1     1       7.686  10.698   4.299  0.00  0.00             0
ATOM    755    O   1     1      10.380  10.455   4.524  0.00  0.00             0
ATOM    756    O   1     1       7.593  15.124   4.408  0.00  0.00             0
ATOM    757    O   1     1      11.684   8.802   2.258  0.00  0.00             0
ATOM    758    O   1     1       9.012  13.274   2.184  0.00  0.00             0
ATOM    759    O   1     1       7.526  16.200  -0.020  0.00  0.00             0
ATOM    760    O   1     1       9.925  11.601   0.357  0.00  0.00             0
ATOM    761    O   1     1      12.389  13.024   0.211  0.00  0.00             0
ATOM    762    O   1     1       9.731   8.660   0.272  0.00  0.00             0
ATOM    763    O   1     1      12.192  10.081   0.115  0.00  0.00             0
ATOM    764    O   1     1       9.938  14.448  -0.102  0.00  0.00             0
ATOM    765    H   1     1      11.300  16.845   2.814  0.00  0.00             0
ATOM    766    H   1     1       8.544  12.526   2.275  0.00  0.00             0
ATOM    767    H   1     1      12.544  15.718  -0.688  0.00  0.00             0
ATOM    768    H   1     1       9.192  11.743  -0.302  0.00  0.00             0
ATOM    769    H   1     1      13.194  13.129  -0.292  0.00  0.00             0
ATOM    770    H   1     1      10.136  16.974  -0.116  0.00  0.00             0
ATOM    771    H   1     1      10.367  14.232  -0.999  0.00  0.00             0
ATOM    772    H   1     1      12.162  11.040   0.123  0.00  0.00             0
ATOM    773   Al   1     1       4.580   9.501   8.581  0.00  0.00             0
ATOM    774   Al   1     1       2.025   5.107   8.399  0.00  0.00             0
ATOM    775   Al   1     1       1.892  10.940   8.482  0.00  0.00             0
ATOM    776   Al   1     1       4.584   6.598   8.452  0.00  0.00             0
ATOM    777   Si   1     1       0.176  10.777  11.246  0.00  0.00             0
ATOM    778   Si   1     1       2.802   6.445  11.171  0.00  0.00             0
ATOM    779   Si   1     1       2.589  12.468  11.170  0.00  0.00             0
ATOM    780   Si   1     1       5.438   8.000  11.167  0.00  0.00             0
ATOM    781    O   1     1       5.376  10.740   9.665  0.00  0.00             0
ATOM    782    O   1     1       3.060   6.313   9.516  0.00  0.00             0
ATOM    783    O   1     1       5.247   7.965   9.610  0.00  0.00             0
ATOM    784    O   1     1       2.491  12.457   9.586  0.00  0.00             0
ATOM    785    O   1     1       5.222   9.486  11.719  0.00  0.00             0
ATOM    786    O   1     1       2.531  13.874  11.677  0.00  0.00             0
ATOM    787    O   1     1       4.070  11.814  11.514  0.00  0.00             0
ATOM    788    O   1     1       1.486   7.294  11.570  0.00  0.00             0
ATOM    789    O   1     1       4.151   7.098  11.649  0.00  0.00             0
ATOM    790    O   1     1       1.348  11.647  11.786  0.00  0.00             0
ATOM    791    O   1     1       5.431   5.155   9.521  0.00  0.00             0
ATOM    792    O   1     1       2.880   9.656   9.589  0.00  0.00             0
ATOM    793    O   1     1       1.289  12.541   7.335  0.00  0.00             0
ATOM    794    O   1     1       3.874   7.884   7.399  0.00  0.00             0
ATOM    795    O   1     1       6.186   9.593   7.412  0.00  0.00             0
ATOM    796    O   1     1       3.421   5.028   7.177  0.00  0.00             0
ATOM    797    O   1     1       6.200   6.305   7.440  0.00  0.00             0
ATOM    798    O   1     1       3.591  10.938   7.415  0.00  0.00             0
ATOM    799    H   1     1       5.020  13.643  10.413  0.00  0.00             0
ATOM    800    H   1     1       2.499   8.931  10.331  0.00  0.00             0
ATOM    801    H   1     1       6.484  12.347   6.378  0.00  0.00             0
ATOM    802    H   1     1       2.919   8.033   7.227  0.00  0.00             0
ATOM    803    H   1     1       5.815   9.380   6.642  0.00  0.00             0
ATOM    804    H   1     1       4.094  13.822   6.698  0.00  0.00             0
ATOM    805    H   1     1       3.876  11.847   7.412  0.00  0.00             0
ATOM    806    H   1     1       6.643   7.227   7.066  0.00  0.00             0
ATOM    807   Al   1     1      10.684   4.052   1.079  0.00  0.00             0
ATOM    808   Al   1     1       7.943  -0.255   1.212  0.00  0.00             0
ATOM    809   Al   1     1       7.934   5.517   1.250  0.00  0.00             0
ATOM    810   Al   1     1      10.637   1.159   1.138  0.00  0.00             0
ATOM    811   Si   1     1       6.377   5.346   4.074  0.00  0.00             0
ATOM    812   Si   1     1       8.859   1.048   4.011  0.00  0.00             0
ATOM    813   Si   1     1       8.954   6.843   4.024  0.00  0.00             0
ATOM    814   Si   1     1      11.359   2.520   3.980  0.00  0.00             0
ATOM    815    O   1     1      11.640   5.308   2.340  0.00  0.00             0
ATOM    816    O   1     1       8.976   0.949   2.384  0.00  0.00             0
ATOM    817    O   1     1      11.195   2.604   2.323  0.00  0.00             0
ATOM    818    O   1     1       8.669   6.911   2.452  0.00  0.00             0
ATOM    819    O   1     1      11.526   3.951   4.467  0.00  0.00             0
ATOM    820    O   1     1       8.851   8.344   4.472  0.00  0.00             0
ATOM    821    O   1     1      10.375   6.304   4.196  0.00  0.00             0
ATOM    822    O   1     1       7.542   1.700   4.300  0.00  0.00             0
ATOM    823    O   1     1      10.044   1.977   4.466  0.00  0.00             0
ATOM    824    O   1     1       7.805   5.982   4.614  0.00  0.00             0
ATOM    825    O   1     1      11.495  -0.205   2.315  0.00  0.00             0
ATOM    826    O   1     1       9.026   4.060   2.120  0.00  0.00             0
ATOM    827    O   1     1       7.484   7.022   0.116  0.00  0.00             0
ATOM    828    O   1     1      10.022   2.734  -0.083  0.00  0.00             0
ATOM    829    O   1     1      12.245   4.236   0.061  0.00  0.00             0
ATOM    830    O   1     1       9.708  -0.269   0.048  0.00  0.00             0
ATOM    831    O   1     1      12.234   0.937   0.195  0.00  0.00             0
ATOM    832    O   1     1       9.815   5.492   0.093  0.00  0.00             0
ATOM    833    H   1     1      11.182   7.910   2.491  0.00  0.00             0
ATOM    834    H   1     1       8.754   3.123   2.428  0.00  0.00             0
ATOM    835    H   1     1      12.635   7.364  -0.928  0.00  0.00             0
ATOM    836    H   1     1       9.468   2.919  -0.817  0.00  0.00             0
ATOM    837    H   1     1      12.035   3.909  -0.872  0.00  0.00             0
ATOM    838    H   1     1      10.004   7.920  -0.321  0.00  0.00             0
ATOM    839    H   1     1      10.388   6.271  -0.093  0.00  0.00             0
ATOM    840    H   1     1      12.386   1.793  -0.311  0.00  0.00             0
ATOM    841   Al   1     1      -0.702  18.340   8.386  0.00  0.00             0
ATOM    842   Al   1     1      -3.284  13.935   8.413  0.00  0.00             0
ATOM    843   Al   1     1      -3.269  19.889   8.423  0.00  0.00             0
ATOM    844   Al   1     1      -0.757  15.387   8.450  0.00  0.00             0
ATOM    845   Si   1     1      -4.919  19.806  11.242  0.00  0.00             0
ATOM    846   Si   1     1      -2.383  15.419  11.222  0.00  0.00             0
ATOM    847   Si   1     1      -2.363  21.271  11.128  0.00  0.00             0
ATOM    848   Si   1     1       0.163  16.844  11.109  0.00  0.00             0
ATOM    849    O   1     1       0.347  19.764   9.608  0.00  0.00             0
ATOM    850    O   1     1      -2.268  15.296   9.609  0.00  0.00             0
ATOM    851    O   1     1       0.014  16.983   9.542  0.00  0.00             0
ATOM    852    O   1     1      -2.501  21.347   9.547  0.00  0.00             0
ATOM    853    O   1     1       0.269  18.344  11.716  0.00  0.00             0
ATOM    854    O   1     1      -2.453  22.807  11.644  0.00  0.00             0
ATOM    855    O   1     1      -1.026  20.639  11.526  0.00  0.00             0
ATOM    856    O   1     1      -3.687  16.208  11.534  0.00  0.00             0
ATOM    857    O   1     1      -1.092  16.143  11.685  0.00  0.00             0
ATOM    858    O   1     1      -3.639  20.567  11.657  0.00  0.00             0
ATOM    859    O   1     1       0.264  14.150   9.417  0.00  0.00             0
ATOM    860    O   1     1      -2.344  18.553   9.585  0.00  0.00             0
ATOM    861    O   1     1       6.472  21.451   7.362  0.00  0.00             0
ATOM    862    O   1     1      -1.429  16.831   7.218  0.00  0.00             0
ATOM    863    O   1     1       0.910  18.576   7.373  0.00  0.00             0
ATOM    864    O   1     1      -1.663  14.109   7.332  0.00  0.00             0
ATOM    865    O   1     1       1.098  15.329   7.237  0.00  0.00             0
ATOM    866    O   1     1      -1.669  19.605   7.260  0.00  0.00             0
ATOM    867    H   1     1      -0.066  22.147   9.665  0.00  0.00             0
ATOM    868    H   1     1      -2.846  17.599   9.757  0.00  0.00             0
ATOM    869    H   1     1       0.704  21.806   6.911  0.00  0.00             0
ATOM    870    H   1     1      -1.445  16.940   6.293  0.00  0.00             0
ATOM    871    H   1     1       1.556  18.018   6.912  0.00  0.00             0
ATOM    872    H   1     1      -0.787  22.405   6.963  0.00  0.00             0
ATOM    873    H   1     1      -1.560  20.346   6.705  0.00  0.00             0
ATOM    874    H   1     1       1.567  16.017   6.865  0.00  0.00             0
ATOM    875   Al   1     1       5.571  12.997   1.193  0.00  0.00             0
ATOM    876   Al   1     1       2.934   8.688   1.230  0.00  0.00             0
ATOM    877   Al   1     1       2.832  14.395   1.482  0.00  0.00             0
ATOM    878   Al   1     1       5.496   9.878   1.194  0.00  0.00             0
ATOM    879   Si   1     1       1.139  14.369   4.161  0.00  0.00             0
ATOM    880   Si   1     1       3.781  10.004   4.014  0.00  0.00             0
ATOM    881   Si   1     1       3.700  15.895   4.134  0.00  0.00             0
ATOM    882   Si   1     1       6.403  11.505   4.002  0.00  0.00             0
ATOM    883    O   1     1       6.402  14.351   2.452  0.00  0.00             0
ATOM    884    O   1     1       3.971   9.976   2.363  0.00  0.00             0
ATOM    885    O   1     1       6.276  11.637   2.329  0.00  0.00             0
ATOM    886    O   1     1       3.589  15.945   2.449  0.00  0.00             0
ATOM    887    O   1     1       6.329  12.878   4.533  0.00  0.00             0
ATOM    888    O   1     1       3.602  17.395   4.695  0.00  0.00             0
ATOM    889    O   1     1       5.014  15.173   4.463  0.00  0.00             0
ATOM    890    O   1     1       2.556  10.817   4.327  0.00  0.00             0
ATOM    891    O   1     1       5.188  10.612   4.492  0.00  0.00             0
ATOM    892    O   1     1       2.354  15.166   4.608  0.00  0.00             0
ATOM    893    O   1     1       6.410   8.616   2.414  0.00  0.00             0
ATOM    894    O   1     1       3.787  13.043   2.294  0.00  0.00             0
ATOM    895    O   1     1      12.523  15.878   0.263  0.00  0.00             0
ATOM    896    O   1     1       4.861  11.503   0.172  0.00  0.00             0
ATOM    897    O   1     1       7.249  13.381   0.013  0.00  0.00             0
ATOM    898    O   1     1       4.426   8.710   0.140  0.00  0.00             0
ATOM    899    O   1     1       7.224   9.723   0.182  0.00  0.00             0
ATOM    900    O   1     1       4.594  14.394   0.260  0.00  0.00             0
ATOM    901    H   1     1       5.896  16.785   2.257  0.00  0.00             0
ATOM    902    H   1     1       3.453  12.115   2.510  0.00  0.00             0
ATOM    903    H   1     1       7.000  16.491  -0.843  0.00  0.00             0
ATOM    904    H   1     1       4.249  11.270  -0.536  0.00  0.00             0
ATOM    905    H   1     1       7.307  13.879  -0.849  0.00  0.00             0
ATOM    906    H   1     1       4.500  17.685  -0.843  0.00  0.00             0
ATOM    907    H   1     1       4.832  15.274   0.054  0.00  0.00             0
ATOM    908    H   1     1       7.521  10.632  -0.108  0.00  0.00             0
ATOM    909   Al   1     1      -0.717   9.430   8.490  0.00  0.00             0
ATOM    910   Al   1     1      -3.210   4.954   8.380  0.00  0.00             0
ATOM    911   Al   1     1      -3.295  10.978   8.588  0.00  0.00             0
ATOM    912   Al   1     1      -0.684   6.603   8.530  0.00  0.00             0
ATOM    913   Si   1     1      -4.986  10.956  11.318  0.00  0.00             0
ATOM    914   Si   1     1      -2.383   6.374  11.225  0.00  0.00             0
ATOM    915   Si   1     1      -2.464  12.425  11.205  0.00  0.00             0
ATOM    916   Si   1     1       0.180   7.875  11.266  0.00  0.00             0
ATOM    917    O   1     1       0.334  10.687   9.563  0.00  0.00             0
ATOM    918    O   1     1      -2.265   6.305   9.577  0.00  0.00             0
ATOM    919    O   1     1      -0.084   8.097   9.642  0.00  0.00             0
ATOM    920    O   1     1      -2.699  12.469   9.660  0.00  0.00             0
ATOM    921    O   1     1       0.115   9.396  11.753  0.00  0.00             0
ATOM    922    O   1     1      -2.460  13.841  11.697  0.00  0.00             0
ATOM    923    O   1     1      -1.145  11.589  11.543  0.00  0.00             0
ATOM    924    O   1     1      -3.574   7.272  11.557  0.00  0.00             0
ATOM    925    O   1     1      -1.101   7.062  11.730  0.00  0.00             0
ATOM    926    O   1     1      -3.709  11.688  11.730  0.00  0.00             0
ATOM    927    O   1     1       0.287   5.170   9.515  0.00  0.00             0
ATOM    928    O   1     1      -2.355   9.587   9.508  0.00  0.00             0
ATOM    929    O   1     1       6.401  12.371   7.323  0.00  0.00             0
ATOM    930    O   1     1      -1.253   8.067   7.349  0.00  0.00             0
ATOM    931    O   1     1       0.908   9.665   7.300  0.00  0.00             0
ATOM    932    O   1     1      -1.495   5.158   7.359  0.00  0.00             0
ATOM    933    O   1     1       1.101   6.498   7.462  0.00  0.00             0
ATOM    934    O   1     1      -1.536  11.017   7.302  0.00  0.00             0
ATOM    935    H   1     1       0.108  13.602  10.103  0.00  0.00             0
ATOM    936    H   1     1      -2.873   8.818   9.443  0.00  0.00             0
ATOM    937    H   1     1       1.141  13.074   6.512  0.00  0.00             0
ATOM    938    H   1     1      -1.661   8.081   6.581  0.00  0.00             0
ATOM    939    H   1     1       0.876   9.692   6.318  0.00  0.00             0
ATOM    940    H   1     1      -1.530  13.466   6.704  0.00  0.00             0
ATOM    941    H   1     1      -0.867  11.783   7.380  0.00  0.00             0
ATOM    942    H   1     1       1.213   7.222   6.962  0.00  0.00             0
ATOM    943   Al   1     1       5.341   4.037   1.326  0.00  0.00             0
ATOM    944   Al   1     1       2.776  -0.420   1.351  0.00  0.00             0
ATOM    945   Al   1     1       2.814   5.761   1.144  0.00  0.00             0
ATOM    946   Al   1     1       5.297   1.208   1.151  0.00  0.00             0
ATOM    947   Si   1     1       1.299   5.472   4.055  0.00  0.00             0
ATOM    948   Si   1     1       3.627   0.908   4.044  0.00  0.00             0
ATOM    949   Si   1     1       3.830   6.929   3.819  0.00  0.00             0
ATOM    950   Si   1     1       6.183   2.441   3.992  0.00  0.00             0
ATOM    951    O   1     1       6.506   5.254   2.397  0.00  0.00             0
ATOM    952    O   1     1       3.854   0.733   2.456  0.00  0.00             0
ATOM    953    O   1     1       5.950   2.559   2.447  0.00  0.00             0
ATOM    954    O   1     1       3.549   7.093   2.315  0.00  0.00             0
ATOM    955    O   1     1       6.190   3.912   4.523  0.00  0.00             0
ATOM    956    O   1     1       3.811   8.469   4.304  0.00  0.00             0
ATOM    957    O   1     1       5.218   6.332   4.187  0.00  0.00             0
ATOM    958    O   1     1       2.336   1.770   4.253  0.00  0.00             0
ATOM    959    O   1     1       5.003   1.601   4.520  0.00  0.00             0
ATOM    960    O   1     1       2.616   6.242   4.442  0.00  0.00             0
ATOM    961    O   1     1       6.324  -0.350   2.331  0.00  0.00             0
ATOM    962    O   1     1       3.908   4.181   2.528  0.00  0.00             0
ATOM    963    O   1     1      12.485   7.109   0.046  0.00  0.00             0
ATOM    964    O   1     1       4.541   2.737   0.242  0.00  0.00             0
ATOM    965    O   1     1       7.075   4.127   0.071  0.00  0.00             0
ATOM    966    O   1     1       4.485  -0.234   0.190  0.00  0.00             0
ATOM    967    O   1     1       6.930   1.161   0.245  0.00  0.00             0
ATOM    968    O   1     1       4.533   5.475   0.384  0.00  0.00             0
ATOM    969    H   1     1       6.220   8.420   3.333  0.00  0.00             0
ATOM    970    H   1     1       3.337   3.477   2.831  0.00  0.00             0
ATOM    971    H   1     1       7.310   6.873  -0.779  0.00  0.00             0
ATOM    972    H   1     1       3.964   3.374  -0.332  0.00  0.00             0
ATOM    973    H   1     1       7.583   3.183   0.388  0.00  0.00             0
ATOM    974    H   1     1       4.550   7.899  -0.565  0.00  0.00             0
ATOM    975    H   1     1       5.125   5.990   0.052  0.00  0.00             0
ATOM    976    H   1     1       6.755   1.276  -0.694  0.00  0.00             0
END
