# Supplementary material for: Competing Nuclear Quantum Effects and Hydrogen-Bond Jumps in Hydrated Kaolinite
Source: J Phys Chem Lett. 2023 Feb 6;14(6):1542–7. doi: 10.1021/acs.jpclett.2c03896 (PMC9940297; doi:10.1021/acs.jpclett.2c03896)
Supplement: Supplementary file 1 — jz2c03896_si_001.zip [file jz2c03896_si_001.zip › Clay_NQEs_HBond_Jumps_SI/silica-surface/QM/prod-4/init.30.pdb]

TITLE     Step:     2000000  Bead:      30 positions{angstrom}  cell{angstrom}
CRYST1   10.307   17.884   76.812  91.93 105.05  89.80 P 1           1
ATOM      1   Al   1     1     -19.158  -0.690  42.772  0.00  0.00             0
ATOM      2   Al   1     1     -16.491   3.888  42.751  0.00  0.00             0
ATOM      3   Al   1     1     -16.639  -2.267  42.804  0.00  0.00             0
ATOM      4   Al   1     1     -19.141   2.186  42.918  0.00  0.00             0
ATOM      5   Si   1     1     -14.756  -2.016  39.992  0.00  0.00             0
ATOM      6   Si   1     1     -17.383   2.631  39.992  0.00  0.00             0
ATOM      7   Si   1     1     -17.311  -3.506  39.919  0.00  0.00             0
ATOM      8   Si   1     1     -19.859   1.087  40.032  0.00  0.00             0
ATOM      9    O   1     1     -20.037  -1.843  41.692  0.00  0.00             0
ATOM     10    O   1     1     -17.471   2.677  41.683  0.00  0.00             0
ATOM     11    O   1     1     -19.710   1.083  41.625  0.00  0.00             0
ATOM     12    O   1     1     -17.230  -3.635  41.533  0.00  0.00             0
ATOM     13    O   1     1     -19.670  -0.416  39.535  0.00  0.00             0
ATOM     14    O   1     1     -17.324  -4.991  39.414  0.00  0.00             0
ATOM     15    O   1     1     -18.685  -2.759  39.767  0.00  0.00             0
ATOM     16    O   1     1     -16.128   1.793  39.674  0.00  0.00             0
ATOM     17    O   1     1     -18.695   1.936  39.563  0.00  0.00             0
ATOM     18    O   1     1     -16.075  -2.714  39.416  0.00  0.00             0
ATOM     19    O   1     1     -20.202   3.894  41.688  0.00  0.00             0
ATOM     20    O   1     1     -17.529  -0.861  41.604  0.00  0.00             0
ATOM     21    O   1     1     -16.100  -3.658  43.931  0.00  0.00             0
ATOM     22    O   1     1     -18.270   0.777  43.840  0.00  0.00             0
ATOM     23    O   1     1     -20.780  -0.526  43.841  0.00  0.00             0
ATOM     24    O   1     1     -18.282   3.843  43.840  0.00  0.00             0
ATOM     25    O   1     1     -20.715   2.395  43.868  0.00  0.00             0
ATOM     26    O   1     1     -18.329  -2.082  43.810  0.00  0.00             0
ATOM     27    H   1     1     -19.672  -4.216  41.497  0.00  0.00             0
ATOM     28    H   1     1     -17.258  -0.605  40.728  0.00  0.00             0
ATOM     29    H   1     1     -20.150  -3.278  44.007  0.00  0.00             0
ATOM     30    H   1     1     -17.293   0.660  43.899  0.00  0.00             0
ATOM     31    H   1     1     -20.959  -0.399  44.706  0.00  0.00             0
ATOM     32    H   1     1     -18.725  -4.814  44.532  0.00  0.00             0
ATOM     33    H   1     1     -18.180  -2.442  44.602  0.00  0.00             0
ATOM     34    H   1     1     -20.915   1.365  43.573  0.00  0.00             0
ATOM     35   Al   1     1     -16.984   6.020  50.063  0.00  0.00             0
ATOM     36   Al   1     1     -14.308  10.544  49.976  0.00  0.00             0
ATOM     37   Al   1     1     -14.366   4.583  50.178  0.00  0.00             0
ATOM     38   Al   1     1     -16.982   9.093  50.197  0.00  0.00             0
ATOM     39   Si   1     1     -12.579   4.719  47.332  0.00  0.00             0
ATOM     40   Si   1     1     -15.030   9.230  47.244  0.00  0.00             0
ATOM     41   Si   1     1     -15.121   3.316  47.361  0.00  0.00             0
ATOM     42   Si   1     1     -17.546   7.663  47.233  0.00  0.00             0
ATOM     43    O   1     1     -17.819   4.771  49.010  0.00  0.00             0
ATOM     44    O   1     1     -15.145   9.173  48.761  0.00  0.00             0
ATOM     45    O   1     1     -17.389   7.671  48.837  0.00  0.00             0
ATOM     46    O   1     1     -14.925   3.060  48.977  0.00  0.00             0
ATOM     47    O   1     1     -17.684   6.148  46.911  0.00  0.00             0
ATOM     48    O   1     1     -15.087   1.860  46.713  0.00  0.00             0
ATOM     49    O   1     1     -16.546   3.864  47.030  0.00  0.00             0
ATOM     50    O   1     1     -13.741   8.399  47.000  0.00  0.00             0
ATOM     51    O   1     1     -16.214   8.361  46.706  0.00  0.00             0
ATOM     52    O   1     1     -13.958   4.139  46.832  0.00  0.00             0
ATOM     53    O   1     1     -17.599  10.441  49.027  0.00  0.00             0
ATOM     54    O   1     1     -15.333   5.874  49.073  0.00  0.00             0
ATOM     55    O   1     1     -13.779   3.229  51.320  0.00  0.00             0
ATOM     56    O   1     1     -16.331   7.622  51.140  0.00  0.00             0
ATOM     57    O   1     1     -18.645   6.057  51.123  0.00  0.00             0
ATOM     58    O   1     1     -15.983  10.376  51.080  0.00  0.00             0
ATOM     59    O   1     1     -18.799   9.201  51.100  0.00  0.00             0
ATOM     60    O   1     1     -16.063   4.734  51.398  0.00  0.00             0
ATOM     61    H   1     1     -17.198   2.478  48.756  0.00  0.00             0
ATOM     62    H   1     1     -14.803   6.696  49.091  0.00  0.00             0
ATOM     63    H   1     1     -18.680   2.830  52.132  0.00  0.00             0
ATOM     64    H   1     1     -16.277   7.982  52.165  0.00  0.00             0
ATOM     65    H   1     1     -19.282   6.850  51.330  0.00  0.00             0
ATOM     66    H   1     1     -16.340   2.244  51.398  0.00  0.00             0
ATOM     67    H   1     1     -16.746   4.521  51.991  0.00  0.00             0
ATOM     68    H   1     1     -19.488   8.670  51.209  0.00  0.00             0
ATOM     69   Al   1     1     -19.124   8.507  42.912  0.00  0.00             0
ATOM     70   Al   1     1     -16.562  12.820  42.721  0.00  0.00             0
ATOM     71   Al   1     1     -16.540   6.901  42.884  0.00  0.00             0
ATOM     72   Al   1     1     -19.138  11.269  42.681  0.00  0.00             0
ATOM     73   Si   1     1     -14.828   7.038  39.955  0.00  0.00             0
ATOM     74   Si   1     1     -17.374  11.469  39.935  0.00  0.00             0
ATOM     75   Si   1     1     -17.324   5.533  40.176  0.00  0.00             0
ATOM     76   Si   1     1     -19.915   9.876  40.030  0.00  0.00             0
ATOM     77    O   1     1     -20.127   6.998  41.747  0.00  0.00             0
ATOM     78    O   1     1     -17.484  11.524  41.606  0.00  0.00             0
ATOM     79    O   1     1     -19.722   9.832  41.650  0.00  0.00             0
ATOM     80    O   1     1     -17.163   5.432  41.741  0.00  0.00             0
ATOM     81    O   1     1     -19.899   8.388  39.610  0.00  0.00             0
ATOM     82    O   1     1     -17.322   4.118  39.617  0.00  0.00             0
ATOM     83    O   1     1     -18.713   6.156  39.788  0.00  0.00             0
ATOM     84    O   1     1     -16.091  10.612  39.659  0.00  0.00             0
ATOM     85    O   1     1     -18.690  10.766  39.454  0.00  0.00             0
ATOM     86    O   1     1     -16.172   6.410  39.660  0.00  0.00             0
ATOM     87    O   1     1     -20.084  12.806  41.668  0.00  0.00             0
ATOM     88    O   1     1     -17.575   8.213  41.778  0.00  0.00             0
ATOM     89    O   1     1     -15.788   5.449  43.941  0.00  0.00             0
ATOM     90    O   1     1     -18.471   9.925  43.954  0.00  0.00             0
ATOM     91    O   1     1     -20.732   8.285  43.990  0.00  0.00             0
ATOM     92    O   1     1     -18.207  12.629  43.781  0.00  0.00             0
ATOM     93    O   1     1     -20.765  11.589  43.957  0.00  0.00             0
ATOM     94    O   1     1     -18.217   7.036  44.010  0.00  0.00             0
ATOM     95    H   1     1     -19.374   4.675  41.947  0.00  0.00             0
ATOM     96    H   1     1     -17.064   8.872  41.256  0.00  0.00             0
ATOM     97    H   1     1     -20.645   5.155  44.642  0.00  0.00             0
ATOM     98    H   1     1     -17.771  10.486  44.392  0.00  0.00             0
ATOM     99    H   1     1     -21.200   8.014  44.899  0.00  0.00             0
ATOM    100    H   1     1     -18.912   3.770  44.686  0.00  0.00             0
ATOM    101    H   1     1     -18.988   6.687  44.431  0.00  0.00             0
ATOM    102    H   1     1     -20.825  10.964  44.727  0.00  0.00             0
ATOM    103   Al   1     1     -16.946  14.908  49.998  0.00  0.00             0
ATOM    104   Al   1     1     -14.247  19.591  49.954  0.00  0.00             0
ATOM    105   Al   1     1     -14.389  13.494  49.947  0.00  0.00             0
ATOM    106   Al   1     1     -16.786  18.030  49.968  0.00  0.00             0
ATOM    107   Si   1     1     -12.552  13.724  47.228  0.00  0.00             0
ATOM    108   Si   1     1     -14.983  18.256  47.136  0.00  0.00             0
ATOM    109   Si   1     1     -15.142  12.148  47.079  0.00  0.00             0
ATOM    110   Si   1     1     -17.474  16.707  47.281  0.00  0.00             0
ATOM    111    O   1     1     -17.843  13.875  48.711  0.00  0.00             0
ATOM    112    O   1     1     -15.097  18.224  48.760  0.00  0.00             0
ATOM    113    O   1     1     -17.201  16.572  48.847  0.00  0.00             0
ATOM    114    O   1     1     -14.993  12.036  48.740  0.00  0.00             0
ATOM    115    O   1     1     -17.591  15.284  46.582  0.00  0.00             0
ATOM    116    O   1     1     -15.123  10.716  46.722  0.00  0.00             0
ATOM    117    O   1     1     -16.405  12.968  46.813  0.00  0.00             0
ATOM    118    O   1     1     -13.694  17.432  46.962  0.00  0.00             0
ATOM    119    O   1     1     -16.309  17.514  46.642  0.00  0.00             0
ATOM    120    O   1     1     -13.872  13.006  46.704  0.00  0.00             0
ATOM    121    O   1     1     -17.785  19.384  48.913  0.00  0.00             0
ATOM    122    O   1     1     -15.175  14.923  48.799  0.00  0.00             0
ATOM    123    O   1     1     -13.569  12.035  50.951  0.00  0.00             0
ATOM    124    O   1     1     -16.291  16.441  51.315  0.00  0.00             0
ATOM    125    O   1     1     -18.601  14.904  50.940  0.00  0.00             0
ATOM    126    O   1     1     -15.850  19.345  50.914  0.00  0.00             0
ATOM    127    O   1     1     -18.392  18.119  51.076  0.00  0.00             0
ATOM    128    O   1     1     -15.999  13.459  50.935  0.00  0.00             0
ATOM    129    H   1     1     -17.018  11.099  48.695  0.00  0.00             0
ATOM    130    H   1     1     -14.700  15.785  48.802  0.00  0.00             0
ATOM    131    H   1     1     -18.873  12.245  51.843  0.00  0.00             0
ATOM    132    H   1     1     -16.647  16.741  52.163  0.00  0.00             0
ATOM    133    H   1     1     -19.256  15.388  51.571  0.00  0.00             0
ATOM    134    H   1     1     -15.752  10.740  51.937  0.00  0.00             0
ATOM    135    H   1     1     -16.396  12.667  51.329  0.00  0.00             0
ATOM    136    H   1     1     -19.004  17.349  51.247  0.00  0.00             0
ATOM    137   Al   1     1     -14.133  -0.733  42.796  0.00  0.00             0
ATOM    138   Al   1     1     -11.642   3.872  42.869  0.00  0.00             0
ATOM    139   Al   1     1     -11.519  -1.939  42.760  0.00  0.00             0
ATOM    140   Al   1     1     -14.189   2.449  42.841  0.00  0.00             0
ATOM    141   Si   1     1      -9.599  -1.917  40.036  0.00  0.00             0
ATOM    142   Si   1     1     -12.172   2.390  40.202  0.00  0.00             0
ATOM    143   Si   1     1     -12.085  -3.505  39.947  0.00  0.00             0
ATOM    144   Si   1     1     -14.778   1.041  39.952  0.00  0.00             0
ATOM    145    O   1     1     -14.996  -1.928  41.607  0.00  0.00             0
ATOM    146    O   1     1     -12.380   2.505  41.792  0.00  0.00             0
ATOM    147    O   1     1     -14.647   1.017  41.595  0.00  0.00             0
ATOM    148    O   1     1     -11.914  -3.403  41.536  0.00  0.00             0
ATOM    149    O   1     1     -14.744  -0.462  39.491  0.00  0.00             0
ATOM    150    O   1     1     -12.100  -4.931  39.400  0.00  0.00             0
ATOM    151    O   1     1     -13.517  -2.876  39.748  0.00  0.00             0
ATOM    152    O   1     1     -10.971   1.613  39.738  0.00  0.00             0
ATOM    153    O   1     1     -13.508   1.803  39.566  0.00  0.00             0
ATOM    154    O   1     1     -10.913  -2.509  39.473  0.00  0.00             0
ATOM    155    O   1     1     -14.892   3.790  41.811  0.00  0.00             0
ATOM    156    O   1     1     -12.391  -0.594  41.799  0.00  0.00             0
ATOM    157    O   1     1     -20.978  -3.412  43.782  0.00  0.00             0
ATOM    158    O   1     1     -13.603   0.866  43.917  0.00  0.00             0
ATOM    159    O   1     1     -15.742  -0.916  43.841  0.00  0.00             0
ATOM    160    O   1     1     -13.235   3.691  43.904  0.00  0.00             0
ATOM    161    O   1     1     -15.860   2.595  43.824  0.00  0.00             0
ATOM    162    O   1     1     -13.116  -1.968  43.821  0.00  0.00             0
ATOM    163    H   1     1     -14.372  -4.221  41.888  0.00  0.00             0
ATOM    164    H   1     1     -12.223   0.202  41.388  0.00  0.00             0
ATOM    165    H   1     1     -15.885  -3.786  44.782  0.00  0.00             0
ATOM    166    H   1     1     -12.917   1.205  44.441  0.00  0.00             0
ATOM    167    H   1     1     -15.747  -0.643  44.915  0.00  0.00             0
ATOM    168    H   1     1     -13.092  -5.140  44.733  0.00  0.00             0
ATOM    169    H   1     1     -13.330  -2.681  44.332  0.00  0.00             0
ATOM    170    H   1     1     -16.248   2.111  44.613  0.00  0.00             0
ATOM    171   Al   1     1     -11.757   6.066  50.064  0.00  0.00             0
ATOM    172   Al   1     1      -9.278  10.720  49.853  0.00  0.00             0
ATOM    173   Al   1     1      -9.161   4.657  50.074  0.00  0.00             0
ATOM    174   Al   1     1     -11.723   9.106  50.015  0.00  0.00             0
ATOM    175   Si   1     1      -7.439   4.675  47.394  0.00  0.00             0
ATOM    176   Si   1     1      -9.892   9.220  47.104  0.00  0.00             0
ATOM    177   Si   1     1     -10.028   3.157  47.264  0.00  0.00             0
ATOM    178   Si   1     1     -12.447   7.634  47.231  0.00  0.00             0
ATOM    179    O   1     1     -12.834   4.929  49.010  0.00  0.00             0
ATOM    180    O   1     1     -10.103   9.450  48.795  0.00  0.00             0
ATOM    181    O   1     1     -12.135   7.574  48.790  0.00  0.00             0
ATOM    182    O   1     1      -9.846   3.141  49.013  0.00  0.00             0
ATOM    183    O   1     1     -12.326   6.111  46.775  0.00  0.00             0
ATOM    184    O   1     1      -9.943   1.734  46.793  0.00  0.00             0
ATOM    185    O   1     1     -11.361   3.875  47.024  0.00  0.00             0
ATOM    186    O   1     1      -8.576   8.425  46.932  0.00  0.00             0
ATOM    187    O   1     1     -11.171   8.417  46.629  0.00  0.00             0
ATOM    188    O   1     1      -8.724   3.951  46.925  0.00  0.00             0
ATOM    189    O   1     1     -12.676  10.363  48.908  0.00  0.00             0
ATOM    190    O   1     1     -10.011   5.773  48.920  0.00  0.00             0
ATOM    191    O   1     1     -18.721   3.103  51.184  0.00  0.00             0
ATOM    192    O   1     1     -10.909   7.711  51.026  0.00  0.00             0
ATOM    193    O   1     1     -13.499   5.848  51.292  0.00  0.00             0
ATOM    194    O   1     1     -10.865  10.705  50.987  0.00  0.00             0
ATOM    195    O   1     1     -13.336   9.199  51.089  0.00  0.00             0
ATOM    196    O   1     1     -10.884   4.676  51.041  0.00  0.00             0
ATOM    197    H   1     1     -11.906   2.128  49.581  0.00  0.00             0
ATOM    198    H   1     1      -9.933   6.225  48.050  0.00  0.00             0
ATOM    199    H   1     1     -13.935   3.438  52.337  0.00  0.00             0
ATOM    200    H   1     1     -11.266   7.626  51.972  0.00  0.00             0
ATOM    201    H   1     1     -14.006   6.131  52.018  0.00  0.00             0
ATOM    202    H   1     1     -11.717   1.888  51.850  0.00  0.00             0
ATOM    203    H   1     1     -10.990   3.720  50.998  0.00  0.00             0
ATOM    204    H   1     1     -14.051   8.613  51.267  0.00  0.00             0
ATOM    205   Al   1     1     -14.001   8.426  42.676  0.00  0.00             0
ATOM    206   Al   1     1     -11.433  12.988  42.735  0.00  0.00             0
ATOM    207   Al   1     1     -11.418   6.952  42.911  0.00  0.00             0
ATOM    208   Al   1     1     -13.854  11.354  42.865  0.00  0.00             0
ATOM    209   Si   1     1      -9.625   6.930  40.125  0.00  0.00             0
ATOM    210   Si   1     1     -12.231  11.544  40.009  0.00  0.00             0
ATOM    211   Si   1     1     -12.286   5.329  40.113  0.00  0.00             0
ATOM    212   Si   1     1     -14.690  10.038  39.935  0.00  0.00             0
ATOM    213    O   1     1     -15.030   7.193  41.612  0.00  0.00             0
ATOM    214    O   1     1     -12.390  11.705  41.559  0.00  0.00             0
ATOM    215    O   1     1     -14.505   9.971  41.570  0.00  0.00             0
ATOM    216    O   1     1     -12.297   5.212  41.733  0.00  0.00             0
ATOM    217    O   1     1     -14.550   8.487  39.488  0.00  0.00             0
ATOM    218    O   1     1     -12.023   3.925  39.582  0.00  0.00             0
ATOM    219    O   1     1     -13.657   5.920  39.733  0.00  0.00             0
ATOM    220    O   1     1     -11.041  10.619  39.813  0.00  0.00             0
ATOM    221    O   1     1     -13.535  10.836  39.370  0.00  0.00             0
ATOM    222    O   1     1     -11.025   6.226  39.701  0.00  0.00             0
ATOM    223    O   1     1     -14.857  12.870  41.736  0.00  0.00             0
ATOM    224    O   1     1     -12.226   8.327  41.804  0.00  0.00             0
ATOM    225    O   1     1     -21.217   5.453  43.883  0.00  0.00             0
ATOM    226    O   1     1     -13.233   9.834  43.845  0.00  0.00             0
ATOM    227    O   1     1     -15.555   8.372  43.896  0.00  0.00             0
ATOM    228    O   1     1     -12.943  12.725  43.871  0.00  0.00             0
ATOM    229    O   1     1     -15.682  11.407  43.773  0.00  0.00             0
ATOM    230    O   1     1     -13.153   7.019  43.864  0.00  0.00             0
ATOM    231    H   1     1     -14.349   4.449  41.410  0.00  0.00             0
ATOM    232    H   1     1     -11.773   9.163  41.583  0.00  0.00             0
ATOM    233    H   1     1     -15.739   5.131  44.827  0.00  0.00             0
ATOM    234    H   1     1     -12.487   9.514  44.352  0.00  0.00             0
ATOM    235    H   1     1     -15.623   8.478  44.874  0.00  0.00             0
ATOM    236    H   1     1     -13.758   4.000  44.651  0.00  0.00             0
ATOM    237    H   1     1     -13.851   6.173  44.026  0.00  0.00             0
ATOM    238    H   1     1     -16.089  10.367  43.863  0.00  0.00             0
ATOM    239   Al   1     1     -11.769  14.998  50.068  0.00  0.00             0
ATOM    240   Al   1     1      -9.105  19.571  50.086  0.00  0.00             0
ATOM    241   Al   1     1      -9.143  13.673  49.793  0.00  0.00             0
ATOM    242   Al   1     1     -11.765  17.938  50.139  0.00  0.00             0
ATOM    243   Si   1     1      -7.422  13.745  47.074  0.00  0.00             0
ATOM    244   Si   1     1      -9.922  18.104  47.408  0.00  0.00             0
ATOM    245   Si   1     1      -9.904  12.157  46.978  0.00  0.00             0
ATOM    246   Si   1     1     -12.394  16.667  47.302  0.00  0.00             0
ATOM    247    O   1     1     -12.722  13.679  48.816  0.00  0.00             0
ATOM    248    O   1     1     -10.126  18.258  48.987  0.00  0.00             0
ATOM    249    O   1     1     -12.289  16.690  48.884  0.00  0.00             0
ATOM    250    O   1     1      -9.740  12.137  48.621  0.00  0.00             0
ATOM    251    O   1     1     -12.484  15.193  46.756  0.00  0.00             0
ATOM    252    O   1     1     -10.037  10.732  46.433  0.00  0.00             0
ATOM    253    O   1     1     -11.340  12.842  46.823  0.00  0.00             0
ATOM    254    O   1     1      -8.553  17.350  47.204  0.00  0.00             0
ATOM    255    O   1     1     -11.129  17.410  46.745  0.00  0.00             0
ATOM    256    O   1     1      -8.722  13.094  46.517  0.00  0.00             0
ATOM    257    O   1     1     -12.602  19.485  49.147  0.00  0.00             0
ATOM    258    O   1     1     -10.189  14.999  48.650  0.00  0.00             0
ATOM    259    O   1     1     -18.931  12.130  50.931  0.00  0.00             0
ATOM    260    O   1     1     -11.093  16.490  51.259  0.00  0.00             0
ATOM    261    O   1     1     -13.286  14.799  51.013  0.00  0.00             0
ATOM    262    O   1     1     -10.892  19.448  51.246  0.00  0.00             0
ATOM    263    O   1     1     -13.427  18.035  50.976  0.00  0.00             0
ATOM    264    O   1     1     -10.839  13.670  50.932  0.00  0.00             0
ATOM    265    H   1     1     -12.231  11.028  48.316  0.00  0.00             0
ATOM    266    H   1     1     -10.093  15.586  47.967  0.00  0.00             0
ATOM    267    H   1     1     -13.215  12.709  51.641  0.00  0.00             0
ATOM    268    H   1     1     -10.861  16.485  51.985  0.00  0.00             0
ATOM    269    H   1     1     -13.866  15.352  51.542  0.00  0.00             0
ATOM    270    H   1     1     -11.439  11.231  51.335  0.00  0.00             0
ATOM    271    H   1     1     -11.038  12.879  51.401  0.00  0.00             0
ATOM    272    H   1     1     -14.207  17.739  51.479  0.00  0.00             0
ATOM    273    O   1     1     -21.399   7.337  36.733  0.00  0.00             0
ATOM    274    H   1     1     -20.438   7.128  36.542  0.00  0.00             0
ATOM    275    H   1     1     -11.351   6.948  37.608  0.00  0.00             0
ATOM    276    O   1     1       3.670 -23.279  36.681  0.00  0.00             0
ATOM    277    H   1     1       4.593 -23.022  36.310  0.00  0.00             0
ATOM    278    H   1     1      14.024 -23.102  37.564  0.00  0.00             0
ATOM    279    O   1     1      27.814  27.930  30.831  0.00  0.00             0
ATOM    280    H   1     1      17.348  28.806  30.336  0.00  0.00             0
ATOM    281    H   1     1      28.387  27.466  30.054  0.00  0.00             0
ATOM    282    O   1     1       9.362  24.242  31.054  0.00  0.00             0
ATOM    283    H   1     1       9.061  23.406  31.033  0.00  0.00             0
ATOM    284    H   1     1      19.680  24.557  30.165  0.00  0.00             0
ATOM    285    O   1     1     -39.538  -6.666  33.097  0.00  0.00             0
ATOM    286    H   1     1     -40.181  -6.096  32.761  0.00  0.00             0
ATOM    287    H   1     1     -29.129  -6.136  33.826  0.00  0.00             0
ATOM    288    O   1     1      18.753 -13.819  29.281  0.00  0.00             0
ATOM    289    H   1     1      18.501 -14.283  29.979  0.00  0.00             0
ATOM    290    H   1     1      28.275 -13.272  29.050  0.00  0.00             0
ATOM    291    O   1     1       1.821  50.387  20.696  0.00  0.00             0
ATOM    292    H   1     1       1.704  50.601  19.816  0.00  0.00             0
ATOM    293    H   1     1       1.943  51.350  20.988  0.00  0.00             0
ATOM    294    O   1     1     -29.497  -1.379  14.842  0.00  0.00             0
ATOM    295    H   1     1     -30.100  -0.907  15.620  0.00  0.00             0
ATOM    296    H   1     1     -30.084  -2.162  14.747  0.00  0.00             0
ATOM    297    O   1     1     -24.061  12.401  33.057  0.00  0.00             0
ATOM    298    H   1     1     -24.909  11.856  32.679  0.00  0.00             0
ATOM    299    H   1     1     -24.384  13.074  33.644  0.00  0.00             0
ATOM    300    O   1     1      43.431  28.380  28.874  0.00  0.00             0
ATOM    301    H   1     1      44.019  27.957  29.445  0.00  0.00             0
ATOM    302    H   1     1      43.126  27.595  28.427  0.00  0.00             0
ATOM    303    O   1     1       2.328  -9.845  36.448  0.00  0.00             0
ATOM    304    H   1     1       3.149  -9.381  36.332  0.00  0.00             0
ATOM    305    H   1     1       1.575  -9.563  35.838  0.00  0.00             0
ATOM    306    O   1     1     -15.435   1.906  30.058  0.00  0.00             0
ATOM    307    H   1     1     -14.961   1.292  29.329  0.00  0.00             0
ATOM    308    H   1     1     -16.278   2.085  29.492  0.00  0.00             0
ATOM    309    O   1     1      16.583 -20.272  14.560  0.00  0.00             0
ATOM    310    H   1     1      17.263 -19.710  14.905  0.00  0.00             0
ATOM    311    H   1     1      15.976 -19.464  14.473  0.00  0.00             0
ATOM    312    O   1     1      31.273  13.199  24.576  0.00  0.00             0
ATOM    313    H   1     1      31.657  13.740  25.276  0.00  0.00             0
ATOM    314    H   1     1      31.781  12.415  24.560  0.00  0.00             0
ATOM    315    O   1     1     -19.086  22.414  33.997  0.00  0.00             0
ATOM    316    H   1     1     -19.028  23.219  33.290  0.00  0.00             0
ATOM    317    H   1     1     -18.570  22.723  34.769  0.00  0.00             0
ATOM    318    O   1     1       7.088  23.277  33.328  0.00  0.00             0
ATOM    319    H   1     1       7.169  22.380  33.892  0.00  0.00             0
ATOM    320    H   1     1       7.501  24.006  33.863  0.00  0.00             0
ATOM    321    O   1     1      46.399  15.866  31.246  0.00  0.00             0
ATOM    322    H   1     1      46.992  15.769  31.950  0.00  0.00             0
ATOM    323    H   1     1      46.164  14.971  31.209  0.00  0.00             0
ATOM    324    O   1     1      11.871  -2.262  34.091  0.00  0.00             0
ATOM    325    H   1     1      11.362  -1.690  34.813  0.00  0.00             0
ATOM    326    H   1     1      11.147  -2.210  33.502  0.00  0.00             0
ATOM    327    O   1     1      -8.409  17.279  21.503  0.00  0.00             0
ATOM    328    H   1     1      -8.036  18.055  21.121  0.00  0.00             0
ATOM    329    H   1     1       2.313  -0.891  22.258  0.00  0.00             0
ATOM    330    O   1     1      -0.216  39.266  25.385  0.00  0.00             0
ATOM    331    H   1     1      -0.509  38.951  24.472  0.00  0.00             0
ATOM    332    H   1     1      10.122  38.567  26.118  0.00  0.00             0
ATOM    333    O   1     1      16.915   1.266  22.967  0.00  0.00             0
ATOM    334    H   1     1       7.462   1.729  23.158  0.00  0.00             0
ATOM    335    H   1     1      16.890   0.572  23.628  0.00  0.00             0
ATOM    336    O   1     1      -7.224   8.529  17.800  0.00  0.00             0
ATOM    337    H   1     1      -7.459   7.555  18.153  0.00  0.00             0
ATOM    338    H   1     1       3.337   9.095  18.607  0.00  0.00             0
ATOM    339    O   1     1      15.379  40.333  17.817  0.00  0.00             0
ATOM    340    H   1     1       4.336  40.892  18.049  0.00  0.00             0
ATOM    341    H   1     1      15.976  40.825  17.332  0.00  0.00             0
ATOM    342    O   1     1       4.709  58.773  25.331  0.00  0.00             0
ATOM    343    H   1     1       4.682  57.938  24.942  0.00  0.00             0
ATOM    344    H   1     1      15.965  58.730  25.623  0.00  0.00             0
ATOM    345    O   1     1      35.244 -22.516  30.323  0.00  0.00             0
ATOM    346    H   1     1      35.218 -23.170  31.159  0.00  0.00             0
ATOM    347    H   1     1      34.839 -40.768  29.500  0.00  0.00             0
ATOM    348    O   1     1      54.830   0.778  35.885  0.00  0.00             0
ATOM    349    H   1     1      55.626   1.192  35.596  0.00  0.00             0
ATOM    350    H   1     1      55.241   0.024  35.418  0.00  0.00             0
ATOM    351    O   1     1      37.466 -22.085  26.979  0.00  0.00             0
ATOM    352    H   1     1      38.270 -21.409  26.927  0.00  0.00             0
ATOM    353    H   1     1      36.677 -21.633  26.702  0.00  0.00             0
ATOM    354    O   1     1      11.219  -0.252  25.392  0.00  0.00             0
ATOM    355    H   1     1      11.575  -1.096  25.177  0.00  0.00             0
ATOM    356    H   1     1      10.540   0.060  24.767  0.00  0.00             0
ATOM    357    O   1     1      -1.063  -6.263  20.494  0.00  0.00             0
ATOM    358    H   1     1      -0.886  -5.294  20.962  0.00  0.00             0
ATOM    359    H   1     1      -1.115  -6.958  21.399  0.00  0.00             0
ATOM    360    O   1     1      -4.334  22.794  13.917  0.00  0.00             0
ATOM    361    H   1     1      -4.898  21.918  14.043  0.00  0.00             0
ATOM    362    H   1     1      -3.732  22.620  13.232  0.00  0.00             0
ATOM    363    O   1     1      52.221 -18.013  17.241  0.00  0.00             0
ATOM    364    H   1     1      52.907 -17.357  16.826  0.00  0.00             0
ATOM    365    H   1     1      52.472 -36.595  17.729  0.00  0.00             0
ATOM    366    O   1     1      24.885  -8.378  29.960  0.00  0.00             0
ATOM    367    H   1     1      25.778  -8.454  30.197  0.00  0.00             0
ATOM    368    H   1     1      24.704  -9.270  30.389  0.00  0.00             0
ATOM    369    O   1     1      24.349 -22.497  23.797  0.00  0.00             0
ATOM    370    H   1     1      24.615 -22.283  22.975  0.00  0.00             0
ATOM    371    H   1     1      23.944 -23.279  23.634  0.00  0.00             0
ATOM    372    O   1     1      28.178 -37.732  22.682  0.00  0.00             0
ATOM    373    H   1     1      28.218 -37.660  21.712  0.00  0.00             0
ATOM    374    H   1     1      28.711 -38.579  22.781  0.00  0.00             0
ATOM    375    O   1     1     -23.199  37.539  15.014  0.00  0.00             0
ATOM    376    H   1     1     -22.481  37.947  14.835  0.00  0.00             0
ATOM    377    H   1     1     -23.125  36.699  14.485  0.00  0.00             0
ATOM    378    O   1     1       9.122 -39.487  16.264  0.00  0.00             0
ATOM    379    H   1     1       9.861 -39.980  16.894  0.00  0.00             0
ATOM    380    H   1     1       9.613 -39.826  15.346  0.00  0.00             0
ATOM    381    O   1     1     -12.549  -9.436  32.773  0.00  0.00             0
ATOM    382    H   1     1     -12.347 -10.188  32.173  0.00  0.00             0
ATOM    383    H   1     1      -2.598  -8.853  32.045  0.00  0.00             0
ATOM    384    O   1     1      29.672 -13.719  15.431  0.00  0.00             0
ATOM    385    H   1     1      30.606 -14.269  15.552  0.00  0.00             0
ATOM    386    H   1     1      40.206 -12.977  16.035  0.00  0.00             0
ATOM    387    O   1     1      16.146   9.796  21.783  0.00  0.00             0
ATOM    388    H   1     1       6.157  10.199  21.043  0.00  0.00             0
ATOM    389    H   1     1      16.122  10.378  22.463  0.00  0.00             0
ATOM    390    O   1     1      32.237  24.639  32.542  0.00  0.00             0
ATOM    391    H   1     1      31.330  24.554  32.162  0.00  0.00             0
ATOM    392    H   1     1      42.528  25.649  32.900  0.00  0.00             0
ATOM    393    O   1     1     -34.081  -9.308  24.462  0.00  0.00             0
ATOM    394    H   1     1     -33.780  -9.314  25.325  0.00  0.00             0
ATOM    395    H   1     1     -24.635  -8.922  24.399  0.00  0.00             0
ATOM    396    O   1     1     -23.148  10.258  14.778  0.00  0.00             0
ATOM    397    H   1     1     -23.704  11.032  14.729  0.00  0.00             0
ATOM    398    H   1     1     -11.948  10.392  14.769  0.00  0.00             0
ATOM    399    O   1     1      21.351 -32.534  29.205  0.00  0.00             0
ATOM    400    H   1     1      20.379 -32.214  29.110  0.00  0.00             0
ATOM    401    H   1     1      21.310 -32.867  30.151  0.00  0.00             0
ATOM    402    O   1     1      -0.613  30.535  32.295  0.00  0.00             0
ATOM    403    H   1     1      -1.372  30.229  32.862  0.00  0.00             0
ATOM    404    H   1     1      -0.792  30.616  31.444  0.00  0.00             0
ATOM    405    O   1     1      34.942   6.185  27.867  0.00  0.00             0
ATOM    406    H   1     1      34.082   6.503  27.911  0.00  0.00             0
ATOM    407    H   1     1      35.019   5.819  26.801  0.00  0.00             0
ATOM    408    O   1     1      45.941  64.614  25.828  0.00  0.00             0
ATOM    409    H   1     1      46.354  63.922  26.511  0.00  0.00             0
ATOM    410    H   1     1      46.625  64.663  25.273  0.00  0.00             0
ATOM    411    O   1     1      -6.546  37.555  25.922  0.00  0.00             0
ATOM    412    H   1     1      -6.655  38.156  26.531  0.00  0.00             0
ATOM    413    H   1     1      -5.678  36.973  26.087  0.00  0.00             0
ATOM    414    O   1     1      34.230  43.497  24.833  0.00  0.00             0
ATOM    415    H   1     1      34.699  42.790  25.161  0.00  0.00             0
ATOM    416    H   1     1      34.555  43.797  23.970  0.00  0.00             0
ATOM    417    O   1     1      44.458 -36.057  23.763  0.00  0.00             0
ATOM    418    H   1     1      43.983 -35.737  24.487  0.00  0.00             0
ATOM    419    H   1     1      45.415 -36.051  24.062  0.00  0.00             0
ATOM    420    O   1     1      56.350 -15.675  14.562  0.00  0.00             0
ATOM    421    H   1     1      56.158 -16.062  15.548  0.00  0.00             0
ATOM    422    H   1     1      57.235 -15.605  14.698  0.00  0.00             0
ATOM    423    O   1     1     -16.138  20.581  23.504  0.00  0.00             0
ATOM    424    H   1     1     -15.314  20.135  23.235  0.00  0.00             0
ATOM    425    H   1     1     -16.092  20.314  24.332  0.00  0.00             0
ATOM    426    O   1     1       9.781  17.792  23.098  0.00  0.00             0
ATOM    427    H   1     1       9.138  17.142  22.771  0.00  0.00             0
ATOM    428    H   1     1      10.572  17.812  22.536  0.00  0.00             0
ATOM    429    O   1     1      55.586  48.999  27.535  0.00  0.00             0
ATOM    430    H   1     1      55.540  48.213  26.952  0.00  0.00             0
ATOM    431    H   1     1      54.750  49.075  27.990  0.00  0.00             0
ATOM    432    O   1     1      26.903 -40.936  16.285  0.00  0.00             0
ATOM    433    H   1     1      27.606 -41.269  16.910  0.00  0.00             0
ATOM    434    H   1     1      27.453 -40.359  15.764  0.00  0.00             0
ATOM    435    O   1     1     -17.175   3.477  28.530  0.00  0.00             0
ATOM    436    H   1     1     -18.048   3.734  28.950  0.00  0.00             0
ATOM    437    H   1     1      -6.397   4.343  28.609  0.00  0.00             0
ATOM    438    O   1     1      65.793  10.232  19.848  0.00  0.00             0
ATOM    439    H   1     1      65.016  10.725  19.891  0.00  0.00             0
ATOM    440    H   1     1      76.400  10.263  20.833  0.00  0.00             0
ATOM    441    O   1     1       5.890 -12.570  36.969  0.00  0.00             0
ATOM    442    H   1     1      -3.961 -11.963  36.406  0.00  0.00             0
ATOM    443    H   1     1       4.981 -12.598  36.795  0.00  0.00             0
ATOM    444    O   1     1     -15.361 -62.258  27.625  0.00  0.00             0
ATOM    445    H   1     1     -14.803 -62.969  27.886  0.00  0.00             0
ATOM    446    H   1     1      -5.665 -62.154  28.405  0.00  0.00             0
ATOM    447    O   1     1     -12.257  18.091  34.225  0.00  0.00             0
ATOM    448    H   1     1     -22.988  18.924  34.430  0.00  0.00             0
ATOM    449    H   1     1     -11.695  18.275  33.441  0.00  0.00             0
ATOM    450    O   1     1      52.419  22.141  18.234  0.00  0.00             0
ATOM    451    H   1     1      51.980  22.821  17.908  0.00  0.00             0
ATOM    452    H   1     1      62.121  21.867  18.808  0.00  0.00             0
ATOM    453    O   1     1      16.798   0.512  17.667  0.00  0.00             0
ATOM    454    H   1     1      16.691   0.622  18.701  0.00  0.00             0
ATOM    455    H   1     1      17.638   0.971  17.509  0.00  0.00             0
ATOM    456    O   1     1      -7.312   9.920  13.985  0.00  0.00             0
ATOM    457    H   1     1      -7.098   9.131  14.592  0.00  0.00             0
ATOM    458    H   1     1      -6.851  10.738  14.405  0.00  0.00             0
ATOM    459    O   1     1      39.054 -23.690  25.538  0.00  0.00             0
ATOM    460    H   1     1      39.813 -23.142  25.527  0.00  0.00             0
ATOM    461    H   1     1      38.364 -23.317  26.170  0.00  0.00             0
ATOM    462    O   1     1     -22.501  26.261  28.948  0.00  0.00             0
ATOM    463    H   1     1     -22.748  25.306  28.603  0.00  0.00             0
ATOM    464    H   1     1     -22.061  26.586  28.108  0.00  0.00             0
ATOM    465    O   1     1      -8.525 -42.541  24.355  0.00  0.00             0
ATOM    466    H   1     1      -7.814 -42.675  24.881  0.00  0.00             0
ATOM    467    H   1     1      -9.170 -43.153  24.446  0.00  0.00             0
ATOM    468    O   1     1     -24.445   9.024  17.574  0.00  0.00             0
ATOM    469    H   1     1     -24.521   8.858  16.613  0.00  0.00             0
ATOM    470    H   1     1     -25.260   8.667  17.882  0.00  0.00             0
ATOM    471    O   1     1      48.840 -29.585  23.032  0.00  0.00             0
ATOM    472    H   1     1      48.832 -28.436  23.277  0.00  0.00             0
ATOM    473    H   1     1      49.334 -29.422  22.105  0.00  0.00             0
ATOM    474    O   1     1      40.818 -23.909  36.741  0.00  0.00             0
ATOM    475    H   1     1      41.173 -24.753  36.876  0.00  0.00             0
ATOM    476    H   1     1      41.381 -23.505  36.200  0.00  0.00             0
ATOM    477    O   1     1       8.719 -26.222  26.513  0.00  0.00             0
ATOM    478    H   1     1       8.264 -25.433  26.146  0.00  0.00             0
ATOM    479    H   1     1       9.541 -26.265  25.777  0.00  0.00             0
ATOM    480    O   1     1      -4.188  36.070  25.704  0.00  0.00             0
ATOM    481    H   1     1      -3.786  36.910  26.057  0.00  0.00             0
ATOM    482    H   1     1      -3.580  35.304  25.682  0.00  0.00             0
ATOM    483    O   1     1       1.631 -31.595  23.544  0.00  0.00             0
ATOM    484    H   1     1       1.148 -31.863  24.270  0.00  0.00             0
ATOM    485    H   1     1       2.416 -32.186  23.527  0.00  0.00             0
ATOM    486    O   1     1     -27.925   0.355  31.312  0.00  0.00             0
ATOM    487    H   1     1     -27.271   0.564  30.851  0.00  0.00             0
ATOM    488    H   1     1     -27.311  -0.364  31.907  0.00  0.00             0
ATOM    489    O   1     1      -8.906  17.160  29.389  0.00  0.00             0
ATOM    490    H   1     1      -8.116  17.266  29.974  0.00  0.00             0
ATOM    491    H   1     1       0.463  -0.623  29.873  0.00  0.00             0
ATOM    492    O   1     1      -2.402 -37.383  27.130  0.00  0.00             0
ATOM    493    H   1     1      -3.193 -36.976  27.574  0.00  0.00             0
ATOM    494    H   1     1       8.700 -36.771  27.234  0.00  0.00             0
ATOM    495    O   1     1     -21.489 -21.836  22.158  0.00  0.00             0
ATOM    496    H   1     1     -31.027 -21.656  21.607  0.00  0.00             0
ATOM    497    H   1     1     -20.896 -22.099  22.955  0.00  0.00             0
ATOM    498    O   1     1      -1.219 -34.834  19.068  0.00  0.00             0
ATOM    499    H   1     1      -1.544 -35.609  19.144  0.00  0.00             0
ATOM    500    H   1     1       9.809 -35.138  18.662  0.00  0.00             0
ATOM    501    O   1     1     -11.686  19.478  31.765  0.00  0.00             0
ATOM    502    H   1     1     -12.302  20.161  32.004  0.00  0.00             0
ATOM    503    H   1     1      -0.460  19.939  31.555  0.00  0.00             0
ATOM    504    O   1     1      11.627  14.208  28.576  0.00  0.00             0
ATOM    505    H   1     1      10.988  13.589  28.980  0.00  0.00             0
ATOM    506    H   1     1      22.011  15.189  28.969  0.00  0.00             0
ATOM    507    O   1     1      59.052  22.777  25.637  0.00  0.00             0
ATOM    508    H   1     1      59.880  22.173  25.562  0.00  0.00             0
ATOM    509    H   1     1      59.318   5.549  24.931  0.00  0.00             0
ATOM    510    O   1     1      37.802 -32.318  31.582  0.00  0.00             0
ATOM    511    H   1     1      37.405 -31.575  32.233  0.00  0.00             0
ATOM    512    H   1     1      36.997 -32.932  31.459  0.00  0.00             0
ATOM    513    O   1     1     -34.046   5.757  16.595  0.00  0.00             0
ATOM    514    H   1     1     -33.973   5.166  15.802  0.00  0.00             0
ATOM    515    H   1     1     -34.461   6.471  16.017  0.00  0.00             0
ATOM    516    O   1     1      23.221 -11.861  18.987  0.00  0.00             0
ATOM    517    H   1     1      22.462 -12.365  18.668  0.00  0.00             0
ATOM    518    H   1     1      22.993 -11.598  19.926  0.00  0.00             0
ATOM    519    O   1     1      33.214  33.041  25.339  0.00  0.00             0
ATOM    520    H   1     1      33.968  33.347  25.896  0.00  0.00             0
ATOM    521    H   1     1      33.574  32.403  24.737  0.00  0.00             0
ATOM    522    O   1     1      14.630  19.733  17.054  0.00  0.00             0
ATOM    523    H   1     1      15.213  19.052  17.194  0.00  0.00             0
ATOM    524    H   1     1      15.127  20.391  16.991  0.00  0.00             0
ATOM    525    O   1     1      66.119  -0.486  14.635  0.00  0.00             0
ATOM    526    H   1     1      65.232  -0.547  14.342  0.00  0.00             0
ATOM    527    H   1     1      66.333 -17.430  14.563  0.00  0.00             0
ATOM    528    O   1     1      14.321  50.248  15.052  0.00  0.00             0
ATOM    529    H   1     1      14.034  51.157  15.238  0.00  0.00             0
ATOM    530    H   1     1      15.139  50.259  14.818  0.00  0.00             0
ATOM    531    O   1     1      22.241  -4.805  35.179  0.00  0.00             0
ATOM    532    H   1     1      23.072  -4.821  35.597  0.00  0.00             0
ATOM    533    H   1     1      22.252  -3.947  34.895  0.00  0.00             0
ATOM    534    O   1     1     -11.385  38.343  23.079  0.00  0.00             0
ATOM    535    H   1     1     -10.908  38.760  22.129  0.00  0.00             0
ATOM    536    H   1     1     -10.974  37.407  23.165  0.00  0.00             0
ATOM    537    O   1     1       8.488 -19.056  15.489  0.00  0.00             0
ATOM    538    H   1     1       8.898 -19.988  15.810  0.00  0.00             0
ATOM    539    H   1     1       8.883 -18.290  15.975  0.00  0.00             0
ATOM    540    O   1     1       1.562 -38.515  17.846  0.00  0.00             0
ATOM    541    H   1     1       2.676 -38.093  17.764  0.00  0.00             0
ATOM    542    H   1     1       1.563 -39.475  17.887  0.00  0.00             0
ATOM    543    O   1     1     -24.056  30.065  29.195  0.00  0.00             0
ATOM    544    H   1     1     -24.574  30.595  29.782  0.00  0.00             0
ATOM    545    H   1     1     -13.775  30.788  28.508  0.00  0.00             0
ATOM    546    O   1     1     -11.270  15.193  32.885  0.00  0.00             0
ATOM    547    H   1     1     -10.989  14.263  32.918  0.00  0.00             0
ATOM    548    H   1     1      -0.689  15.769  32.180  0.00  0.00             0
ATOM    549    O   1     1     -10.962  24.299  17.698  0.00  0.00             0
ATOM    550    H   1     1     -20.888  25.078  17.378  0.00  0.00             0
ATOM    551    H   1     1     -12.040  24.330  17.482  0.00  0.00             0
ATOM    552    O   1     1      11.658  38.271  31.826  0.00  0.00             0
ATOM    553    H   1     1      12.433  37.682  31.857  0.00  0.00             0
ATOM    554    H   1     1      22.301  38.912  32.228  0.00  0.00             0
ATOM    555    O   1     1      61.287  12.231  29.500  0.00  0.00             0
ATOM    556    H   1     1      50.225  11.976  29.091  0.00  0.00             0
ATOM    557    H   1     1      61.987  11.620  29.121  0.00  0.00             0
ATOM    558    O   1     1      44.905  -1.727  27.383  0.00  0.00             0
ATOM    559    H   1     1      44.905  -2.745  27.385  0.00  0.00             0
ATOM    560    H   1     1      54.493  -1.372  27.949  0.00  0.00             0
ATOM    561    O   1     1     -25.056 -16.660  20.393  0.00  0.00             0
ATOM    562    H   1     1     -24.846 -16.926  21.377  0.00  0.00             0
ATOM    563    H   1     1     -24.782 -15.733  20.186  0.00  0.00             0
ATOM    564    O   1     1     -24.940 -18.523  28.952  0.00  0.00             0
ATOM    565    H   1     1     -25.146 -18.781  29.944  0.00  0.00             0
ATOM    566    H   1     1     -25.558 -18.907  28.455  0.00  0.00             0
ATOM    567    O   1     1     -14.704  31.738  35.138  0.00  0.00             0
ATOM    568    H   1     1     -13.742  31.638  35.480  0.00  0.00             0
ATOM    569    H   1     1     -14.514  32.650  34.840  0.00  0.00             0
ATOM    570    O   1     1      10.938  -8.705  17.140  0.00  0.00             0
ATOM    571    H   1     1      11.854  -8.811  17.363  0.00  0.00             0
ATOM    572    H   1     1      10.766  -8.204  16.297  0.00  0.00             0
ATOM    573    O   1     1     -36.865  -3.877  21.186  0.00  0.00             0
ATOM    574    H   1     1     -36.164  -4.013  20.452  0.00  0.00             0
ATOM    575    H   1     1     -37.651  -3.424  20.748  0.00  0.00             0
ATOM    576    O   1     1     -30.246  26.762  24.892  0.00  0.00             0
ATOM    577    H   1     1     -29.450  26.378  25.169  0.00  0.00             0
ATOM    578    H   1     1     -30.471  26.431  24.034  0.00  0.00             0
ATOM    579    O   1     1      12.312   6.188  21.608  0.00  0.00             0
ATOM    580    H   1     1      12.193   5.440  22.152  0.00  0.00             0
ATOM    581    H   1     1      13.300   6.072  21.892  0.00  0.00             0
ATOM    582    O   1     1     -23.638  25.486  35.335  0.00  0.00             0
ATOM    583    H   1     1     -23.235  25.929  34.610  0.00  0.00             0
ATOM    584    H   1     1     -22.684  25.403  35.896  0.00  0.00             0
ATOM    585    O   1     1     -47.070 -19.434  18.082  0.00  0.00             0
ATOM    586    H   1     1     -46.316 -18.922  17.700  0.00  0.00             0
ATOM    587    H   1     1     -47.269 -18.695  18.715  0.00  0.00             0
ATOM    588    O   1     1      31.727   8.954  34.207  0.00  0.00             0
ATOM    589    H   1     1      32.137   9.935  33.762  0.00  0.00             0
ATOM    590    H   1     1      30.683   9.058  34.012  0.00  0.00             0
ATOM    591    O   1     1      28.385  16.358  19.379  0.00  0.00             0
ATOM    592    H   1     1      28.140  16.734  18.432  0.00  0.00             0
ATOM    593    H   1     1      28.134  15.562  19.324  0.00  0.00             0
ATOM    594    O   1     1      57.082  15.538  24.592  0.00  0.00             0
ATOM    595    H   1     1      57.764  15.736  23.925  0.00  0.00             0
ATOM    596    H   1     1      56.281  15.013  24.275  0.00  0.00             0
ATOM    597    O   1     1      -9.998 -24.693  15.104  0.00  0.00             0
ATOM    598    H   1     1      -9.710 -24.330  15.872  0.00  0.00             0
ATOM    599    H   1     1       0.936 -25.246  14.596  0.00  0.00             0
ATOM    600    O   1     1      -9.718 -12.008  26.081  0.00  0.00             0
ATOM    601    H   1     1      -9.269 -11.934  25.216  0.00  0.00             0
ATOM    602    H   1     1       0.253 -12.838  26.138  0.00  0.00             0
ATOM    603    O   1     1       6.764 -49.863  20.040  0.00  0.00             0
ATOM    604    H   1     1      -3.921 -49.523  20.909  0.00  0.00             0
ATOM    605    H   1     1       6.299 -49.344  19.398  0.00  0.00             0
ATOM    606    O   1     1      20.390  16.669  36.076  0.00  0.00             0
ATOM    607    H   1     1      19.638  16.910  35.429  0.00  0.00             0
ATOM    608    H   1     1      30.993  17.151  36.810  0.00  0.00             0
ATOM    609    O   1     1      46.681   4.868  22.076  0.00  0.00             0
ATOM    610    H   1     1      35.937   4.356  22.540  0.00  0.00             0
ATOM    611    H   1     1      47.472   5.268  22.604  0.00  0.00             0
ATOM    612    O   1     1     -19.278  28.832  19.329  0.00  0.00             0
ATOM    613    H   1     1     -19.325  27.957  18.781  0.00  0.00             0
ATOM    614    H   1     1      -9.806  28.842  19.885  0.00  0.00             0
ATOM    615    O   1     1     -30.704  -4.292  13.914  0.00  0.00             0
ATOM    616    H   1     1     -30.723  -4.384  12.915  0.00  0.00             0
ATOM    617    H   1     1     -30.635  -5.156  14.106  0.00  0.00             0
ATOM    618    O   1     1      -4.129  -6.277  23.789  0.00  0.00             0
ATOM    619    H   1     1      -4.603  -5.527  23.615  0.00  0.00             0
ATOM    620    H   1     1      -3.283  -5.889  24.246  0.00  0.00             0
ATOM    621    O   1     1     -22.613  14.238  36.425  0.00  0.00             0
ATOM    622    H   1     1     -22.266  13.267  36.762  0.00  0.00             0
ATOM    623    H   1     1     -22.042  14.948  36.537  0.00  0.00             0
ATOM    624    O   1     1      60.508   9.510  22.562  0.00  0.00             0
ATOM    625    H   1     1      60.236   8.707  22.120  0.00  0.00             0
ATOM    626    H   1     1      59.883   9.680  23.188  0.00  0.00             0
ATOM    627    O   1     1     -21.271 -14.926  35.343  0.00  0.00             0
ATOM    628    H   1     1     -20.683 -14.504  34.596  0.00  0.00             0
ATOM    629    H   1     1     -20.887 -15.602  35.892  0.00  0.00             0
ATOM    630    O   1     1     -27.735 -16.617  19.932  0.00  0.00             0
ATOM    631    H   1     1     -27.763 -16.085  19.190  0.00  0.00             0
ATOM    632    H   1     1     -26.738 -16.717  20.451  0.00  0.00             0
ATOM    633    O   1     1     -37.415  -5.835  15.773  0.00  0.00             0
ATOM    634    H   1     1     -37.408  -4.984  15.423  0.00  0.00             0
ATOM    635    H   1     1     -36.534  -5.708  16.158  0.00  0.00             0
ATOM    636    O   1     1       7.169  28.914  35.593  0.00  0.00             0
ATOM    637    H   1     1       7.233  29.308  34.818  0.00  0.00             0
ATOM    638    H   1     1       8.086  28.932  35.908  0.00  0.00             0
ATOM    639    O   1     1     -13.932 -11.489  28.052  0.00  0.00             0
ATOM    640    H   1     1     -13.684 -12.227  27.394  0.00  0.00             0
ATOM    641    H   1     1     -14.834 -11.636  28.108  0.00  0.00             0
ATOM    642    O   1     1       9.364   7.053  20.736  0.00  0.00             0
ATOM    643    H   1     1      10.251   7.155  20.831  0.00  0.00             0
ATOM    644    H   1     1       9.330   6.481  20.048  0.00  0.00             0
ATOM    645    O   1     1      -5.643   7.433  22.313  0.00  0.00             0
ATOM    646    H   1     1      -5.257   6.488  22.445  0.00  0.00             0
ATOM    647    H   1     1      -5.297   8.115  21.745  0.00  0.00             0
ATOM    648    O   1     1       6.981   3.367  35.100  0.00  0.00             0
ATOM    649    H   1     1       6.801   3.743  35.950  0.00  0.00             0
ATOM    650    H   1     1       7.925   3.200  35.318  0.00  0.00             0
ATOM    651    O   1     1       4.102  17.021  33.724  0.00  0.00             0
ATOM    652    H   1     1       4.695  16.404  33.286  0.00  0.00             0
ATOM    653    H   1     1      13.572  -1.303  33.420  0.00  0.00             0
ATOM    654    O   1     1      14.287  25.097  31.393  0.00  0.00             0
ATOM    655    H   1     1      14.572  25.528  32.306  0.00  0.00             0
ATOM    656    H   1     1      23.727  24.589  31.614  0.00  0.00             0
ATOM    657    O   1     1      50.991 -14.681  20.397  0.00  0.00             0
ATOM    658    H   1     1      40.612 -15.596  19.918  0.00  0.00             0
ATOM    659    H   1     1      50.033 -14.445  20.360  0.00  0.00             0
ATOM    660    O   1     1      -2.920  55.859  27.103  0.00  0.00             0
ATOM    661    H   1     1      -2.558  56.707  27.561  0.00  0.00             0
ATOM    662    H   1     1       8.148  55.223  27.479  0.00  0.00             0
ATOM    663    O   1     1      27.327  16.030  33.533  0.00  0.00             0
ATOM    664    H   1     1      17.721  15.365  33.268  0.00  0.00             0
ATOM    665    H   1     1      27.859  16.936  33.717  0.00  0.00             0
ATOM    666    O   1     1      22.148  -5.276  17.165  0.00  0.00             0
ATOM    667    H   1     1      23.168  -5.342  16.981  0.00  0.00             0
ATOM    668    H   1     1      32.373  -5.700  17.899  0.00  0.00             0
ATOM    669    O   1     1      22.337  78.934  28.129  0.00  0.00             0
ATOM    670    H   1     1      21.945  78.413  27.496  0.00  0.00             0
ATOM    671    H   1     1      21.392  61.303  28.790  0.00  0.00             0
ATOM    672    O   1     1      28.912  47.036  17.846  0.00  0.00             0
ATOM    673    H   1     1      28.398  46.167  17.833  0.00  0.00             0
ATOM    674    H   1     1      29.642  47.227  18.719  0.00  0.00             0
ATOM    675    O   1     1      16.185 -21.699  18.486  0.00  0.00             0
ATOM    676    H   1     1      16.251 -22.067  17.603  0.00  0.00             0
ATOM    677    H   1     1      15.619 -20.897  18.365  0.00  0.00             0
ATOM    678    O   1     1      19.309  -0.726  30.017  0.00  0.00             0
ATOM    679    H   1     1      19.152   0.208  30.463  0.00  0.00             0
ATOM    680    H   1     1      18.742  -0.891  29.429  0.00  0.00             0
ATOM    681    O   1     1     -24.610 -10.224  14.947  0.00  0.00             0
ATOM    682    H   1     1     -24.035  -9.689  14.561  0.00  0.00             0
ATOM    683    H   1     1     -24.933 -10.877  14.294  0.00  0.00             0
ATOM    684    O   1     1     -26.515  -8.160  35.925  0.00  0.00             0
ATOM    685    H   1     1     -26.921  -7.390  36.336  0.00  0.00             0
ATOM    686    H   1     1     -25.558  -8.083  36.057  0.00  0.00             0
ATOM    687    O   1     1      71.352 -17.127  27.454  0.00  0.00             0
ATOM    688    H   1     1      71.786 -17.330  28.363  0.00  0.00             0
ATOM    689    H   1     1      71.990 -35.255  26.859  0.00  0.00             0
ATOM    690    O   1     1      52.304 -34.483  36.885  0.00  0.00             0
ATOM    691    H   1     1      53.099 -34.757  36.516  0.00  0.00             0
ATOM    692    H   1     1      52.753 -33.927  37.547  0.00  0.00             0
ATOM    693    O   1     1     -48.034   5.671  35.815  0.00  0.00             0
ATOM    694    H   1     1     -47.519   5.805  35.156  0.00  0.00             0
ATOM    695    H   1     1     -48.551   6.402  36.418  0.00  0.00             0
ATOM    696    O   1     1      45.368  11.337  32.183  0.00  0.00             0
ATOM    697    H   1     1      45.610  10.765  31.439  0.00  0.00             0
ATOM    698    H   1     1      44.519  11.470  32.422  0.00  0.00             0
ATOM    699    O   1     1      35.355  -9.763  33.713  0.00  0.00             0
ATOM    700    H   1     1      36.357 -10.126  33.973  0.00  0.00             0
ATOM    701    H   1     1      35.109  -9.044  34.245  0.00  0.00             0
ATOM    702    O   1     1      32.221 -15.362  16.073  0.00  0.00             0
ATOM    703    H   1     1      33.091 -15.482  16.217  0.00  0.00             0
ATOM    704    H   1     1      32.186 -14.686  16.771  0.00  0.00             0
ATOM    705   Al   1     1       4.442  18.387   8.507  0.00  0.00             0
ATOM    706   Al   1     1       1.992  13.963   8.318  0.00  0.00             0
ATOM    707   Al   1     1       1.916  20.008   8.474  0.00  0.00             0
ATOM    708   Al   1     1       4.514  15.373   8.444  0.00  0.00             0
ATOM    709   Si   1     1       0.264  19.872  11.134  0.00  0.00             0
ATOM    710   Si   1     1       2.774  15.335  11.151  0.00  0.00             0
ATOM    711   Si   1     1       2.757  21.379  11.285  0.00  0.00             0
ATOM    712   Si   1     1       5.283  16.859  11.250  0.00  0.00             0
ATOM    713    O   1     1       5.476  19.618   9.640  0.00  0.00             0
ATOM    714    O   1     1       2.869  15.166   9.511  0.00  0.00             0
ATOM    715    O   1     1       5.215  16.880   9.648  0.00  0.00             0
ATOM    716    O   1     1       2.645  21.401   9.671  0.00  0.00             0
ATOM    717    O   1     1       5.249  18.315  11.711  0.00  0.00             0
ATOM    718    O   1     1       2.722  22.877  11.689  0.00  0.00             0
ATOM    719    O   1     1       4.091  20.678  11.528  0.00  0.00             0
ATOM    720    O   1     1       1.559  16.177  11.477  0.00  0.00             0
ATOM    721    O   1     1       3.959  16.058  11.673  0.00  0.00             0
ATOM    722    O   1     1       1.578  20.550  11.661  0.00  0.00             0
ATOM    723    O   1     1       5.479  14.075   9.569  0.00  0.00             0
ATOM    724    O   1     1       2.847  18.614   9.710  0.00  0.00             0
ATOM    725    O   1     1       1.275  21.353   7.417  0.00  0.00             0
ATOM    726    O   1     1       3.899  16.908   7.392  0.00  0.00             0
ATOM    727    O   1     1       6.080  18.642   7.351  0.00  0.00             0
ATOM    728    O   1     1       3.673  14.191   7.355  0.00  0.00             0
ATOM    729    O   1     1       6.076  15.379   7.439  0.00  0.00             0
ATOM    730    O   1     1       3.620  19.736   7.495  0.00  0.00             0
ATOM    731    H   1     1       4.737  22.654  10.172  0.00  0.00             0
ATOM    732    H   1     1       2.497  18.156  10.520  0.00  0.00             0
ATOM    733    H   1     1       5.977  21.344   6.593  0.00  0.00             0
ATOM    734    H   1     1       3.932  17.261   6.533  0.00  0.00             0
ATOM    735    H   1     1       6.399  18.335   6.346  0.00  0.00             0
ATOM    736    H   1     1       3.846  22.966   6.358  0.00  0.00             0
ATOM    737    H   1     1       4.089  20.385   7.062  0.00  0.00             0
ATOM    738    H   1     1       6.236  16.213   6.939  0.00  0.00             0
ATOM    739   Al   1     1      10.660  12.925   1.344  0.00  0.00             0
ATOM    740   Al   1     1       8.042   8.442   1.268  0.00  0.00             0
ATOM    741   Al   1     1       8.424  14.804   1.053  0.00  0.00             0
ATOM    742   Al   1     1      10.560  10.025   1.221  0.00  0.00             0
ATOM    743   Si   1     1       6.337  14.379   3.997  0.00  0.00             0
ATOM    744   Si   1     1       8.996   9.841   4.069  0.00  0.00             0
ATOM    745   Si   1     1       8.849  15.954   3.911  0.00  0.00             0
ATOM    746   Si   1     1      11.470  11.469   4.032  0.00  0.00             0
ATOM    747    O   1     1      11.651  14.266   2.491  0.00  0.00             0
ATOM    748    O   1     1       9.094   9.753   2.506  0.00  0.00             0
ATOM    749    O   1     1      11.317  11.625   2.500  0.00  0.00             0
ATOM    750    O   1     1       8.737  16.053   2.264  0.00  0.00             0
ATOM    751    O   1     1      11.412  12.932   4.607  0.00  0.00             0
ATOM    752    O   1     1       8.922  17.402   4.516  0.00  0.00             0
ATOM    753    O   1     1      10.168  15.172   4.184  0.00  0.00             0
ATOM    754    O   1     1       7.689  10.635   4.347  0.00  0.00             0
ATOM    755    O   1     1      10.353  10.461   4.538  0.00  0.00             0
ATOM    756    O   1     1       7.619  15.184   4.395  0.00  0.00             0
ATOM    757    O   1     1      11.725   8.768   2.287  0.00  0.00             0
ATOM    758    O   1     1       9.022  13.244   2.172  0.00  0.00             0
ATOM    759    O   1     1       7.514  16.172  -0.039  0.00  0.00             0
ATOM    760    O   1     1       9.880  11.614   0.380  0.00  0.00             0
ATOM    761    O   1     1      12.370  13.033   0.161  0.00  0.00             0
ATOM    762    O   1     1       9.711   8.642   0.246  0.00  0.00             0
ATOM    763    O   1     1      12.182  10.078   0.142  0.00  0.00             0
ATOM    764    O   1     1       9.873  14.504  -0.059  0.00  0.00             0
ATOM    765    H   1     1      11.214  16.936   2.988  0.00  0.00             0
ATOM    766    H   1     1       8.465  12.403   2.365  0.00  0.00             0
ATOM    767    H   1     1      12.378  15.859  -0.719  0.00  0.00             0
ATOM    768    H   1     1       9.096  12.052  -0.313  0.00  0.00             0
ATOM    769    H   1     1      13.242  13.019  -0.387  0.00  0.00             0
ATOM    770    H   1     1      10.216  16.960  -0.247  0.00  0.00             0
ATOM    771    H   1     1      10.351  14.175  -0.931  0.00  0.00             0
ATOM    772    H   1     1      11.959  10.979  -0.199  0.00  0.00             0
ATOM    773   Al   1     1       4.579   9.449   8.570  0.00  0.00             0
ATOM    774   Al   1     1       2.023   5.123   8.393  0.00  0.00             0
ATOM    775   Al   1     1       1.896  10.905   8.485  0.00  0.00             0
ATOM    776   Al   1     1       4.603   6.554   8.433  0.00  0.00             0
ATOM    777   Si   1     1       0.187  10.818  11.246  0.00  0.00             0
ATOM    778   Si   1     1       2.820   6.465  11.158  0.00  0.00             0
ATOM    779   Si   1     1       2.571  12.435  11.174  0.00  0.00             0
ATOM    780   Si   1     1       5.410   7.985  11.160  0.00  0.00             0
ATOM    781    O   1     1       5.418  10.715   9.707  0.00  0.00             0
ATOM    782    O   1     1       3.056   6.390   9.512  0.00  0.00             0
ATOM    783    O   1     1       5.265   7.949   9.600  0.00  0.00             0
ATOM    784    O   1     1       2.472  12.456   9.620  0.00  0.00             0
ATOM    785    O   1     1       5.245   9.498  11.694  0.00  0.00             0
ATOM    786    O   1     1       2.538  13.896  11.681  0.00  0.00             0
ATOM    787    O   1     1       3.990  11.777  11.514  0.00  0.00             0
ATOM    788    O   1     1       1.532   7.319  11.506  0.00  0.00             0
ATOM    789    O   1     1       4.161   7.105  11.599  0.00  0.00             0
ATOM    790    O   1     1       1.414  11.638  11.803  0.00  0.00             0
ATOM    791    O   1     1       5.479   5.161   9.569  0.00  0.00             0
ATOM    792    O   1     1       2.849   9.643   9.582  0.00  0.00             0
ATOM    793    O   1     1       1.313  12.514   7.353  0.00  0.00             0
ATOM    794    O   1     1       3.859   7.892   7.400  0.00  0.00             0
ATOM    795    O   1     1       6.182   9.618   7.423  0.00  0.00             0
ATOM    796    O   1     1       3.428   5.035   7.223  0.00  0.00             0
ATOM    797    O   1     1       6.187   6.305   7.398  0.00  0.00             0
ATOM    798    O   1     1       3.610  10.978   7.421  0.00  0.00             0
ATOM    799    H   1     1       5.363  13.594  10.359  0.00  0.00             0
ATOM    800    H   1     1       2.389   9.250  10.395  0.00  0.00             0
ATOM    801    H   1     1       6.667  12.418   6.402  0.00  0.00             0
ATOM    802    H   1     1       2.988   8.136   7.095  0.00  0.00             0
ATOM    803    H   1     1       5.856   9.501   6.405  0.00  0.00             0
ATOM    804    H   1     1       4.202  13.727   6.635  0.00  0.00             0
ATOM    805    H   1     1       4.091  11.802   7.449  0.00  0.00             0
ATOM    806    H   1     1       6.588   7.170   7.205  0.00  0.00             0
ATOM    807   Al   1     1      10.673   4.071   1.068  0.00  0.00             0
ATOM    808   Al   1     1       7.925  -0.230   1.240  0.00  0.00             0
ATOM    809   Al   1     1       7.959   5.508   1.227  0.00  0.00             0
ATOM    810   Al   1     1      10.639   1.174   1.160  0.00  0.00             0
ATOM    811   Si   1     1       6.388   5.359   4.041  0.00  0.00             0
ATOM    812   Si   1     1       8.865   1.022   3.983  0.00  0.00             0
ATOM    813   Si   1     1       8.975   6.837   4.042  0.00  0.00             0
ATOM    814   Si   1     1      11.393   2.504   3.988  0.00  0.00             0
ATOM    815    O   1     1      11.681   5.282   2.356  0.00  0.00             0
ATOM    816    O   1     1       8.945   0.921   2.367  0.00  0.00             0
ATOM    817    O   1     1      11.199   2.606   2.291  0.00  0.00             0
ATOM    818    O   1     1       8.707   6.935   2.474  0.00  0.00             0
ATOM    819    O   1     1      11.474   3.976   4.481  0.00  0.00             0
ATOM    820    O   1     1       8.912   8.352   4.511  0.00  0.00             0
ATOM    821    O   1     1      10.384   6.318   4.225  0.00  0.00             0
ATOM    822    O   1     1       7.559   1.746   4.303  0.00  0.00             0
ATOM    823    O   1     1      10.034   1.914   4.449  0.00  0.00             0
ATOM    824    O   1     1       7.726   5.918   4.551  0.00  0.00             0
ATOM    825    O   1     1      11.473  -0.189   2.355  0.00  0.00             0
ATOM    826    O   1     1       9.009   4.064   2.093  0.00  0.00             0
ATOM    827    O   1     1       7.480   6.995   0.124  0.00  0.00             0
ATOM    828    O   1     1      10.043   2.693  -0.103  0.00  0.00             0
ATOM    829    O   1     1      12.297   4.202   0.045  0.00  0.00             0
ATOM    830    O   1     1       9.690  -0.281   0.099  0.00  0.00             0
ATOM    831    O   1     1      12.299   0.904   0.113  0.00  0.00             0
ATOM    832    O   1     1       9.812   5.451   0.114  0.00  0.00             0
ATOM    833    H   1     1      11.021   7.942   2.441  0.00  0.00             0
ATOM    834    H   1     1       8.647   3.287   2.264  0.00  0.00             0
ATOM    835    H   1     1      12.505   7.455  -0.807  0.00  0.00             0
ATOM    836    H   1     1       9.407   3.158  -0.774  0.00  0.00             0
ATOM    837    H   1     1      11.993   3.937  -0.814  0.00  0.00             0
ATOM    838    H   1     1      10.203   8.195  -0.380  0.00  0.00             0
ATOM    839    H   1     1      10.172   6.439  -0.114  0.00  0.00             0
ATOM    840    H   1     1      12.390   1.752  -0.416  0.00  0.00             0
ATOM    841   Al   1     1      -0.686  18.337   8.418  0.00  0.00             0
ATOM    842   Al   1     1      -3.284  13.912   8.417  0.00  0.00             0
ATOM    843   Al   1     1      -3.271  19.894   8.415  0.00  0.00             0
ATOM    844   Al   1     1      -0.768  15.397   8.472  0.00  0.00             0
ATOM    845   Si   1     1      -4.913  19.766  11.253  0.00  0.00             0
ATOM    846   Si   1     1      -2.380  15.375  11.224  0.00  0.00             0
ATOM    847   Si   1     1      -2.351  21.278  11.076  0.00  0.00             0
ATOM    848   Si   1     1       0.171  16.867  11.121  0.00  0.00             0
ATOM    849    O   1     1       0.384  19.776   9.602  0.00  0.00             0
ATOM    850    O   1     1      -2.282  15.304   9.631  0.00  0.00             0
ATOM    851    O   1     1      -0.014  16.988   9.517  0.00  0.00             0
ATOM    852    O   1     1      -2.495  21.336   9.557  0.00  0.00             0
ATOM    853    O   1     1       0.206  18.324  11.683  0.00  0.00             0
ATOM    854    O   1     1      -2.452  22.815  11.660  0.00  0.00             0
ATOM    855    O   1     1      -0.982  20.653  11.484  0.00  0.00             0
ATOM    856    O   1     1      -3.642  16.230  11.502  0.00  0.00             0
ATOM    857    O   1     1      -1.066  16.136  11.657  0.00  0.00             0
ATOM    858    O   1     1      -3.608  20.588  11.611  0.00  0.00             0
ATOM    859    O   1     1       0.232  14.160   9.442  0.00  0.00             0
ATOM    860    O   1     1      -2.351  18.535   9.554  0.00  0.00             0
ATOM    861    O   1     1       6.428  21.455   7.336  0.00  0.00             0
ATOM    862    O   1     1      -1.424  16.841   7.235  0.00  0.00             0
ATOM    863    O   1     1       0.989  18.590   7.318  0.00  0.00             0
ATOM    864    O   1     1      -1.662  14.114   7.412  0.00  0.00             0
ATOM    865    O   1     1       1.068  15.277   7.270  0.00  0.00             0
ATOM    866    O   1     1      -1.642  19.588   7.298  0.00  0.00             0
ATOM    867    H   1     1      -0.059  22.212   9.666  0.00  0.00             0
ATOM    868    H   1     1      -2.833  17.750   9.732  0.00  0.00             0
ATOM    869    H   1     1       0.785  21.878   6.781  0.00  0.00             0
ATOM    870    H   1     1      -1.665  16.837   6.154  0.00  0.00             0
ATOM    871    H   1     1       1.405  17.828   7.076  0.00  0.00             0
ATOM    872    H   1     1      -0.787  22.631   6.967  0.00  0.00             0
ATOM    873    H   1     1      -1.582  20.412   6.843  0.00  0.00             0
ATOM    874    H   1     1       1.651  15.935   6.999  0.00  0.00             0
ATOM    875   Al   1     1       5.594  13.032   1.182  0.00  0.00             0
ATOM    876   Al   1     1       2.949   8.670   1.253  0.00  0.00             0
ATOM    877   Al   1     1       2.879  14.404   1.476  0.00  0.00             0
ATOM    878   Al   1     1       5.505   9.895   1.188  0.00  0.00             0
ATOM    879   Si   1     1       1.174  14.390   4.170  0.00  0.00             0
ATOM    880   Si   1     1       3.758  10.027   3.983  0.00  0.00             0
ATOM    881   Si   1     1       3.673  15.890   4.158  0.00  0.00             0
ATOM    882   Si   1     1       6.372  11.431   3.989  0.00  0.00             0
ATOM    883    O   1     1       6.379  14.305   2.387  0.00  0.00             0
ATOM    884    O   1     1       3.952   9.982   2.352  0.00  0.00             0
ATOM    885    O   1     1       6.243  11.569   2.295  0.00  0.00             0
ATOM    886    O   1     1       3.593  15.897   2.388  0.00  0.00             0
ATOM    887    O   1     1       6.296  12.895   4.492  0.00  0.00             0
ATOM    888    O   1     1       3.574  17.380   4.636  0.00  0.00             0
ATOM    889    O   1     1       4.964  15.171   4.510  0.00  0.00             0
ATOM    890    O   1     1       2.599  10.818   4.355  0.00  0.00             0
ATOM    891    O   1     1       5.192  10.606   4.481  0.00  0.00             0
ATOM    892    O   1     1       2.373  15.133   4.621  0.00  0.00             0
ATOM    893    O   1     1       6.428   8.622   2.425  0.00  0.00             0
ATOM    894    O   1     1       3.758  13.043   2.285  0.00  0.00             0
ATOM    895    O   1     1      12.572  15.878   0.254  0.00  0.00             0
ATOM    896    O   1     1       4.895  11.489   0.194  0.00  0.00             0
ATOM    897    O   1     1       7.312  13.422   0.006  0.00  0.00             0
ATOM    898    O   1     1       4.460   8.718   0.114  0.00  0.00             0
ATOM    899    O   1     1       7.177   9.748   0.205  0.00  0.00             0
ATOM    900    O   1     1       4.591  14.422   0.243  0.00  0.00             0
ATOM    901    H   1     1       5.815  16.791   2.163  0.00  0.00             0
ATOM    902    H   1     1       3.552  12.186   2.520  0.00  0.00             0
ATOM    903    H   1     1       7.016  16.484  -0.765  0.00  0.00             0
ATOM    904    H   1     1       4.238  11.218  -0.404  0.00  0.00             0
ATOM    905    H   1     1       7.311  13.821  -0.888  0.00  0.00             0
ATOM    906    H   1     1       4.554  17.630  -0.880  0.00  0.00             0
ATOM    907    H   1     1       4.916  15.298   0.103  0.00  0.00             0
ATOM    908    H   1     1       7.366  10.708  -0.072  0.00  0.00             0
ATOM    909   Al   1     1      -0.694   9.421   8.523  0.00  0.00             0
ATOM    910   Al   1     1      -3.193   4.976   8.380  0.00  0.00             0
ATOM    911   Al   1     1      -3.279  10.984   8.573  0.00  0.00             0
ATOM    912   Al   1     1      -0.696   6.627   8.549  0.00  0.00             0
ATOM    913   Si   1     1      -4.962  10.980  11.280  0.00  0.00             0
ATOM    914   Si   1     1      -2.410   6.432  11.234  0.00  0.00             0
ATOM    915   Si   1     1      -2.479  12.410  11.201  0.00  0.00             0
ATOM    916   Si   1     1       0.167   7.889  11.264  0.00  0.00             0
ATOM    917    O   1     1       0.325  10.669   9.565  0.00  0.00             0
ATOM    918    O   1     1      -2.322   6.304   9.565  0.00  0.00             0
ATOM    919    O   1     1      -0.112   8.023   9.655  0.00  0.00             0
ATOM    920    O   1     1      -2.694  12.457   9.628  0.00  0.00             0
ATOM    921    O   1     1       0.143   9.411  11.753  0.00  0.00             0
ATOM    922    O   1     1      -2.391  13.848  11.723  0.00  0.00             0
ATOM    923    O   1     1      -1.169  11.655  11.565  0.00  0.00             0
ATOM    924    O   1     1      -3.601   7.258  11.574  0.00  0.00             0
ATOM    925    O   1     1      -1.114   7.045  11.690  0.00  0.00             0
ATOM    926    O   1     1      -3.713  11.700  11.727  0.00  0.00             0
ATOM    927    O   1     1       0.319   5.159   9.551  0.00  0.00             0
ATOM    928    O   1     1      -2.348   9.627   9.448  0.00  0.00             0
ATOM    929    O   1     1       6.403  12.396   7.329  0.00  0.00             0
ATOM    930    O   1     1      -1.256   8.054   7.389  0.00  0.00             0
ATOM    931    O   1     1       0.892   9.636   7.284  0.00  0.00             0
ATOM    932    O   1     1      -1.483   5.185   7.375  0.00  0.00             0
ATOM    933    O   1     1       1.068   6.464   7.453  0.00  0.00             0
ATOM    934    O   1     1      -1.535  10.970   7.336  0.00  0.00             0
ATOM    935    H   1     1      -0.068  13.587  10.184  0.00  0.00             0
ATOM    936    H   1     1      -2.746   8.840   9.365  0.00  0.00             0
ATOM    937    H   1     1       1.097  12.941   6.635  0.00  0.00             0
ATOM    938    H   1     1      -1.864   8.178   6.633  0.00  0.00             0
ATOM    939    H   1     1       0.823   9.691   6.332  0.00  0.00             0
ATOM    940    H   1     1      -1.323  13.433   6.656  0.00  0.00             0
ATOM    941    H   1     1      -0.861  11.783   7.381  0.00  0.00             0
ATOM    942    H   1     1       1.060   7.413   7.148  0.00  0.00             0
ATOM    943   Al   1     1       5.342   4.060   1.318  0.00  0.00             0
ATOM    944   Al   1     1       2.777  -0.451   1.340  0.00  0.00             0
ATOM    945   Al   1     1       2.824   5.727   1.137  0.00  0.00             0
ATOM    946   Al   1     1       5.323   1.173   1.143  0.00  0.00             0
ATOM    947   Si   1     1       1.278   5.454   4.037  0.00  0.00             0
ATOM    948   Si   1     1       3.662   0.894   4.036  0.00  0.00             0
ATOM    949   Si   1     1       3.840   6.983   3.799  0.00  0.00             0
ATOM    950   Si   1     1       6.182   2.409   4.040  0.00  0.00             0
ATOM    951    O   1     1       6.557   5.257   2.397  0.00  0.00             0
ATOM    952    O   1     1       3.858   0.687   2.454  0.00  0.00             0
ATOM    953    O   1     1       5.948   2.482   2.470  0.00  0.00             0
ATOM    954    O   1     1       3.602   7.100   2.257  0.00  0.00             0
ATOM    955    O   1     1       6.179   3.930   4.558  0.00  0.00             0
ATOM    956    O   1     1       3.747   8.451   4.304  0.00  0.00             0
ATOM    957    O   1     1       5.176   6.332   4.243  0.00  0.00             0
ATOM    958    O   1     1       2.349   1.770   4.273  0.00  0.00             0
ATOM    959    O   1     1       4.965   1.559   4.470  0.00  0.00             0
ATOM    960    O   1     1       2.576   6.233   4.404  0.00  0.00             0
ATOM    961    O   1     1       6.342  -0.325   2.327  0.00  0.00             0
ATOM    962    O   1     1       3.923   4.167   2.578  0.00  0.00             0
ATOM    963    O   1     1      12.534   7.161   0.044  0.00  0.00             0
ATOM    964    O   1     1       4.535   2.706   0.247  0.00  0.00             0
ATOM    965    O   1     1       7.070   4.120   0.065  0.00  0.00             0
ATOM    966    O   1     1       4.481  -0.259   0.213  0.00  0.00             0
ATOM    967    O   1     1       6.903   1.138   0.221  0.00  0.00             0
ATOM    968    O   1     1       4.493   5.421   0.411  0.00  0.00             0
ATOM    969    H   1     1       6.361   8.303   3.333  0.00  0.00             0
ATOM    970    H   1     1       3.387   3.415   2.878  0.00  0.00             0
ATOM    971    H   1     1       7.327   6.912  -0.757  0.00  0.00             0
ATOM    972    H   1     1       3.987   3.316  -0.311  0.00  0.00             0
ATOM    973    H   1     1       7.652   3.262   0.380  0.00  0.00             0
ATOM    974    H   1     1       4.516   8.096  -0.393  0.00  0.00             0
ATOM    975    H   1     1       5.217   5.838  -0.110  0.00  0.00             0
ATOM    976    H   1     1       6.860   1.331  -0.721  0.00  0.00             0
END
