# Supplementary material for: Competing Nuclear Quantum Effects and Hydrogen-Bond Jumps in Hydrated Kaolinite
Source: J Phys Chem Lett. 2023 Feb 6;14(6):1542–7. doi: 10.1021/acs.jpclett.2c03896 (PMC9940297; doi:10.1021/acs.jpclett.2c03896)
Supplement: Supplementary file 1 — jz2c03896_si_001.zip [file jz2c03896_si_001.zip › Clay_NQEs_HBond_Jumps_SI/silica-surface/QM/prod-4/init.28.pdb]

TITLE     Step:     2000000  Bead:      28 positions{angstrom}  cell{angstrom}
CRYST1   10.307   17.884   76.812  91.93 105.05  89.80 P 1           1
ATOM      1   Al   1     1     -19.158  -0.682  42.785  0.00  0.00             0
ATOM      2   Al   1     1     -16.529   3.866  42.788  0.00  0.00             0
ATOM      3   Al   1     1     -16.634  -2.228  42.809  0.00  0.00             0
ATOM      4   Al   1     1     -19.135   2.228  42.908  0.00  0.00             0
ATOM      5   Si   1     1     -14.771  -2.019  39.995  0.00  0.00             0
ATOM      6   Si   1     1     -17.355   2.619  39.992  0.00  0.00             0
ATOM      7   Si   1     1     -17.296  -3.499  39.911  0.00  0.00             0
ATOM      8   Si   1     1     -19.846   1.083  40.066  0.00  0.00             0
ATOM      9    O   1     1     -20.004  -1.833  41.666  0.00  0.00             0
ATOM     10    O   1     1     -17.437   2.707  41.694  0.00  0.00             0
ATOM     11    O   1     1     -19.699   1.076  41.644  0.00  0.00             0
ATOM     12    O   1     1     -17.167  -3.654  41.501  0.00  0.00             0
ATOM     13    O   1     1     -19.636  -0.401  39.578  0.00  0.00             0
ATOM     14    O   1     1     -17.328  -4.982  39.419  0.00  0.00             0
ATOM     15    O   1     1     -18.655  -2.751  39.733  0.00  0.00             0
ATOM     16    O   1     1     -16.126   1.767  39.676  0.00  0.00             0
ATOM     17    O   1     1     -18.703   1.928  39.537  0.00  0.00             0
ATOM     18    O   1     1     -16.107  -2.678  39.439  0.00  0.00             0
ATOM     19    O   1     1     -20.199   3.901  41.666  0.00  0.00             0
ATOM     20    O   1     1     -17.517  -0.864  41.617  0.00  0.00             0
ATOM     21    O   1     1     -16.072  -3.663  43.898  0.00  0.00             0
ATOM     22    O   1     1     -18.291   0.814  43.871  0.00  0.00             0
ATOM     23    O   1     1     -20.761  -0.535  43.827  0.00  0.00             0
ATOM     24    O   1     1     -18.287   3.828  43.830  0.00  0.00             0
ATOM     25    O   1     1     -20.744   2.383  43.849  0.00  0.00             0
ATOM     26    O   1     1     -18.339  -2.070  43.834  0.00  0.00             0
ATOM     27    H   1     1     -19.595  -4.162  41.397  0.00  0.00             0
ATOM     28    H   1     1     -17.345  -0.771  40.694  0.00  0.00             0
ATOM     29    H   1     1     -20.088  -3.199  43.979  0.00  0.00             0
ATOM     30    H   1     1     -17.307   0.522  43.848  0.00  0.00             0
ATOM     31    H   1     1     -20.869  -0.455  44.816  0.00  0.00             0
ATOM     32    H   1     1     -18.851  -4.893  44.612  0.00  0.00             0
ATOM     33    H   1     1     -18.292  -2.525  44.740  0.00  0.00             0
ATOM     34    H   1     1     -20.978   1.358  43.606  0.00  0.00             0
ATOM     35   Al   1     1     -16.991   6.032  50.065  0.00  0.00             0
ATOM     36   Al   1     1     -14.311  10.556  49.988  0.00  0.00             0
ATOM     37   Al   1     1     -14.383   4.591  50.155  0.00  0.00             0
ATOM     38   Al   1     1     -16.976   9.098  50.169  0.00  0.00             0
ATOM     39   Si   1     1     -12.583   4.730  47.342  0.00  0.00             0
ATOM     40   Si   1     1     -15.016   9.228  47.268  0.00  0.00             0
ATOM     41   Si   1     1     -15.103   3.300  47.346  0.00  0.00             0
ATOM     42   Si   1     1     -17.565   7.684  47.211  0.00  0.00             0
ATOM     43    O   1     1     -17.790   4.781  48.983  0.00  0.00             0
ATOM     44    O   1     1     -15.180   9.191  48.808  0.00  0.00             0
ATOM     45    O   1     1     -17.383   7.707  48.852  0.00  0.00             0
ATOM     46    O   1     1     -14.931   3.061  48.971  0.00  0.00             0
ATOM     47    O   1     1     -17.677   6.164  46.888  0.00  0.00             0
ATOM     48    O   1     1     -15.102   1.919  46.716  0.00  0.00             0
ATOM     49    O   1     1     -16.562   3.797  46.983  0.00  0.00             0
ATOM     50    O   1     1     -13.731   8.393  47.005  0.00  0.00             0
ATOM     51    O   1     1     -16.177   8.384  46.712  0.00  0.00             0
ATOM     52    O   1     1     -13.939   4.118  46.823  0.00  0.00             0
ATOM     53    O   1     1     -17.595  10.434  49.023  0.00  0.00             0
ATOM     54    O   1     1     -15.341   5.865  49.099  0.00  0.00             0
ATOM     55    O   1     1     -13.771   3.149  51.286  0.00  0.00             0
ATOM     56    O   1     1     -16.293   7.611  51.193  0.00  0.00             0
ATOM     57    O   1     1     -18.658   6.058  51.064  0.00  0.00             0
ATOM     58    O   1     1     -16.013  10.398  51.084  0.00  0.00             0
ATOM     59    O   1     1     -18.765   9.214  51.084  0.00  0.00             0
ATOM     60    O   1     1     -16.089   4.782  51.366  0.00  0.00             0
ATOM     61    H   1     1     -17.329   2.347  48.721  0.00  0.00             0
ATOM     62    H   1     1     -14.850   6.722  48.845  0.00  0.00             0
ATOM     63    H   1     1     -18.735   2.966  52.166  0.00  0.00             0
ATOM     64    H   1     1     -16.148   7.823  52.205  0.00  0.00             0
ATOM     65    H   1     1     -19.229   6.838  51.296  0.00  0.00             0
ATOM     66    H   1     1     -16.313   2.272  51.406  0.00  0.00             0
ATOM     67    H   1     1     -16.824   4.547  51.830  0.00  0.00             0
ATOM     68    H   1     1     -19.390   8.536  51.172  0.00  0.00             0
ATOM     69   Al   1     1     -19.152   8.458  42.900  0.00  0.00             0
ATOM     70   Al   1     1     -16.559  12.826  42.730  0.00  0.00             0
ATOM     71   Al   1     1     -16.536   6.922  42.903  0.00  0.00             0
ATOM     72   Al   1     1     -19.119  11.291  42.667  0.00  0.00             0
ATOM     73   Si   1     1     -14.813   7.058  39.939  0.00  0.00             0
ATOM     74   Si   1     1     -17.363  11.488  39.936  0.00  0.00             0
ATOM     75   Si   1     1     -17.350   5.543  40.164  0.00  0.00             0
ATOM     76   Si   1     1     -19.912   9.867  40.039  0.00  0.00             0
ATOM     77    O   1     1     -20.142   7.035  41.753  0.00  0.00             0
ATOM     78    O   1     1     -17.436  11.521  41.569  0.00  0.00             0
ATOM     79    O   1     1     -19.737   9.826  41.659  0.00  0.00             0
ATOM     80    O   1     1     -17.155   5.469  41.707  0.00  0.00             0
ATOM     81    O   1     1     -19.919   8.365  39.591  0.00  0.00             0
ATOM     82    O   1     1     -17.296   4.131  39.590  0.00  0.00             0
ATOM     83    O   1     1     -18.728   6.113  39.809  0.00  0.00             0
ATOM     84    O   1     1     -16.060  10.575  39.625  0.00  0.00             0
ATOM     85    O   1     1     -18.669  10.757  39.445  0.00  0.00             0
ATOM     86    O   1     1     -16.143   6.385  39.640  0.00  0.00             0
ATOM     87    O   1     1     -20.076  12.853  41.700  0.00  0.00             0
ATOM     88    O   1     1     -17.580   8.198  41.803  0.00  0.00             0
ATOM     89    O   1     1     -15.812   5.452  43.943  0.00  0.00             0
ATOM     90    O   1     1     -18.477   9.948  43.981  0.00  0.00             0
ATOM     91    O   1     1     -20.737   8.299  43.971  0.00  0.00             0
ATOM     92    O   1     1     -18.254  12.626  43.803  0.00  0.00             0
ATOM     93    O   1     1     -20.701  11.586  43.978  0.00  0.00             0
ATOM     94    O   1     1     -18.221   7.031  44.029  0.00  0.00             0
ATOM     95    H   1     1     -19.367   4.655  41.965  0.00  0.00             0
ATOM     96    H   1     1     -16.971   8.759  41.209  0.00  0.00             0
ATOM     97    H   1     1     -20.553   5.154  44.652  0.00  0.00             0
ATOM     98    H   1     1     -17.767  10.299  44.511  0.00  0.00             0
ATOM     99    H   1     1     -21.233   8.150  44.788  0.00  0.00             0
ATOM    100    H   1     1     -18.800   3.667  44.681  0.00  0.00             0
ATOM    101    H   1     1     -19.013   6.579  44.501  0.00  0.00             0
ATOM    102    H   1     1     -20.791  10.871  44.685  0.00  0.00             0
ATOM    103   Al   1     1     -16.952  14.912  50.007  0.00  0.00             0
ATOM    104   Al   1     1     -14.219  19.588  49.941  0.00  0.00             0
ATOM    105   Al   1     1     -14.405  13.476  49.991  0.00  0.00             0
ATOM    106   Al   1     1     -16.819  18.000  49.979  0.00  0.00             0
ATOM    107   Si   1     1     -12.570  13.704  47.240  0.00  0.00             0
ATOM    108   Si   1     1     -14.958  18.263  47.140  0.00  0.00             0
ATOM    109   Si   1     1     -15.135  12.156  47.068  0.00  0.00             0
ATOM    110   Si   1     1     -17.462  16.692  47.294  0.00  0.00             0
ATOM    111    O   1     1     -17.824  13.867  48.691  0.00  0.00             0
ATOM    112    O   1     1     -15.113  18.223  48.758  0.00  0.00             0
ATOM    113    O   1     1     -17.201  16.602  48.824  0.00  0.00             0
ATOM    114    O   1     1     -15.047  12.075  48.761  0.00  0.00             0
ATOM    115    O   1     1     -17.634  15.278  46.587  0.00  0.00             0
ATOM    116    O   1     1     -15.050  10.680  46.746  0.00  0.00             0
ATOM    117    O   1     1     -16.429  12.970  46.793  0.00  0.00             0
ATOM    118    O   1     1     -13.698  17.468  46.930  0.00  0.00             0
ATOM    119    O   1     1     -16.295  17.491  46.665  0.00  0.00             0
ATOM    120    O   1     1     -13.874  12.989  46.675  0.00  0.00             0
ATOM    121    O   1     1     -17.775  19.386  48.899  0.00  0.00             0
ATOM    122    O   1     1     -15.169  14.934  48.804  0.00  0.00             0
ATOM    123    O   1     1     -13.567  12.027  50.934  0.00  0.00             0
ATOM    124    O   1     1     -16.262  16.433  51.307  0.00  0.00             0
ATOM    125    O   1     1     -18.565  14.948  50.924  0.00  0.00             0
ATOM    126    O   1     1     -15.840  19.345  50.897  0.00  0.00             0
ATOM    127    O   1     1     -18.380  18.128  51.078  0.00  0.00             0
ATOM    128    O   1     1     -15.982  13.439  50.930  0.00  0.00             0
ATOM    129    H   1     1     -17.127  11.261  48.797  0.00  0.00             0
ATOM    130    H   1     1     -14.731  15.900  48.747  0.00  0.00             0
ATOM    131    H   1     1     -18.749  12.086  51.833  0.00  0.00             0
ATOM    132    H   1     1     -16.640  16.754  52.100  0.00  0.00             0
ATOM    133    H   1     1     -19.359  15.215  51.401  0.00  0.00             0
ATOM    134    H   1     1     -15.651  10.753  52.019  0.00  0.00             0
ATOM    135    H   1     1     -16.449  12.674  51.377  0.00  0.00             0
ATOM    136    H   1     1     -18.852  17.237  51.151  0.00  0.00             0
ATOM    137   Al   1     1     -14.140  -0.725  42.796  0.00  0.00             0
ATOM    138   Al   1     1     -11.661   3.872  42.853  0.00  0.00             0
ATOM    139   Al   1     1     -11.498  -1.959  42.724  0.00  0.00             0
ATOM    140   Al   1     1     -14.185   2.443  42.842  0.00  0.00             0
ATOM    141   Si   1     1      -9.589  -1.906  40.051  0.00  0.00             0
ATOM    142   Si   1     1     -12.172   2.402  40.197  0.00  0.00             0
ATOM    143   Si   1     1     -12.092  -3.468  39.921  0.00  0.00             0
ATOM    144   Si   1     1     -14.768   1.029  39.954  0.00  0.00             0
ATOM    145    O   1     1     -15.000  -1.978  41.544  0.00  0.00             0
ATOM    146    O   1     1     -12.411   2.475  41.771  0.00  0.00             0
ATOM    147    O   1     1     -14.665   1.041  41.610  0.00  0.00             0
ATOM    148    O   1     1     -11.923  -3.383  41.565  0.00  0.00             0
ATOM    149    O   1     1     -14.747  -0.479  39.535  0.00  0.00             0
ATOM    150    O   1     1     -12.098  -4.949  39.394  0.00  0.00             0
ATOM    151    O   1     1     -13.482  -2.874  39.720  0.00  0.00             0
ATOM    152    O   1     1     -10.958   1.570  39.760  0.00  0.00             0
ATOM    153    O   1     1     -13.478   1.789  39.565  0.00  0.00             0
ATOM    154    O   1     1     -10.915  -2.523  39.507  0.00  0.00             0
ATOM    155    O   1     1     -14.877   3.807  41.786  0.00  0.00             0
ATOM    156    O   1     1     -12.419  -0.606  41.824  0.00  0.00             0
ATOM    157    O   1     1     -21.000  -3.423  43.802  0.00  0.00             0
ATOM    158    O   1     1     -13.620   0.862  43.925  0.00  0.00             0
ATOM    159    O   1     1     -15.754  -0.943  43.864  0.00  0.00             0
ATOM    160    O   1     1     -13.236   3.712  43.956  0.00  0.00             0
ATOM    161    O   1     1     -15.863   2.585  43.843  0.00  0.00             0
ATOM    162    O   1     1     -13.074  -1.967  43.807  0.00  0.00             0
ATOM    163    H   1     1     -14.369  -4.224  41.947  0.00  0.00             0
ATOM    164    H   1     1     -12.192   0.315  41.371  0.00  0.00             0
ATOM    165    H   1     1     -15.787  -3.803  44.740  0.00  0.00             0
ATOM    166    H   1     1     -12.856   1.302  44.370  0.00  0.00             0
ATOM    167    H   1     1     -15.888  -0.590  44.839  0.00  0.00             0
ATOM    168    H   1     1     -12.995  -5.140  44.776  0.00  0.00             0
ATOM    169    H   1     1     -13.447  -2.771  44.450  0.00  0.00             0
ATOM    170    H   1     1     -16.186   2.140  44.581  0.00  0.00             0
ATOM    171   Al   1     1     -11.793   6.064  50.056  0.00  0.00             0
ATOM    172   Al   1     1      -9.277  10.690  49.833  0.00  0.00             0
ATOM    173   Al   1     1      -9.132   4.644  50.049  0.00  0.00             0
ATOM    174   Al   1     1     -11.726   9.117  50.061  0.00  0.00             0
ATOM    175   Si   1     1      -7.433   4.699  47.377  0.00  0.00             0
ATOM    176   Si   1     1      -9.925   9.228  47.125  0.00  0.00             0
ATOM    177   Si   1     1     -10.012   3.186  47.287  0.00  0.00             0
ATOM    178   Si   1     1     -12.454   7.651  47.242  0.00  0.00             0
ATOM    179    O   1     1     -12.819   4.921  49.007  0.00  0.00             0
ATOM    180    O   1     1     -10.074   9.429  48.820  0.00  0.00             0
ATOM    181    O   1     1     -12.143   7.565  48.841  0.00  0.00             0
ATOM    182    O   1     1      -9.853   3.104  49.017  0.00  0.00             0
ATOM    183    O   1     1     -12.331   6.097  46.765  0.00  0.00             0
ATOM    184    O   1     1      -9.940   1.724  46.802  0.00  0.00             0
ATOM    185    O   1     1     -11.307   3.898  47.013  0.00  0.00             0
ATOM    186    O   1     1      -8.565   8.453  46.886  0.00  0.00             0
ATOM    187    O   1     1     -11.188   8.408  46.630  0.00  0.00             0
ATOM    188    O   1     1      -8.724   3.968  46.920  0.00  0.00             0
ATOM    189    O   1     1     -12.657  10.377  48.881  0.00  0.00             0
ATOM    190    O   1     1     -10.018   5.817  48.931  0.00  0.00             0
ATOM    191    O   1     1     -18.713   3.094  51.199  0.00  0.00             0
ATOM    192    O   1     1     -10.908   7.684  51.044  0.00  0.00             0
ATOM    193    O   1     1     -13.518   5.855  51.272  0.00  0.00             0
ATOM    194    O   1     1     -10.866  10.727  50.982  0.00  0.00             0
ATOM    195    O   1     1     -13.340   9.190  51.148  0.00  0.00             0
ATOM    196    O   1     1     -10.860   4.672  51.043  0.00  0.00             0
ATOM    197    H   1     1     -11.984   2.204  49.561  0.00  0.00             0
ATOM    198    H   1     1      -9.980   6.350  47.997  0.00  0.00             0
ATOM    199    H   1     1     -13.979   3.341  52.198  0.00  0.00             0
ATOM    200    H   1     1     -11.284   7.588  52.068  0.00  0.00             0
ATOM    201    H   1     1     -14.124   6.274  52.067  0.00  0.00             0
ATOM    202    H   1     1     -11.782   1.914  51.994  0.00  0.00             0
ATOM    203    H   1     1     -10.965   3.596  50.928  0.00  0.00             0
ATOM    204    H   1     1     -14.009   8.518  51.271  0.00  0.00             0
ATOM    205   Al   1     1     -14.018   8.420  42.658  0.00  0.00             0
ATOM    206   Al   1     1     -11.440  12.966  42.749  0.00  0.00             0
ATOM    207   Al   1     1     -11.417   6.979  42.897  0.00  0.00             0
ATOM    208   Al   1     1     -13.846  11.327  42.859  0.00  0.00             0
ATOM    209   Si   1     1      -9.655   6.942  40.159  0.00  0.00             0
ATOM    210   Si   1     1     -12.214  11.564  39.997  0.00  0.00             0
ATOM    211   Si   1     1     -12.302   5.332  40.117  0.00  0.00             0
ATOM    212   Si   1     1     -14.711  10.008  39.929  0.00  0.00             0
ATOM    213    O   1     1     -15.029   7.220  41.616  0.00  0.00             0
ATOM    214    O   1     1     -12.366  11.718  41.566  0.00  0.00             0
ATOM    215    O   1     1     -14.505   9.962  41.550  0.00  0.00             0
ATOM    216    O   1     1     -12.293   5.181  41.746  0.00  0.00             0
ATOM    217    O   1     1     -14.570   8.504  39.459  0.00  0.00             0
ATOM    218    O   1     1     -12.033   3.956  39.593  0.00  0.00             0
ATOM    219    O   1     1     -13.666   5.967  39.729  0.00  0.00             0
ATOM    220    O   1     1     -11.021  10.576  39.813  0.00  0.00             0
ATOM    221    O   1     1     -13.524  10.831  39.377  0.00  0.00             0
ATOM    222    O   1     1     -11.028   6.219  39.724  0.00  0.00             0
ATOM    223    O   1     1     -14.832  12.846  41.748  0.00  0.00             0
ATOM    224    O   1     1     -12.235   8.295  41.796  0.00  0.00             0
ATOM    225    O   1     1     -21.183   5.452  43.864  0.00  0.00             0
ATOM    226    O   1     1     -13.231   9.818  43.822  0.00  0.00             0
ATOM    227    O   1     1     -15.523   8.376  43.903  0.00  0.00             0
ATOM    228    O   1     1     -12.934  12.709  43.863  0.00  0.00             0
ATOM    229    O   1     1     -15.670  11.437  43.815  0.00  0.00             0
ATOM    230    O   1     1     -13.124   6.967  43.853  0.00  0.00             0
ATOM    231    H   1     1     -14.411   4.472  41.398  0.00  0.00             0
ATOM    232    H   1     1     -11.888   9.287  41.620  0.00  0.00             0
ATOM    233    H   1     1     -15.654   4.978  44.762  0.00  0.00             0
ATOM    234    H   1     1     -12.389   9.379  44.176  0.00  0.00             0
ATOM    235    H   1     1     -15.741   8.261  44.807  0.00  0.00             0
ATOM    236    H   1     1     -13.663   4.099  44.513  0.00  0.00             0
ATOM    237    H   1     1     -13.839   6.366  44.000  0.00  0.00             0
ATOM    238    H   1     1     -16.165  10.473  43.900  0.00  0.00             0
ATOM    239   Al   1     1     -11.757  14.988  50.051  0.00  0.00             0
ATOM    240   Al   1     1      -9.107  19.573  50.090  0.00  0.00             0
ATOM    241   Al   1     1      -9.139  13.660  49.801  0.00  0.00             0
ATOM    242   Al   1     1     -11.788  17.938  50.155  0.00  0.00             0
ATOM    243   Si   1     1      -7.415  13.734  47.031  0.00  0.00             0
ATOM    244   Si   1     1      -9.922  18.100  47.449  0.00  0.00             0
ATOM    245   Si   1     1      -9.918  12.161  46.971  0.00  0.00             0
ATOM    246   Si   1     1     -12.399  16.637  47.296  0.00  0.00             0
ATOM    247    O   1     1     -12.668  13.616  48.832  0.00  0.00             0
ATOM    248    O   1     1     -10.124  18.270  49.001  0.00  0.00             0
ATOM    249    O   1     1     -12.293  16.669  48.896  0.00  0.00             0
ATOM    250    O   1     1      -9.725  12.147  48.608  0.00  0.00             0
ATOM    251    O   1     1     -12.440  15.189  46.756  0.00  0.00             0
ATOM    252    O   1     1      -9.971  10.736  46.417  0.00  0.00             0
ATOM    253    O   1     1     -11.353  12.827  46.805  0.00  0.00             0
ATOM    254    O   1     1      -8.525  17.328  47.177  0.00  0.00             0
ATOM    255    O   1     1     -11.147  17.395  46.778  0.00  0.00             0
ATOM    256    O   1     1      -8.731  13.077  46.521  0.00  0.00             0
ATOM    257    O   1     1     -12.583  19.437  49.169  0.00  0.00             0
ATOM    258    O   1     1     -10.145  15.022  48.672  0.00  0.00             0
ATOM    259    O   1     1     -18.872  12.143  50.938  0.00  0.00             0
ATOM    260    O   1     1     -11.121  16.512  51.260  0.00  0.00             0
ATOM    261    O   1     1     -13.299  14.810  51.045  0.00  0.00             0
ATOM    262    O   1     1     -10.880  19.465  51.282  0.00  0.00             0
ATOM    263    O   1     1     -13.394  17.996  50.984  0.00  0.00             0
ATOM    264    O   1     1     -10.794  13.689  50.979  0.00  0.00             0
ATOM    265    H   1     1     -12.086  11.081  48.445  0.00  0.00             0
ATOM    266    H   1     1     -10.042  15.475  47.932  0.00  0.00             0
ATOM    267    H   1     1     -13.293  12.722  51.648  0.00  0.00             0
ATOM    268    H   1     1     -10.968  16.629  52.084  0.00  0.00             0
ATOM    269    H   1     1     -13.834  15.293  51.708  0.00  0.00             0
ATOM    270    H   1     1     -11.484  11.142  51.548  0.00  0.00             0
ATOM    271    H   1     1     -11.079  12.910  51.417  0.00  0.00             0
ATOM    272    H   1     1     -14.238  17.726  51.411  0.00  0.00             0
ATOM    273    O   1     1     -21.406   7.329  36.734  0.00  0.00             0
ATOM    274    H   1     1     -20.447   7.145  36.619  0.00  0.00             0
ATOM    275    H   1     1     -11.452   6.975  37.591  0.00  0.00             0
ATOM    276    O   1     1       3.677 -23.266  36.612  0.00  0.00             0
ATOM    277    H   1     1       4.647 -23.024  36.336  0.00  0.00             0
ATOM    278    H   1     1      13.940 -23.039  37.686  0.00  0.00             0
ATOM    279    O   1     1      27.805  27.945  30.810  0.00  0.00             0
ATOM    280    H   1     1      17.249  28.786  30.246  0.00  0.00             0
ATOM    281    H   1     1      28.410  27.495  30.110  0.00  0.00             0
ATOM    282    O   1     1       9.387  24.261  31.079  0.00  0.00             0
ATOM    283    H   1     1       9.187  23.457  30.873  0.00  0.00             0
ATOM    284    H   1     1      19.677  24.536  30.173  0.00  0.00             0
ATOM    285    O   1     1     -39.566  -6.642  33.135  0.00  0.00             0
ATOM    286    H   1     1     -40.399  -6.116  32.792  0.00  0.00             0
ATOM    287    H   1     1     -29.078  -6.170  33.753  0.00  0.00             0
ATOM    288    O   1     1      18.738 -13.807  29.278  0.00  0.00             0
ATOM    289    H   1     1      18.547 -14.300  29.977  0.00  0.00             0
ATOM    290    H   1     1      28.282 -13.256  29.196  0.00  0.00             0
ATOM    291    O   1     1       1.796  50.384  20.695  0.00  0.00             0
ATOM    292    H   1     1       1.544  50.480  19.742  0.00  0.00             0
ATOM    293    H   1     1       2.103  51.406  21.093  0.00  0.00             0
ATOM    294    O   1     1     -29.519  -1.408  14.821  0.00  0.00             0
ATOM    295    H   1     1     -30.106  -0.774  15.608  0.00  0.00             0
ATOM    296    H   1     1     -30.071  -2.312  14.581  0.00  0.00             0
ATOM    297    O   1     1     -24.066  12.422  33.066  0.00  0.00             0
ATOM    298    H   1     1     -24.780  11.915  32.718  0.00  0.00             0
ATOM    299    H   1     1     -24.497  13.009  33.809  0.00  0.00             0
ATOM    300    O   1     1      43.449  28.418  28.868  0.00  0.00             0
ATOM    301    H   1     1      44.101  27.966  29.435  0.00  0.00             0
ATOM    302    H   1     1      43.085  27.575  28.454  0.00  0.00             0
ATOM    303    O   1     1       2.322  -9.856  36.398  0.00  0.00             0
ATOM    304    H   1     1       3.074  -9.331  36.169  0.00  0.00             0
ATOM    305    H   1     1       1.678  -9.519  35.893  0.00  0.00             0
ATOM    306    O   1     1     -15.411   1.907  30.054  0.00  0.00             0
ATOM    307    H   1     1     -15.078   1.287  29.441  0.00  0.00             0
ATOM    308    H   1     1     -16.364   2.084  29.626  0.00  0.00             0
ATOM    309    O   1     1      16.616 -20.287  14.570  0.00  0.00             0
ATOM    310    H   1     1      17.299 -19.757  14.761  0.00  0.00             0
ATOM    311    H   1     1      15.942 -19.581  14.416  0.00  0.00             0
ATOM    312    O   1     1      31.310  13.224  24.618  0.00  0.00             0
ATOM    313    H   1     1      31.591  13.723  25.219  0.00  0.00             0
ATOM    314    H   1     1      31.837  12.279  24.539  0.00  0.00             0
ATOM    315    O   1     1     -19.082  22.407  34.000  0.00  0.00             0
ATOM    316    H   1     1     -19.128  23.190  33.382  0.00  0.00             0
ATOM    317    H   1     1     -18.528  22.731  34.696  0.00  0.00             0
ATOM    318    O   1     1       7.068  23.275  33.317  0.00  0.00             0
ATOM    319    H   1     1       7.296  22.481  33.963  0.00  0.00             0
ATOM    320    H   1     1       7.555  24.068  33.607  0.00  0.00             0
ATOM    321    O   1     1      46.402  15.875  31.247  0.00  0.00             0
ATOM    322    H   1     1      46.959  15.792  32.065  0.00  0.00             0
ATOM    323    H   1     1      46.270  15.042  31.186  0.00  0.00             0
ATOM    324    O   1     1      11.864  -2.283  34.112  0.00  0.00             0
ATOM    325    H   1     1      11.472  -1.734  34.861  0.00  0.00             0
ATOM    326    H   1     1      11.141  -2.267  33.533  0.00  0.00             0
ATOM    327    O   1     1      -8.400  17.285  21.494  0.00  0.00             0
ATOM    328    H   1     1      -8.040  18.084  21.100  0.00  0.00             0
ATOM    329    H   1     1       2.263  -0.841  22.287  0.00  0.00             0
ATOM    330    O   1     1      -0.193  39.273  25.362  0.00  0.00             0
ATOM    331    H   1     1      -0.598  38.905  24.519  0.00  0.00             0
ATOM    332    H   1     1      10.268  38.718  26.032  0.00  0.00             0
ATOM    333    O   1     1      16.918   1.257  22.959  0.00  0.00             0
ATOM    334    H   1     1       7.624   1.734  23.007  0.00  0.00             0
ATOM    335    H   1     1      16.845   0.657  23.695  0.00  0.00             0
ATOM    336    O   1     1      -7.240   8.501  17.792  0.00  0.00             0
ATOM    337    H   1     1      -7.206   7.596  18.255  0.00  0.00             0
ATOM    338    H   1     1       3.400   9.061  18.534  0.00  0.00             0
ATOM    339    O   1     1      15.384  40.321  17.804  0.00  0.00             0
ATOM    340    H   1     1       4.558  40.968  18.120  0.00  0.00             0
ATOM    341    H   1     1      16.027  40.830  17.188  0.00  0.00             0
ATOM    342    O   1     1       4.729  58.788  25.290  0.00  0.00             0
ATOM    343    H   1     1       4.734  57.983  24.995  0.00  0.00             0
ATOM    344    H   1     1      15.930  58.643  25.515  0.00  0.00             0
ATOM    345    O   1     1      35.258 -22.523  30.299  0.00  0.00             0
ATOM    346    H   1     1      35.084 -23.204  31.052  0.00  0.00             0
ATOM    347    H   1     1      34.845 -40.600  29.366  0.00  0.00             0
ATOM    348    O   1     1      54.851   0.767  35.887  0.00  0.00             0
ATOM    349    H   1     1      55.654   1.130  35.597  0.00  0.00             0
ATOM    350    H   1     1      55.166  -0.065  35.386  0.00  0.00             0
ATOM    351    O   1     1      37.507 -22.056  26.984  0.00  0.00             0
ATOM    352    H   1     1      38.245 -21.355  27.028  0.00  0.00             0
ATOM    353    H   1     1      36.680 -21.721  26.616  0.00  0.00             0
ATOM    354    O   1     1      11.255  -0.287  25.374  0.00  0.00             0
ATOM    355    H   1     1      11.608  -1.150  25.262  0.00  0.00             0
ATOM    356    H   1     1      10.454  -0.210  24.827  0.00  0.00             0
ATOM    357    O   1     1      -1.045  -6.245  20.501  0.00  0.00             0
ATOM    358    H   1     1      -0.909  -5.389  20.964  0.00  0.00             0
ATOM    359    H   1     1      -1.057  -7.039  21.301  0.00  0.00             0
ATOM    360    O   1     1      -4.357  22.791  13.880  0.00  0.00             0
ATOM    361    H   1     1      -4.807  21.967  14.140  0.00  0.00             0
ATOM    362    H   1     1      -3.740  22.614  13.242  0.00  0.00             0
ATOM    363    O   1     1      52.228 -18.028  17.270  0.00  0.00             0
ATOM    364    H   1     1      52.865 -17.389  16.909  0.00  0.00             0
ATOM    365    H   1     1      52.483 -36.668  17.707  0.00  0.00             0
ATOM    366    O   1     1      24.880  -8.420  29.998  0.00  0.00             0
ATOM    367    H   1     1      25.808  -8.398  30.148  0.00  0.00             0
ATOM    368    H   1     1      24.730  -9.415  30.331  0.00  0.00             0
ATOM    369    O   1     1      24.363 -22.510  23.823  0.00  0.00             0
ATOM    370    H   1     1      24.619 -22.281  23.001  0.00  0.00             0
ATOM    371    H   1     1      23.871 -23.354  23.451  0.00  0.00             0
ATOM    372    O   1     1      28.194 -37.762  22.689  0.00  0.00             0
ATOM    373    H   1     1      28.158 -37.653  21.737  0.00  0.00             0
ATOM    374    H   1     1      28.857 -38.494  22.827  0.00  0.00             0
ATOM    375    O   1     1     -23.209  37.505  15.017  0.00  0.00             0
ATOM    376    H   1     1     -22.455  38.113  14.748  0.00  0.00             0
ATOM    377    H   1     1     -22.928  36.841  14.539  0.00  0.00             0
ATOM    378    O   1     1       9.157 -39.478  16.274  0.00  0.00             0
ATOM    379    H   1     1       9.782 -39.794  16.948  0.00  0.00             0
ATOM    380    H   1     1       9.563 -39.850  15.298  0.00  0.00             0
ATOM    381    O   1     1     -12.499  -9.410  32.791  0.00  0.00             0
ATOM    382    H   1     1     -12.400 -10.023  31.985  0.00  0.00             0
ATOM    383    H   1     1      -2.665  -8.887  32.104  0.00  0.00             0
ATOM    384    O   1     1      29.676 -13.741  15.427  0.00  0.00             0
ATOM    385    H   1     1      30.523 -14.116  15.416  0.00  0.00             0
ATOM    386    H   1     1      40.226 -13.020  15.994  0.00  0.00             0
ATOM    387    O   1     1      16.174   9.775  21.787  0.00  0.00             0
ATOM    388    H   1     1       6.244  10.244  20.949  0.00  0.00             0
ATOM    389    H   1     1      16.197  10.284  22.597  0.00  0.00             0
ATOM    390    O   1     1      32.261  24.672  32.524  0.00  0.00             0
ATOM    391    H   1     1      31.288  24.519  32.094  0.00  0.00             0
ATOM    392    H   1     1      42.507  25.529  32.902  0.00  0.00             0
ATOM    393    O   1     1     -34.104  -9.285  24.464  0.00  0.00             0
ATOM    394    H   1     1     -33.714  -9.251  25.269  0.00  0.00             0
ATOM    395    H   1     1     -24.671  -9.078  24.470  0.00  0.00             0
ATOM    396    O   1     1     -23.165  10.256  14.760  0.00  0.00             0
ATOM    397    H   1     1     -23.656  11.117  14.783  0.00  0.00             0
ATOM    398    H   1     1     -11.895  10.294  14.903  0.00  0.00             0
ATOM    399    O   1     1      21.382 -32.490  29.211  0.00  0.00             0
ATOM    400    H   1     1      20.387 -32.216  29.159  0.00  0.00             0
ATOM    401    H   1     1      21.296 -32.951  30.222  0.00  0.00             0
ATOM    402    O   1     1      -0.610  30.552  32.314  0.00  0.00             0
ATOM    403    H   1     1      -1.508  30.149  32.781  0.00  0.00             0
ATOM    404    H   1     1      -0.943  30.690  31.427  0.00  0.00             0
ATOM    405    O   1     1      34.978   6.180  27.846  0.00  0.00             0
ATOM    406    H   1     1      34.139   6.601  27.882  0.00  0.00             0
ATOM    407    H   1     1      35.040   5.702  26.953  0.00  0.00             0
ATOM    408    O   1     1      45.925  64.602  25.823  0.00  0.00             0
ATOM    409    H   1     1      46.355  63.907  26.474  0.00  0.00             0
ATOM    410    H   1     1      46.640  64.748  25.283  0.00  0.00             0
ATOM    411    O   1     1      -6.565  37.569  25.903  0.00  0.00             0
ATOM    412    H   1     1      -6.534  38.283  26.415  0.00  0.00             0
ATOM    413    H   1     1      -5.851  36.958  26.110  0.00  0.00             0
ATOM    414    O   1     1      34.243  43.509  24.854  0.00  0.00             0
ATOM    415    H   1     1      34.697  42.801  25.127  0.00  0.00             0
ATOM    416    H   1     1      34.611  43.764  23.943  0.00  0.00             0
ATOM    417    O   1     1      44.440 -36.104  23.781  0.00  0.00             0
ATOM    418    H   1     1      43.903 -35.628  24.384  0.00  0.00             0
ATOM    419    H   1     1      45.437 -35.982  23.998  0.00  0.00             0
ATOM    420    O   1     1      56.408 -15.677  14.587  0.00  0.00             0
ATOM    421    H   1     1      56.118 -15.854  15.528  0.00  0.00             0
ATOM    422    H   1     1      57.189 -15.605  14.666  0.00  0.00             0
ATOM    423    O   1     1     -16.163  20.580  23.487  0.00  0.00             0
ATOM    424    H   1     1     -15.393  20.105  23.190  0.00  0.00             0
ATOM    425    H   1     1     -16.163  20.220  24.495  0.00  0.00             0
ATOM    426    O   1     1       9.769  17.810  23.131  0.00  0.00             0
ATOM    427    H   1     1       9.179  17.096  22.760  0.00  0.00             0
ATOM    428    H   1     1      10.649  17.810  22.708  0.00  0.00             0
ATOM    429    O   1     1      55.581  49.024  27.523  0.00  0.00             0
ATOM    430    H   1     1      55.645  48.334  26.981  0.00  0.00             0
ATOM    431    H   1     1      54.611  49.071  27.894  0.00  0.00             0
ATOM    432    O   1     1      26.918 -40.927  16.248  0.00  0.00             0
ATOM    433    H   1     1      27.423 -41.263  17.009  0.00  0.00             0
ATOM    434    H   1     1      27.371 -40.181  15.658  0.00  0.00             0
ATOM    435    O   1     1     -17.154   3.517  28.563  0.00  0.00             0
ATOM    436    H   1     1     -18.038   3.646  28.823  0.00  0.00             0
ATOM    437    H   1     1      -6.387   4.404  28.601  0.00  0.00             0
ATOM    438    O   1     1      65.823  10.238  19.867  0.00  0.00             0
ATOM    439    H   1     1      65.188  10.759  19.747  0.00  0.00             0
ATOM    440    H   1     1      76.272  10.114  20.870  0.00  0.00             0
ATOM    441    O   1     1       5.886 -12.585  36.963  0.00  0.00             0
ATOM    442    H   1     1      -4.043 -11.969  36.407  0.00  0.00             0
ATOM    443    H   1     1       4.933 -12.748  36.707  0.00  0.00             0
ATOM    444    O   1     1     -15.377 -62.234  27.660  0.00  0.00             0
ATOM    445    H   1     1     -14.932 -62.949  27.923  0.00  0.00             0
ATOM    446    H   1     1      -5.590 -62.102  28.486  0.00  0.00             0
ATOM    447    O   1     1     -12.272  18.079  34.235  0.00  0.00             0
ATOM    448    H   1     1     -23.020  18.817  34.530  0.00  0.00             0
ATOM    449    H   1     1     -11.809  18.281  33.383  0.00  0.00             0
ATOM    450    O   1     1      52.414  22.148  18.238  0.00  0.00             0
ATOM    451    H   1     1      51.932  22.835  17.820  0.00  0.00             0
ATOM    452    H   1     1      62.093  21.812  18.866  0.00  0.00             0
ATOM    453    O   1     1      16.774   0.512  17.718  0.00  0.00             0
ATOM    454    H   1     1      16.665   0.646  18.654  0.00  0.00             0
ATOM    455    H   1     1      17.570   0.921  17.514  0.00  0.00             0
ATOM    456    O   1     1      -7.384   9.922  14.030  0.00  0.00             0
ATOM    457    H   1     1      -7.134   9.198  14.667  0.00  0.00             0
ATOM    458    H   1     1      -6.849  10.806  14.409  0.00  0.00             0
ATOM    459    O   1     1      39.016 -23.704  25.516  0.00  0.00             0
ATOM    460    H   1     1      39.821 -23.151  25.405  0.00  0.00             0
ATOM    461    H   1     1      38.558 -23.394  26.217  0.00  0.00             0
ATOM    462    O   1     1     -22.479  26.317  28.945  0.00  0.00             0
ATOM    463    H   1     1     -22.735  25.403  28.587  0.00  0.00             0
ATOM    464    H   1     1     -21.875  26.608  28.199  0.00  0.00             0
ATOM    465    O   1     1      -8.526 -42.579  24.336  0.00  0.00             0
ATOM    466    H   1     1      -7.798 -42.826  24.930  0.00  0.00             0
ATOM    467    H   1     1      -9.012 -43.229  24.408  0.00  0.00             0
ATOM    468    O   1     1     -24.477   9.079  17.503  0.00  0.00             0
ATOM    469    H   1     1     -24.511   8.775  16.669  0.00  0.00             0
ATOM    470    H   1     1     -25.201   8.550  17.995  0.00  0.00             0
ATOM    471    O   1     1      48.832 -29.600  23.057  0.00  0.00             0
ATOM    472    H   1     1      48.544 -28.481  23.241  0.00  0.00             0
ATOM    473    H   1     1      49.390 -29.341  22.142  0.00  0.00             0
ATOM    474    O   1     1      40.802 -23.905  36.732  0.00  0.00             0
ATOM    475    H   1     1      41.144 -24.869  36.704  0.00  0.00             0
ATOM    476    H   1     1      41.377 -23.462  36.397  0.00  0.00             0
ATOM    477    O   1     1       8.702 -26.238  26.475  0.00  0.00             0
ATOM    478    H   1     1       8.260 -25.484  26.164  0.00  0.00             0
ATOM    479    H   1     1       9.516 -26.186  25.891  0.00  0.00             0
ATOM    480    O   1     1      -4.185  36.043  25.693  0.00  0.00             0
ATOM    481    H   1     1      -3.669  36.621  26.068  0.00  0.00             0
ATOM    482    H   1     1      -3.700  35.239  25.859  0.00  0.00             0
ATOM    483    O   1     1       1.650 -31.607  23.536  0.00  0.00             0
ATOM    484    H   1     1       1.120 -31.826  24.341  0.00  0.00             0
ATOM    485    H   1     1       2.418 -32.134  23.472  0.00  0.00             0
ATOM    486    O   1     1     -27.906   0.380  31.281  0.00  0.00             0
ATOM    487    H   1     1     -27.195   0.681  30.851  0.00  0.00             0
ATOM    488    H   1     1     -27.616  -0.277  31.813  0.00  0.00             0
ATOM    489    O   1     1      -8.891  17.155  29.408  0.00  0.00             0
ATOM    490    H   1     1      -8.191  17.469  29.935  0.00  0.00             0
ATOM    491    H   1     1       0.443  -0.612  29.755  0.00  0.00             0
ATOM    492    O   1     1      -2.452 -37.372  27.120  0.00  0.00             0
ATOM    493    H   1     1      -3.044 -37.045  27.595  0.00  0.00             0
ATOM    494    H   1     1       8.804 -36.814  27.239  0.00  0.00             0
ATOM    495    O   1     1     -21.518 -21.846  22.125  0.00  0.00             0
ATOM    496    H   1     1     -30.950 -21.556  21.663  0.00  0.00             0
ATOM    497    H   1     1     -21.096 -21.968  22.955  0.00  0.00             0
ATOM    498    O   1     1      -1.178 -34.879  19.060  0.00  0.00             0
ATOM    499    H   1     1      -1.683 -35.764  19.058  0.00  0.00             0
ATOM    500    H   1     1       9.820 -35.229  18.722  0.00  0.00             0
ATOM    501    O   1     1     -11.638  19.451  31.745  0.00  0.00             0
ATOM    502    H   1     1     -12.356  20.169  31.964  0.00  0.00             0
ATOM    503    H   1     1      -0.386  19.852  31.612  0.00  0.00             0
ATOM    504    O   1     1      11.631  14.214  28.577  0.00  0.00             0
ATOM    505    H   1     1      10.949  13.586  29.087  0.00  0.00             0
ATOM    506    H   1     1      21.920  15.118  28.944  0.00  0.00             0
ATOM    507    O   1     1      59.077  22.766  25.607  0.00  0.00             0
ATOM    508    H   1     1      59.845  22.149  25.708  0.00  0.00             0
ATOM    509    H   1     1      59.187   5.536  24.961  0.00  0.00             0
ATOM    510    O   1     1      37.798 -32.325  31.566  0.00  0.00             0
ATOM    511    H   1     1      37.530 -31.619  32.197  0.00  0.00             0
ATOM    512    H   1     1      37.089 -32.956  31.424  0.00  0.00             0
ATOM    513    O   1     1     -34.023   5.777  16.617  0.00  0.00             0
ATOM    514    H   1     1     -34.023   5.223  15.818  0.00  0.00             0
ATOM    515    H   1     1     -34.436   6.467  16.159  0.00  0.00             0
ATOM    516    O   1     1      23.228 -11.906  18.964  0.00  0.00             0
ATOM    517    H   1     1      22.413 -12.353  18.676  0.00  0.00             0
ATOM    518    H   1     1      22.952 -11.807  19.818  0.00  0.00             0
ATOM    519    O   1     1      33.185  33.074  25.313  0.00  0.00             0
ATOM    520    H   1     1      33.845  33.282  25.923  0.00  0.00             0
ATOM    521    H   1     1      33.550  32.317  24.661  0.00  0.00             0
ATOM    522    O   1     1      14.606  19.709  17.028  0.00  0.00             0
ATOM    523    H   1     1      15.264  18.987  17.124  0.00  0.00             0
ATOM    524    H   1     1      15.115  20.381  17.128  0.00  0.00             0
ATOM    525    O   1     1      66.128  -0.462  14.679  0.00  0.00             0
ATOM    526    H   1     1      65.190  -0.658  14.331  0.00  0.00             0
ATOM    527    H   1     1      66.287 -17.302  14.531  0.00  0.00             0
ATOM    528    O   1     1      14.335  50.235  15.057  0.00  0.00             0
ATOM    529    H   1     1      13.837  51.158  15.360  0.00  0.00             0
ATOM    530    H   1     1      15.192  50.400  14.916  0.00  0.00             0
ATOM    531    O   1     1      22.203  -4.821  35.147  0.00  0.00             0
ATOM    532    H   1     1      23.059  -4.956  35.808  0.00  0.00             0
ATOM    533    H   1     1      22.290  -4.004  34.747  0.00  0.00             0
ATOM    534    O   1     1     -11.410  38.334  23.071  0.00  0.00             0
ATOM    535    H   1     1     -10.890  38.806  22.373  0.00  0.00             0
ATOM    536    H   1     1     -10.962  37.278  23.168  0.00  0.00             0
ATOM    537    O   1     1       8.515 -19.040  15.461  0.00  0.00             0
ATOM    538    H   1     1       8.869 -19.961  15.880  0.00  0.00             0
ATOM    539    H   1     1       8.827 -18.301  15.845  0.00  0.00             0
ATOM    540    O   1     1       1.589 -38.492  17.898  0.00  0.00             0
ATOM    541    H   1     1       2.563 -38.135  17.782  0.00  0.00             0
ATOM    542    H   1     1       1.656 -39.502  17.763  0.00  0.00             0
ATOM    543    O   1     1     -24.022  30.091  29.190  0.00  0.00             0
ATOM    544    H   1     1     -24.533  30.679  29.765  0.00  0.00             0
ATOM    545    H   1     1     -13.721  30.784  28.607  0.00  0.00             0
ATOM    546    O   1     1     -11.272  15.184  32.895  0.00  0.00             0
ATOM    547    H   1     1     -11.098  14.238  32.840  0.00  0.00             0
ATOM    548    H   1     1      -0.653  15.675  32.106  0.00  0.00             0
ATOM    549    O   1     1     -10.989  24.333  17.695  0.00  0.00             0
ATOM    550    H   1     1     -21.118  25.206  17.432  0.00  0.00             0
ATOM    551    H   1     1     -12.119  24.419  17.424  0.00  0.00             0
ATOM    552    O   1     1      11.720  38.292  31.856  0.00  0.00             0
ATOM    553    H   1     1      12.533  37.676  31.777  0.00  0.00             0
ATOM    554    H   1     1      22.370  38.961  32.270  0.00  0.00             0
ATOM    555    O   1     1      61.311  12.186  29.504  0.00  0.00             0
ATOM    556    H   1     1      50.204  11.913  29.119  0.00  0.00             0
ATOM    557    H   1     1      62.031  11.753  29.007  0.00  0.00             0
ATOM    558    O   1     1      44.949  -1.728  27.376  0.00  0.00             0
ATOM    559    H   1     1      44.909  -2.866  27.416  0.00  0.00             0
ATOM    560    H   1     1      54.556  -1.397  27.830  0.00  0.00             0
ATOM    561    O   1     1     -25.028 -16.674  20.430  0.00  0.00             0
ATOM    562    H   1     1     -24.670 -17.033  21.253  0.00  0.00             0
ATOM    563    H   1     1     -24.840 -15.593  20.292  0.00  0.00             0
ATOM    564    O   1     1     -24.939 -18.519  28.963  0.00  0.00             0
ATOM    565    H   1     1     -25.128 -18.659  29.899  0.00  0.00             0
ATOM    566    H   1     1     -25.527 -19.174  28.629  0.00  0.00             0
ATOM    567    O   1     1     -14.706  31.773  35.161  0.00  0.00             0
ATOM    568    H   1     1     -13.788  31.736  35.586  0.00  0.00             0
ATOM    569    H   1     1     -14.542  32.668  34.832  0.00  0.00             0
ATOM    570    O   1     1      10.907  -8.695  17.156  0.00  0.00             0
ATOM    571    H   1     1      11.846  -8.952  17.318  0.00  0.00             0
ATOM    572    H   1     1      10.765  -8.147  16.297  0.00  0.00             0
ATOM    573    O   1     1     -36.821  -3.877  21.186  0.00  0.00             0
ATOM    574    H   1     1     -36.269  -3.928  20.436  0.00  0.00             0
ATOM    575    H   1     1     -37.625  -3.346  20.762  0.00  0.00             0
ATOM    576    O   1     1     -30.241  26.747  24.912  0.00  0.00             0
ATOM    577    H   1     1     -29.392  26.368  25.255  0.00  0.00             0
ATOM    578    H   1     1     -30.584  26.509  24.044  0.00  0.00             0
ATOM    579    O   1     1      12.282   6.187  21.612  0.00  0.00             0
ATOM    580    H   1     1      12.164   5.417  22.164  0.00  0.00             0
ATOM    581    H   1     1      13.321   6.359  21.734  0.00  0.00             0
ATOM    582    O   1     1     -23.619  25.439  35.361  0.00  0.00             0
ATOM    583    H   1     1     -23.212  25.853  34.628  0.00  0.00             0
ATOM    584    H   1     1     -22.759  25.392  35.876  0.00  0.00             0
ATOM    585    O   1     1     -47.071 -19.412  18.107  0.00  0.00             0
ATOM    586    H   1     1     -46.562 -18.787  17.744  0.00  0.00             0
ATOM    587    H   1     1     -47.397 -18.799  18.825  0.00  0.00             0
ATOM    588    O   1     1      31.673   8.989  34.216  0.00  0.00             0
ATOM    589    H   1     1      32.128   9.890  33.915  0.00  0.00             0
ATOM    590    H   1     1      30.725   9.170  34.100  0.00  0.00             0
ATOM    591    O   1     1      28.399  16.414  19.325  0.00  0.00             0
ATOM    592    H   1     1      28.068  16.784  18.407  0.00  0.00             0
ATOM    593    H   1     1      28.106  15.564  19.379  0.00  0.00             0
ATOM    594    O   1     1      57.122  15.531  24.599  0.00  0.00             0
ATOM    595    H   1     1      57.732  15.777  23.882  0.00  0.00             0
ATOM    596    H   1     1      56.416  15.025  24.249  0.00  0.00             0
ATOM    597    O   1     1     -10.037 -24.683  15.065  0.00  0.00             0
ATOM    598    H   1     1      -9.662 -24.194  15.889  0.00  0.00             0
ATOM    599    H   1     1       0.983 -25.094  14.601  0.00  0.00             0
ATOM    600    O   1     1      -9.748 -12.027  26.083  0.00  0.00             0
ATOM    601    H   1     1      -9.195 -11.934  25.346  0.00  0.00             0
ATOM    602    H   1     1       0.243 -12.970  26.113  0.00  0.00             0
ATOM    603    O   1     1       6.748 -49.888  20.050  0.00  0.00             0
ATOM    604    H   1     1      -3.939 -49.442  20.869  0.00  0.00             0
ATOM    605    H   1     1       6.350 -49.428  19.398  0.00  0.00             0
ATOM    606    O   1     1      20.376  16.631  36.090  0.00  0.00             0
ATOM    607    H   1     1      19.743  16.856  35.454  0.00  0.00             0
ATOM    608    H   1     1      30.997  17.291  36.810  0.00  0.00             0
ATOM    609    O   1     1      46.645   4.840  22.079  0.00  0.00             0
ATOM    610    H   1     1      35.914   4.284  22.541  0.00  0.00             0
ATOM    611    H   1     1      47.467   5.218  22.594  0.00  0.00             0
ATOM    612    O   1     1     -19.234  28.838  19.302  0.00  0.00             0
ATOM    613    H   1     1     -19.486  27.980  18.667  0.00  0.00             0
ATOM    614    H   1     1      -9.703  28.817  19.861  0.00  0.00             0
ATOM    615    O   1     1     -30.683  -4.266  13.878  0.00  0.00             0
ATOM    616    H   1     1     -30.771  -4.131  13.015  0.00  0.00             0
ATOM    617    H   1     1     -30.718  -5.209  14.065  0.00  0.00             0
ATOM    618    O   1     1      -4.142  -6.268  23.815  0.00  0.00             0
ATOM    619    H   1     1      -4.628  -5.453  23.487  0.00  0.00             0
ATOM    620    H   1     1      -3.255  -6.047  24.310  0.00  0.00             0
ATOM    621    O   1     1     -22.613  14.225  36.446  0.00  0.00             0
ATOM    622    H   1     1     -22.301  13.229  36.840  0.00  0.00             0
ATOM    623    H   1     1     -21.984  14.914  36.603  0.00  0.00             0
ATOM    624    O   1     1      60.472   9.546  22.566  0.00  0.00             0
ATOM    625    H   1     1      60.295   8.873  22.207  0.00  0.00             0
ATOM    626    H   1     1      59.723   9.742  23.185  0.00  0.00             0
ATOM    627    O   1     1     -21.244 -14.958  35.316  0.00  0.00             0
ATOM    628    H   1     1     -20.553 -14.392  34.703  0.00  0.00             0
ATOM    629    H   1     1     -20.866 -15.667  35.867  0.00  0.00             0
ATOM    630    O   1     1     -27.764 -16.643  19.956  0.00  0.00             0
ATOM    631    H   1     1     -27.649 -16.066  19.099  0.00  0.00             0
ATOM    632    H   1     1     -26.766 -16.705  20.458  0.00  0.00             0
ATOM    633    O   1     1     -37.397  -5.872  15.774  0.00  0.00             0
ATOM    634    H   1     1     -37.570  -4.981  15.437  0.00  0.00             0
ATOM    635    H   1     1     -36.423  -5.597  16.104  0.00  0.00             0
ATOM    636    O   1     1       7.193  28.885  35.629  0.00  0.00             0
ATOM    637    H   1     1       7.229  29.283  34.764  0.00  0.00             0
ATOM    638    H   1     1       8.149  28.998  35.964  0.00  0.00             0
ATOM    639    O   1     1     -13.979 -11.486  28.046  0.00  0.00             0
ATOM    640    H   1     1     -13.719 -12.106  27.381  0.00  0.00             0
ATOM    641    H   1     1     -14.825 -11.432  28.163  0.00  0.00             0
ATOM    642    O   1     1       9.344   7.046  20.733  0.00  0.00             0
ATOM    643    H   1     1      10.307   7.117  20.811  0.00  0.00             0
ATOM    644    H   1     1       9.268   6.524  20.001  0.00  0.00             0
ATOM    645    O   1     1      -5.730   7.453  22.333  0.00  0.00             0
ATOM    646    H   1     1      -5.297   6.558  22.575  0.00  0.00             0
ATOM    647    H   1     1      -5.387   8.106  21.672  0.00  0.00             0
ATOM    648    O   1     1       7.006   3.362  35.100  0.00  0.00             0
ATOM    649    H   1     1       6.873   3.709  35.977  0.00  0.00             0
ATOM    650    H   1     1       8.010   3.103  35.289  0.00  0.00             0
ATOM    651    O   1     1       4.104  17.003  33.702  0.00  0.00             0
ATOM    652    H   1     1       4.752  16.472  33.291  0.00  0.00             0
ATOM    653    H   1     1      13.462  -1.387  33.604  0.00  0.00             0
ATOM    654    O   1     1      14.326  25.119  31.406  0.00  0.00             0
ATOM    655    H   1     1      14.419  25.479  32.229  0.00  0.00             0
ATOM    656    H   1     1      23.843  24.592  31.438  0.00  0.00             0
ATOM    657    O   1     1      50.977 -14.687  20.358  0.00  0.00             0
ATOM    658    H   1     1      40.585 -15.682  19.962  0.00  0.00             0
ATOM    659    H   1     1      49.983 -14.353  20.361  0.00  0.00             0
ATOM    660    O   1     1      -2.987  55.856  27.110  0.00  0.00             0
ATOM    661    H   1     1      -2.703  56.618  27.550  0.00  0.00             0
ATOM    662    H   1     1       8.206  55.355  27.385  0.00  0.00             0
ATOM    663    O   1     1      27.334  16.004  33.534  0.00  0.00             0
ATOM    664    H   1     1      17.672  15.392  33.209  0.00  0.00             0
ATOM    665    H   1     1      27.829  16.900  33.656  0.00  0.00             0
ATOM    666    O   1     1      22.126  -5.276  17.166  0.00  0.00             0
ATOM    667    H   1     1      23.230  -5.375  17.035  0.00  0.00             0
ATOM    668    H   1     1      32.335  -5.745  17.994  0.00  0.00             0
ATOM    669    O   1     1      22.337  78.968  28.120  0.00  0.00             0
ATOM    670    H   1     1      21.862  78.371  27.369  0.00  0.00             0
ATOM    671    H   1     1      21.617  61.254  28.743  0.00  0.00             0
ATOM    672    O   1     1      28.874  47.053  17.840  0.00  0.00             0
ATOM    673    H   1     1      28.427  46.150  17.950  0.00  0.00             0
ATOM    674    H   1     1      29.436  47.257  18.566  0.00  0.00             0
ATOM    675    O   1     1      16.133 -21.654  18.465  0.00  0.00             0
ATOM    676    H   1     1      16.162 -22.008  17.530  0.00  0.00             0
ATOM    677    H   1     1      15.669 -20.942  18.342  0.00  0.00             0
ATOM    678    O   1     1      19.330  -0.727  30.040  0.00  0.00             0
ATOM    679    H   1     1      19.161   0.094  30.538  0.00  0.00             0
ATOM    680    H   1     1      18.584  -0.887  29.548  0.00  0.00             0
ATOM    681    O   1     1     -24.607 -10.277  14.941  0.00  0.00             0
ATOM    682    H   1     1     -24.082  -9.655  14.594  0.00  0.00             0
ATOM    683    H   1     1     -24.909 -10.880  14.189  0.00  0.00             0
ATOM    684    O   1     1     -26.505  -8.118  35.944  0.00  0.00             0
ATOM    685    H   1     1     -26.896  -7.372  36.361  0.00  0.00             0
ATOM    686    H   1     1     -25.502  -8.045  35.961  0.00  0.00             0
ATOM    687    O   1     1      71.377 -17.175  27.460  0.00  0.00             0
ATOM    688    H   1     1      71.724 -17.325  28.311  0.00  0.00             0
ATOM    689    H   1     1      72.022 -35.352  26.881  0.00  0.00             0
ATOM    690    O   1     1      52.331 -34.466  36.913  0.00  0.00             0
ATOM    691    H   1     1      53.134 -34.761  36.373  0.00  0.00             0
ATOM    692    H   1     1      52.764 -33.877  37.631  0.00  0.00             0
ATOM    693    O   1     1     -48.036   5.664  35.806  0.00  0.00             0
ATOM    694    H   1     1     -47.571   5.925  35.140  0.00  0.00             0
ATOM    695    H   1     1     -48.520   6.364  36.355  0.00  0.00             0
ATOM    696    O   1     1      45.387  11.326  32.209  0.00  0.00             0
ATOM    697    H   1     1      45.497  10.661  31.449  0.00  0.00             0
ATOM    698    H   1     1      44.442  11.280  32.506  0.00  0.00             0
ATOM    699    O   1     1      35.351  -9.755  33.690  0.00  0.00             0
ATOM    700    H   1     1      36.260 -10.142  33.920  0.00  0.00             0
ATOM    701    H   1     1      34.965  -9.191  34.253  0.00  0.00             0
ATOM    702    O   1     1      32.228 -15.290  16.064  0.00  0.00             0
ATOM    703    H   1     1      33.161 -15.557  16.187  0.00  0.00             0
ATOM    704    H   1     1      32.361 -14.774  16.842  0.00  0.00             0
ATOM    705   Al   1     1       4.430  18.379   8.479  0.00  0.00             0
ATOM    706   Al   1     1       1.989  13.958   8.271  0.00  0.00             0
ATOM    707   Al   1     1       1.931  19.965   8.473  0.00  0.00             0
ATOM    708   Al   1     1       4.545  15.377   8.429  0.00  0.00             0
ATOM    709   Si   1     1       0.242  19.883  11.144  0.00  0.00             0
ATOM    710   Si   1     1       2.762  15.349  11.140  0.00  0.00             0
ATOM    711   Si   1     1       2.749  21.367  11.268  0.00  0.00             0
ATOM    712   Si   1     1       5.286  16.849  11.268  0.00  0.00             0
ATOM    713    O   1     1       5.483  19.586   9.636  0.00  0.00             0
ATOM    714    O   1     1       2.832  15.203   9.538  0.00  0.00             0
ATOM    715    O   1     1       5.173  16.870   9.618  0.00  0.00             0
ATOM    716    O   1     1       2.649  21.400   9.646  0.00  0.00             0
ATOM    717    O   1     1       5.230  18.315  11.701  0.00  0.00             0
ATOM    718    O   1     1       2.698  22.866  11.699  0.00  0.00             0
ATOM    719    O   1     1       4.097  20.676  11.546  0.00  0.00             0
ATOM    720    O   1     1       1.514  16.177  11.479  0.00  0.00             0
ATOM    721    O   1     1       4.004  16.063  11.645  0.00  0.00             0
ATOM    722    O   1     1       1.551  20.562  11.668  0.00  0.00             0
ATOM    723    O   1     1       5.447  14.067   9.557  0.00  0.00             0
ATOM    724    O   1     1       2.856  18.643   9.727  0.00  0.00             0
ATOM    725    O   1     1       1.225  21.413   7.404  0.00  0.00             0
ATOM    726    O   1     1       3.887  16.878   7.407  0.00  0.00             0
ATOM    727    O   1     1       6.064  18.626   7.347  0.00  0.00             0
ATOM    728    O   1     1       3.648  14.148   7.346  0.00  0.00             0
ATOM    729    O   1     1       6.093  15.398   7.420  0.00  0.00             0
ATOM    730    O   1     1       3.646  19.713   7.479  0.00  0.00             0
ATOM    731    H   1     1       4.778  22.431  10.092  0.00  0.00             0
ATOM    732    H   1     1       2.539  18.104  10.458  0.00  0.00             0
ATOM    733    H   1     1       5.991  21.414   6.543  0.00  0.00             0
ATOM    734    H   1     1       3.911  17.383   6.513  0.00  0.00             0
ATOM    735    H   1     1       6.445  18.319   6.427  0.00  0.00             0
ATOM    736    H   1     1       3.835  23.062   6.280  0.00  0.00             0
ATOM    737    H   1     1       4.191  20.512   7.031  0.00  0.00             0
ATOM    738    H   1     1       6.370  16.252   7.126  0.00  0.00             0
ATOM    739   Al   1     1      10.680  12.946   1.310  0.00  0.00             0
ATOM    740   Al   1     1       8.044   8.444   1.254  0.00  0.00             0
ATOM    741   Al   1     1       8.437  14.788   1.034  0.00  0.00             0
ATOM    742   Al   1     1      10.527  10.002   1.194  0.00  0.00             0
ATOM    743   Si   1     1       6.312  14.377   3.997  0.00  0.00             0
ATOM    744   Si   1     1       9.017   9.852   4.082  0.00  0.00             0
ATOM    745   Si   1     1       8.821  15.936   3.902  0.00  0.00             0
ATOM    746   Si   1     1      11.440  11.487   4.008  0.00  0.00             0
ATOM    747    O   1     1      11.607  14.275   2.518  0.00  0.00             0
ATOM    748    O   1     1       9.084   9.697   2.485  0.00  0.00             0
ATOM    749    O   1     1      11.336  11.595   2.475  0.00  0.00             0
ATOM    750    O   1     1       8.775  16.040   2.287  0.00  0.00             0
ATOM    751    O   1     1      11.381  12.957   4.635  0.00  0.00             0
ATOM    752    O   1     1       8.938  17.436   4.510  0.00  0.00             0
ATOM    753    O   1     1      10.138  15.242   4.200  0.00  0.00             0
ATOM    754    O   1     1       7.700  10.667   4.314  0.00  0.00             0
ATOM    755    O   1     1      10.398  10.431   4.557  0.00  0.00             0
ATOM    756    O   1     1       7.590  15.133   4.390  0.00  0.00             0
ATOM    757    O   1     1      11.705   8.805   2.271  0.00  0.00             0
ATOM    758    O   1     1       9.014  13.303   2.200  0.00  0.00             0
ATOM    759    O   1     1       7.525  16.185  -0.027  0.00  0.00             0
ATOM    760    O   1     1       9.913  11.633   0.358  0.00  0.00             0
ATOM    761    O   1     1      12.382  13.019   0.178  0.00  0.00             0
ATOM    762    O   1     1       9.750   8.669   0.256  0.00  0.00             0
ATOM    763    O   1     1      12.194  10.083   0.142  0.00  0.00             0
ATOM    764    O   1     1       9.945  14.475  -0.084  0.00  0.00             0
ATOM    765    H   1     1      11.266  16.883   2.898  0.00  0.00             0
ATOM    766    H   1     1       8.495  12.475   2.259  0.00  0.00             0
ATOM    767    H   1     1      12.467  15.705  -0.744  0.00  0.00             0
ATOM    768    H   1     1       9.085  11.843  -0.345  0.00  0.00             0
ATOM    769    H   1     1      13.290  13.089  -0.262  0.00  0.00             0
ATOM    770    H   1     1      10.258  16.909  -0.284  0.00  0.00             0
ATOM    771    H   1     1      10.356  14.178  -0.886  0.00  0.00             0
ATOM    772    H   1     1      12.082  11.061  -0.093  0.00  0.00             0
ATOM    773   Al   1     1       4.565   9.456   8.565  0.00  0.00             0
ATOM    774   Al   1     1       2.032   5.106   8.402  0.00  0.00             0
ATOM    775   Al   1     1       1.888  10.930   8.483  0.00  0.00             0
ATOM    776   Al   1     1       4.617   6.575   8.442  0.00  0.00             0
ATOM    777   Si   1     1       0.166  10.815  11.250  0.00  0.00             0
ATOM    778   Si   1     1       2.813   6.442  11.173  0.00  0.00             0
ATOM    779   Si   1     1       2.597  12.438  11.180  0.00  0.00             0
ATOM    780   Si   1     1       5.418   7.994  11.165  0.00  0.00             0
ATOM    781    O   1     1       5.394  10.738   9.683  0.00  0.00             0
ATOM    782    O   1     1       3.057   6.363   9.511  0.00  0.00             0
ATOM    783    O   1     1       5.243   7.948   9.620  0.00  0.00             0
ATOM    784    O   1     1       2.467  12.441   9.608  0.00  0.00             0
ATOM    785    O   1     1       5.248   9.491  11.690  0.00  0.00             0
ATOM    786    O   1     1       2.558  13.851  11.653  0.00  0.00             0
ATOM    787    O   1     1       4.016  11.777  11.540  0.00  0.00             0
ATOM    788    O   1     1       1.515   7.312  11.537  0.00  0.00             0
ATOM    789    O   1     1       4.168   7.125  11.651  0.00  0.00             0
ATOM    790    O   1     1       1.380  11.646  11.789  0.00  0.00             0
ATOM    791    O   1     1       5.475   5.150   9.564  0.00  0.00             0
ATOM    792    O   1     1       2.829   9.671   9.594  0.00  0.00             0
ATOM    793    O   1     1       1.336  12.511   7.325  0.00  0.00             0
ATOM    794    O   1     1       3.886   7.909   7.411  0.00  0.00             0
ATOM    795    O   1     1       6.171   9.609   7.429  0.00  0.00             0
ATOM    796    O   1     1       3.424   5.039   7.187  0.00  0.00             0
ATOM    797    O   1     1       6.212   6.311   7.395  0.00  0.00             0
ATOM    798    O   1     1       3.606  10.956   7.411  0.00  0.00             0
ATOM    799    H   1     1       5.276  13.690  10.472  0.00  0.00             0
ATOM    800    H   1     1       2.489   9.024  10.397  0.00  0.00             0
ATOM    801    H   1     1       6.483  12.476   6.396  0.00  0.00             0
ATOM    802    H   1     1       2.875   7.929   7.043  0.00  0.00             0
ATOM    803    H   1     1       5.711   9.460   6.522  0.00  0.00             0
ATOM    804    H   1     1       4.039  13.876   6.603  0.00  0.00             0
ATOM    805    H   1     1       3.986  11.968   7.369  0.00  0.00             0
ATOM    806    H   1     1       6.497   7.128   7.150  0.00  0.00             0
ATOM    807   Al   1     1      10.675   4.066   1.077  0.00  0.00             0
ATOM    808   Al   1     1       7.930  -0.251   1.224  0.00  0.00             0
ATOM    809   Al   1     1       7.927   5.523   1.255  0.00  0.00             0
ATOM    810   Al   1     1      10.650   1.165   1.159  0.00  0.00             0
ATOM    811   Si   1     1       6.376   5.347   4.046  0.00  0.00             0
ATOM    812   Si   1     1       8.859   1.028   3.992  0.00  0.00             0
ATOM    813   Si   1     1       8.960   6.833   4.041  0.00  0.00             0
ATOM    814   Si   1     1      11.379   2.516   3.986  0.00  0.00             0
ATOM    815    O   1     1      11.630   5.271   2.365  0.00  0.00             0
ATOM    816    O   1     1       8.926   0.903   2.364  0.00  0.00             0
ATOM    817    O   1     1      11.191   2.591   2.272  0.00  0.00             0
ATOM    818    O   1     1       8.711   6.922   2.500  0.00  0.00             0
ATOM    819    O   1     1      11.482   3.983   4.440  0.00  0.00             0
ATOM    820    O   1     1       8.872   8.315   4.511  0.00  0.00             0
ATOM    821    O   1     1      10.366   6.316   4.210  0.00  0.00             0
ATOM    822    O   1     1       7.559   1.696   4.301  0.00  0.00             0
ATOM    823    O   1     1      10.036   1.937   4.477  0.00  0.00             0
ATOM    824    O   1     1       7.803   5.957   4.614  0.00  0.00             0
ATOM    825    O   1     1      11.479  -0.231   2.342  0.00  0.00             0
ATOM    826    O   1     1       9.015   4.069   2.107  0.00  0.00             0
ATOM    827    O   1     1       7.479   7.028   0.130  0.00  0.00             0
ATOM    828    O   1     1      10.051   2.710  -0.107  0.00  0.00             0
ATOM    829    O   1     1      12.283   4.233   0.000  0.00  0.00             0
ATOM    830    O   1     1       9.719  -0.275   0.059  0.00  0.00             0
ATOM    831    O   1     1      12.277   0.922   0.137  0.00  0.00             0
ATOM    832    O   1     1       9.817   5.433   0.106  0.00  0.00             0
ATOM    833    H   1     1      11.051   7.870   2.404  0.00  0.00             0
ATOM    834    H   1     1       8.637   3.070   2.420  0.00  0.00             0
ATOM    835    H   1     1      12.623   7.359  -0.905  0.00  0.00             0
ATOM    836    H   1     1       9.498   3.127  -0.725  0.00  0.00             0
ATOM    837    H   1     1      11.904   3.814  -0.802  0.00  0.00             0
ATOM    838    H   1     1      10.153   7.987  -0.332  0.00  0.00             0
ATOM    839    H   1     1      10.287   6.343  -0.033  0.00  0.00             0
ATOM    840    H   1     1      12.342   1.801  -0.400  0.00  0.00             0
ATOM    841   Al   1     1      -0.703  18.333   8.404  0.00  0.00             0
ATOM    842   Al   1     1      -3.288  13.913   8.404  0.00  0.00             0
ATOM    843   Al   1     1      -3.265  19.882   8.408  0.00  0.00             0
ATOM    844   Al   1     1      -0.774  15.393   8.487  0.00  0.00             0
ATOM    845   Si   1     1      -4.896  19.792  11.222  0.00  0.00             0
ATOM    846   Si   1     1      -2.380  15.404  11.236  0.00  0.00             0
ATOM    847   Si   1     1      -2.367  21.284  11.095  0.00  0.00             0
ATOM    848   Si   1     1       0.181  16.850  11.110  0.00  0.00             0
ATOM    849    O   1     1       0.352  19.754   9.587  0.00  0.00             0
ATOM    850    O   1     1      -2.278  15.321   9.594  0.00  0.00             0
ATOM    851    O   1     1      -0.030  16.958   9.522  0.00  0.00             0
ATOM    852    O   1     1      -2.483  21.328   9.585  0.00  0.00             0
ATOM    853    O   1     1       0.238  18.339  11.702  0.00  0.00             0
ATOM    854    O   1     1      -2.455  22.796  11.675  0.00  0.00             0
ATOM    855    O   1     1      -0.990  20.666  11.481  0.00  0.00             0
ATOM    856    O   1     1      -3.663  16.219  11.516  0.00  0.00             0
ATOM    857    O   1     1      -1.092  16.125  11.633  0.00  0.00             0
ATOM    858    O   1     1      -3.646  20.587  11.644  0.00  0.00             0
ATOM    859    O   1     1       0.251  14.137   9.433  0.00  0.00             0
ATOM    860    O   1     1      -2.361  18.555   9.542  0.00  0.00             0
ATOM    861    O   1     1       6.442  21.423   7.367  0.00  0.00             0
ATOM    862    O   1     1      -1.422  16.829   7.203  0.00  0.00             0
ATOM    863    O   1     1       0.971  18.574   7.345  0.00  0.00             0
ATOM    864    O   1     1      -1.658  14.129   7.343  0.00  0.00             0
ATOM    865    O   1     1       1.043  15.282   7.249  0.00  0.00             0
ATOM    866    O   1     1      -1.664  19.592   7.266  0.00  0.00             0
ATOM    867    H   1     1      -0.076  22.110   9.589  0.00  0.00             0
ATOM    868    H   1     1      -2.885  17.667   9.676  0.00  0.00             0
ATOM    869    H   1     1       0.651  22.027   6.863  0.00  0.00             0
ATOM    870    H   1     1      -1.484  16.951   6.183  0.00  0.00             0
ATOM    871    H   1     1       1.430  17.881   6.993  0.00  0.00             0
ATOM    872    H   1     1      -0.799  22.742   7.046  0.00  0.00             0
ATOM    873    H   1     1      -1.644  20.356   6.744  0.00  0.00             0
ATOM    874    H   1     1       1.542  15.965   6.992  0.00  0.00             0
ATOM    875   Al   1     1       5.592  13.019   1.182  0.00  0.00             0
ATOM    876   Al   1     1       2.953   8.664   1.257  0.00  0.00             0
ATOM    877   Al   1     1       2.867  14.402   1.501  0.00  0.00             0
ATOM    878   Al   1     1       5.504   9.885   1.174  0.00  0.00             0
ATOM    879   Si   1     1       1.113  14.364   4.164  0.00  0.00             0
ATOM    880   Si   1     1       3.762  10.011   4.026  0.00  0.00             0
ATOM    881   Si   1     1       3.685  15.886   4.148  0.00  0.00             0
ATOM    882   Si   1     1       6.371  11.457   4.014  0.00  0.00             0
ATOM    883    O   1     1       6.378  14.319   2.414  0.00  0.00             0
ATOM    884    O   1     1       3.965   9.983   2.344  0.00  0.00             0
ATOM    885    O   1     1       6.236  11.627   2.300  0.00  0.00             0
ATOM    886    O   1     1       3.581  15.905   2.416  0.00  0.00             0
ATOM    887    O   1     1       6.274  12.905   4.494  0.00  0.00             0
ATOM    888    O   1     1       3.587  17.387   4.678  0.00  0.00             0
ATOM    889    O   1     1       4.998  15.174   4.461  0.00  0.00             0
ATOM    890    O   1     1       2.556  10.811   4.328  0.00  0.00             0
ATOM    891    O   1     1       5.183  10.594   4.493  0.00  0.00             0
ATOM    892    O   1     1       2.375  15.144   4.614  0.00  0.00             0
ATOM    893    O   1     1       6.419   8.615   2.414  0.00  0.00             0
ATOM    894    O   1     1       3.768  13.015   2.303  0.00  0.00             0
ATOM    895    O   1     1      12.542  15.863   0.282  0.00  0.00             0
ATOM    896    O   1     1       4.883  11.527   0.207  0.00  0.00             0
ATOM    897    O   1     1       7.280  13.416  -0.023  0.00  0.00             0
ATOM    898    O   1     1       4.421   8.696   0.120  0.00  0.00             0
ATOM    899    O   1     1       7.175   9.723   0.214  0.00  0.00             0
ATOM    900    O   1     1       4.594  14.387   0.230  0.00  0.00             0
ATOM    901    H   1     1       5.854  16.680   2.267  0.00  0.00             0
ATOM    902    H   1     1       3.386  12.040   2.468  0.00  0.00             0
ATOM    903    H   1     1       7.122  16.456  -0.767  0.00  0.00             0
ATOM    904    H   1     1       4.267  11.194  -0.572  0.00  0.00             0
ATOM    905    H   1     1       7.210  13.834  -0.972  0.00  0.00             0
ATOM    906    H   1     1       4.378  17.513  -0.827  0.00  0.00             0
ATOM    907    H   1     1       4.849  15.245   0.172  0.00  0.00             0
ATOM    908    H   1     1       7.457  10.633  -0.103  0.00  0.00             0
ATOM    909   Al   1     1      -0.715   9.413   8.530  0.00  0.00             0
ATOM    910   Al   1     1      -3.202   4.946   8.369  0.00  0.00             0
ATOM    911   Al   1     1      -3.285  10.986   8.592  0.00  0.00             0
ATOM    912   Al   1     1      -0.699   6.628   8.547  0.00  0.00             0
ATOM    913   Si   1     1      -4.980  10.954  11.296  0.00  0.00             0
ATOM    914   Si   1     1      -2.386   6.400  11.232  0.00  0.00             0
ATOM    915   Si   1     1      -2.458  12.430  11.209  0.00  0.00             0
ATOM    916   Si   1     1       0.168   7.863  11.278  0.00  0.00             0
ATOM    917    O   1     1       0.327  10.695   9.578  0.00  0.00             0
ATOM    918    O   1     1      -2.303   6.322   9.569  0.00  0.00             0
ATOM    919    O   1     1      -0.104   8.055   9.663  0.00  0.00             0
ATOM    920    O   1     1      -2.714  12.460   9.648  0.00  0.00             0
ATOM    921    O   1     1       0.118   9.400  11.790  0.00  0.00             0
ATOM    922    O   1     1      -2.412  13.849  11.723  0.00  0.00             0
ATOM    923    O   1     1      -1.170  11.656  11.572  0.00  0.00             0
ATOM    924    O   1     1      -3.584   7.285  11.573  0.00  0.00             0
ATOM    925    O   1     1      -1.110   7.036  11.696  0.00  0.00             0
ATOM    926    O   1     1      -3.688  11.665  11.702  0.00  0.00             0
ATOM    927    O   1     1       0.279   5.127   9.529  0.00  0.00             0
ATOM    928    O   1     1      -2.338   9.608   9.491  0.00  0.00             0
ATOM    929    O   1     1       6.428  12.405   7.327  0.00  0.00             0
ATOM    930    O   1     1      -1.262   8.044   7.361  0.00  0.00             0
ATOM    931    O   1     1       0.887   9.652   7.307  0.00  0.00             0
ATOM    932    O   1     1      -1.499   5.140   7.326  0.00  0.00             0
ATOM    933    O   1     1       1.073   6.483   7.457  0.00  0.00             0
ATOM    934    O   1     1      -1.537  10.974   7.338  0.00  0.00             0
ATOM    935    H   1     1      -0.021  13.639  10.147  0.00  0.00             0
ATOM    936    H   1     1      -2.839   8.866   9.373  0.00  0.00             0
ATOM    937    H   1     1       1.156  13.173   6.586  0.00  0.00             0
ATOM    938    H   1     1      -1.722   8.199   6.538  0.00  0.00             0
ATOM    939    H   1     1       0.673   9.829   6.372  0.00  0.00             0
ATOM    940    H   1     1      -1.422  13.392   6.620  0.00  0.00             0
ATOM    941    H   1     1      -0.900  11.741   7.374  0.00  0.00             0
ATOM    942    H   1     1       1.070   7.412   7.030  0.00  0.00             0
ATOM    943   Al   1     1       5.360   4.068   1.342  0.00  0.00             0
ATOM    944   Al   1     1       2.793  -0.442   1.341  0.00  0.00             0
ATOM    945   Al   1     1       2.822   5.774   1.154  0.00  0.00             0
ATOM    946   Al   1     1       5.315   1.186   1.144  0.00  0.00             0
ATOM    947   Si   1     1       1.284   5.481   4.056  0.00  0.00             0
ATOM    948   Si   1     1       3.651   0.901   4.038  0.00  0.00             0
ATOM    949   Si   1     1       3.816   6.946   3.821  0.00  0.00             0
ATOM    950   Si   1     1       6.185   2.426   4.029  0.00  0.00             0
ATOM    951    O   1     1       6.538   5.240   2.429  0.00  0.00             0
ATOM    952    O   1     1       3.873   0.705   2.463  0.00  0.00             0
ATOM    953    O   1     1       5.957   2.529   2.420  0.00  0.00             0
ATOM    954    O   1     1       3.594   7.097   2.289  0.00  0.00             0
ATOM    955    O   1     1       6.183   3.908   4.554  0.00  0.00             0
ATOM    956    O   1     1       3.779   8.462   4.308  0.00  0.00             0
ATOM    957    O   1     1       5.203   6.358   4.198  0.00  0.00             0
ATOM    958    O   1     1       2.325   1.783   4.288  0.00  0.00             0
ATOM    959    O   1     1       4.981   1.567   4.502  0.00  0.00             0
ATOM    960    O   1     1       2.565   6.220   4.416  0.00  0.00             0
ATOM    961    O   1     1       6.310  -0.334   2.320  0.00  0.00             0
ATOM    962    O   1     1       3.923   4.182   2.563  0.00  0.00             0
ATOM    963    O   1     1      12.527   7.116   0.043  0.00  0.00             0
ATOM    964    O   1     1       4.522   2.718   0.238  0.00  0.00             0
ATOM    965    O   1     1       7.077   4.090   0.049  0.00  0.00             0
ATOM    966    O   1     1       4.482  -0.260   0.241  0.00  0.00             0
ATOM    967    O   1     1       6.941   1.150   0.236  0.00  0.00             0
ATOM    968    O   1     1       4.506   5.451   0.392  0.00  0.00             0
ATOM    969    H   1     1       6.308   8.305   3.296  0.00  0.00             0
ATOM    970    H   1     1       3.335   3.324   2.847  0.00  0.00             0
ATOM    971    H   1     1       7.314   6.883  -0.828  0.00  0.00             0
ATOM    972    H   1     1       4.054   3.332  -0.351  0.00  0.00             0
ATOM    973    H   1     1       7.696   3.210   0.315  0.00  0.00             0
ATOM    974    H   1     1       4.586   7.909  -0.381  0.00  0.00             0
ATOM    975    H   1     1       5.231   5.930  -0.133  0.00  0.00             0
ATOM    976    H   1     1       6.794   1.209  -0.696  0.00  0.00             0
END
