# Supplementary material for: Competing Nuclear Quantum Effects and Hydrogen-Bond Jumps in Hydrated Kaolinite
Source: J Phys Chem Lett. 2023 Feb 6;14(6):1542–7. doi: 10.1021/acs.jpclett.2c03896 (PMC9940297; doi:10.1021/acs.jpclett.2c03896)
Supplement: Supplementary file 1 — jz2c03896_si_001.zip [file jz2c03896_si_001.zip › Clay_NQEs_HBond_Jumps_SI/silica-surface/QM/prod-4/init.07.pdb]

TITLE     Step:     2000000  Bead:       7 positions{angstrom}  cell{angstrom}
CRYST1   10.307   17.884   76.812  91.93 105.05  89.80 P 1           1
ATOM      1   Al   1     1     -19.118  -0.641  42.836  0.00  0.00             0
ATOM      2   Al   1     1     -16.537   3.935  42.734  0.00  0.00             0
ATOM      3   Al   1     1     -16.666  -2.262  42.835  0.00  0.00             0
ATOM      4   Al   1     1     -19.158   2.250  42.942  0.00  0.00             0
ATOM      5   Si   1     1     -14.773  -1.956  39.972  0.00  0.00             0
ATOM      6   Si   1     1     -17.376   2.617  39.936  0.00  0.00             0
ATOM      7   Si   1     1     -17.327  -3.516  39.961  0.00  0.00             0
ATOM      8   Si   1     1     -19.871   1.108  40.051  0.00  0.00             0
ATOM      9    O   1     1     -20.016  -1.810  41.672  0.00  0.00             0
ATOM     10    O   1     1     -17.424   2.719  41.643  0.00  0.00             0
ATOM     11    O   1     1     -19.662   1.077  41.613  0.00  0.00             0
ATOM     12    O   1     1     -17.234  -3.669  41.565  0.00  0.00             0
ATOM     13    O   1     1     -19.690  -0.407  39.576  0.00  0.00             0
ATOM     14    O   1     1     -17.300  -4.946  39.430  0.00  0.00             0
ATOM     15    O   1     1     -18.683  -2.738  39.741  0.00  0.00             0
ATOM     16    O   1     1     -16.153   1.734  39.672  0.00  0.00             0
ATOM     17    O   1     1     -18.680   1.918  39.507  0.00  0.00             0
ATOM     18    O   1     1     -16.177  -2.654  39.391  0.00  0.00             0
ATOM     19    O   1     1     -20.166   3.890  41.692  0.00  0.00             0
ATOM     20    O   1     1     -17.471  -0.933  41.608  0.00  0.00             0
ATOM     21    O   1     1     -16.032  -3.710  43.935  0.00  0.00             0
ATOM     22    O   1     1     -18.331   0.759  43.811  0.00  0.00             0
ATOM     23    O   1     1     -20.794  -0.497  43.832  0.00  0.00             0
ATOM     24    O   1     1     -18.226   3.781  43.940  0.00  0.00             0
ATOM     25    O   1     1     -20.801   2.339  43.885  0.00  0.00             0
ATOM     26    O   1     1     -18.299  -2.102  43.783  0.00  0.00             0
ATOM     27    H   1     1     -19.509  -4.410  41.723  0.00  0.00             0
ATOM     28    H   1     1     -17.129  -0.800  40.658  0.00  0.00             0
ATOM     29    H   1     1     -20.289  -3.273  44.332  0.00  0.00             0
ATOM     30    H   1     1     -17.387   0.631  43.657  0.00  0.00             0
ATOM     31    H   1     1     -21.048  -0.523  44.671  0.00  0.00             0
ATOM     32    H   1     1     -18.711  -5.106  44.612  0.00  0.00             0
ATOM     33    H   1     1     -18.292  -2.526  44.660  0.00  0.00             0
ATOM     34    H   1     1     -21.176   1.268  43.885  0.00  0.00             0
ATOM     35   Al   1     1     -16.986   6.042  50.057  0.00  0.00             0
ATOM     36   Al   1     1     -14.414  10.593  49.939  0.00  0.00             0
ATOM     37   Al   1     1     -14.393   4.563  50.231  0.00  0.00             0
ATOM     38   Al   1     1     -17.005   9.107  50.229  0.00  0.00             0
ATOM     39   Si   1     1     -12.606   4.702  47.289  0.00  0.00             0
ATOM     40   Si   1     1     -15.027   9.188  47.244  0.00  0.00             0
ATOM     41   Si   1     1     -15.157   3.270  47.301  0.00  0.00             0
ATOM     42   Si   1     1     -17.542   7.727  47.212  0.00  0.00             0
ATOM     43    O   1     1     -17.834   4.771  48.944  0.00  0.00             0
ATOM     44    O   1     1     -15.212   9.187  48.794  0.00  0.00             0
ATOM     45    O   1     1     -17.371   7.622  48.820  0.00  0.00             0
ATOM     46    O   1     1     -14.908   3.081  48.936  0.00  0.00             0
ATOM     47    O   1     1     -17.651   6.145  46.917  0.00  0.00             0
ATOM     48    O   1     1     -15.117   1.837  46.732  0.00  0.00             0
ATOM     49    O   1     1     -16.533   3.924  47.009  0.00  0.00             0
ATOM     50    O   1     1     -13.724   8.378  46.912  0.00  0.00             0
ATOM     51    O   1     1     -16.232   8.331  46.713  0.00  0.00             0
ATOM     52    O   1     1     -13.913   4.068  46.804  0.00  0.00             0
ATOM     53    O   1     1     -17.637  10.491  48.987  0.00  0.00             0
ATOM     54    O   1     1     -15.297   5.875  49.147  0.00  0.00             0
ATOM     55    O   1     1     -13.735   3.180  51.341  0.00  0.00             0
ATOM     56    O   1     1     -16.274   7.705  51.119  0.00  0.00             0
ATOM     57    O   1     1     -18.620   6.048  51.050  0.00  0.00             0
ATOM     58    O   1     1     -15.961  10.362  51.087  0.00  0.00             0
ATOM     59    O   1     1     -18.794   9.197  51.074  0.00  0.00             0
ATOM     60    O   1     1     -16.064   4.757  51.341  0.00  0.00             0
ATOM     61    H   1     1     -17.337   2.386  48.604  0.00  0.00             0
ATOM     62    H   1     1     -15.040   6.691  48.862  0.00  0.00             0
ATOM     63    H   1     1     -18.529   2.522  52.015  0.00  0.00             0
ATOM     64    H   1     1     -16.282   7.738  52.068  0.00  0.00             0
ATOM     65    H   1     1     -19.297   6.736  51.055  0.00  0.00             0
ATOM     66    H   1     1     -16.370   1.875  51.556  0.00  0.00             0
ATOM     67    H   1     1     -16.774   4.610  51.907  0.00  0.00             0
ATOM     68    H   1     1     -19.557   8.627  51.252  0.00  0.00             0
ATOM     69   Al   1     1     -19.111   8.472  42.941  0.00  0.00             0
ATOM     70   Al   1     1     -16.588  12.823  42.755  0.00  0.00             0
ATOM     71   Al   1     1     -16.589   6.892  42.929  0.00  0.00             0
ATOM     72   Al   1     1     -19.156  11.295  42.666  0.00  0.00             0
ATOM     73   Si   1     1     -14.792   7.047  39.979  0.00  0.00             0
ATOM     74   Si   1     1     -17.413  11.521  39.927  0.00  0.00             0
ATOM     75   Si   1     1     -17.339   5.550  40.134  0.00  0.00             0
ATOM     76   Si   1     1     -19.909   9.883  40.034  0.00  0.00             0
ATOM     77    O   1     1     -20.160   7.160  41.783  0.00  0.00             0
ATOM     78    O   1     1     -17.454  11.533  41.581  0.00  0.00             0
ATOM     79    O   1     1     -19.652   9.891  41.669  0.00  0.00             0
ATOM     80    O   1     1     -17.156   5.435  41.725  0.00  0.00             0
ATOM     81    O   1     1     -19.933   8.407  39.579  0.00  0.00             0
ATOM     82    O   1     1     -17.242   4.132  39.591  0.00  0.00             0
ATOM     83    O   1     1     -18.699   6.205  39.803  0.00  0.00             0
ATOM     84    O   1     1     -16.132  10.636  39.584  0.00  0.00             0
ATOM     85    O   1     1     -18.634  10.743  39.516  0.00  0.00             0
ATOM     86    O   1     1     -16.137   6.396  39.602  0.00  0.00             0
ATOM     87    O   1     1     -20.059  12.731  41.707  0.00  0.00             0
ATOM     88    O   1     1     -17.521   8.234  41.765  0.00  0.00             0
ATOM     89    O   1     1     -15.792   5.465  43.985  0.00  0.00             0
ATOM     90    O   1     1     -18.549   9.855  43.945  0.00  0.00             0
ATOM     91    O   1     1     -20.833   8.348  43.997  0.00  0.00             0
ATOM     92    O   1     1     -18.204  12.593  43.804  0.00  0.00             0
ATOM     93    O   1     1     -20.759  11.557  43.884  0.00  0.00             0
ATOM     94    O   1     1     -18.168   7.019  43.966  0.00  0.00             0
ATOM     95    H   1     1     -19.473   4.696  41.699  0.00  0.00             0
ATOM     96    H   1     1     -17.199   8.890  41.255  0.00  0.00             0
ATOM     97    H   1     1     -20.598   5.078  44.632  0.00  0.00             0
ATOM     98    H   1     1     -17.610  10.382  44.444  0.00  0.00             0
ATOM     99    H   1     1     -21.305   8.436  44.845  0.00  0.00             0
ATOM    100    H   1     1     -19.027   4.014  44.565  0.00  0.00             0
ATOM    101    H   1     1     -18.779   6.573  44.596  0.00  0.00             0
ATOM    102    H   1     1     -20.757  10.917  44.641  0.00  0.00             0
ATOM    103   Al   1     1     -16.910  14.866  50.018  0.00  0.00             0
ATOM    104   Al   1     1     -14.269  19.586  49.905  0.00  0.00             0
ATOM    105   Al   1     1     -14.407  13.535  50.017  0.00  0.00             0
ATOM    106   Al   1     1     -16.820  17.978  49.903  0.00  0.00             0
ATOM    107   Si   1     1     -12.578  13.717  47.234  0.00  0.00             0
ATOM    108   Si   1     1     -14.963  18.192  47.124  0.00  0.00             0
ATOM    109   Si   1     1     -15.149  12.180  47.095  0.00  0.00             0
ATOM    110   Si   1     1     -17.498  16.714  47.213  0.00  0.00             0
ATOM    111    O   1     1     -17.840  13.816  48.695  0.00  0.00             0
ATOM    112    O   1     1     -15.120  18.266  48.833  0.00  0.00             0
ATOM    113    O   1     1     -17.200  16.582  48.776  0.00  0.00             0
ATOM    114    O   1     1     -15.018  12.048  48.711  0.00  0.00             0
ATOM    115    O   1     1     -17.668  15.278  46.648  0.00  0.00             0
ATOM    116    O   1     1     -15.071  10.646  46.734  0.00  0.00             0
ATOM    117    O   1     1     -16.445  12.969  46.780  0.00  0.00             0
ATOM    118    O   1     1     -13.752  17.383  46.929  0.00  0.00             0
ATOM    119    O   1     1     -16.299  17.506  46.677  0.00  0.00             0
ATOM    120    O   1     1     -13.863  13.022  46.666  0.00  0.00             0
ATOM    121    O   1     1     -17.780  19.436  48.786  0.00  0.00             0
ATOM    122    O   1     1     -15.099  14.862  48.878  0.00  0.00             0
ATOM    123    O   1     1     -13.574  11.976  50.952  0.00  0.00             0
ATOM    124    O   1     1     -16.262  16.341  51.213  0.00  0.00             0
ATOM    125    O   1     1     -18.573  14.927  50.917  0.00  0.00             0
ATOM    126    O   1     1     -15.903  19.296  50.922  0.00  0.00             0
ATOM    127    O   1     1     -18.437  18.142  51.032  0.00  0.00             0
ATOM    128    O   1     1     -16.046  13.491  50.977  0.00  0.00             0
ATOM    129    H   1     1     -17.033  11.237  48.751  0.00  0.00             0
ATOM    130    H   1     1     -14.786  15.723  48.485  0.00  0.00             0
ATOM    131    H   1     1     -18.833  12.175  51.890  0.00  0.00             0
ATOM    132    H   1     1     -16.572  16.555  52.080  0.00  0.00             0
ATOM    133    H   1     1     -19.462  15.187  51.572  0.00  0.00             0
ATOM    134    H   1     1     -15.931  10.539  51.960  0.00  0.00             0
ATOM    135    H   1     1     -16.587  12.625  51.084  0.00  0.00             0
ATOM    136    H   1     1     -19.211  17.413  51.226  0.00  0.00             0
ATOM    137   Al   1     1     -14.159  -0.662  42.781  0.00  0.00             0
ATOM    138   Al   1     1     -11.660   3.854  42.847  0.00  0.00             0
ATOM    139   Al   1     1     -11.487  -1.962  42.761  0.00  0.00             0
ATOM    140   Al   1     1     -14.182   2.427  42.823  0.00  0.00             0
ATOM    141   Si   1     1      -9.583  -1.898  40.091  0.00  0.00             0
ATOM    142   Si   1     1     -12.160   2.450  40.107  0.00  0.00             0
ATOM    143   Si   1     1     -12.107  -3.470  39.907  0.00  0.00             0
ATOM    144   Si   1     1     -14.838   1.045  39.952  0.00  0.00             0
ATOM    145    O   1     1     -14.983  -1.959  41.564  0.00  0.00             0
ATOM    146    O   1     1     -12.377   2.521  41.676  0.00  0.00             0
ATOM    147    O   1     1     -14.638   1.007  41.644  0.00  0.00             0
ATOM    148    O   1     1     -11.941  -3.383  41.527  0.00  0.00             0
ATOM    149    O   1     1     -14.762  -0.458  39.518  0.00  0.00             0
ATOM    150    O   1     1     -12.066  -4.943  39.381  0.00  0.00             0
ATOM    151    O   1     1     -13.451  -2.806  39.712  0.00  0.00             0
ATOM    152    O   1     1     -10.900   1.646  39.746  0.00  0.00             0
ATOM    153    O   1     1     -13.552   1.821  39.506  0.00  0.00             0
ATOM    154    O   1     1     -10.933  -2.496  39.465  0.00  0.00             0
ATOM    155    O   1     1     -14.867   3.891  41.832  0.00  0.00             0
ATOM    156    O   1     1     -12.378  -0.609  41.770  0.00  0.00             0
ATOM    157    O   1     1     -21.010  -3.416  43.751  0.00  0.00             0
ATOM    158    O   1     1     -13.594   0.864  43.997  0.00  0.00             0
ATOM    159    O   1     1     -15.770  -0.964  43.903  0.00  0.00             0
ATOM    160    O   1     1     -13.230   3.681  43.871  0.00  0.00             0
ATOM    161    O   1     1     -15.817   2.596  43.758  0.00  0.00             0
ATOM    162    O   1     1     -13.068  -2.038  43.873  0.00  0.00             0
ATOM    163    H   1     1     -14.230  -4.318  41.561  0.00  0.00             0
ATOM    164    H   1     1     -12.161   0.205  41.507  0.00  0.00             0
ATOM    165    H   1     1     -15.875  -3.954  44.809  0.00  0.00             0
ATOM    166    H   1     1     -12.944   1.025  44.770  0.00  0.00             0
ATOM    167    H   1     1     -15.786  -0.529  44.724  0.00  0.00             0
ATOM    168    H   1     1     -13.501  -5.063  44.897  0.00  0.00             0
ATOM    169    H   1     1     -13.405  -2.856  44.175  0.00  0.00             0
ATOM    170    H   1     1     -16.161   2.102  44.515  0.00  0.00             0
ATOM    171   Al   1     1     -11.766   6.061  50.056  0.00  0.00             0
ATOM    172   Al   1     1      -9.276  10.737  49.886  0.00  0.00             0
ATOM    173   Al   1     1      -9.134   4.692  50.061  0.00  0.00             0
ATOM    174   Al   1     1     -11.745   9.077  49.942  0.00  0.00             0
ATOM    175   Si   1     1      -7.439   4.685  47.357  0.00  0.00             0
ATOM    176   Si   1     1      -9.870   9.280  47.139  0.00  0.00             0
ATOM    177   Si   1     1     -10.024   3.187  47.304  0.00  0.00             0
ATOM    178   Si   1     1     -12.433   7.638  47.198  0.00  0.00             0
ATOM    179    O   1     1     -12.812   4.989  48.926  0.00  0.00             0
ATOM    180    O   1     1     -10.075   9.437  48.825  0.00  0.00             0
ATOM    181    O   1     1     -12.172   7.707  48.782  0.00  0.00             0
ATOM    182    O   1     1      -9.855   3.142  48.964  0.00  0.00             0
ATOM    183    O   1     1     -12.411   6.125  46.797  0.00  0.00             0
ATOM    184    O   1     1      -9.935   1.689  46.818  0.00  0.00             0
ATOM    185    O   1     1     -11.320   3.883  46.912  0.00  0.00             0
ATOM    186    O   1     1      -8.559   8.443  46.934  0.00  0.00             0
ATOM    187    O   1     1     -11.206   8.430  46.644  0.00  0.00             0
ATOM    188    O   1     1      -8.726   3.957  46.954  0.00  0.00             0
ATOM    189    O   1     1     -12.663  10.375  48.890  0.00  0.00             0
ATOM    190    O   1     1     -10.081   5.877  48.947  0.00  0.00             0
ATOM    191    O   1     1     -18.718   3.073  51.238  0.00  0.00             0
ATOM    192    O   1     1     -10.886   7.717  51.012  0.00  0.00             0
ATOM    193    O   1     1     -13.485   5.846  51.283  0.00  0.00             0
ATOM    194    O   1     1     -10.835  10.700  50.999  0.00  0.00             0
ATOM    195    O   1     1     -13.315   9.168  51.054  0.00  0.00             0
ATOM    196    O   1     1     -10.892   4.641  50.984  0.00  0.00             0
ATOM    197    H   1     1     -12.075   2.300  49.476  0.00  0.00             0
ATOM    198    H   1     1      -9.891   6.495  48.161  0.00  0.00             0
ATOM    199    H   1     1     -13.976   3.511  52.241  0.00  0.00             0
ATOM    200    H   1     1     -11.095   7.459  51.921  0.00  0.00             0
ATOM    201    H   1     1     -14.139   6.299  51.864  0.00  0.00             0
ATOM    202    H   1     1     -11.488   1.792  52.005  0.00  0.00             0
ATOM    203    H   1     1     -11.163   3.766  51.112  0.00  0.00             0
ATOM    204    H   1     1     -14.099   8.562  51.339  0.00  0.00             0
ATOM    205   Al   1     1     -14.037   8.454  42.711  0.00  0.00             0
ATOM    206   Al   1     1     -11.445  12.957  42.726  0.00  0.00             0
ATOM    207   Al   1     1     -11.440   6.942  42.914  0.00  0.00             0
ATOM    208   Al   1     1     -13.854  11.355  42.892  0.00  0.00             0
ATOM    209   Si   1     1      -9.657   7.042  40.164  0.00  0.00             0
ATOM    210   Si   1     1     -12.193  11.497  39.971  0.00  0.00             0
ATOM    211   Si   1     1     -12.306   5.357  40.132  0.00  0.00             0
ATOM    212   Si   1     1     -14.723  10.000  39.937  0.00  0.00             0
ATOM    213    O   1     1     -15.019   7.220  41.582  0.00  0.00             0
ATOM    214    O   1     1     -12.391  11.682  41.626  0.00  0.00             0
ATOM    215    O   1     1     -14.489   9.987  41.549  0.00  0.00             0
ATOM    216    O   1     1     -12.274   5.277  41.712  0.00  0.00             0
ATOM    217    O   1     1     -14.645   8.450  39.432  0.00  0.00             0
ATOM    218    O   1     1     -12.014   3.894  39.645  0.00  0.00             0
ATOM    219    O   1     1     -13.622   5.970  39.743  0.00  0.00             0
ATOM    220    O   1     1     -10.909  10.649  39.793  0.00  0.00             0
ATOM    221    O   1     1     -13.532  10.895  39.358  0.00  0.00             0
ATOM    222    O   1     1     -11.044   6.250  39.794  0.00  0.00             0
ATOM    223    O   1     1     -14.808  12.836  41.773  0.00  0.00             0
ATOM    224    O   1     1     -12.241   8.403  41.899  0.00  0.00             0
ATOM    225    O   1     1     -21.140   5.439  43.928  0.00  0.00             0
ATOM    226    O   1     1     -13.229   9.875  43.799  0.00  0.00             0
ATOM    227    O   1     1     -15.539   8.305  43.843  0.00  0.00             0
ATOM    228    O   1     1     -12.918  12.657  43.918  0.00  0.00             0
ATOM    229    O   1     1     -15.694  11.414  43.827  0.00  0.00             0
ATOM    230    O   1     1     -13.158   7.001  43.850  0.00  0.00             0
ATOM    231    H   1     1     -14.461   4.599  41.484  0.00  0.00             0
ATOM    232    H   1     1     -11.884   9.342  41.761  0.00  0.00             0
ATOM    233    H   1     1     -15.797   5.134  44.997  0.00  0.00             0
ATOM    234    H   1     1     -12.438   9.861  44.383  0.00  0.00             0
ATOM    235    H   1     1     -15.694   8.264  44.897  0.00  0.00             0
ATOM    236    H   1     1     -13.682   4.120  44.682  0.00  0.00             0
ATOM    237    H   1     1     -13.586   6.255  44.016  0.00  0.00             0
ATOM    238    H   1     1     -16.030  10.459  43.912  0.00  0.00             0
ATOM    239   Al   1     1     -11.781  15.039  50.036  0.00  0.00             0
ATOM    240   Al   1     1      -9.110  19.568  50.111  0.00  0.00             0
ATOM    241   Al   1     1      -9.159  13.670  49.788  0.00  0.00             0
ATOM    242   Al   1     1     -11.794  17.915  50.124  0.00  0.00             0
ATOM    243   Si   1     1      -7.416  13.770  47.068  0.00  0.00             0
ATOM    244   Si   1     1      -9.925  18.125  47.438  0.00  0.00             0
ATOM    245   Si   1     1      -9.921  12.210  46.985  0.00  0.00             0
ATOM    246   Si   1     1     -12.384  16.641  47.252  0.00  0.00             0
ATOM    247    O   1     1     -12.732  13.652  48.832  0.00  0.00             0
ATOM    248    O   1     1     -10.107  18.285  48.978  0.00  0.00             0
ATOM    249    O   1     1     -12.270  16.596  48.864  0.00  0.00             0
ATOM    250    O   1     1      -9.725  12.088  48.623  0.00  0.00             0
ATOM    251    O   1     1     -12.388  15.189  46.800  0.00  0.00             0
ATOM    252    O   1     1     -10.023  10.698  46.486  0.00  0.00             0
ATOM    253    O   1     1     -11.294  12.810  46.837  0.00  0.00             0
ATOM    254    O   1     1      -8.591  17.347  47.112  0.00  0.00             0
ATOM    255    O   1     1     -11.107  17.375  46.806  0.00  0.00             0
ATOM    256    O   1     1      -8.722  13.115  46.494  0.00  0.00             0
ATOM    257    O   1     1     -12.599  19.501  49.179  0.00  0.00             0
ATOM    258    O   1     1     -10.171  15.120  48.653  0.00  0.00             0
ATOM    259    O   1     1     -18.855  12.134  50.916  0.00  0.00             0
ATOM    260    O   1     1     -11.072  16.529  51.233  0.00  0.00             0
ATOM    261    O   1     1     -13.335  14.777  51.013  0.00  0.00             0
ATOM    262    O   1     1     -10.837  19.473  51.289  0.00  0.00             0
ATOM    263    O   1     1     -13.373  18.047  50.991  0.00  0.00             0
ATOM    264    O   1     1     -10.799  13.769  50.994  0.00  0.00             0
ATOM    265    H   1     1     -12.205  11.182  48.516  0.00  0.00             0
ATOM    266    H   1     1     -10.056  15.699  47.759  0.00  0.00             0
ATOM    267    H   1     1     -13.181  12.688  51.558  0.00  0.00             0
ATOM    268    H   1     1     -11.207  16.683  52.155  0.00  0.00             0
ATOM    269    H   1     1     -13.993  15.208  51.562  0.00  0.00             0
ATOM    270    H   1     1     -11.521  11.168  51.233  0.00  0.00             0
ATOM    271    H   1     1     -11.424  13.041  51.176  0.00  0.00             0
ATOM    272    H   1     1     -14.280  17.874  51.222  0.00  0.00             0
ATOM    273    O   1     1     -21.416   7.249  36.737  0.00  0.00             0
ATOM    274    H   1     1     -20.534   7.194  36.596  0.00  0.00             0
ATOM    275    H   1     1     -11.415   6.795  37.594  0.00  0.00             0
ATOM    276    O   1     1       3.813 -23.344  36.677  0.00  0.00             0
ATOM    277    H   1     1       4.560 -23.056  36.356  0.00  0.00             0
ATOM    278    H   1     1      14.120 -23.209  37.609  0.00  0.00             0
ATOM    279    O   1     1      27.750  27.975  30.763  0.00  0.00             0
ATOM    280    H   1     1      17.246  28.914  30.330  0.00  0.00             0
ATOM    281    H   1     1      27.956  27.364  29.973  0.00  0.00             0
ATOM    282    O   1     1       9.327  24.259  31.011  0.00  0.00             0
ATOM    283    H   1     1       9.137  23.324  30.971  0.00  0.00             0
ATOM    284    H   1     1      19.589  24.476  30.043  0.00  0.00             0
ATOM    285    O   1     1     -39.530  -6.626  33.171  0.00  0.00             0
ATOM    286    H   1     1     -40.387  -6.082  32.873  0.00  0.00             0
ATOM    287    H   1     1     -28.979  -6.110  33.944  0.00  0.00             0
ATOM    288    O   1     1      18.737 -13.891  29.302  0.00  0.00             0
ATOM    289    H   1     1      18.146 -14.267  30.024  0.00  0.00             0
ATOM    290    H   1     1      28.434 -13.183  29.156  0.00  0.00             0
ATOM    291    O   1     1       1.769  50.367  20.716  0.00  0.00             0
ATOM    292    H   1     1       1.318  50.686  19.862  0.00  0.00             0
ATOM    293    H   1     1       2.083  51.433  21.000  0.00  0.00             0
ATOM    294    O   1     1     -29.438  -1.461  14.917  0.00  0.00             0
ATOM    295    H   1     1     -30.092  -0.987  15.357  0.00  0.00             0
ATOM    296    H   1     1     -30.131  -2.328  14.616  0.00  0.00             0
ATOM    297    O   1     1     -24.013  12.375  33.034  0.00  0.00             0
ATOM    298    H   1     1     -24.909  11.814  32.650  0.00  0.00             0
ATOM    299    H   1     1     -24.433  12.908  33.768  0.00  0.00             0
ATOM    300    O   1     1      43.476  28.454  28.894  0.00  0.00             0
ATOM    301    H   1     1      44.253  28.227  29.368  0.00  0.00             0
ATOM    302    H   1     1      43.293  27.872  28.200  0.00  0.00             0
ATOM    303    O   1     1       2.279  -9.830  36.371  0.00  0.00             0
ATOM    304    H   1     1       3.141  -9.382  36.287  0.00  0.00             0
ATOM    305    H   1     1       1.551  -9.410  35.906  0.00  0.00             0
ATOM    306    O   1     1     -15.425   1.892  30.037  0.00  0.00             0
ATOM    307    H   1     1     -14.860   1.397  29.299  0.00  0.00             0
ATOM    308    H   1     1     -16.076   2.326  29.557  0.00  0.00             0
ATOM    309    O   1     1      16.479 -20.283  14.567  0.00  0.00             0
ATOM    310    H   1     1      17.349 -19.879  14.784  0.00  0.00             0
ATOM    311    H   1     1      15.842 -19.559  14.560  0.00  0.00             0
ATOM    312    O   1     1      31.251  13.205  24.633  0.00  0.00             0
ATOM    313    H   1     1      31.692  13.869  25.135  0.00  0.00             0
ATOM    314    H   1     1      31.761  12.469  24.490  0.00  0.00             0
ATOM    315    O   1     1     -19.076  22.349  33.943  0.00  0.00             0
ATOM    316    H   1     1     -19.474  23.111  33.445  0.00  0.00             0
ATOM    317    H   1     1     -18.592  22.624  34.857  0.00  0.00             0
ATOM    318    O   1     1       7.123  23.355  33.323  0.00  0.00             0
ATOM    319    H   1     1       7.252  22.481  33.770  0.00  0.00             0
ATOM    320    H   1     1       7.346  23.969  33.976  0.00  0.00             0
ATOM    321    O   1     1      46.438  15.886  31.267  0.00  0.00             0
ATOM    322    H   1     1      47.019  15.917  32.099  0.00  0.00             0
ATOM    323    H   1     1      46.090  14.959  31.258  0.00  0.00             0
ATOM    324    O   1     1      11.889  -2.242  34.071  0.00  0.00             0
ATOM    325    H   1     1      11.613  -1.641  34.666  0.00  0.00             0
ATOM    326    H   1     1      11.128  -2.302  33.507  0.00  0.00             0
ATOM    327    O   1     1      -8.356  17.251  21.520  0.00  0.00             0
ATOM    328    H   1     1      -7.833  17.996  21.138  0.00  0.00             0
ATOM    329    H   1     1       2.263  -0.494  22.504  0.00  0.00             0
ATOM    330    O   1     1      -0.199  39.319  25.436  0.00  0.00             0
ATOM    331    H   1     1      -0.419  38.980  24.462  0.00  0.00             0
ATOM    332    H   1     1      10.091  38.690  26.113  0.00  0.00             0
ATOM    333    O   1     1      16.932   1.281  22.954  0.00  0.00             0
ATOM    334    H   1     1       7.510   1.673  23.252  0.00  0.00             0
ATOM    335    H   1     1      16.698   0.739  23.662  0.00  0.00             0
ATOM    336    O   1     1      -7.204   8.489  17.830  0.00  0.00             0
ATOM    337    H   1     1      -7.147   7.613  18.196  0.00  0.00             0
ATOM    338    H   1     1       3.176   9.203  18.628  0.00  0.00             0
ATOM    339    O   1     1      15.391  40.281  17.900  0.00  0.00             0
ATOM    340    H   1     1       4.446  40.892  18.080  0.00  0.00             0
ATOM    341    H   1     1      16.089  40.905  17.492  0.00  0.00             0
ATOM    342    O   1     1       4.806  58.795  25.341  0.00  0.00             0
ATOM    343    H   1     1       4.596  57.945  24.989  0.00  0.00             0
ATOM    344    H   1     1      16.128  58.759  25.427  0.00  0.00             0
ATOM    345    O   1     1      35.173 -22.431  30.272  0.00  0.00             0
ATOM    346    H   1     1      35.080 -23.210  30.978  0.00  0.00             0
ATOM    347    H   1     1      34.766 -40.703  29.402  0.00  0.00             0
ATOM    348    O   1     1      54.834   0.733  35.838  0.00  0.00             0
ATOM    349    H   1     1      55.772   1.438  35.805  0.00  0.00             0
ATOM    350    H   1     1      55.196  -0.188  35.434  0.00  0.00             0
ATOM    351    O   1     1      37.544 -22.015  26.959  0.00  0.00             0
ATOM    352    H   1     1      38.059 -21.035  26.961  0.00  0.00             0
ATOM    353    H   1     1      36.689 -21.682  26.622  0.00  0.00             0
ATOM    354    O   1     1      11.247  -0.225  25.361  0.00  0.00             0
ATOM    355    H   1     1      11.476  -1.023  25.362  0.00  0.00             0
ATOM    356    H   1     1      10.267  -0.114  24.992  0.00  0.00             0
ATOM    357    O   1     1      -1.256  -6.220  20.566  0.00  0.00             0
ATOM    358    H   1     1      -1.094  -5.279  21.122  0.00  0.00             0
ATOM    359    H   1     1      -1.181  -6.886  21.246  0.00  0.00             0
ATOM    360    O   1     1      -4.308  22.800  13.854  0.00  0.00             0
ATOM    361    H   1     1      -4.824  22.128  14.133  0.00  0.00             0
ATOM    362    H   1     1      -3.607  22.723  13.082  0.00  0.00             0
ATOM    363    O   1     1      52.179 -18.058  17.285  0.00  0.00             0
ATOM    364    H   1     1      52.891 -17.519  17.018  0.00  0.00             0
ATOM    365    H   1     1      52.288 -36.771  17.735  0.00  0.00             0
ATOM    366    O   1     1      24.970  -8.416  29.986  0.00  0.00             0
ATOM    367    H   1     1      25.881  -8.218  30.157  0.00  0.00             0
ATOM    368    H   1     1      24.717  -9.346  30.405  0.00  0.00             0
ATOM    369    O   1     1      24.387 -22.475  23.861  0.00  0.00             0
ATOM    370    H   1     1      24.541 -22.221  22.989  0.00  0.00             0
ATOM    371    H   1     1      23.824 -23.251  23.752  0.00  0.00             0
ATOM    372    O   1     1      28.209 -37.783  22.673  0.00  0.00             0
ATOM    373    H   1     1      28.142 -37.646  21.824  0.00  0.00             0
ATOM    374    H   1     1      28.849 -38.512  22.819  0.00  0.00             0
ATOM    375    O   1     1     -23.210  37.495  15.011  0.00  0.00             0
ATOM    376    H   1     1     -22.733  38.207  14.787  0.00  0.00             0
ATOM    377    H   1     1     -23.093  36.675  14.503  0.00  0.00             0
ATOM    378    O   1     1       9.184 -39.477  16.260  0.00  0.00             0
ATOM    379    H   1     1       9.989 -39.729  16.941  0.00  0.00             0
ATOM    380    H   1     1       9.225 -39.609  15.295  0.00  0.00             0
ATOM    381    O   1     1     -12.534  -9.491  32.807  0.00  0.00             0
ATOM    382    H   1     1     -12.406 -10.250  32.282  0.00  0.00             0
ATOM    383    H   1     1      -2.651  -8.838  32.150  0.00  0.00             0
ATOM    384    O   1     1      29.708 -13.664  15.405  0.00  0.00             0
ATOM    385    H   1     1      30.499 -14.234  15.524  0.00  0.00             0
ATOM    386    H   1     1      40.350 -12.786  15.633  0.00  0.00             0
ATOM    387    O   1     1      16.169   9.772  21.741  0.00  0.00             0
ATOM    388    H   1     1       6.404  10.195  21.029  0.00  0.00             0
ATOM    389    H   1     1      16.147  10.385  22.507  0.00  0.00             0
ATOM    390    O   1     1      32.175  24.704  32.540  0.00  0.00             0
ATOM    391    H   1     1      31.251  24.427  32.162  0.00  0.00             0
ATOM    392    H   1     1      42.494  25.577  32.997  0.00  0.00             0
ATOM    393    O   1     1     -34.110  -9.335  24.501  0.00  0.00             0
ATOM    394    H   1     1     -33.702  -9.105  25.416  0.00  0.00             0
ATOM    395    H   1     1     -24.790  -9.050  24.777  0.00  0.00             0
ATOM    396    O   1     1     -23.252  10.271  14.804  0.00  0.00             0
ATOM    397    H   1     1     -23.527  11.130  14.923  0.00  0.00             0
ATOM    398    H   1     1     -12.064  10.443  15.072  0.00  0.00             0
ATOM    399    O   1     1      21.376 -32.461  29.165  0.00  0.00             0
ATOM    400    H   1     1      20.510 -32.292  29.117  0.00  0.00             0
ATOM    401    H   1     1      21.341 -32.718  29.997  0.00  0.00             0
ATOM    402    O   1     1      -0.602  30.524  32.335  0.00  0.00             0
ATOM    403    H   1     1      -1.162  30.033  32.825  0.00  0.00             0
ATOM    404    H   1     1      -0.759  30.360  31.445  0.00  0.00             0
ATOM    405    O   1     1      34.902   6.170  27.833  0.00  0.00             0
ATOM    406    H   1     1      34.132   6.466  28.244  0.00  0.00             0
ATOM    407    H   1     1      34.665   5.966  26.850  0.00  0.00             0
ATOM    408    O   1     1      45.858  64.564  25.735  0.00  0.00             0
ATOM    409    H   1     1      46.287  64.017  26.431  0.00  0.00             0
ATOM    410    H   1     1      46.568  64.689  25.122  0.00  0.00             0
ATOM    411    O   1     1      -6.572  37.571  25.943  0.00  0.00             0
ATOM    412    H   1     1      -6.587  38.017  26.853  0.00  0.00             0
ATOM    413    H   1     1      -5.856  36.785  26.007  0.00  0.00             0
ATOM    414    O   1     1      34.218  43.546  24.886  0.00  0.00             0
ATOM    415    H   1     1      34.838  42.808  25.046  0.00  0.00             0
ATOM    416    H   1     1      34.366  43.981  23.910  0.00  0.00             0
ATOM    417    O   1     1      44.402 -36.062  23.709  0.00  0.00             0
ATOM    418    H   1     1      43.902 -35.771  24.496  0.00  0.00             0
ATOM    419    H   1     1      45.278 -36.392  23.862  0.00  0.00             0
ATOM    420    O   1     1      56.297 -15.684  14.578  0.00  0.00             0
ATOM    421    H   1     1      56.036 -15.725  15.483  0.00  0.00             0
ATOM    422    H   1     1      57.358 -15.583  14.620  0.00  0.00             0
ATOM    423    O   1     1     -16.143  20.635  23.524  0.00  0.00             0
ATOM    424    H   1     1     -15.380  20.148  23.314  0.00  0.00             0
ATOM    425    H   1     1     -16.334  20.252  24.407  0.00  0.00             0
ATOM    426    O   1     1       9.718  17.841  23.095  0.00  0.00             0
ATOM    427    H   1     1       9.095  17.081  22.831  0.00  0.00             0
ATOM    428    H   1     1      10.708  17.610  22.698  0.00  0.00             0
ATOM    429    O   1     1      55.618  49.010  27.566  0.00  0.00             0
ATOM    430    H   1     1      55.745  48.343  26.927  0.00  0.00             0
ATOM    431    H   1     1      54.736  49.000  27.986  0.00  0.00             0
ATOM    432    O   1     1      26.921 -40.956  16.222  0.00  0.00             0
ATOM    433    H   1     1      27.496 -41.345  16.949  0.00  0.00             0
ATOM    434    H   1     1      27.388 -40.295  15.418  0.00  0.00             0
ATOM    435    O   1     1     -17.138   3.469  28.532  0.00  0.00             0
ATOM    436    H   1     1     -17.978   3.624  28.695  0.00  0.00             0
ATOM    437    H   1     1      -6.406   4.328  28.371  0.00  0.00             0
ATOM    438    O   1     1      65.810  10.253  19.896  0.00  0.00             0
ATOM    439    H   1     1      65.017  10.861  19.843  0.00  0.00             0
ATOM    440    H   1     1      76.272  10.184  20.845  0.00  0.00             0
ATOM    441    O   1     1       5.880 -12.647  37.081  0.00  0.00             0
ATOM    442    H   1     1      -3.932 -11.904  36.740  0.00  0.00             0
ATOM    443    H   1     1       4.914 -12.794  36.753  0.00  0.00             0
ATOM    444    O   1     1     -15.397 -62.312  27.553  0.00  0.00             0
ATOM    445    H   1     1     -14.707 -62.948  27.758  0.00  0.00             0
ATOM    446    H   1     1      -5.733 -62.220  28.363  0.00  0.00             0
ATOM    447    O   1     1     -12.267  18.109  34.146  0.00  0.00             0
ATOM    448    H   1     1     -23.134  18.667  34.535  0.00  0.00             0
ATOM    449    H   1     1     -11.753  18.331  33.351  0.00  0.00             0
ATOM    450    O   1     1      52.448  22.102  18.247  0.00  0.00             0
ATOM    451    H   1     1      52.096  22.993  18.099  0.00  0.00             0
ATOM    452    H   1     1      62.159  21.907  18.951  0.00  0.00             0
ATOM    453    O   1     1      16.757   0.475  17.634  0.00  0.00             0
ATOM    454    H   1     1      16.662   0.743  18.456  0.00  0.00             0
ATOM    455    H   1     1      17.615   0.879  17.420  0.00  0.00             0
ATOM    456    O   1     1      -7.315   9.931  14.003  0.00  0.00             0
ATOM    457    H   1     1      -6.922   9.310  14.527  0.00  0.00             0
ATOM    458    H   1     1      -6.782  10.742  14.276  0.00  0.00             0
ATOM    459    O   1     1      39.023 -23.766  25.548  0.00  0.00             0
ATOM    460    H   1     1      39.717 -23.173  25.304  0.00  0.00             0
ATOM    461    H   1     1      38.385 -23.121  25.954  0.00  0.00             0
ATOM    462    O   1     1     -22.447  26.236  28.994  0.00  0.00             0
ATOM    463    H   1     1     -22.904  25.337  28.789  0.00  0.00             0
ATOM    464    H   1     1     -22.227  26.660  28.010  0.00  0.00             0
ATOM    465    O   1     1      -8.487 -42.552  24.387  0.00  0.00             0
ATOM    466    H   1     1      -7.642 -42.780  24.796  0.00  0.00             0
ATOM    467    H   1     1      -8.983 -43.290  24.756  0.00  0.00             0
ATOM    468    O   1     1     -24.496   8.971  17.586  0.00  0.00             0
ATOM    469    H   1     1     -24.543   9.083  16.572  0.00  0.00             0
ATOM    470    H   1     1     -25.389   8.577  18.024  0.00  0.00             0
ATOM    471    O   1     1      48.849 -29.588  23.008  0.00  0.00             0
ATOM    472    H   1     1      48.672 -28.486  23.361  0.00  0.00             0
ATOM    473    H   1     1      49.518 -29.496  22.299  0.00  0.00             0
ATOM    474    O   1     1      40.868 -23.915  36.739  0.00  0.00             0
ATOM    475    H   1     1      41.534 -24.720  36.961  0.00  0.00             0
ATOM    476    H   1     1      41.313 -23.234  36.268  0.00  0.00             0
ATOM    477    O   1     1       8.730 -26.237  26.578  0.00  0.00             0
ATOM    478    H   1     1       8.353 -25.280  26.367  0.00  0.00             0
ATOM    479    H   1     1       9.561 -26.291  25.983  0.00  0.00             0
ATOM    480    O   1     1      -4.126  35.993  25.664  0.00  0.00             0
ATOM    481    H   1     1      -3.684  36.858  26.055  0.00  0.00             0
ATOM    482    H   1     1      -3.692  35.299  25.747  0.00  0.00             0
ATOM    483    O   1     1       1.644 -31.589  23.537  0.00  0.00             0
ATOM    484    H   1     1       0.887 -31.925  24.270  0.00  0.00             0
ATOM    485    H   1     1       2.326 -32.264  23.731  0.00  0.00             0
ATOM    486    O   1     1     -27.948   0.297  31.255  0.00  0.00             0
ATOM    487    H   1     1     -27.177   0.567  30.702  0.00  0.00             0
ATOM    488    H   1     1     -27.451  -0.015  32.224  0.00  0.00             0
ATOM    489    O   1     1      -8.927  17.144  29.370  0.00  0.00             0
ATOM    490    H   1     1      -8.316  17.433  30.068  0.00  0.00             0
ATOM    491    H   1     1       0.393  -0.729  29.957  0.00  0.00             0
ATOM    492    O   1     1      -2.393 -37.340  27.117  0.00  0.00             0
ATOM    493    H   1     1      -3.058 -36.970  27.682  0.00  0.00             0
ATOM    494    H   1     1       8.860 -36.937  27.176  0.00  0.00             0
ATOM    495    O   1     1     -21.504 -21.858  22.132  0.00  0.00             0
ATOM    496    H   1     1     -30.883 -21.428  21.710  0.00  0.00             0
ATOM    497    H   1     1     -21.107 -22.204  23.179  0.00  0.00             0
ATOM    498    O   1     1      -1.282 -34.854  19.096  0.00  0.00             0
ATOM    499    H   1     1      -1.683 -35.658  19.383  0.00  0.00             0
ATOM    500    H   1     1       9.999 -34.910  18.868  0.00  0.00             0
ATOM    501    O   1     1     -11.599  19.447  31.786  0.00  0.00             0
ATOM    502    H   1     1     -12.264  20.312  31.853  0.00  0.00             0
ATOM    503    H   1     1      -0.498  19.816  31.635  0.00  0.00             0
ATOM    504    O   1     1      11.655  14.250  28.621  0.00  0.00             0
ATOM    505    H   1     1      11.182  13.619  29.188  0.00  0.00             0
ATOM    506    H   1     1      21.819  14.975  28.956  0.00  0.00             0
ATOM    507    O   1     1      59.023  22.739  25.625  0.00  0.00             0
ATOM    508    H   1     1      59.670  22.028  25.463  0.00  0.00             0
ATOM    509    H   1     1      59.329   5.594  24.919  0.00  0.00             0
ATOM    510    O   1     1      37.840 -32.389  31.515  0.00  0.00             0
ATOM    511    H   1     1      37.474 -31.818  32.153  0.00  0.00             0
ATOM    512    H   1     1      37.146 -32.933  31.386  0.00  0.00             0
ATOM    513    O   1     1     -34.072   5.797  16.567  0.00  0.00             0
ATOM    514    H   1     1     -33.763   4.985  16.033  0.00  0.00             0
ATOM    515    H   1     1     -34.122   6.691  16.056  0.00  0.00             0
ATOM    516    O   1     1      23.244 -11.887  18.996  0.00  0.00             0
ATOM    517    H   1     1      22.520 -12.505  18.757  0.00  0.00             0
ATOM    518    H   1     1      23.123 -11.728  19.948  0.00  0.00             0
ATOM    519    O   1     1      33.236  33.024  25.312  0.00  0.00             0
ATOM    520    H   1     1      33.852  33.389  26.019  0.00  0.00             0
ATOM    521    H   1     1      33.608  32.274  24.766  0.00  0.00             0
ATOM    522    O   1     1      14.634  19.753  17.052  0.00  0.00             0
ATOM    523    H   1     1      15.157  19.031  17.295  0.00  0.00             0
ATOM    524    H   1     1      15.182  20.492  17.105  0.00  0.00             0
ATOM    525    O   1     1      66.087  -0.433  14.686  0.00  0.00             0
ATOM    526    H   1     1      65.360  -0.475  14.127  0.00  0.00             0
ATOM    527    H   1     1      66.222 -17.451  14.484  0.00  0.00             0
ATOM    528    O   1     1      14.388  50.225  14.991  0.00  0.00             0
ATOM    529    H   1     1      14.090  51.088  15.377  0.00  0.00             0
ATOM    530    H   1     1      15.268  50.271  15.000  0.00  0.00             0
ATOM    531    O   1     1      22.219  -4.799  35.160  0.00  0.00             0
ATOM    532    H   1     1      23.053  -4.771  35.540  0.00  0.00             0
ATOM    533    H   1     1      22.126  -3.918  34.692  0.00  0.00             0
ATOM    534    O   1     1     -11.391  38.287  23.120  0.00  0.00             0
ATOM    535    H   1     1     -10.706  38.524  22.470  0.00  0.00             0
ATOM    536    H   1     1     -11.257  37.303  23.022  0.00  0.00             0
ATOM    537    O   1     1       8.479 -19.056  15.515  0.00  0.00             0
ATOM    538    H   1     1       8.763 -19.835  15.945  0.00  0.00             0
ATOM    539    H   1     1       8.916 -18.307  16.016  0.00  0.00             0
ATOM    540    O   1     1       1.527 -38.414  17.850  0.00  0.00             0
ATOM    541    H   1     1       2.338 -38.001  17.955  0.00  0.00             0
ATOM    542    H   1     1       1.526 -39.337  17.680  0.00  0.00             0
ATOM    543    O   1     1     -24.042  30.074  29.256  0.00  0.00             0
ATOM    544    H   1     1     -24.863  30.542  29.625  0.00  0.00             0
ATOM    545    H   1     1     -13.779  30.618  28.471  0.00  0.00             0
ATOM    546    O   1     1     -11.305  15.192  32.891  0.00  0.00             0
ATOM    547    H   1     1     -11.052  14.127  32.796  0.00  0.00             0
ATOM    548    H   1     1      -0.711  15.640  32.146  0.00  0.00             0
ATOM    549    O   1     1     -10.931  24.359  17.692  0.00  0.00             0
ATOM    550    H   1     1     -21.121  25.358  17.442  0.00  0.00             0
ATOM    551    H   1     1     -11.854  24.441  17.340  0.00  0.00             0
ATOM    552    O   1     1      11.728  38.252  31.919  0.00  0.00             0
ATOM    553    H   1     1      12.343  37.665  31.695  0.00  0.00             0
ATOM    554    H   1     1      22.415  39.149  32.267  0.00  0.00             0
ATOM    555    O   1     1      61.317  12.220  29.427  0.00  0.00             0
ATOM    556    H   1     1      50.120  11.960  29.255  0.00  0.00             0
ATOM    557    H   1     1      61.886  11.530  29.101  0.00  0.00             0
ATOM    558    O   1     1      44.935  -1.739  27.470  0.00  0.00             0
ATOM    559    H   1     1      44.833  -2.556  27.482  0.00  0.00             0
ATOM    560    H   1     1      54.321  -1.485  27.559  0.00  0.00             0
ATOM    561    O   1     1     -25.054 -16.642  20.360  0.00  0.00             0
ATOM    562    H   1     1     -24.857 -16.833  21.237  0.00  0.00             0
ATOM    563    H   1     1     -24.718 -15.763  20.092  0.00  0.00             0
ATOM    564    O   1     1     -24.929 -18.579  28.973  0.00  0.00             0
ATOM    565    H   1     1     -25.124 -18.926  29.872  0.00  0.00             0
ATOM    566    H   1     1     -25.793 -18.715  28.584  0.00  0.00             0
ATOM    567    O   1     1     -14.677  31.768  35.141  0.00  0.00             0
ATOM    568    H   1     1     -13.814  31.769  35.672  0.00  0.00             0
ATOM    569    H   1     1     -14.614  32.658  34.860  0.00  0.00             0
ATOM    570    O   1     1      10.860  -8.742  17.194  0.00  0.00             0
ATOM    571    H   1     1      11.807  -9.214  17.201  0.00  0.00             0
ATOM    572    H   1     1      10.776  -8.152  16.418  0.00  0.00             0
ATOM    573    O   1     1     -36.843  -3.851  21.199  0.00  0.00             0
ATOM    574    H   1     1     -36.336  -3.894  20.328  0.00  0.00             0
ATOM    575    H   1     1     -37.579  -3.568  20.697  0.00  0.00             0
ATOM    576    O   1     1     -30.262  26.718  24.882  0.00  0.00             0
ATOM    577    H   1     1     -29.386  26.336  24.855  0.00  0.00             0
ATOM    578    H   1     1     -30.623  26.452  24.067  0.00  0.00             0
ATOM    579    O   1     1      12.313   6.229  21.615  0.00  0.00             0
ATOM    580    H   1     1      11.948   5.352  21.900  0.00  0.00             0
ATOM    581    H   1     1      13.197   6.390  21.895  0.00  0.00             0
ATOM    582    O   1     1     -23.609  25.449  35.245  0.00  0.00             0
ATOM    583    H   1     1     -23.196  26.022  34.607  0.00  0.00             0
ATOM    584    H   1     1     -22.856  25.279  35.931  0.00  0.00             0
ATOM    585    O   1     1     -47.127 -19.475  18.144  0.00  0.00             0
ATOM    586    H   1     1     -46.523 -18.934  17.721  0.00  0.00             0
ATOM    587    H   1     1     -47.423 -18.886  18.787  0.00  0.00             0
ATOM    588    O   1     1      31.695   8.982  34.265  0.00  0.00             0
ATOM    589    H   1     1      31.914   9.777  33.609  0.00  0.00             0
ATOM    590    H   1     1      30.642   8.940  34.316  0.00  0.00             0
ATOM    591    O   1     1      28.383  16.411  19.315  0.00  0.00             0
ATOM    592    H   1     1      28.010  16.687  18.494  0.00  0.00             0
ATOM    593    H   1     1      28.145  15.562  19.116  0.00  0.00             0
ATOM    594    O   1     1      57.066  15.485  24.552  0.00  0.00             0
ATOM    595    H   1     1      57.688  15.534  23.835  0.00  0.00             0
ATOM    596    H   1     1      56.531  14.779  24.486  0.00  0.00             0
ATOM    597    O   1     1     -10.006 -24.737  15.106  0.00  0.00             0
ATOM    598    H   1     1      -9.739 -24.121  15.784  0.00  0.00             0
ATOM    599    H   1     1       1.023 -25.087  14.474  0.00  0.00             0
ATOM    600    O   1     1      -9.746 -12.011  26.079  0.00  0.00             0
ATOM    601    H   1     1      -9.080 -11.960  25.342  0.00  0.00             0
ATOM    602    H   1     1       0.222 -12.929  26.015  0.00  0.00             0
ATOM    603    O   1     1       6.738 -49.845  20.030  0.00  0.00             0
ATOM    604    H   1     1      -3.968 -49.490  20.924  0.00  0.00             0
ATOM    605    H   1     1       6.173 -49.427  19.364  0.00  0.00             0
ATOM    606    O   1     1      20.393  16.665  36.136  0.00  0.00             0
ATOM    607    H   1     1      19.669  17.095  35.545  0.00  0.00             0
ATOM    608    H   1     1      30.900  17.263  36.771  0.00  0.00             0
ATOM    609    O   1     1      46.650   4.867  22.080  0.00  0.00             0
ATOM    610    H   1     1      35.871   4.116  22.490  0.00  0.00             0
ATOM    611    H   1     1      47.589   5.083  22.359  0.00  0.00             0
ATOM    612    O   1     1     -19.224  28.862  19.283  0.00  0.00             0
ATOM    613    H   1     1     -19.378  28.031  18.638  0.00  0.00             0
ATOM    614    H   1     1      -9.548  28.954  19.823  0.00  0.00             0
ATOM    615    O   1     1     -30.649  -4.309  13.935  0.00  0.00             0
ATOM    616    H   1     1     -30.868  -4.197  12.979  0.00  0.00             0
ATOM    617    H   1     1     -30.584  -5.229  14.122  0.00  0.00             0
ATOM    618    O   1     1      -4.123  -6.352  23.837  0.00  0.00             0
ATOM    619    H   1     1      -4.747  -5.659  23.753  0.00  0.00             0
ATOM    620    H   1     1      -3.316  -5.907  23.998  0.00  0.00             0
ATOM    621    O   1     1     -22.574  14.288  36.387  0.00  0.00             0
ATOM    622    H   1     1     -22.271  13.409  36.918  0.00  0.00             0
ATOM    623    H   1     1     -21.872  15.117  36.270  0.00  0.00             0
ATOM    624    O   1     1      60.505   9.568  22.520  0.00  0.00             0
ATOM    625    H   1     1      60.341   8.773  22.191  0.00  0.00             0
ATOM    626    H   1     1      59.945   9.563  23.095  0.00  0.00             0
ATOM    627    O   1     1     -21.293 -14.932  35.263  0.00  0.00             0
ATOM    628    H   1     1     -20.580 -14.427  34.773  0.00  0.00             0
ATOM    629    H   1     1     -20.848 -15.653  35.818  0.00  0.00             0
ATOM    630    O   1     1     -27.762 -16.638  19.907  0.00  0.00             0
ATOM    631    H   1     1     -27.916 -16.146  19.099  0.00  0.00             0
ATOM    632    H   1     1     -26.863 -16.484  20.409  0.00  0.00             0
ATOM    633    O   1     1     -37.369  -5.818  15.828  0.00  0.00             0
ATOM    634    H   1     1     -37.568  -4.889  15.431  0.00  0.00             0
ATOM    635    H   1     1     -36.473  -5.685  16.293  0.00  0.00             0
ATOM    636    O   1     1       7.175  28.801  35.581  0.00  0.00             0
ATOM    637    H   1     1       7.216  29.482  34.807  0.00  0.00             0
ATOM    638    H   1     1       8.139  28.987  35.955  0.00  0.00             0
ATOM    639    O   1     1     -14.005 -11.488  28.062  0.00  0.00             0
ATOM    640    H   1     1     -13.816 -12.071  27.362  0.00  0.00             0
ATOM    641    H   1     1     -14.992 -11.655  28.054  0.00  0.00             0
ATOM    642    O   1     1       9.355   7.060  20.705  0.00  0.00             0
ATOM    643    H   1     1      10.202   7.022  20.936  0.00  0.00             0
ATOM    644    H   1     1       9.065   6.733  19.955  0.00  0.00             0
ATOM    645    O   1     1      -5.718   7.428  22.321  0.00  0.00             0
ATOM    646    H   1     1      -5.185   6.587  22.207  0.00  0.00             0
ATOM    647    H   1     1      -5.218   7.921  21.646  0.00  0.00             0
ATOM    648    O   1     1       7.026   3.360  35.120  0.00  0.00             0
ATOM    649    H   1     1       6.588   3.871  35.850  0.00  0.00             0
ATOM    650    H   1     1       8.032   2.997  35.236  0.00  0.00             0
ATOM    651    O   1     1       4.077  16.904  33.711  0.00  0.00             0
ATOM    652    H   1     1       4.667  16.677  33.086  0.00  0.00             0
ATOM    653    H   1     1      13.372  -1.291  33.510  0.00  0.00             0
ATOM    654    O   1     1      14.250  25.101  31.318  0.00  0.00             0
ATOM    655    H   1     1      14.520  25.557  32.266  0.00  0.00             0
ATOM    656    H   1     1      23.673  24.686  31.579  0.00  0.00             0
ATOM    657    O   1     1      50.958 -14.620  20.408  0.00  0.00             0
ATOM    658    H   1     1      40.657 -15.474  20.037  0.00  0.00             0
ATOM    659    H   1     1      49.996 -14.514  20.321  0.00  0.00             0
ATOM    660    O   1     1      -2.910  55.855  27.066  0.00  0.00             0
ATOM    661    H   1     1      -2.591  56.590  27.751  0.00  0.00             0
ATOM    662    H   1     1       8.236  55.311  27.166  0.00  0.00             0
ATOM    663    O   1     1      27.404  15.993  33.467  0.00  0.00             0
ATOM    664    H   1     1      17.799  15.453  33.079  0.00  0.00             0
ATOM    665    H   1     1      27.939  16.805  33.693  0.00  0.00             0
ATOM    666    O   1     1      22.190  -5.373  17.153  0.00  0.00             0
ATOM    667    H   1     1      23.142  -5.606  16.875  0.00  0.00             0
ATOM    668    H   1     1      32.459  -5.562  18.122  0.00  0.00             0
ATOM    669    O   1     1      22.300  78.939  28.147  0.00  0.00             0
ATOM    670    H   1     1      22.056  78.364  27.280  0.00  0.00             0
ATOM    671    H   1     1      21.498  61.370  28.442  0.00  0.00             0
ATOM    672    O   1     1      28.932  47.050  17.826  0.00  0.00             0
ATOM    673    H   1     1      28.632  46.233  17.736  0.00  0.00             0
ATOM    674    H   1     1      29.394  47.067  18.493  0.00  0.00             0
ATOM    675    O   1     1      16.162 -21.672  18.538  0.00  0.00             0
ATOM    676    H   1     1      16.191 -22.093  17.730  0.00  0.00             0
ATOM    677    H   1     1      15.696 -20.882  18.220  0.00  0.00             0
ATOM    678    O   1     1      19.336  -0.722  30.097  0.00  0.00             0
ATOM    679    H   1     1      19.034  -0.040  30.779  0.00  0.00             0
ATOM    680    H   1     1      18.545  -0.809  29.578  0.00  0.00             0
ATOM    681    O   1     1     -24.563 -10.241  14.961  0.00  0.00             0
ATOM    682    H   1     1     -23.985  -9.537  14.716  0.00  0.00             0
ATOM    683    H   1     1     -24.919 -10.642  14.192  0.00  0.00             0
ATOM    684    O   1     1     -26.433  -8.091  35.914  0.00  0.00             0
ATOM    685    H   1     1     -26.850  -7.290  36.244  0.00  0.00             0
ATOM    686    H   1     1     -25.389  -7.946  35.967  0.00  0.00             0
ATOM    687    O   1     1      71.414 -17.177  27.445  0.00  0.00             0
ATOM    688    H   1     1      72.033 -17.262  28.256  0.00  0.00             0
ATOM    689    H   1     1      71.946 -35.430  26.797  0.00  0.00             0
ATOM    690    O   1     1      52.313 -34.473  36.888  0.00  0.00             0
ATOM    691    H   1     1      53.092 -34.793  36.440  0.00  0.00             0
ATOM    692    H   1     1      52.656 -34.019  37.641  0.00  0.00             0
ATOM    693    O   1     1     -48.038   5.629  35.786  0.00  0.00             0
ATOM    694    H   1     1     -47.549   5.925  34.973  0.00  0.00             0
ATOM    695    H   1     1     -48.340   6.343  36.351  0.00  0.00             0
ATOM    696    O   1     1      45.420  11.322  32.179  0.00  0.00             0
ATOM    697    H   1     1      45.579  10.765  31.507  0.00  0.00             0
ATOM    698    H   1     1      44.521  11.201  32.402  0.00  0.00             0
ATOM    699    O   1     1      35.386  -9.775  33.661  0.00  0.00             0
ATOM    700    H   1     1      36.235  -9.901  34.069  0.00  0.00             0
ATOM    701    H   1     1      35.300  -9.121  34.271  0.00  0.00             0
ATOM    702    O   1     1      32.216 -15.330  16.000  0.00  0.00             0
ATOM    703    H   1     1      33.004 -15.639  16.159  0.00  0.00             0
ATOM    704    H   1     1      31.910 -14.697  16.645  0.00  0.00             0
ATOM    705   Al   1     1       4.538  18.373   8.554  0.00  0.00             0
ATOM    706   Al   1     1       1.982  13.974   8.308  0.00  0.00             0
ATOM    707   Al   1     1       1.937  20.013   8.483  0.00  0.00             0
ATOM    708   Al   1     1       4.521  15.414   8.465  0.00  0.00             0
ATOM    709   Si   1     1       0.229  19.872  11.182  0.00  0.00             0
ATOM    710   Si   1     1       2.798  15.300  11.188  0.00  0.00             0
ATOM    711   Si   1     1       2.750  21.370  11.252  0.00  0.00             0
ATOM    712   Si   1     1       5.383  16.824  11.276  0.00  0.00             0
ATOM    713    O   1     1       5.484  19.628   9.667  0.00  0.00             0
ATOM    714    O   1     1       2.875  15.164   9.559  0.00  0.00             0
ATOM    715    O   1     1       5.226  16.819   9.640  0.00  0.00             0
ATOM    716    O   1     1       2.592  21.388   9.637  0.00  0.00             0
ATOM    717    O   1     1       5.303  18.269  11.768  0.00  0.00             0
ATOM    718    O   1     1       2.735  22.905  11.696  0.00  0.00             0
ATOM    719    O   1     1       4.100  20.661  11.531  0.00  0.00             0
ATOM    720    O   1     1       1.539  16.188  11.440  0.00  0.00             0
ATOM    721    O   1     1       3.991  16.095  11.704  0.00  0.00             0
ATOM    722    O   1     1       1.567  20.493  11.695  0.00  0.00             0
ATOM    723    O   1     1       5.473  14.082   9.577  0.00  0.00             0
ATOM    724    O   1     1       2.826  18.542   9.687  0.00  0.00             0
ATOM    725    O   1     1       1.229  21.336   7.457  0.00  0.00             0
ATOM    726    O   1     1       3.854  16.904   7.508  0.00  0.00             0
ATOM    727    O   1     1       6.112  18.544   7.359  0.00  0.00             0
ATOM    728    O   1     1       3.579  14.125   7.328  0.00  0.00             0
ATOM    729    O   1     1       6.124  15.369   7.388  0.00  0.00             0
ATOM    730    O   1     1       3.584  19.767   7.436  0.00  0.00             0
ATOM    731    H   1     1       4.919  22.575  10.012  0.00  0.00             0
ATOM    732    H   1     1       2.691  17.933  10.510  0.00  0.00             0
ATOM    733    H   1     1       5.822  21.417   6.578  0.00  0.00             0
ATOM    734    H   1     1       3.810  17.455   6.613  0.00  0.00             0
ATOM    735    H   1     1       6.659  18.054   6.750  0.00  0.00             0
ATOM    736    H   1     1       3.713  23.056   6.321  0.00  0.00             0
ATOM    737    H   1     1       4.133  20.459   7.367  0.00  0.00             0
ATOM    738    H   1     1       6.301  16.245   7.123  0.00  0.00             0
ATOM    739   Al   1     1      10.649  12.977   1.284  0.00  0.00             0
ATOM    740   Al   1     1       8.009   8.405   1.283  0.00  0.00             0
ATOM    741   Al   1     1       8.415  14.760   1.071  0.00  0.00             0
ATOM    742   Al   1     1      10.528  10.000   1.237  0.00  0.00             0
ATOM    743   Si   1     1       6.334  14.436   4.023  0.00  0.00             0
ATOM    744   Si   1     1       8.953   9.856   4.043  0.00  0.00             0
ATOM    745   Si   1     1       8.851  15.998   3.892  0.00  0.00             0
ATOM    746   Si   1     1      11.498  11.499   4.042  0.00  0.00             0
ATOM    747    O   1     1      11.618  14.333   2.450  0.00  0.00             0
ATOM    748    O   1     1       9.090   9.877   2.500  0.00  0.00             0
ATOM    749    O   1     1      11.425  11.638   2.487  0.00  0.00             0
ATOM    750    O   1     1       8.772  16.106   2.307  0.00  0.00             0
ATOM    751    O   1     1      11.340  12.929   4.594  0.00  0.00             0
ATOM    752    O   1     1       8.946  17.435   4.513  0.00  0.00             0
ATOM    753    O   1     1      10.187  15.228   4.173  0.00  0.00             0
ATOM    754    O   1     1       7.658  10.728   4.374  0.00  0.00             0
ATOM    755    O   1     1      10.372  10.467   4.541  0.00  0.00             0
ATOM    756    O   1     1       7.649  15.209   4.447  0.00  0.00             0
ATOM    757    O   1     1      11.606   8.718   2.269  0.00  0.00             0
ATOM    758    O   1     1       9.061  13.273   2.148  0.00  0.00             0
ATOM    759    O   1     1       7.583  16.171  -0.027  0.00  0.00             0
ATOM    760    O   1     1       9.909  11.561   0.300  0.00  0.00             0
ATOM    761    O   1     1      12.394  13.012   0.078  0.00  0.00             0
ATOM    762    O   1     1       9.720   8.693   0.300  0.00  0.00             0
ATOM    763    O   1     1      12.203  10.072   0.177  0.00  0.00             0
ATOM    764    O   1     1       9.896  14.424  -0.081  0.00  0.00             0
ATOM    765    H   1     1      11.181  17.016   2.934  0.00  0.00             0
ATOM    766    H   1     1       8.418  12.526   2.409  0.00  0.00             0
ATOM    767    H   1     1      12.170  16.142  -0.651  0.00  0.00             0
ATOM    768    H   1     1       9.074  11.774  -0.215  0.00  0.00             0
ATOM    769    H   1     1      12.915  13.261  -0.604  0.00  0.00             0
ATOM    770    H   1     1       9.896  16.897  -0.355  0.00  0.00             0
ATOM    771    H   1     1      10.244  14.308  -1.085  0.00  0.00             0
ATOM    772    H   1     1      12.103  10.785  -0.296  0.00  0.00             0
ATOM    773   Al   1     1       4.609   9.497   8.589  0.00  0.00             0
ATOM    774   Al   1     1       2.042   5.114   8.449  0.00  0.00             0
ATOM    775   Al   1     1       1.894  10.925   8.472  0.00  0.00             0
ATOM    776   Al   1     1       4.600   6.541   8.453  0.00  0.00             0
ATOM    777   Si   1     1       0.230  10.802  11.261  0.00  0.00             0
ATOM    778   Si   1     1       2.814   6.481  11.149  0.00  0.00             0
ATOM    779   Si   1     1       2.584  12.371  11.171  0.00  0.00             0
ATOM    780   Si   1     1       5.360   7.932  11.142  0.00  0.00             0
ATOM    781    O   1     1       5.440  10.732   9.709  0.00  0.00             0
ATOM    782    O   1     1       3.030   6.370   9.537  0.00  0.00             0
ATOM    783    O   1     1       5.284   7.977   9.611  0.00  0.00             0
ATOM    784    O   1     1       2.473  12.432   9.581  0.00  0.00             0
ATOM    785    O   1     1       5.258   9.485  11.699  0.00  0.00             0
ATOM    786    O   1     1       2.550  13.857  11.620  0.00  0.00             0
ATOM    787    O   1     1       3.957  11.761  11.456  0.00  0.00             0
ATOM    788    O   1     1       1.533   7.302  11.506  0.00  0.00             0
ATOM    789    O   1     1       4.209   7.170  11.691  0.00  0.00             0
ATOM    790    O   1     1       1.384  11.651  11.784  0.00  0.00             0
ATOM    791    O   1     1       5.472   5.116   9.565  0.00  0.00             0
ATOM    792    O   1     1       2.825   9.629   9.605  0.00  0.00             0
ATOM    793    O   1     1       1.306  12.512   7.327  0.00  0.00             0
ATOM    794    O   1     1       3.789   7.840   7.399  0.00  0.00             0
ATOM    795    O   1     1       6.145   9.584   7.392  0.00  0.00             0
ATOM    796    O   1     1       3.529   4.999   7.264  0.00  0.00             0
ATOM    797    O   1     1       6.247   6.319   7.494  0.00  0.00             0
ATOM    798    O   1     1       3.638  10.917   7.467  0.00  0.00             0
ATOM    799    H   1     1       4.939  13.641  10.171  0.00  0.00             0
ATOM    800    H   1     1       2.472   8.980  10.149  0.00  0.00             0
ATOM    801    H   1     1       6.798  12.165   6.584  0.00  0.00             0
ATOM    802    H   1     1       2.759   7.910   7.235  0.00  0.00             0
ATOM    803    H   1     1       5.716   9.438   6.537  0.00  0.00             0
ATOM    804    H   1     1       4.046  13.670   6.453  0.00  0.00             0
ATOM    805    H   1     1       4.233  11.670   7.310  0.00  0.00             0
ATOM    806    H   1     1       6.615   7.175   7.195  0.00  0.00             0
ATOM    807   Al   1     1      10.690   4.040   1.034  0.00  0.00             0
ATOM    808   Al   1     1       7.956  -0.190   1.235  0.00  0.00             0
ATOM    809   Al   1     1       8.015   5.466   1.230  0.00  0.00             0
ATOM    810   Al   1     1      10.622   1.125   1.172  0.00  0.00             0
ATOM    811   Si   1     1       6.417   5.398   4.091  0.00  0.00             0
ATOM    812   Si   1     1       8.884   0.998   4.010  0.00  0.00             0
ATOM    813   Si   1     1       8.958   6.870   4.040  0.00  0.00             0
ATOM    814   Si   1     1      11.415   2.551   3.907  0.00  0.00             0
ATOM    815    O   1     1      11.688   5.309   2.372  0.00  0.00             0
ATOM    816    O   1     1       8.955   0.952   2.346  0.00  0.00             0
ATOM    817    O   1     1      11.184   2.524   2.324  0.00  0.00             0
ATOM    818    O   1     1       8.681   6.899   2.472  0.00  0.00             0
ATOM    819    O   1     1      11.497   3.988   4.481  0.00  0.00             0
ATOM    820    O   1     1       8.900   8.357   4.496  0.00  0.00             0
ATOM    821    O   1     1      10.362   6.275   4.230  0.00  0.00             0
ATOM    822    O   1     1       7.468   1.707   4.340  0.00  0.00             0
ATOM    823    O   1     1      10.048   1.908   4.410  0.00  0.00             0
ATOM    824    O   1     1       7.769   6.006   4.608  0.00  0.00             0
ATOM    825    O   1     1      11.433  -0.206   2.380  0.00  0.00             0
ATOM    826    O   1     1       8.926   4.002   2.115  0.00  0.00             0
ATOM    827    O   1     1       7.440   7.027   0.166  0.00  0.00             0
ATOM    828    O   1     1      10.083   2.648  -0.135  0.00  0.00             0
ATOM    829    O   1     1      12.342   4.221   0.076  0.00  0.00             0
ATOM    830    O   1     1       9.773  -0.239   0.130  0.00  0.00             0
ATOM    831    O   1     1      12.254   0.950   0.124  0.00  0.00             0
ATOM    832    O   1     1       9.796   5.499   0.098  0.00  0.00             0
ATOM    833    H   1     1      11.045   8.139   2.696  0.00  0.00             0
ATOM    834    H   1     1       8.703   3.135   2.635  0.00  0.00             0
ATOM    835    H   1     1      12.680   7.695  -0.730  0.00  0.00             0
ATOM    836    H   1     1       9.620   3.035  -0.876  0.00  0.00             0
ATOM    837    H   1     1      12.130   3.832  -0.802  0.00  0.00             0
ATOM    838    H   1     1      10.330   8.351  -0.440  0.00  0.00             0
ATOM    839    H   1     1      10.223   6.405  -0.021  0.00  0.00             0
ATOM    840    H   1     1      12.308   1.791  -0.525  0.00  0.00             0
ATOM    841   Al   1     1      -0.637  18.316   8.355  0.00  0.00             0
ATOM    842   Al   1     1      -3.255  13.893   8.463  0.00  0.00             0
ATOM    843   Al   1     1      -3.204  19.877   8.428  0.00  0.00             0
ATOM    844   Al   1     1      -0.766  15.406   8.452  0.00  0.00             0
ATOM    845   Si   1     1      -4.934  19.825  11.263  0.00  0.00             0
ATOM    846   Si   1     1      -2.357  15.362  11.217  0.00  0.00             0
ATOM    847   Si   1     1      -2.333  21.267  11.110  0.00  0.00             0
ATOM    848   Si   1     1       0.166  16.904  11.177  0.00  0.00             0
ATOM    849    O   1     1       0.384  19.697   9.605  0.00  0.00             0
ATOM    850    O   1     1      -2.210  15.312   9.650  0.00  0.00             0
ATOM    851    O   1     1       0.008  16.939   9.485  0.00  0.00             0
ATOM    852    O   1     1      -2.534  21.404   9.556  0.00  0.00             0
ATOM    853    O   1     1       0.185  18.356  11.679  0.00  0.00             0
ATOM    854    O   1     1      -2.522  22.793  11.672  0.00  0.00             0
ATOM    855    O   1     1      -0.989  20.638  11.503  0.00  0.00             0
ATOM    856    O   1     1      -3.631  16.166  11.537  0.00  0.00             0
ATOM    857    O   1     1      -1.042  16.135  11.671  0.00  0.00             0
ATOM    858    O   1     1      -3.695  20.515  11.651  0.00  0.00             0
ATOM    859    O   1     1       0.283  14.163   9.364  0.00  0.00             0
ATOM    860    O   1     1      -2.330  18.518   9.553  0.00  0.00             0
ATOM    861    O   1     1       6.424  21.390   7.339  0.00  0.00             0
ATOM    862    O   1     1      -1.408  16.905   7.239  0.00  0.00             0
ATOM    863    O   1     1       0.978  18.645   7.395  0.00  0.00             0
ATOM    864    O   1     1      -1.650  14.153   7.378  0.00  0.00             0
ATOM    865    O   1     1       1.144  15.296   7.224  0.00  0.00             0
ATOM    866    O   1     1      -1.626  19.651   7.283  0.00  0.00             0
ATOM    867    H   1     1       0.188  22.007   9.430  0.00  0.00             0
ATOM    868    H   1     1      -2.746  17.714   9.900  0.00  0.00             0
ATOM    869    H   1     1       0.983  21.577   6.636  0.00  0.00             0
ATOM    870    H   1     1      -1.394  16.897   6.307  0.00  0.00             0
ATOM    871    H   1     1       1.430  17.924   7.168  0.00  0.00             0
ATOM    872    H   1     1      -0.988  22.340   7.218  0.00  0.00             0
ATOM    873    H   1     1      -1.359  20.250   6.661  0.00  0.00             0
ATOM    874    H   1     1       1.593  15.952   6.771  0.00  0.00             0
ATOM    875   Al   1     1       5.596  13.006   1.184  0.00  0.00             0
ATOM    876   Al   1     1       2.903   8.673   1.220  0.00  0.00             0
ATOM    877   Al   1     1       2.885  14.460   1.472  0.00  0.00             0
ATOM    878   Al   1     1       5.558   9.895   1.205  0.00  0.00             0
ATOM    879   Si   1     1       1.144  14.384   4.110  0.00  0.00             0
ATOM    880   Si   1     1       3.809   9.987   3.942  0.00  0.00             0
ATOM    881   Si   1     1       3.706  15.947   4.172  0.00  0.00             0
ATOM    882   Si   1     1       6.423  11.467   4.009  0.00  0.00             0
ATOM    883    O   1     1       6.338  14.361   2.417  0.00  0.00             0
ATOM    884    O   1     1       3.939   9.960   2.361  0.00  0.00             0
ATOM    885    O   1     1       6.194  11.446   2.397  0.00  0.00             0
ATOM    886    O   1     1       3.585  15.861   2.509  0.00  0.00             0
ATOM    887    O   1     1       6.186  12.870   4.525  0.00  0.00             0
ATOM    888    O   1     1       3.589  17.408   4.663  0.00  0.00             0
ATOM    889    O   1     1       5.031  15.147   4.483  0.00  0.00             0
ATOM    890    O   1     1       2.537  10.800   4.433  0.00  0.00             0
ATOM    891    O   1     1       5.093  10.633   4.499  0.00  0.00             0
ATOM    892    O   1     1       2.337  15.182   4.651  0.00  0.00             0
ATOM    893    O   1     1       6.497   8.641   2.417  0.00  0.00             0
ATOM    894    O   1     1       3.759  13.030   2.277  0.00  0.00             0
ATOM    895    O   1     1      12.608  15.849   0.270  0.00  0.00             0
ATOM    896    O   1     1       4.850  11.494   0.176  0.00  0.00             0
ATOM    897    O   1     1       7.266  13.453   0.024  0.00  0.00             0
ATOM    898    O   1     1       4.525   8.727   0.149  0.00  0.00             0
ATOM    899    O   1     1       7.165   9.793   0.234  0.00  0.00             0
ATOM    900    O   1     1       4.561  14.432   0.221  0.00  0.00             0
ATOM    901    H   1     1       5.800  16.641   2.280  0.00  0.00             0
ATOM    902    H   1     1       3.294  12.214   2.293  0.00  0.00             0
ATOM    903    H   1     1       6.859  16.427  -0.669  0.00  0.00             0
ATOM    904    H   1     1       4.114  11.304  -0.473  0.00  0.00             0
ATOM    905    H   1     1       6.933  13.691  -0.839  0.00  0.00             0
ATOM    906    H   1     1       4.527  17.567  -0.786  0.00  0.00             0
ATOM    907    H   1     1       4.845  15.397   0.208  0.00  0.00             0
ATOM    908    H   1     1       7.520  10.575  -0.220  0.00  0.00             0
ATOM    909   Al   1     1      -0.719   9.464   8.522  0.00  0.00             0
ATOM    910   Al   1     1      -3.203   4.976   8.393  0.00  0.00             0
ATOM    911   Al   1     1      -3.288  11.053   8.541  0.00  0.00             0
ATOM    912   Al   1     1      -0.684   6.645   8.531  0.00  0.00             0
ATOM    913   Si   1     1      -5.016  10.936  11.280  0.00  0.00             0
ATOM    914   Si   1     1      -2.399   6.382  11.239  0.00  0.00             0
ATOM    915   Si   1     1      -2.450  12.350  11.246  0.00  0.00             0
ATOM    916   Si   1     1       0.134   7.873  11.256  0.00  0.00             0
ATOM    917    O   1     1       0.316  10.700   9.668  0.00  0.00             0
ATOM    918    O   1     1      -2.318   6.305   9.560  0.00  0.00             0
ATOM    919    O   1     1      -0.077   7.992   9.629  0.00  0.00             0
ATOM    920    O   1     1      -2.658  12.497   9.625  0.00  0.00             0
ATOM    921    O   1     1       0.157   9.326  11.758  0.00  0.00             0
ATOM    922    O   1     1      -2.479  13.860  11.708  0.00  0.00             0
ATOM    923    O   1     1      -1.145  11.598  11.580  0.00  0.00             0
ATOM    924    O   1     1      -3.539   7.272  11.499  0.00  0.00             0
ATOM    925    O   1     1      -1.070   7.029  11.748  0.00  0.00             0
ATOM    926    O   1     1      -3.710  11.739  11.714  0.00  0.00             0
ATOM    927    O   1     1       0.362   5.161   9.556  0.00  0.00             0
ATOM    928    O   1     1      -2.353   9.700   9.426  0.00  0.00             0
ATOM    929    O   1     1       6.417  12.371   7.383  0.00  0.00             0
ATOM    930    O   1     1      -1.276   8.097   7.378  0.00  0.00             0
ATOM    931    O   1     1       0.906   9.618   7.364  0.00  0.00             0
ATOM    932    O   1     1      -1.473   5.114   7.358  0.00  0.00             0
ATOM    933    O   1     1       1.087   6.489   7.541  0.00  0.00             0
ATOM    934    O   1     1      -1.472  10.996   7.340  0.00  0.00             0
ATOM    935    H   1     1       0.116  13.489   9.945  0.00  0.00             0
ATOM    936    H   1     1      -2.929   8.895   9.703  0.00  0.00             0
ATOM    937    H   1     1       1.224  12.608   6.295  0.00  0.00             0
ATOM    938    H   1     1      -1.839   8.214   6.740  0.00  0.00             0
ATOM    939    H   1     1       1.002   9.570   6.349  0.00  0.00             0
ATOM    940    H   1     1      -1.486  13.463   6.653  0.00  0.00             0
ATOM    941    H   1     1      -0.759  11.548   7.363  0.00  0.00             0
ATOM    942    H   1     1       1.405   7.321   6.926  0.00  0.00             0
ATOM    943   Al   1     1       5.349   4.004   1.351  0.00  0.00             0
ATOM    944   Al   1     1       2.743  -0.465   1.392  0.00  0.00             0
ATOM    945   Al   1     1       2.791   5.722   1.136  0.00  0.00             0
ATOM    946   Al   1     1       5.297   1.184   1.174  0.00  0.00             0
ATOM    947   Si   1     1       1.351   5.431   4.028  0.00  0.00             0
ATOM    948   Si   1     1       3.683   0.931   4.068  0.00  0.00             0
ATOM    949   Si   1     1       3.820   6.962   3.848  0.00  0.00             0
ATOM    950   Si   1     1       6.160   2.386   4.041  0.00  0.00             0
ATOM    951    O   1     1       6.559   5.187   2.434  0.00  0.00             0
ATOM    952    O   1     1       3.781   0.730   2.430  0.00  0.00             0
ATOM    953    O   1     1       5.994   2.506   2.410  0.00  0.00             0
ATOM    954    O   1     1       3.607   7.093   2.319  0.00  0.00             0
ATOM    955    O   1     1       6.231   3.944   4.621  0.00  0.00             0
ATOM    956    O   1     1       3.757   8.483   4.320  0.00  0.00             0
ATOM    957    O   1     1       5.187   6.318   4.268  0.00  0.00             0
ATOM    958    O   1     1       2.300   1.709   4.205  0.00  0.00             0
ATOM    959    O   1     1       4.933   1.591   4.526  0.00  0.00             0
ATOM    960    O   1     1       2.592   6.197   4.424  0.00  0.00             0
ATOM    961    O   1     1       6.326  -0.300   2.314  0.00  0.00             0
ATOM    962    O   1     1       3.987   4.218   2.575  0.00  0.00             0
ATOM    963    O   1     1      12.567   7.098   0.022  0.00  0.00             0
ATOM    964    O   1     1       4.567   2.680   0.204  0.00  0.00             0
ATOM    965    O   1     1       7.026   4.151   0.112  0.00  0.00             0
ATOM    966    O   1     1       4.512  -0.190   0.170  0.00  0.00             0
ATOM    967    O   1     1       6.891   1.150   0.180  0.00  0.00             0
ATOM    968    O   1     1       4.532   5.512   0.398  0.00  0.00             0
ATOM    969    H   1     1       6.192   8.337   3.340  0.00  0.00             0
ATOM    970    H   1     1       3.518   3.390   2.800  0.00  0.00             0
ATOM    971    H   1     1       7.164   7.034  -0.726  0.00  0.00             0
ATOM    972    H   1     1       3.947   3.211  -0.288  0.00  0.00             0
ATOM    973    H   1     1       7.440   3.350   0.167  0.00  0.00             0
ATOM    974    H   1     1       4.674   8.118  -0.582  0.00  0.00             0
ATOM    975    H   1     1       5.343   5.634  -0.180  0.00  0.00             0
ATOM    976    H   1     1       6.824   1.478  -0.729  0.00  0.00             0
END
