# Supplementary material for: Competing Nuclear Quantum Effects and Hydrogen-Bond Jumps in Hydrated Kaolinite
Source: J Phys Chem Lett. 2023 Feb 6;14(6):1542–7. doi: 10.1021/acs.jpclett.2c03896 (PMC9940297; doi:10.1021/acs.jpclett.2c03896)
Supplement: Supplementary file 1 — jz2c03896_si_001.zip [file jz2c03896_si_001.zip › Clay_NQEs_HBond_Jumps_SI/silica-surface/QM/prod-4/init.25.pdb]

TITLE     Step:     2000000  Bead:      25 positions{angstrom}  cell{angstrom}
CRYST1   10.307   17.884   76.812  91.93 105.05  89.80 P 1           1
ATOM      1   Al   1     1     -19.156  -0.688  42.815  0.00  0.00             0
ATOM      2   Al   1     1     -16.559   3.882  42.742  0.00  0.00             0
ATOM      3   Al   1     1     -16.656  -2.239  42.795  0.00  0.00             0
ATOM      4   Al   1     1     -19.105   2.274  42.884  0.00  0.00             0
ATOM      5   Si   1     1     -14.770  -1.996  39.993  0.00  0.00             0
ATOM      6   Si   1     1     -17.381   2.613  40.001  0.00  0.00             0
ATOM      7   Si   1     1     -17.324  -3.513  39.936  0.00  0.00             0
ATOM      8   Si   1     1     -19.835   1.051  40.096  0.00  0.00             0
ATOM      9    O   1     1     -19.989  -1.825  41.620  0.00  0.00             0
ATOM     10    O   1     1     -17.473   2.722  41.647  0.00  0.00             0
ATOM     11    O   1     1     -19.726   1.048  41.624  0.00  0.00             0
ATOM     12    O   1     1     -17.174  -3.688  41.511  0.00  0.00             0
ATOM     13    O   1     1     -19.607  -0.456  39.575  0.00  0.00             0
ATOM     14    O   1     1     -17.342  -5.001  39.489  0.00  0.00             0
ATOM     15    O   1     1     -18.638  -2.770  39.759  0.00  0.00             0
ATOM     16    O   1     1     -16.128   1.709  39.658  0.00  0.00             0
ATOM     17    O   1     1     -18.683   1.942  39.566  0.00  0.00             0
ATOM     18    O   1     1     -16.134  -2.678  39.462  0.00  0.00             0
ATOM     19    O   1     1     -20.176   3.898  41.666  0.00  0.00             0
ATOM     20    O   1     1     -17.559  -0.848  41.623  0.00  0.00             0
ATOM     21    O   1     1     -16.076  -3.720  43.881  0.00  0.00             0
ATOM     22    O   1     1     -18.319   0.785  43.851  0.00  0.00             0
ATOM     23    O   1     1     -20.751  -0.526  43.816  0.00  0.00             0
ATOM     24    O   1     1     -18.317   3.777  43.847  0.00  0.00             0
ATOM     25    O   1     1     -20.733   2.332  43.814  0.00  0.00             0
ATOM     26    O   1     1     -18.340  -2.044  43.872  0.00  0.00             0
ATOM     27    H   1     1     -19.658  -4.066  41.359  0.00  0.00             0
ATOM     28    H   1     1     -17.460  -0.684  40.744  0.00  0.00             0
ATOM     29    H   1     1     -20.021  -3.361  43.891  0.00  0.00             0
ATOM     30    H   1     1     -17.407   0.533  43.902  0.00  0.00             0
ATOM     31    H   1     1     -20.738  -0.327  44.795  0.00  0.00             0
ATOM     32    H   1     1     -18.823  -4.930  44.547  0.00  0.00             0
ATOM     33    H   1     1     -18.252  -2.658  44.740  0.00  0.00             0
ATOM     34    H   1     1     -21.164   1.536  43.577  0.00  0.00             0
ATOM     35   Al   1     1     -17.027   6.067  50.090  0.00  0.00             0
ATOM     36   Al   1     1     -14.318  10.533  49.978  0.00  0.00             0
ATOM     37   Al   1     1     -14.369   4.562  50.183  0.00  0.00             0
ATOM     38   Al   1     1     -16.985   9.090  50.155  0.00  0.00             0
ATOM     39   Si   1     1     -12.622   4.742  47.327  0.00  0.00             0
ATOM     40   Si   1     1     -15.043   9.193  47.248  0.00  0.00             0
ATOM     41   Si   1     1     -15.120   3.285  47.346  0.00  0.00             0
ATOM     42   Si   1     1     -17.546   7.701  47.233  0.00  0.00             0
ATOM     43    O   1     1     -17.794   4.788  48.989  0.00  0.00             0
ATOM     44    O   1     1     -15.210   9.182  48.841  0.00  0.00             0
ATOM     45    O   1     1     -17.396   7.622  48.914  0.00  0.00             0
ATOM     46    O   1     1     -14.978   3.080  48.986  0.00  0.00             0
ATOM     47    O   1     1     -17.716   6.197  46.876  0.00  0.00             0
ATOM     48    O   1     1     -15.127   1.929  46.733  0.00  0.00             0
ATOM     49    O   1     1     -16.512   3.887  46.980  0.00  0.00             0
ATOM     50    O   1     1     -13.756   8.344  46.969  0.00  0.00             0
ATOM     51    O   1     1     -16.177   8.355  46.642  0.00  0.00             0
ATOM     52    O   1     1     -13.935   4.060  46.817  0.00  0.00             0
ATOM     53    O   1     1     -17.600  10.500  49.059  0.00  0.00             0
ATOM     54    O   1     1     -15.318   5.834  49.120  0.00  0.00             0
ATOM     55    O   1     1     -13.738   3.131  51.260  0.00  0.00             0
ATOM     56    O   1     1     -16.242   7.673  51.217  0.00  0.00             0
ATOM     57    O   1     1     -18.645   6.070  51.058  0.00  0.00             0
ATOM     58    O   1     1     -16.002  10.413  51.123  0.00  0.00             0
ATOM     59    O   1     1     -18.759   9.238  51.091  0.00  0.00             0
ATOM     60    O   1     1     -16.063   4.764  51.385  0.00  0.00             0
ATOM     61    H   1     1     -17.515   2.388  48.651  0.00  0.00             0
ATOM     62    H   1     1     -14.948   6.730  48.927  0.00  0.00             0
ATOM     63    H   1     1     -18.678   2.907  52.161  0.00  0.00             0
ATOM     64    H   1     1     -16.145   7.593  52.182  0.00  0.00             0
ATOM     65    H   1     1     -19.264   6.784  51.242  0.00  0.00             0
ATOM     66    H   1     1     -16.256   2.189  51.538  0.00  0.00             0
ATOM     67    H   1     1     -16.775   4.447  51.969  0.00  0.00             0
ATOM     68    H   1     1     -19.369   8.585  51.182  0.00  0.00             0
ATOM     69   Al   1     1     -19.192   8.463  42.909  0.00  0.00             0
ATOM     70   Al   1     1     -16.560  12.810  42.745  0.00  0.00             0
ATOM     71   Al   1     1     -16.579   6.919  42.890  0.00  0.00             0
ATOM     72   Al   1     1     -19.127  11.327  42.692  0.00  0.00             0
ATOM     73   Si   1     1     -14.856   7.047  39.962  0.00  0.00             0
ATOM     74   Si   1     1     -17.350  11.473  39.944  0.00  0.00             0
ATOM     75   Si   1     1     -17.355   5.549  40.146  0.00  0.00             0
ATOM     76   Si   1     1     -19.924   9.894  40.051  0.00  0.00             0
ATOM     77    O   1     1     -20.037   7.070  41.755  0.00  0.00             0
ATOM     78    O   1     1     -17.454  11.536  41.577  0.00  0.00             0
ATOM     79    O   1     1     -19.734   9.826  41.605  0.00  0.00             0
ATOM     80    O   1     1     -17.163   5.510  41.745  0.00  0.00             0
ATOM     81    O   1     1     -19.947   8.375  39.623  0.00  0.00             0
ATOM     82    O   1     1     -17.316   4.133  39.601  0.00  0.00             0
ATOM     83    O   1     1     -18.756   6.100  39.820  0.00  0.00             0
ATOM     84    O   1     1     -16.097  10.597  39.578  0.00  0.00             0
ATOM     85    O   1     1     -18.672  10.773  39.493  0.00  0.00             0
ATOM     86    O   1     1     -16.163   6.425  39.630  0.00  0.00             0
ATOM     87    O   1     1     -20.098  12.857  41.761  0.00  0.00             0
ATOM     88    O   1     1     -17.557   8.195  41.833  0.00  0.00             0
ATOM     89    O   1     1     -15.851   5.461  43.928  0.00  0.00             0
ATOM     90    O   1     1     -18.517   9.910  44.024  0.00  0.00             0
ATOM     91    O   1     1     -20.762   8.296  43.966  0.00  0.00             0
ATOM     92    O   1     1     -18.229  12.635  43.813  0.00  0.00             0
ATOM     93    O   1     1     -20.764  11.598  43.903  0.00  0.00             0
ATOM     94    O   1     1     -18.148   7.040  44.022  0.00  0.00             0
ATOM     95    H   1     1     -19.631   4.654  42.012  0.00  0.00             0
ATOM     96    H   1     1     -17.054   8.758  41.174  0.00  0.00             0
ATOM     97    H   1     1     -20.744   5.133  44.802  0.00  0.00             0
ATOM     98    H   1     1     -17.784  10.229  44.535  0.00  0.00             0
ATOM     99    H   1     1     -21.160   8.192  44.890  0.00  0.00             0
ATOM    100    H   1     1     -18.634   3.812  44.721  0.00  0.00             0
ATOM    101    H   1     1     -18.862   6.645  44.563  0.00  0.00             0
ATOM    102    H   1     1     -20.974  10.990  44.709  0.00  0.00             0
ATOM    103   Al   1     1     -16.976  14.892  49.994  0.00  0.00             0
ATOM    104   Al   1     1     -14.223  19.615  49.942  0.00  0.00             0
ATOM    105   Al   1     1     -14.377  13.497  49.970  0.00  0.00             0
ATOM    106   Al   1     1     -16.786  18.015  49.980  0.00  0.00             0
ATOM    107   Si   1     1     -12.598  13.699  47.248  0.00  0.00             0
ATOM    108   Si   1     1     -14.971  18.272  47.146  0.00  0.00             0
ATOM    109   Si   1     1     -15.106  12.171  47.055  0.00  0.00             0
ATOM    110   Si   1     1     -17.494  16.684  47.283  0.00  0.00             0
ATOM    111    O   1     1     -17.882  13.805  48.667  0.00  0.00             0
ATOM    112    O   1     1     -15.134  18.248  48.814  0.00  0.00             0
ATOM    113    O   1     1     -17.240  16.596  48.832  0.00  0.00             0
ATOM    114    O   1     1     -15.014  12.056  48.760  0.00  0.00             0
ATOM    115    O   1     1     -17.630  15.247  46.634  0.00  0.00             0
ATOM    116    O   1     1     -15.056  10.709  46.698  0.00  0.00             0
ATOM    117    O   1     1     -16.394  12.995  46.737  0.00  0.00             0
ATOM    118    O   1     1     -13.787  17.445  46.915  0.00  0.00             0
ATOM    119    O   1     1     -16.295  17.496  46.706  0.00  0.00             0
ATOM    120    O   1     1     -13.830  12.964  46.638  0.00  0.00             0
ATOM    121    O   1     1     -17.780  19.408  48.868  0.00  0.00             0
ATOM    122    O   1     1     -15.133  14.927  48.784  0.00  0.00             0
ATOM    123    O   1     1     -13.552  12.031  50.993  0.00  0.00             0
ATOM    124    O   1     1     -16.248  16.455  51.273  0.00  0.00             0
ATOM    125    O   1     1     -18.591  14.963  50.910  0.00  0.00             0
ATOM    126    O   1     1     -15.863  19.341  50.879  0.00  0.00             0
ATOM    127    O   1     1     -18.418  18.129  51.113  0.00  0.00             0
ATOM    128    O   1     1     -15.956  13.438  50.966  0.00  0.00             0
ATOM    129    H   1     1     -17.105  11.294  48.727  0.00  0.00             0
ATOM    130    H   1     1     -14.706  15.816  48.891  0.00  0.00             0
ATOM    131    H   1     1     -18.813  12.081  51.926  0.00  0.00             0
ATOM    132    H   1     1     -16.620  16.798  52.124  0.00  0.00             0
ATOM    133    H   1     1     -19.426  15.285  51.206  0.00  0.00             0
ATOM    134    H   1     1     -15.749  10.748  52.001  0.00  0.00             0
ATOM    135    H   1     1     -16.651  12.821  51.194  0.00  0.00             0
ATOM    136    H   1     1     -19.069  17.242  51.230  0.00  0.00             0
ATOM    137   Al   1     1     -14.144  -0.721  42.805  0.00  0.00             0
ATOM    138   Al   1     1     -11.675   3.864  42.819  0.00  0.00             0
ATOM    139   Al   1     1     -11.495  -1.940  42.716  0.00  0.00             0
ATOM    140   Al   1     1     -14.184   2.454  42.845  0.00  0.00             0
ATOM    141   Si   1     1      -9.620  -1.883  40.078  0.00  0.00             0
ATOM    142   Si   1     1     -12.194   2.419  40.175  0.00  0.00             0
ATOM    143   Si   1     1     -12.085  -3.459  39.945  0.00  0.00             0
ATOM    144   Si   1     1     -14.784   1.034  39.958  0.00  0.00             0
ATOM    145    O   1     1     -15.010  -1.993  41.562  0.00  0.00             0
ATOM    146    O   1     1     -12.402   2.451  41.696  0.00  0.00             0
ATOM    147    O   1     1     -14.714   1.019  41.619  0.00  0.00             0
ATOM    148    O   1     1     -11.951  -3.430  41.563  0.00  0.00             0
ATOM    149    O   1     1     -14.738  -0.490  39.541  0.00  0.00             0
ATOM    150    O   1     1     -12.028  -4.907  39.386  0.00  0.00             0
ATOM    151    O   1     1     -13.505  -2.867  39.719  0.00  0.00             0
ATOM    152    O   1     1     -10.983   1.571  39.749  0.00  0.00             0
ATOM    153    O   1     1     -13.540   1.780  39.558  0.00  0.00             0
ATOM    154    O   1     1     -10.932  -2.515  39.527  0.00  0.00             0
ATOM    155    O   1     1     -14.848   3.809  41.808  0.00  0.00             0
ATOM    156    O   1     1     -12.447  -0.602  41.799  0.00  0.00             0
ATOM    157    O   1     1     -21.028  -3.456  43.800  0.00  0.00             0
ATOM    158    O   1     1     -13.586   0.858  43.893  0.00  0.00             0
ATOM    159    O   1     1     -15.740  -0.970  43.855  0.00  0.00             0
ATOM    160    O   1     1     -13.208   3.697  43.898  0.00  0.00             0
ATOM    161    O   1     1     -15.852   2.578  43.837  0.00  0.00             0
ATOM    162    O   1     1     -13.109  -2.031  43.762  0.00  0.00             0
ATOM    163    H   1     1     -14.138  -4.203  42.049  0.00  0.00             0
ATOM    164    H   1     1     -12.463   0.393  41.373  0.00  0.00             0
ATOM    165    H   1     1     -15.692  -3.907  44.726  0.00  0.00             0
ATOM    166    H   1     1     -13.007   1.217  44.646  0.00  0.00             0
ATOM    167    H   1     1     -15.887  -0.702  44.738  0.00  0.00             0
ATOM    168    H   1     1     -12.925  -5.316  44.766  0.00  0.00             0
ATOM    169    H   1     1     -13.298  -2.734  44.373  0.00  0.00             0
ATOM    170    H   1     1     -16.231   2.072  44.566  0.00  0.00             0
ATOM    171   Al   1     1     -11.795   6.078  50.064  0.00  0.00             0
ATOM    172   Al   1     1      -9.275  10.710  49.839  0.00  0.00             0
ATOM    173   Al   1     1      -9.109   4.633  50.039  0.00  0.00             0
ATOM    174   Al   1     1     -11.739   9.119  50.078  0.00  0.00             0
ATOM    175   Si   1     1      -7.453   4.706  47.372  0.00  0.00             0
ATOM    176   Si   1     1      -9.916   9.229  47.145  0.00  0.00             0
ATOM    177   Si   1     1      -9.999   3.204  47.267  0.00  0.00             0
ATOM    178   Si   1     1     -12.467   7.609  47.214  0.00  0.00             0
ATOM    179    O   1     1     -12.800   4.894  48.966  0.00  0.00             0
ATOM    180    O   1     1     -10.057   9.389  48.848  0.00  0.00             0
ATOM    181    O   1     1     -12.140   7.619  48.859  0.00  0.00             0
ATOM    182    O   1     1      -9.807   3.080  49.030  0.00  0.00             0
ATOM    183    O   1     1     -12.355   6.136  46.751  0.00  0.00             0
ATOM    184    O   1     1      -9.909   1.786  46.751  0.00  0.00             0
ATOM    185    O   1     1     -11.248   3.914  47.009  0.00  0.00             0
ATOM    186    O   1     1      -8.509   8.447  46.867  0.00  0.00             0
ATOM    187    O   1     1     -11.209   8.426  46.596  0.00  0.00             0
ATOM    188    O   1     1      -8.793   3.967  46.893  0.00  0.00             0
ATOM    189    O   1     1     -12.681  10.351  48.909  0.00  0.00             0
ATOM    190    O   1     1      -9.956   5.798  48.941  0.00  0.00             0
ATOM    191    O   1     1     -18.755   3.093  51.250  0.00  0.00             0
ATOM    192    O   1     1     -10.882   7.669  51.031  0.00  0.00             0
ATOM    193    O   1     1     -13.545   5.802  51.305  0.00  0.00             0
ATOM    194    O   1     1     -10.902  10.710  50.966  0.00  0.00             0
ATOM    195    O   1     1     -13.361   9.127  51.117  0.00  0.00             0
ATOM    196    O   1     1     -10.839   4.690  50.993  0.00  0.00             0
ATOM    197    H   1     1     -11.947   2.271  49.496  0.00  0.00             0
ATOM    198    H   1     1      -9.848   6.583  48.256  0.00  0.00             0
ATOM    199    H   1     1     -13.904   3.340  52.160  0.00  0.00             0
ATOM    200    H   1     1     -11.114   7.716  52.004  0.00  0.00             0
ATOM    201    H   1     1     -14.089   6.299  51.852  0.00  0.00             0
ATOM    202    H   1     1     -11.636   1.998  52.031  0.00  0.00             0
ATOM    203    H   1     1     -11.012   3.595  50.886  0.00  0.00             0
ATOM    204    H   1     1     -14.000   8.531  51.337  0.00  0.00             0
ATOM    205   Al   1     1     -14.066   8.419  42.675  0.00  0.00             0
ATOM    206   Al   1     1     -11.404  12.949  42.717  0.00  0.00             0
ATOM    207   Al   1     1     -11.440   6.957  42.897  0.00  0.00             0
ATOM    208   Al   1     1     -13.879  11.344  42.826  0.00  0.00             0
ATOM    209   Si   1     1      -9.652   6.960  40.140  0.00  0.00             0
ATOM    210   Si   1     1     -12.230  11.566  40.006  0.00  0.00             0
ATOM    211   Si   1     1     -12.291   5.321  40.081  0.00  0.00             0
ATOM    212   Si   1     1     -14.742  10.017  39.911  0.00  0.00             0
ATOM    213    O   1     1     -15.013   7.230  41.621  0.00  0.00             0
ATOM    214    O   1     1     -12.364  11.679  41.585  0.00  0.00             0
ATOM    215    O   1     1     -14.496  10.021  41.583  0.00  0.00             0
ATOM    216    O   1     1     -12.290   5.184  41.707  0.00  0.00             0
ATOM    217    O   1     1     -14.587   8.504  39.476  0.00  0.00             0
ATOM    218    O   1     1     -12.063   3.925  39.569  0.00  0.00             0
ATOM    219    O   1     1     -13.683   5.938  39.757  0.00  0.00             0
ATOM    220    O   1     1     -10.985  10.608  39.774  0.00  0.00             0
ATOM    221    O   1     1     -13.554  10.843  39.390  0.00  0.00             0
ATOM    222    O   1     1     -10.993   6.263  39.711  0.00  0.00             0
ATOM    223    O   1     1     -14.798  12.872  41.732  0.00  0.00             0
ATOM    224    O   1     1     -12.241   8.295  41.802  0.00  0.00             0
ATOM    225    O   1     1     -21.198   5.422  43.909  0.00  0.00             0
ATOM    226    O   1     1     -13.203   9.820  43.812  0.00  0.00             0
ATOM    227    O   1     1     -15.525   8.360  43.882  0.00  0.00             0
ATOM    228    O   1     1     -12.945  12.722  43.851  0.00  0.00             0
ATOM    229    O   1     1     -15.609  11.454  43.814  0.00  0.00             0
ATOM    230    O   1     1     -13.142   7.003  43.864  0.00  0.00             0
ATOM    231    H   1     1     -14.244   4.545  41.514  0.00  0.00             0
ATOM    232    H   1     1     -11.986   9.090  41.691  0.00  0.00             0
ATOM    233    H   1     1     -15.480   4.956  44.778  0.00  0.00             0
ATOM    234    H   1     1     -12.316   9.548  44.191  0.00  0.00             0
ATOM    235    H   1     1     -15.603   8.154  44.884  0.00  0.00             0
ATOM    236    H   1     1     -13.709   4.011  44.636  0.00  0.00             0
ATOM    237    H   1     1     -13.892   6.395  43.935  0.00  0.00             0
ATOM    238    H   1     1     -16.253  10.618  43.736  0.00  0.00             0
ATOM    239   Al   1     1     -11.730  14.976  50.073  0.00  0.00             0
ATOM    240   Al   1     1      -9.143  19.567  50.054  0.00  0.00             0
ATOM    241   Al   1     1      -9.136  13.652  49.771  0.00  0.00             0
ATOM    242   Al   1     1     -11.757  17.961  50.150  0.00  0.00             0
ATOM    243   Si   1     1      -7.420  13.755  47.016  0.00  0.00             0
ATOM    244   Si   1     1      -9.894  18.092  47.412  0.00  0.00             0
ATOM    245   Si   1     1      -9.900  12.162  47.007  0.00  0.00             0
ATOM    246   Si   1     1     -12.414  16.658  47.310  0.00  0.00             0
ATOM    247    O   1     1     -12.596  13.631  48.831  0.00  0.00             0
ATOM    248    O   1     1     -10.104  18.292  49.016  0.00  0.00             0
ATOM    249    O   1     1     -12.232  16.653  48.877  0.00  0.00             0
ATOM    250    O   1     1      -9.712  12.206  48.612  0.00  0.00             0
ATOM    251    O   1     1     -12.471  15.194  46.791  0.00  0.00             0
ATOM    252    O   1     1      -9.984  10.731  46.476  0.00  0.00             0
ATOM    253    O   1     1     -11.387  12.799  46.845  0.00  0.00             0
ATOM    254    O   1     1      -8.538  17.368  47.178  0.00  0.00             0
ATOM    255    O   1     1     -11.133  17.350  46.790  0.00  0.00             0
ATOM    256    O   1     1      -8.763  13.102  46.475  0.00  0.00             0
ATOM    257    O   1     1     -12.516  19.422  49.182  0.00  0.00             0
ATOM    258    O   1     1     -10.141  15.043  48.702  0.00  0.00             0
ATOM    259    O   1     1     -18.827  12.106  50.933  0.00  0.00             0
ATOM    260    O   1     1     -11.078  16.512  51.263  0.00  0.00             0
ATOM    261    O   1     1     -13.320  14.791  50.987  0.00  0.00             0
ATOM    262    O   1     1     -10.874  19.485  51.283  0.00  0.00             0
ATOM    263    O   1     1     -13.416  18.009  50.965  0.00  0.00             0
ATOM    264    O   1     1     -10.785  13.698  50.923  0.00  0.00             0
ATOM    265    H   1     1     -12.210  10.967  48.370  0.00  0.00             0
ATOM    266    H   1     1     -10.035  15.381  47.962  0.00  0.00             0
ATOM    267    H   1     1     -13.220  12.799  51.494  0.00  0.00             0
ATOM    268    H   1     1     -11.118  16.554  52.246  0.00  0.00             0
ATOM    269    H   1     1     -13.920  15.309  51.664  0.00  0.00             0
ATOM    270    H   1     1     -11.522  11.071  51.498  0.00  0.00             0
ATOM    271    H   1     1     -11.157  12.893  51.369  0.00  0.00             0
ATOM    272    H   1     1     -14.239  17.633  51.379  0.00  0.00             0
ATOM    273    O   1     1     -21.431   7.285  36.752  0.00  0.00             0
ATOM    274    H   1     1     -20.490   7.214  36.646  0.00  0.00             0
ATOM    275    H   1     1     -11.262   6.919  37.606  0.00  0.00             0
ATOM    276    O   1     1       3.741 -23.288  36.609  0.00  0.00             0
ATOM    277    H   1     1       4.569 -22.906  36.326  0.00  0.00             0
ATOM    278    H   1     1      14.036 -23.080  37.540  0.00  0.00             0
ATOM    279    O   1     1      27.824  27.955  30.850  0.00  0.00             0
ATOM    280    H   1     1      17.156  28.699  30.123  0.00  0.00             0
ATOM    281    H   1     1      28.288  27.387  30.207  0.00  0.00             0
ATOM    282    O   1     1       9.359  24.224  31.087  0.00  0.00             0
ATOM    283    H   1     1       9.163  23.390  30.686  0.00  0.00             0
ATOM    284    H   1     1      19.589  24.671  30.150  0.00  0.00             0
ATOM    285    O   1     1     -39.557  -6.624  33.073  0.00  0.00             0
ATOM    286    H   1     1     -40.390  -6.196  32.709  0.00  0.00             0
ATOM    287    H   1     1     -29.003  -6.183  33.793  0.00  0.00             0
ATOM    288    O   1     1      18.752 -13.832  29.322  0.00  0.00             0
ATOM    289    H   1     1      18.372 -14.315  29.979  0.00  0.00             0
ATOM    290    H   1     1      28.424 -13.060  29.263  0.00  0.00             0
ATOM    291    O   1     1       1.786  50.425  20.700  0.00  0.00             0
ATOM    292    H   1     1       1.412  50.622  19.855  0.00  0.00             0
ATOM    293    H   1     1       1.989  51.424  21.063  0.00  0.00             0
ATOM    294    O   1     1     -29.461  -1.351  14.838  0.00  0.00             0
ATOM    295    H   1     1     -30.059  -1.035  15.494  0.00  0.00             0
ATOM    296    H   1     1     -29.880  -2.256  14.521  0.00  0.00             0
ATOM    297    O   1     1     -24.098  12.405  33.042  0.00  0.00             0
ATOM    298    H   1     1     -24.827  12.093  32.638  0.00  0.00             0
ATOM    299    H   1     1     -24.466  12.947  33.790  0.00  0.00             0
ATOM    300    O   1     1      43.466  28.468  28.847  0.00  0.00             0
ATOM    301    H   1     1      44.249  28.116  29.451  0.00  0.00             0
ATOM    302    H   1     1      43.321  27.742  28.352  0.00  0.00             0
ATOM    303    O   1     1       2.283  -9.818  36.411  0.00  0.00             0
ATOM    304    H   1     1       3.155  -9.376  36.174  0.00  0.00             0
ATOM    305    H   1     1       1.564  -9.611  35.933  0.00  0.00             0
ATOM    306    O   1     1     -15.418   1.935  30.044  0.00  0.00             0
ATOM    307    H   1     1     -15.036   1.235  29.385  0.00  0.00             0
ATOM    308    H   1     1     -16.206   2.180  29.670  0.00  0.00             0
ATOM    309    O   1     1      16.633 -20.264  14.567  0.00  0.00             0
ATOM    310    H   1     1      17.501 -19.730  14.724  0.00  0.00             0
ATOM    311    H   1     1      16.012 -19.580  14.480  0.00  0.00             0
ATOM    312    O   1     1      31.309  13.175  24.578  0.00  0.00             0
ATOM    313    H   1     1      31.518  13.694  25.275  0.00  0.00             0
ATOM    314    H   1     1      31.975  12.448  24.364  0.00  0.00             0
ATOM    315    O   1     1     -19.026  22.366  33.988  0.00  0.00             0
ATOM    316    H   1     1     -19.213  23.051  33.503  0.00  0.00             0
ATOM    317    H   1     1     -18.571  22.864  34.655  0.00  0.00             0
ATOM    318    O   1     1       7.080  23.295  33.305  0.00  0.00             0
ATOM    319    H   1     1       7.064  22.514  33.825  0.00  0.00             0
ATOM    320    H   1     1       7.376  24.061  33.807  0.00  0.00             0
ATOM    321    O   1     1      46.396  15.875  31.224  0.00  0.00             0
ATOM    322    H   1     1      46.887  15.853  32.023  0.00  0.00             0
ATOM    323    H   1     1      46.312  15.005  31.136  0.00  0.00             0
ATOM    324    O   1     1      11.856  -2.286  34.129  0.00  0.00             0
ATOM    325    H   1     1      11.496  -1.851  34.859  0.00  0.00             0
ATOM    326    H   1     1      11.031  -2.333  33.668  0.00  0.00             0
ATOM    327    O   1     1      -8.402  17.312  21.486  0.00  0.00             0
ATOM    328    H   1     1      -8.103  18.096  21.114  0.00  0.00             0
ATOM    329    H   1     1       2.504  -0.593  22.298  0.00  0.00             0
ATOM    330    O   1     1      -0.165  39.294  25.402  0.00  0.00             0
ATOM    331    H   1     1      -0.582  38.707  24.553  0.00  0.00             0
ATOM    332    H   1     1      10.177  38.618  26.010  0.00  0.00             0
ATOM    333    O   1     1      16.874   1.252  22.970  0.00  0.00             0
ATOM    334    H   1     1       7.341   1.706  23.069  0.00  0.00             0
ATOM    335    H   1     1      16.695   0.857  23.834  0.00  0.00             0
ATOM    336    O   1     1      -7.210   8.507  17.760  0.00  0.00             0
ATOM    337    H   1     1      -6.996   7.661  18.159  0.00  0.00             0
ATOM    338    H   1     1       3.504   9.160  18.520  0.00  0.00             0
ATOM    339    O   1     1      15.392  40.330  17.813  0.00  0.00             0
ATOM    340    H   1     1       4.566  41.067  18.122  0.00  0.00             0
ATOM    341    H   1     1      16.095  40.644  17.118  0.00  0.00             0
ATOM    342    O   1     1       4.747  58.767  25.298  0.00  0.00             0
ATOM    343    H   1     1       4.623  57.924  24.971  0.00  0.00             0
ATOM    344    H   1     1      15.946  58.550  25.506  0.00  0.00             0
ATOM    345    O   1     1      35.254 -22.565  30.309  0.00  0.00             0
ATOM    346    H   1     1      35.065 -23.065  31.019  0.00  0.00             0
ATOM    347    H   1     1      34.838 -40.853  29.432  0.00  0.00             0
ATOM    348    O   1     1      54.899   0.744  35.901  0.00  0.00             0
ATOM    349    H   1     1      55.665   1.305  35.701  0.00  0.00             0
ATOM    350    H   1     1      54.994  -0.039  35.540  0.00  0.00             0
ATOM    351    O   1     1      37.509 -22.069  27.013  0.00  0.00             0
ATOM    352    H   1     1      38.186 -21.371  27.026  0.00  0.00             0
ATOM    353    H   1     1      36.652 -21.864  26.490  0.00  0.00             0
ATOM    354    O   1     1      11.278  -0.244  25.380  0.00  0.00             0
ATOM    355    H   1     1      11.483  -1.185  25.310  0.00  0.00             0
ATOM    356    H   1     1      10.526  -0.128  24.680  0.00  0.00             0
ATOM    357    O   1     1      -1.068  -6.241  20.467  0.00  0.00             0
ATOM    358    H   1     1      -1.098  -5.270  20.923  0.00  0.00             0
ATOM    359    H   1     1      -1.052  -6.831  21.411  0.00  0.00             0
ATOM    360    O   1     1      -4.345  22.817  13.852  0.00  0.00             0
ATOM    361    H   1     1      -4.737  21.974  14.116  0.00  0.00             0
ATOM    362    H   1     1      -3.637  22.555  13.161  0.00  0.00             0
ATOM    363    O   1     1      52.205 -18.016  17.297  0.00  0.00             0
ATOM    364    H   1     1      52.794 -17.453  16.910  0.00  0.00             0
ATOM    365    H   1     1      52.538 -36.762  17.757  0.00  0.00             0
ATOM    366    O   1     1      24.879  -8.450  30.002  0.00  0.00             0
ATOM    367    H   1     1      25.739  -8.183  30.193  0.00  0.00             0
ATOM    368    H   1     1      24.656  -9.229  30.476  0.00  0.00             0
ATOM    369    O   1     1      24.366 -22.552  23.804  0.00  0.00             0
ATOM    370    H   1     1      24.446 -22.362  22.957  0.00  0.00             0
ATOM    371    H   1     1      23.991 -23.354  23.557  0.00  0.00             0
ATOM    372    O   1     1      28.212 -37.789  22.711  0.00  0.00             0
ATOM    373    H   1     1      28.126 -37.636  21.712  0.00  0.00             0
ATOM    374    H   1     1      28.857 -38.521  22.831  0.00  0.00             0
ATOM    375    O   1     1     -23.172  37.480  15.063  0.00  0.00             0
ATOM    376    H   1     1     -22.557  38.223  14.855  0.00  0.00             0
ATOM    377    H   1     1     -22.943  36.650  14.487  0.00  0.00             0
ATOM    378    O   1     1       9.151 -39.486  16.256  0.00  0.00             0
ATOM    379    H   1     1       9.902 -39.798  16.864  0.00  0.00             0
ATOM    380    H   1     1       9.421 -39.845  15.391  0.00  0.00             0
ATOM    381    O   1     1     -12.513  -9.458  32.784  0.00  0.00             0
ATOM    382    H   1     1     -12.278 -10.272  32.271  0.00  0.00             0
ATOM    383    H   1     1      -2.588  -8.830  32.304  0.00  0.00             0
ATOM    384    O   1     1      29.698 -13.695  15.378  0.00  0.00             0
ATOM    385    H   1     1      30.554 -14.159  15.616  0.00  0.00             0
ATOM    386    H   1     1      40.310 -12.999  15.812  0.00  0.00             0
ATOM    387    O   1     1      16.169   9.715  21.763  0.00  0.00             0
ATOM    388    H   1     1       6.253  10.079  21.001  0.00  0.00             0
ATOM    389    H   1     1      16.192  10.159  22.531  0.00  0.00             0
ATOM    390    O   1     1      32.209  24.637  32.528  0.00  0.00             0
ATOM    391    H   1     1      31.412  24.613  31.941  0.00  0.00             0
ATOM    392    H   1     1      42.425  25.605  32.966  0.00  0.00             0
ATOM    393    O   1     1     -34.076  -9.299  24.483  0.00  0.00             0
ATOM    394    H   1     1     -33.648  -9.236  25.385  0.00  0.00             0
ATOM    395    H   1     1     -24.840  -8.935  24.616  0.00  0.00             0
ATOM    396    O   1     1     -23.211  10.227  14.790  0.00  0.00             0
ATOM    397    H   1     1     -23.696  11.069  14.930  0.00  0.00             0
ATOM    398    H   1     1     -12.035  10.488  14.807  0.00  0.00             0
ATOM    399    O   1     1      21.399 -32.493  29.202  0.00  0.00             0
ATOM    400    H   1     1      20.674 -32.200  28.946  0.00  0.00             0
ATOM    401    H   1     1      21.130 -32.844  30.180  0.00  0.00             0
ATOM    402    O   1     1      -0.614  30.543  32.333  0.00  0.00             0
ATOM    403    H   1     1      -1.575  30.367  32.727  0.00  0.00             0
ATOM    404    H   1     1      -0.837  30.474  31.447  0.00  0.00             0
ATOM    405    O   1     1      34.969   6.159  27.842  0.00  0.00             0
ATOM    406    H   1     1      34.097   6.487  27.991  0.00  0.00             0
ATOM    407    H   1     1      34.937   5.790  26.870  0.00  0.00             0
ATOM    408    O   1     1      45.918  64.581  25.830  0.00  0.00             0
ATOM    409    H   1     1      46.153  63.846  26.362  0.00  0.00             0
ATOM    410    H   1     1      46.651  64.810  25.302  0.00  0.00             0
ATOM    411    O   1     1      -6.563  37.581  25.882  0.00  0.00             0
ATOM    412    H   1     1      -6.373  38.206  26.580  0.00  0.00             0
ATOM    413    H   1     1      -5.770  36.970  25.999  0.00  0.00             0
ATOM    414    O   1     1      34.193  43.488  24.812  0.00  0.00             0
ATOM    415    H   1     1      34.659  42.786  25.182  0.00  0.00             0
ATOM    416    H   1     1      34.566  43.785  24.060  0.00  0.00             0
ATOM    417    O   1     1      44.451 -36.084  23.774  0.00  0.00             0
ATOM    418    H   1     1      43.942 -35.595  24.356  0.00  0.00             0
ATOM    419    H   1     1      45.322 -35.898  23.928  0.00  0.00             0
ATOM    420    O   1     1      56.348 -15.655  14.581  0.00  0.00             0
ATOM    421    H   1     1      56.056 -15.768  15.551  0.00  0.00             0
ATOM    422    H   1     1      57.236 -15.633  14.725  0.00  0.00             0
ATOM    423    O   1     1     -16.180  20.573  23.526  0.00  0.00             0
ATOM    424    H   1     1     -15.319  20.009  23.166  0.00  0.00             0
ATOM    425    H   1     1     -16.305  20.381  24.514  0.00  0.00             0
ATOM    426    O   1     1       9.815  17.779  23.132  0.00  0.00             0
ATOM    427    H   1     1       8.939  17.255  22.930  0.00  0.00             0
ATOM    428    H   1     1      10.690  17.569  22.614  0.00  0.00             0
ATOM    429    O   1     1      55.537  49.040  27.549  0.00  0.00             0
ATOM    430    H   1     1      55.633  48.353  26.932  0.00  0.00             0
ATOM    431    H   1     1      54.615  49.001  27.815  0.00  0.00             0
ATOM    432    O   1     1      26.930 -40.944  16.245  0.00  0.00             0
ATOM    433    H   1     1      27.520 -41.196  16.916  0.00  0.00             0
ATOM    434    H   1     1      27.318 -40.195  15.807  0.00  0.00             0
ATOM    435    O   1     1     -17.164   3.480  28.544  0.00  0.00             0
ATOM    436    H   1     1     -18.086   3.582  28.967  0.00  0.00             0
ATOM    437    H   1     1      -6.326   4.310  28.566  0.00  0.00             0
ATOM    438    O   1     1      65.861  10.247  19.850  0.00  0.00             0
ATOM    439    H   1     1      64.948  10.894  19.834  0.00  0.00             0
ATOM    440    H   1     1      76.272  10.178  20.867  0.00  0.00             0
ATOM    441    O   1     1       5.905 -12.560  36.933  0.00  0.00             0
ATOM    442    H   1     1      -4.022 -11.854  36.479  0.00  0.00             0
ATOM    443    H   1     1       5.056 -12.923  36.759  0.00  0.00             0
ATOM    444    O   1     1     -15.357 -62.154  27.656  0.00  0.00             0
ATOM    445    H   1     1     -14.777 -62.904  28.057  0.00  0.00             0
ATOM    446    H   1     1      -5.487 -62.128  28.391  0.00  0.00             0
ATOM    447    O   1     1     -12.291  18.126  34.276  0.00  0.00             0
ATOM    448    H   1     1     -22.972  18.811  34.584  0.00  0.00             0
ATOM    449    H   1     1     -11.846  18.182  33.385  0.00  0.00             0
ATOM    450    O   1     1      52.435  22.171  18.232  0.00  0.00             0
ATOM    451    H   1     1      51.947  22.922  17.839  0.00  0.00             0
ATOM    452    H   1     1      62.182  21.725  18.898  0.00  0.00             0
ATOM    453    O   1     1      16.784   0.510  17.664  0.00  0.00             0
ATOM    454    H   1     1      16.580   0.686  18.641  0.00  0.00             0
ATOM    455    H   1     1      17.677   0.962  17.564  0.00  0.00             0
ATOM    456    O   1     1      -7.322   9.924  14.014  0.00  0.00             0
ATOM    457    H   1     1      -7.062   9.122  14.612  0.00  0.00             0
ATOM    458    H   1     1      -6.926  10.805  14.287  0.00  0.00             0
ATOM    459    O   1     1      39.013 -23.666  25.486  0.00  0.00             0
ATOM    460    H   1     1      39.694 -23.100  25.394  0.00  0.00             0
ATOM    461    H   1     1      38.524 -23.362  26.331  0.00  0.00             0
ATOM    462    O   1     1     -22.464  26.311  28.951  0.00  0.00             0
ATOM    463    H   1     1     -22.608  25.475  28.548  0.00  0.00             0
ATOM    464    H   1     1     -22.121  26.673  28.153  0.00  0.00             0
ATOM    465    O   1     1      -8.491 -42.506  24.324  0.00  0.00             0
ATOM    466    H   1     1      -7.721 -42.947  24.934  0.00  0.00             0
ATOM    467    H   1     1      -9.060 -43.232  24.297  0.00  0.00             0
ATOM    468    O   1     1     -24.441   9.020  17.444  0.00  0.00             0
ATOM    469    H   1     1     -24.473   8.806  16.605  0.00  0.00             0
ATOM    470    H   1     1     -25.081   8.532  17.999  0.00  0.00             0
ATOM    471    O   1     1      48.832 -29.589  22.999  0.00  0.00             0
ATOM    472    H   1     1      48.494 -28.597  23.332  0.00  0.00             0
ATOM    473    H   1     1      49.403 -29.399  22.309  0.00  0.00             0
ATOM    474    O   1     1      40.836 -23.901  36.764  0.00  0.00             0
ATOM    475    H   1     1      41.208 -24.765  36.556  0.00  0.00             0
ATOM    476    H   1     1      41.305 -23.401  36.177  0.00  0.00             0
ATOM    477    O   1     1       8.731 -26.261  26.515  0.00  0.00             0
ATOM    478    H   1     1       8.346 -25.402  26.182  0.00  0.00             0
ATOM    479    H   1     1       9.428 -26.265  26.037  0.00  0.00             0
ATOM    480    O   1     1      -4.143  36.017  25.694  0.00  0.00             0
ATOM    481    H   1     1      -3.684  36.699  26.144  0.00  0.00             0
ATOM    482    H   1     1      -3.669  35.289  26.023  0.00  0.00             0
ATOM    483    O   1     1       1.700 -31.598  23.501  0.00  0.00             0
ATOM    484    H   1     1       1.227 -31.793  24.339  0.00  0.00             0
ATOM    485    H   1     1       2.525 -32.029  23.275  0.00  0.00             0
ATOM    486    O   1     1     -27.910   0.397  31.300  0.00  0.00             0
ATOM    487    H   1     1     -27.043   0.762  31.061  0.00  0.00             0
ATOM    488    H   1     1     -27.629  -0.297  31.932  0.00  0.00             0
ATOM    489    O   1     1      -8.930  17.115  29.358  0.00  0.00             0
ATOM    490    H   1     1      -8.263  17.536  30.033  0.00  0.00             0
ATOM    491    H   1     1       0.340  -0.497  29.591  0.00  0.00             0
ATOM    492    O   1     1      -2.478 -37.390  27.138  0.00  0.00             0
ATOM    493    H   1     1      -3.082 -37.061  27.619  0.00  0.00             0
ATOM    494    H   1     1       8.795 -36.786  27.188  0.00  0.00             0
ATOM    495    O   1     1     -21.489 -21.844  22.143  0.00  0.00             0
ATOM    496    H   1     1     -31.131 -21.348  21.755  0.00  0.00             0
ATOM    497    H   1     1     -21.030 -21.834  23.088  0.00  0.00             0
ATOM    498    O   1     1      -1.209 -34.809  19.089  0.00  0.00             0
ATOM    499    H   1     1      -1.636 -35.782  19.120  0.00  0.00             0
ATOM    500    H   1     1       9.851 -35.439  18.730  0.00  0.00             0
ATOM    501    O   1     1     -11.609  19.444  31.728  0.00  0.00             0
ATOM    502    H   1     1     -12.233  20.357  32.044  0.00  0.00             0
ATOM    503    H   1     1      -0.367  19.625  31.807  0.00  0.00             0
ATOM    504    O   1     1      11.628  14.173  28.594  0.00  0.00             0
ATOM    505    H   1     1      11.035  13.529  29.123  0.00  0.00             0
ATOM    506    H   1     1      21.846  15.033  28.810  0.00  0.00             0
ATOM    507    O   1     1      59.066  22.778  25.644  0.00  0.00             0
ATOM    508    H   1     1      59.821  22.122  25.560  0.00  0.00             0
ATOM    509    H   1     1      59.372   5.545  24.945  0.00  0.00             0
ATOM    510    O   1     1      37.789 -32.352  31.557  0.00  0.00             0
ATOM    511    H   1     1      37.686 -31.805  32.254  0.00  0.00             0
ATOM    512    H   1     1      37.091 -32.969  31.599  0.00  0.00             0
ATOM    513    O   1     1     -34.028   5.745  16.654  0.00  0.00             0
ATOM    514    H   1     1     -33.864   5.267  15.717  0.00  0.00             0
ATOM    515    H   1     1     -34.400   6.541  16.110  0.00  0.00             0
ATOM    516    O   1     1      23.254 -11.858  19.011  0.00  0.00             0
ATOM    517    H   1     1      22.494 -12.464  18.446  0.00  0.00             0
ATOM    518    H   1     1      22.896 -11.678  19.945  0.00  0.00             0
ATOM    519    O   1     1      33.178  33.056  25.420  0.00  0.00             0
ATOM    520    H   1     1      33.888  33.350  25.897  0.00  0.00             0
ATOM    521    H   1     1      33.596  32.639  24.715  0.00  0.00             0
ATOM    522    O   1     1      14.660  19.712  17.058  0.00  0.00             0
ATOM    523    H   1     1      15.561  19.020  17.119  0.00  0.00             0
ATOM    524    H   1     1      15.204  20.543  17.054  0.00  0.00             0
ATOM    525    O   1     1      66.106  -0.389  14.675  0.00  0.00             0
ATOM    526    H   1     1      65.112  -0.488  14.409  0.00  0.00             0
ATOM    527    H   1     1      66.321 -17.253  14.433  0.00  0.00             0
ATOM    528    O   1     1      14.337  50.223  15.051  0.00  0.00             0
ATOM    529    H   1     1      14.091  51.071  15.363  0.00  0.00             0
ATOM    530    H   1     1      15.345  50.271  14.795  0.00  0.00             0
ATOM    531    O   1     1      22.226  -4.832  35.147  0.00  0.00             0
ATOM    532    H   1     1      22.966  -4.862  35.717  0.00  0.00             0
ATOM    533    H   1     1      22.289  -4.016  34.706  0.00  0.00             0
ATOM    534    O   1     1     -11.407  38.330  23.108  0.00  0.00             0
ATOM    535    H   1     1     -10.727  38.830  22.404  0.00  0.00             0
ATOM    536    H   1     1     -11.127  37.267  23.240  0.00  0.00             0
ATOM    537    O   1     1       8.514 -18.999  15.443  0.00  0.00             0
ATOM    538    H   1     1       9.012 -19.770  15.775  0.00  0.00             0
ATOM    539    H   1     1       8.874 -18.183  15.793  0.00  0.00             0
ATOM    540    O   1     1       1.580 -38.477  17.973  0.00  0.00             0
ATOM    541    H   1     1       2.475 -38.087  17.734  0.00  0.00             0
ATOM    542    H   1     1       1.797 -39.550  17.734  0.00  0.00             0
ATOM    543    O   1     1     -24.045  30.065  29.172  0.00  0.00             0
ATOM    544    H   1     1     -24.628  30.495  29.798  0.00  0.00             0
ATOM    545    H   1     1     -13.745  30.675  28.498  0.00  0.00             0
ATOM    546    O   1     1     -11.259  15.189  32.932  0.00  0.00             0
ATOM    547    H   1     1     -11.089  14.178  32.713  0.00  0.00             0
ATOM    548    H   1     1      -0.834  15.722  32.092  0.00  0.00             0
ATOM    549    O   1     1     -11.006  24.351  17.681  0.00  0.00             0
ATOM    550    H   1     1     -21.166  25.253  17.321  0.00  0.00             0
ATOM    551    H   1     1     -11.899  24.441  17.351  0.00  0.00             0
ATOM    552    O   1     1      11.683  38.257  31.847  0.00  0.00             0
ATOM    553    H   1     1      12.442  37.565  31.890  0.00  0.00             0
ATOM    554    H   1     1      22.316  38.976  32.295  0.00  0.00             0
ATOM    555    O   1     1      61.283  12.229  29.473  0.00  0.00             0
ATOM    556    H   1     1      50.254  11.819  29.226  0.00  0.00             0
ATOM    557    H   1     1      61.940  11.763  29.115  0.00  0.00             0
ATOM    558    O   1     1      44.952  -1.715  27.408  0.00  0.00             0
ATOM    559    H   1     1      44.817  -2.664  27.249  0.00  0.00             0
ATOM    560    H   1     1      54.486  -1.470  27.784  0.00  0.00             0
ATOM    561    O   1     1     -25.063 -16.685  20.388  0.00  0.00             0
ATOM    562    H   1     1     -24.771 -16.933  21.310  0.00  0.00             0
ATOM    563    H   1     1     -24.871 -15.711  20.186  0.00  0.00             0
ATOM    564    O   1     1     -24.901 -18.505  28.990  0.00  0.00             0
ATOM    565    H   1     1     -24.973 -18.495  30.108  0.00  0.00             0
ATOM    566    H   1     1     -25.537 -19.060  28.388  0.00  0.00             0
ATOM    567    O   1     1     -14.711  31.757  35.201  0.00  0.00             0
ATOM    568    H   1     1     -13.758  31.730  35.623  0.00  0.00             0
ATOM    569    H   1     1     -14.725  32.569  34.662  0.00  0.00             0
ATOM    570    O   1     1      10.906  -8.765  17.121  0.00  0.00             0
ATOM    571    H   1     1      11.993  -8.869  17.362  0.00  0.00             0
ATOM    572    H   1     1      10.746  -8.119  16.353  0.00  0.00             0
ATOM    573    O   1     1     -36.832  -3.874  21.160  0.00  0.00             0
ATOM    574    H   1     1     -36.376  -4.200  20.374  0.00  0.00             0
ATOM    575    H   1     1     -37.629  -3.520  20.655  0.00  0.00             0
ATOM    576    O   1     1     -30.271  26.728  24.914  0.00  0.00             0
ATOM    577    H   1     1     -29.384  26.489  25.174  0.00  0.00             0
ATOM    578    H   1     1     -30.518  26.328  24.116  0.00  0.00             0
ATOM    579    O   1     1      12.338   6.200  21.594  0.00  0.00             0
ATOM    580    H   1     1      12.049   5.514  22.197  0.00  0.00             0
ATOM    581    H   1     1      13.121   6.600  21.941  0.00  0.00             0
ATOM    582    O   1     1     -23.634  25.430  35.385  0.00  0.00             0
ATOM    583    H   1     1     -23.097  25.748  34.607  0.00  0.00             0
ATOM    584    H   1     1     -22.681  25.359  35.958  0.00  0.00             0
ATOM    585    O   1     1     -47.084 -19.373  18.126  0.00  0.00             0
ATOM    586    H   1     1     -46.607 -18.703  17.826  0.00  0.00             0
ATOM    587    H   1     1     -47.362 -19.028  18.951  0.00  0.00             0
ATOM    588    O   1     1      31.677   9.002  34.177  0.00  0.00             0
ATOM    589    H   1     1      31.937   9.914  33.894  0.00  0.00             0
ATOM    590    H   1     1      30.676   9.041  34.128  0.00  0.00             0
ATOM    591    O   1     1      28.393  16.395  19.299  0.00  0.00             0
ATOM    592    H   1     1      28.021  16.806  18.459  0.00  0.00             0
ATOM    593    H   1     1      28.185  15.544  19.344  0.00  0.00             0
ATOM    594    O   1     1      57.115  15.563  24.620  0.00  0.00             0
ATOM    595    H   1     1      57.784  15.689  23.869  0.00  0.00             0
ATOM    596    H   1     1      56.489  14.956  24.189  0.00  0.00             0
ATOM    597    O   1     1     -10.013 -24.653  15.079  0.00  0.00             0
ATOM    598    H   1     1      -9.632 -24.145  15.877  0.00  0.00             0
ATOM    599    H   1     1       0.915 -25.187  14.604  0.00  0.00             0
ATOM    600    O   1     1      -9.768 -12.067  26.083  0.00  0.00             0
ATOM    601    H   1     1      -9.069 -11.924  25.535  0.00  0.00             0
ATOM    602    H   1     1       0.028 -12.853  26.106  0.00  0.00             0
ATOM    603    O   1     1       6.762 -49.909  20.021  0.00  0.00             0
ATOM    604    H   1     1      -3.887 -49.492  20.824  0.00  0.00             0
ATOM    605    H   1     1       6.370 -49.345  19.309  0.00  0.00             0
ATOM    606    O   1     1      20.371  16.662  36.075  0.00  0.00             0
ATOM    607    H   1     1      19.627  16.861  35.333  0.00  0.00             0
ATOM    608    H   1     1      31.051  17.368  36.756  0.00  0.00             0
ATOM    609    O   1     1      46.606   4.871  22.059  0.00  0.00             0
ATOM    610    H   1     1      35.739   4.176  22.639  0.00  0.00             0
ATOM    611    H   1     1      47.414   5.218  22.625  0.00  0.00             0
ATOM    612    O   1     1     -19.237  28.880  19.305  0.00  0.00             0
ATOM    613    H   1     1     -19.485  28.122  18.676  0.00  0.00             0
ATOM    614    H   1     1      -9.622  28.835  19.832  0.00  0.00             0
ATOM    615    O   1     1     -30.725  -4.226  13.905  0.00  0.00             0
ATOM    616    H   1     1     -30.802  -4.183  12.992  0.00  0.00             0
ATOM    617    H   1     1     -30.636  -5.158  14.066  0.00  0.00             0
ATOM    618    O   1     1      -4.143  -6.254  23.808  0.00  0.00             0
ATOM    619    H   1     1      -4.585  -5.471  23.682  0.00  0.00             0
ATOM    620    H   1     1      -3.343  -6.056  24.350  0.00  0.00             0
ATOM    621    O   1     1     -22.581  14.283  36.494  0.00  0.00             0
ATOM    622    H   1     1     -22.246  13.477  36.852  0.00  0.00             0
ATOM    623    H   1     1     -21.962  14.923  36.478  0.00  0.00             0
ATOM    624    O   1     1      60.498   9.548  22.603  0.00  0.00             0
ATOM    625    H   1     1      60.256   8.710  22.045  0.00  0.00             0
ATOM    626    H   1     1      59.671   9.631  23.158  0.00  0.00             0
ATOM    627    O   1     1     -21.259 -14.969  35.320  0.00  0.00             0
ATOM    628    H   1     1     -20.515 -14.550  34.738  0.00  0.00             0
ATOM    629    H   1     1     -20.938 -15.695  35.770  0.00  0.00             0
ATOM    630    O   1     1     -27.782 -16.675  19.896  0.00  0.00             0
ATOM    631    H   1     1     -27.594 -16.034  19.251  0.00  0.00             0
ATOM    632    H   1     1     -26.864 -16.755  20.184  0.00  0.00             0
ATOM    633    O   1     1     -37.348  -5.824  15.805  0.00  0.00             0
ATOM    634    H   1     1     -37.558  -4.865  15.527  0.00  0.00             0
ATOM    635    H   1     1     -36.379  -5.707  16.044  0.00  0.00             0
ATOM    636    O   1     1       7.133  28.896  35.603  0.00  0.00             0
ATOM    637    H   1     1       7.149  29.350  34.800  0.00  0.00             0
ATOM    638    H   1     1       8.029  28.988  35.979  0.00  0.00             0
ATOM    639    O   1     1     -13.966 -11.470  28.007  0.00  0.00             0
ATOM    640    H   1     1     -13.596 -12.052  27.359  0.00  0.00             0
ATOM    641    H   1     1     -15.051 -11.394  28.195  0.00  0.00             0
ATOM    642    O   1     1       9.322   7.056  20.719  0.00  0.00             0
ATOM    643    H   1     1      10.236   7.101  20.824  0.00  0.00             0
ATOM    644    H   1     1       9.342   6.607  19.808  0.00  0.00             0
ATOM    645    O   1     1      -5.702   7.452  22.334  0.00  0.00             0
ATOM    646    H   1     1      -5.424   6.548  22.315  0.00  0.00             0
ATOM    647    H   1     1      -5.319   8.033  21.800  0.00  0.00             0
ATOM    648    O   1     1       6.994   3.405  35.100  0.00  0.00             0
ATOM    649    H   1     1       6.874   3.834  35.964  0.00  0.00             0
ATOM    650    H   1     1       7.958   3.211  35.248  0.00  0.00             0
ATOM    651    O   1     1       4.081  16.995  33.688  0.00  0.00             0
ATOM    652    H   1     1       4.878  16.574  33.266  0.00  0.00             0
ATOM    653    H   1     1      13.467  -1.474  33.825  0.00  0.00             0
ATOM    654    O   1     1      14.336  25.038  31.395  0.00  0.00             0
ATOM    655    H   1     1      14.500  25.500  32.303  0.00  0.00             0
ATOM    656    H   1     1      23.748  24.523  31.457  0.00  0.00             0
ATOM    657    O   1     1      50.965 -14.659  20.391  0.00  0.00             0
ATOM    658    H   1     1      40.648 -15.601  19.944  0.00  0.00             0
ATOM    659    H   1     1      49.959 -14.320  20.369  0.00  0.00             0
ATOM    660    O   1     1      -2.918  55.859  27.108  0.00  0.00             0
ATOM    661    H   1     1      -2.795  56.778  27.622  0.00  0.00             0
ATOM    662    H   1     1       8.178  55.244  27.247  0.00  0.00             0
ATOM    663    O   1     1      27.422  16.017  33.517  0.00  0.00             0
ATOM    664    H   1     1      17.856  15.425  33.250  0.00  0.00             0
ATOM    665    H   1     1      27.864  16.972  33.722  0.00  0.00             0
ATOM    666    O   1     1      22.122  -5.233  17.138  0.00  0.00             0
ATOM    667    H   1     1      23.154  -5.401  17.035  0.00  0.00             0
ATOM    668    H   1     1      32.294  -5.896  17.958  0.00  0.00             0
ATOM    669    O   1     1      22.318  78.924  28.085  0.00  0.00             0
ATOM    670    H   1     1      21.996  78.253  27.356  0.00  0.00             0
ATOM    671    H   1     1      21.592  61.173  28.898  0.00  0.00             0
ATOM    672    O   1     1      28.926  47.066  17.787  0.00  0.00             0
ATOM    673    H   1     1      28.326  46.187  17.946  0.00  0.00             0
ATOM    674    H   1     1      29.424  47.156  18.629  0.00  0.00             0
ATOM    675    O   1     1      16.142 -21.653  18.454  0.00  0.00             0
ATOM    676    H   1     1      16.213 -22.022  17.477  0.00  0.00             0
ATOM    677    H   1     1      15.701 -20.846  18.341  0.00  0.00             0
ATOM    678    O   1     1      19.321  -0.717  30.024  0.00  0.00             0
ATOM    679    H   1     1      19.337   0.096  30.584  0.00  0.00             0
ATOM    680    H   1     1      18.611  -0.964  29.484  0.00  0.00             0
ATOM    681    O   1     1     -24.619 -10.266  14.945  0.00  0.00             0
ATOM    682    H   1     1     -23.989  -9.641  14.591  0.00  0.00             0
ATOM    683    H   1     1     -24.976 -10.753  14.079  0.00  0.00             0
ATOM    684    O   1     1     -26.493  -8.141  35.939  0.00  0.00             0
ATOM    685    H   1     1     -26.865  -7.338  36.315  0.00  0.00             0
ATOM    686    H   1     1     -25.615  -7.843  35.893  0.00  0.00             0
ATOM    687    O   1     1      71.412 -17.178  27.479  0.00  0.00             0
ATOM    688    H   1     1      71.755 -17.279  28.375  0.00  0.00             0
ATOM    689    H   1     1      72.030 -35.376  26.830  0.00  0.00             0
ATOM    690    O   1     1      52.349 -34.449  36.926  0.00  0.00             0
ATOM    691    H   1     1      53.066 -34.769  36.435  0.00  0.00             0
ATOM    692    H   1     1      52.733 -33.864  37.472  0.00  0.00             0
ATOM    693    O   1     1     -48.049   5.697  35.812  0.00  0.00             0
ATOM    694    H   1     1     -47.606   5.872  34.967  0.00  0.00             0
ATOM    695    H   1     1     -48.455   6.461  36.339  0.00  0.00             0
ATOM    696    O   1     1      45.438  11.291  32.213  0.00  0.00             0
ATOM    697    H   1     1      45.415  10.651  31.536  0.00  0.00             0
ATOM    698    H   1     1      44.524  11.203  32.533  0.00  0.00             0
ATOM    699    O   1     1      35.387  -9.737  33.656  0.00  0.00             0
ATOM    700    H   1     1      36.204  -9.978  34.026  0.00  0.00             0
ATOM    701    H   1     1      34.886  -9.141  34.227  0.00  0.00             0
ATOM    702    O   1     1      32.214 -15.273  16.123  0.00  0.00             0
ATOM    703    H   1     1      33.238 -15.489  16.194  0.00  0.00             0
ATOM    704    H   1     1      32.101 -14.876  16.869  0.00  0.00             0
ATOM    705   Al   1     1       4.466  18.351   8.493  0.00  0.00             0
ATOM    706   Al   1     1       2.007  13.978   8.298  0.00  0.00             0
ATOM    707   Al   1     1       1.947  19.983   8.478  0.00  0.00             0
ATOM    708   Al   1     1       4.547  15.396   8.460  0.00  0.00             0
ATOM    709   Si   1     1       0.227  19.867  11.146  0.00  0.00             0
ATOM    710   Si   1     1       2.748  15.345  11.121  0.00  0.00             0
ATOM    711   Si   1     1       2.792  21.372  11.273  0.00  0.00             0
ATOM    712   Si   1     1       5.311  16.865  11.280  0.00  0.00             0
ATOM    713    O   1     1       5.461  19.596   9.651  0.00  0.00             0
ATOM    714    O   1     1       2.870  15.205   9.486  0.00  0.00             0
ATOM    715    O   1     1       5.193  16.901   9.632  0.00  0.00             0
ATOM    716    O   1     1       2.604  21.394   9.656  0.00  0.00             0
ATOM    717    O   1     1       5.242  18.315  11.729  0.00  0.00             0
ATOM    718    O   1     1       2.730  22.929  11.689  0.00  0.00             0
ATOM    719    O   1     1       4.100  20.670  11.551  0.00  0.00             0
ATOM    720    O   1     1       1.490  16.215  11.456  0.00  0.00             0
ATOM    721    O   1     1       3.982  16.065  11.645  0.00  0.00             0
ATOM    722    O   1     1       1.540  20.607  11.681  0.00  0.00             0
ATOM    723    O   1     1       5.452  14.026   9.577  0.00  0.00             0
ATOM    724    O   1     1       2.880  18.623   9.738  0.00  0.00             0
ATOM    725    O   1     1       1.258  21.360   7.419  0.00  0.00             0
ATOM    726    O   1     1       3.856  16.892   7.400  0.00  0.00             0
ATOM    727    O   1     1       6.029  18.568   7.385  0.00  0.00             0
ATOM    728    O   1     1       3.638  14.114   7.363  0.00  0.00             0
ATOM    729    O   1     1       6.083  15.424   7.425  0.00  0.00             0
ATOM    730    O   1     1       3.630  19.725   7.453  0.00  0.00             0
ATOM    731    H   1     1       4.990  22.237  10.064  0.00  0.00             0
ATOM    732    H   1     1       2.568  18.214  10.581  0.00  0.00             0
ATOM    733    H   1     1       6.292  21.345   6.509  0.00  0.00             0
ATOM    734    H   1     1       3.906  17.296   6.524  0.00  0.00             0
ATOM    735    H   1     1       6.343  18.359   6.569  0.00  0.00             0
ATOM    736    H   1     1       3.758  23.002   6.308  0.00  0.00             0
ATOM    737    H   1     1       4.182  20.491   7.150  0.00  0.00             0
ATOM    738    H   1     1       6.480  16.192   7.328  0.00  0.00             0
ATOM    739   Al   1     1      10.706  12.939   1.291  0.00  0.00             0
ATOM    740   Al   1     1       8.061   8.465   1.261  0.00  0.00             0
ATOM    741   Al   1     1       8.416  14.763   1.055  0.00  0.00             0
ATOM    742   Al   1     1      10.541  10.029   1.221  0.00  0.00             0
ATOM    743   Si   1     1       6.312  14.366   4.033  0.00  0.00             0
ATOM    744   Si   1     1       8.991   9.878   4.062  0.00  0.00             0
ATOM    745   Si   1     1       8.812  15.943   3.867  0.00  0.00             0
ATOM    746   Si   1     1      11.482  11.471   4.040  0.00  0.00             0
ATOM    747    O   1     1      11.621  14.228   2.487  0.00  0.00             0
ATOM    748    O   1     1       9.137   9.721   2.490  0.00  0.00             0
ATOM    749    O   1     1      11.335  11.637   2.446  0.00  0.00             0
ATOM    750    O   1     1       8.751  16.023   2.285  0.00  0.00             0
ATOM    751    O   1     1      11.339  12.930   4.623  0.00  0.00             0
ATOM    752    O   1     1       8.971  17.456   4.523  0.00  0.00             0
ATOM    753    O   1     1      10.138  15.208   4.234  0.00  0.00             0
ATOM    754    O   1     1       7.660  10.680   4.315  0.00  0.00             0
ATOM    755    O   1     1      10.400  10.492   4.522  0.00  0.00             0
ATOM    756    O   1     1       7.596  15.136   4.414  0.00  0.00             0
ATOM    757    O   1     1      11.704   8.814   2.253  0.00  0.00             0
ATOM    758    O   1     1       9.015  13.291   2.191  0.00  0.00             0
ATOM    759    O   1     1       7.541  16.201  -0.023  0.00  0.00             0
ATOM    760    O   1     1       9.949  11.604   0.338  0.00  0.00             0
ATOM    761    O   1     1      12.392  13.026   0.204  0.00  0.00             0
ATOM    762    O   1     1       9.730   8.680   0.258  0.00  0.00             0
ATOM    763    O   1     1      12.194  10.065   0.130  0.00  0.00             0
ATOM    764    O   1     1       9.941  14.452  -0.118  0.00  0.00             0
ATOM    765    H   1     1      11.278  16.877   2.738  0.00  0.00             0
ATOM    766    H   1     1       8.494  12.506   2.334  0.00  0.00             0
ATOM    767    H   1     1      12.429  15.651  -0.792  0.00  0.00             0
ATOM    768    H   1     1       9.217  11.654  -0.281  0.00  0.00             0
ATOM    769    H   1     1      13.194  13.149  -0.268  0.00  0.00             0
ATOM    770    H   1     1      10.265  16.986  -0.206  0.00  0.00             0
ATOM    771    H   1     1      10.371  14.388  -0.965  0.00  0.00             0
ATOM    772    H   1     1      12.120  11.157   0.073  0.00  0.00             0
ATOM    773   Al   1     1       4.605   9.498   8.571  0.00  0.00             0
ATOM    774   Al   1     1       2.015   5.099   8.382  0.00  0.00             0
ATOM    775   Al   1     1       1.878  10.943   8.496  0.00  0.00             0
ATOM    776   Al   1     1       4.590   6.592   8.461  0.00  0.00             0
ATOM    777   Si   1     1       0.163  10.800  11.238  0.00  0.00             0
ATOM    778   Si   1     1       2.807   6.448  11.179  0.00  0.00             0
ATOM    779   Si   1     1       2.577  12.454  11.166  0.00  0.00             0
ATOM    780   Si   1     1       5.416   8.005  11.185  0.00  0.00             0
ATOM    781    O   1     1       5.385  10.750   9.667  0.00  0.00             0
ATOM    782    O   1     1       3.071   6.295   9.497  0.00  0.00             0
ATOM    783    O   1     1       5.243   7.959   9.618  0.00  0.00             0
ATOM    784    O   1     1       2.490  12.482   9.581  0.00  0.00             0
ATOM    785    O   1     1       5.235   9.468  11.752  0.00  0.00             0
ATOM    786    O   1     1       2.546  13.889  11.692  0.00  0.00             0
ATOM    787    O   1     1       4.095  11.827  11.476  0.00  0.00             0
ATOM    788    O   1     1       1.487   7.295  11.554  0.00  0.00             0
ATOM    789    O   1     1       4.124   7.103  11.657  0.00  0.00             0
ATOM    790    O   1     1       1.354  11.635  11.778  0.00  0.00             0
ATOM    791    O   1     1       5.418   5.161   9.530  0.00  0.00             0
ATOM    792    O   1     1       2.872   9.682   9.572  0.00  0.00             0
ATOM    793    O   1     1       1.297  12.521   7.298  0.00  0.00             0
ATOM    794    O   1     1       3.851   7.871   7.411  0.00  0.00             0
ATOM    795    O   1     1       6.186   9.617   7.388  0.00  0.00             0
ATOM    796    O   1     1       3.413   5.020   7.152  0.00  0.00             0
ATOM    797    O   1     1       6.183   6.315   7.430  0.00  0.00             0
ATOM    798    O   1     1       3.622  10.911   7.402  0.00  0.00             0
ATOM    799    H   1     1       5.040  13.490  10.411  0.00  0.00             0
ATOM    800    H   1     1       2.554   8.946  10.144  0.00  0.00             0
ATOM    801    H   1     1       6.601  12.327   6.335  0.00  0.00             0
ATOM    802    H   1     1       2.894   8.091   7.202  0.00  0.00             0
ATOM    803    H   1     1       5.786   9.296   6.681  0.00  0.00             0
ATOM    804    H   1     1       4.120  13.961   6.705  0.00  0.00             0
ATOM    805    H   1     1       3.971  11.883   7.327  0.00  0.00             0
ATOM    806    H   1     1       6.713   7.184   7.107  0.00  0.00             0
ATOM    807   Al   1     1      10.680   4.047   1.059  0.00  0.00             0
ATOM    808   Al   1     1       7.947  -0.256   1.212  0.00  0.00             0
ATOM    809   Al   1     1       7.948   5.523   1.238  0.00  0.00             0
ATOM    810   Al   1     1      10.655   1.124   1.119  0.00  0.00             0
ATOM    811   Si   1     1       6.393   5.359   4.079  0.00  0.00             0
ATOM    812   Si   1     1       8.874   1.071   4.007  0.00  0.00             0
ATOM    813   Si   1     1       8.941   6.824   4.024  0.00  0.00             0
ATOM    814   Si   1     1      11.350   2.517   3.973  0.00  0.00             0
ATOM    815    O   1     1      11.656   5.288   2.317  0.00  0.00             0
ATOM    816    O   1     1       8.974   0.988   2.407  0.00  0.00             0
ATOM    817    O   1     1      11.190   2.642   2.313  0.00  0.00             0
ATOM    818    O   1     1       8.660   6.910   2.449  0.00  0.00             0
ATOM    819    O   1     1      11.520   3.926   4.469  0.00  0.00             0
ATOM    820    O   1     1       8.864   8.345   4.496  0.00  0.00             0
ATOM    821    O   1     1      10.378   6.309   4.187  0.00  0.00             0
ATOM    822    O   1     1       7.543   1.693   4.279  0.00  0.00             0
ATOM    823    O   1     1      10.060   1.982   4.483  0.00  0.00             0
ATOM    824    O   1     1       7.778   5.982   4.624  0.00  0.00             0
ATOM    825    O   1     1      11.501  -0.191   2.311  0.00  0.00             0
ATOM    826    O   1     1       9.007   4.089   2.118  0.00  0.00             0
ATOM    827    O   1     1       7.486   7.021   0.127  0.00  0.00             0
ATOM    828    O   1     1      10.043   2.716  -0.089  0.00  0.00             0
ATOM    829    O   1     1      12.228   4.220   0.072  0.00  0.00             0
ATOM    830    O   1     1       9.707  -0.253   0.062  0.00  0.00             0
ATOM    831    O   1     1      12.251   0.947   0.223  0.00  0.00             0
ATOM    832    O   1     1       9.805   5.509   0.109  0.00  0.00             0
ATOM    833    H   1     1      11.292   7.922   2.367  0.00  0.00             0
ATOM    834    H   1     1       8.811   3.170   2.449  0.00  0.00             0
ATOM    835    H   1     1      12.552   7.295  -0.910  0.00  0.00             0
ATOM    836    H   1     1       9.573   2.895  -0.902  0.00  0.00             0
ATOM    837    H   1     1      12.046   3.932  -0.892  0.00  0.00             0
ATOM    838    H   1     1      10.118   7.901  -0.255  0.00  0.00             0
ATOM    839    H   1     1      10.569   6.289  -0.179  0.00  0.00             0
ATOM    840    H   1     1      12.366   1.739  -0.169  0.00  0.00             0
ATOM    841   Al   1     1      -0.712  18.333   8.392  0.00  0.00             0
ATOM    842   Al   1     1      -3.269  13.931   8.434  0.00  0.00             0
ATOM    843   Al   1     1      -3.266  19.871   8.414  0.00  0.00             0
ATOM    844   Al   1     1      -0.753  15.385   8.452  0.00  0.00             0
ATOM    845   Si   1     1      -4.907  19.815  11.239  0.00  0.00             0
ATOM    846   Si   1     1      -2.373  15.417  11.214  0.00  0.00             0
ATOM    847   Si   1     1      -2.377  21.268  11.135  0.00  0.00             0
ATOM    848   Si   1     1       0.155  16.853  11.127  0.00  0.00             0
ATOM    849    O   1     1       0.344  19.748   9.614  0.00  0.00             0
ATOM    850    O   1     1      -2.227  15.295   9.602  0.00  0.00             0
ATOM    851    O   1     1       0.015  16.988   9.519  0.00  0.00             0
ATOM    852    O   1     1      -2.516  21.356   9.551  0.00  0.00             0
ATOM    853    O   1     1       0.282  18.332  11.727  0.00  0.00             0
ATOM    854    O   1     1      -2.477  22.791  11.648  0.00  0.00             0
ATOM    855    O   1     1      -1.038  20.618  11.489  0.00  0.00             0
ATOM    856    O   1     1      -3.679  16.210  11.514  0.00  0.00             0
ATOM    857    O   1     1      -1.091  16.149  11.703  0.00  0.00             0
ATOM    858    O   1     1      -3.626  20.600  11.674  0.00  0.00             0
ATOM    859    O   1     1       0.267  14.145   9.403  0.00  0.00             0
ATOM    860    O   1     1      -2.331  18.549   9.579  0.00  0.00             0
ATOM    861    O   1     1       6.456  21.466   7.353  0.00  0.00             0
ATOM    862    O   1     1      -1.443  16.823   7.210  0.00  0.00             0
ATOM    863    O   1     1       0.923  18.554   7.375  0.00  0.00             0
ATOM    864    O   1     1      -1.682  14.106   7.338  0.00  0.00             0
ATOM    865    O   1     1       1.129  15.316   7.234  0.00  0.00             0
ATOM    866    O   1     1      -1.686  19.617   7.277  0.00  0.00             0
ATOM    867    H   1     1      -0.103  22.192   9.621  0.00  0.00             0
ATOM    868    H   1     1      -2.600  17.673   9.658  0.00  0.00             0
ATOM    869    H   1     1       0.798  21.846   6.823  0.00  0.00             0
ATOM    870    H   1     1      -1.479  17.029   6.268  0.00  0.00             0
ATOM    871    H   1     1       1.615  18.001   6.911  0.00  0.00             0
ATOM    872    H   1     1      -0.853  22.267   6.961  0.00  0.00             0
ATOM    873    H   1     1      -1.514  20.372   6.799  0.00  0.00             0
ATOM    874    H   1     1       1.566  16.069   6.850  0.00  0.00             0
ATOM    875   Al   1     1       5.583  12.994   1.209  0.00  0.00             0
ATOM    876   Al   1     1       2.946   8.683   1.228  0.00  0.00             0
ATOM    877   Al   1     1       2.833  14.414   1.486  0.00  0.00             0
ATOM    878   Al   1     1       5.491   9.868   1.205  0.00  0.00             0
ATOM    879   Si   1     1       1.130  14.374   4.160  0.00  0.00             0
ATOM    880   Si   1     1       3.787   9.981   4.007  0.00  0.00             0
ATOM    881   Si   1     1       3.699  15.897   4.160  0.00  0.00             0
ATOM    882   Si   1     1       6.408  11.543   4.022  0.00  0.00             0
ATOM    883    O   1     1       6.427  14.374   2.438  0.00  0.00             0
ATOM    884    O   1     1       3.966   9.961   2.360  0.00  0.00             0
ATOM    885    O   1     1       6.258  11.630   2.323  0.00  0.00             0
ATOM    886    O   1     1       3.564  15.950   2.460  0.00  0.00             0
ATOM    887    O   1     1       6.309  12.900   4.541  0.00  0.00             0
ATOM    888    O   1     1       3.608  17.407   4.697  0.00  0.00             0
ATOM    889    O   1     1       5.004  15.157   4.458  0.00  0.00             0
ATOM    890    O   1     1       2.555  10.830   4.345  0.00  0.00             0
ATOM    891    O   1     1       5.179  10.611   4.459  0.00  0.00             0
ATOM    892    O   1     1       2.354  15.154   4.622  0.00  0.00             0
ATOM    893    O   1     1       6.368   8.649   2.413  0.00  0.00             0
ATOM    894    O   1     1       3.786  13.022   2.303  0.00  0.00             0
ATOM    895    O   1     1      12.536  15.878   0.276  0.00  0.00             0
ATOM    896    O   1     1       4.869  11.495   0.174  0.00  0.00             0
ATOM    897    O   1     1       7.233  13.374  -0.007  0.00  0.00             0
ATOM    898    O   1     1       4.439   8.721   0.134  0.00  0.00             0
ATOM    899    O   1     1       7.237   9.723   0.206  0.00  0.00             0
ATOM    900    O   1     1       4.602  14.412   0.266  0.00  0.00             0
ATOM    901    H   1     1       5.951  16.629   2.234  0.00  0.00             0
ATOM    902    H   1     1       3.542  12.164   2.483  0.00  0.00             0
ATOM    903    H   1     1       6.995  16.538  -0.867  0.00  0.00             0
ATOM    904    H   1     1       4.186  11.320  -0.592  0.00  0.00             0
ATOM    905    H   1     1       7.351  13.876  -0.684  0.00  0.00             0
ATOM    906    H   1     1       4.432  17.734  -0.946  0.00  0.00             0
ATOM    907    H   1     1       4.842  15.330   0.157  0.00  0.00             0
ATOM    908    H   1     1       7.475  10.719  -0.116  0.00  0.00             0
ATOM    909   Al   1     1      -0.713   9.435   8.479  0.00  0.00             0
ATOM    910   Al   1     1      -3.194   4.964   8.385  0.00  0.00             0
ATOM    911   Al   1     1      -3.310  10.976   8.557  0.00  0.00             0
ATOM    912   Al   1     1      -0.678   6.600   8.527  0.00  0.00             0
ATOM    913   Si   1     1      -4.990  10.943  11.302  0.00  0.00             0
ATOM    914   Si   1     1      -2.361   6.375  11.218  0.00  0.00             0
ATOM    915   Si   1     1      -2.473  12.395  11.194  0.00  0.00             0
ATOM    916   Si   1     1       0.178   7.870  11.276  0.00  0.00             0
ATOM    917    O   1     1       0.312  10.691   9.561  0.00  0.00             0
ATOM    918    O   1     1      -2.264   6.319   9.588  0.00  0.00             0
ATOM    919    O   1     1      -0.101   8.095   9.636  0.00  0.00             0
ATOM    920    O   1     1      -2.689  12.456   9.676  0.00  0.00             0
ATOM    921    O   1     1       0.144   9.418  11.750  0.00  0.00             0
ATOM    922    O   1     1      -2.439  13.811  11.693  0.00  0.00             0
ATOM    923    O   1     1      -1.130  11.608  11.540  0.00  0.00             0
ATOM    924    O   1     1      -3.569   7.277  11.561  0.00  0.00             0
ATOM    925    O   1     1      -1.121   7.070  11.743  0.00  0.00             0
ATOM    926    O   1     1      -3.706  11.722  11.714  0.00  0.00             0
ATOM    927    O   1     1       0.274   5.167   9.516  0.00  0.00             0
ATOM    928    O   1     1      -2.357   9.597   9.504  0.00  0.00             0
ATOM    929    O   1     1       6.387  12.411   7.360  0.00  0.00             0
ATOM    930    O   1     1      -1.260   8.077   7.341  0.00  0.00             0
ATOM    931    O   1     1       0.884   9.678   7.316  0.00  0.00             0
ATOM    932    O   1     1      -1.516   5.201   7.378  0.00  0.00             0
ATOM    933    O   1     1       1.095   6.496   7.465  0.00  0.00             0
ATOM    934    O   1     1      -1.534  11.029   7.294  0.00  0.00             0
ATOM    935    H   1     1       0.058  13.616  10.110  0.00  0.00             0
ATOM    936    H   1     1      -2.846   8.869   9.472  0.00  0.00             0
ATOM    937    H   1     1       1.193  12.962   6.533  0.00  0.00             0
ATOM    938    H   1     1      -1.721   8.154   6.423  0.00  0.00             0
ATOM    939    H   1     1       0.820   9.728   6.337  0.00  0.00             0
ATOM    940    H   1     1      -1.490  13.620   6.588  0.00  0.00             0
ATOM    941    H   1     1      -0.935  11.723   7.353  0.00  0.00             0
ATOM    942    H   1     1       1.217   7.125   6.988  0.00  0.00             0
ATOM    943   Al   1     1       5.351   4.034   1.329  0.00  0.00             0
ATOM    944   Al   1     1       2.771  -0.442   1.345  0.00  0.00             0
ATOM    945   Al   1     1       2.815   5.744   1.136  0.00  0.00             0
ATOM    946   Al   1     1       5.284   1.213   1.171  0.00  0.00             0
ATOM    947   Si   1     1       1.306   5.482   4.040  0.00  0.00             0
ATOM    948   Si   1     1       3.652   0.902   4.048  0.00  0.00             0
ATOM    949   Si   1     1       3.830   6.932   3.836  0.00  0.00             0
ATOM    950   Si   1     1       6.175   2.440   3.998  0.00  0.00             0
ATOM    951    O   1     1       6.494   5.248   2.366  0.00  0.00             0
ATOM    952    O   1     1       3.817   0.721   2.445  0.00  0.00             0
ATOM    953    O   1     1       5.951   2.568   2.465  0.00  0.00             0
ATOM    954    O   1     1       3.545   7.089   2.308  0.00  0.00             0
ATOM    955    O   1     1       6.216   3.913   4.500  0.00  0.00             0
ATOM    956    O   1     1       3.821   8.483   4.294  0.00  0.00             0
ATOM    957    O   1     1       5.199   6.340   4.183  0.00  0.00             0
ATOM    958    O   1     1       2.346   1.768   4.257  0.00  0.00             0
ATOM    959    O   1     1       4.993   1.594   4.531  0.00  0.00             0
ATOM    960    O   1     1       2.627   6.212   4.446  0.00  0.00             0
ATOM    961    O   1     1       6.310  -0.339   2.352  0.00  0.00             0
ATOM    962    O   1     1       3.925   4.210   2.526  0.00  0.00             0
ATOM    963    O   1     1      12.468   7.093   0.061  0.00  0.00             0
ATOM    964    O   1     1       4.531   2.758   0.253  0.00  0.00             0
ATOM    965    O   1     1       7.079   4.125   0.069  0.00  0.00             0
ATOM    966    O   1     1       4.473  -0.196   0.181  0.00  0.00             0
ATOM    967    O   1     1       6.933   1.187   0.284  0.00  0.00             0
ATOM    968    O   1     1       4.551   5.446   0.373  0.00  0.00             0
ATOM    969    H   1     1       6.244   8.353   3.377  0.00  0.00             0
ATOM    970    H   1     1       3.362   3.539   2.825  0.00  0.00             0
ATOM    971    H   1     1       7.354   6.969  -0.696  0.00  0.00             0
ATOM    972    H   1     1       4.051   3.343  -0.353  0.00  0.00             0
ATOM    973    H   1     1       7.565   3.156   0.460  0.00  0.00             0
ATOM    974    H   1     1       4.585   7.934  -0.631  0.00  0.00             0
ATOM    975    H   1     1       5.268   5.958   0.084  0.00  0.00             0
ATOM    976    H   1     1       6.599   1.300  -0.730  0.00  0.00             0
END
