# Supplementary material for: Competing Nuclear Quantum Effects and Hydrogen-Bond Jumps in Hydrated Kaolinite
Source: J Phys Chem Lett. 2023 Feb 6;14(6):1542–7. doi: 10.1021/acs.jpclett.2c03896 (PMC9940297; doi:10.1021/acs.jpclett.2c03896)
Supplement: Supplementary file 1 — jz2c03896_si_001.zip [file jz2c03896_si_001.zip › Clay_NQEs_HBond_Jumps_SI/silica-surface/QM/prod-4/init.23.pdb]

TITLE     Step:     2000000  Bead:      23 positions{angstrom}  cell{angstrom}
CRYST1   10.307   17.884   76.812  91.93 105.05  89.80 P 1           1
ATOM      1   Al   1     1     -19.167  -0.693  42.797  0.00  0.00             0
ATOM      2   Al   1     1     -16.585   3.902  42.755  0.00  0.00             0
ATOM      3   Al   1     1     -16.646  -2.239  42.798  0.00  0.00             0
ATOM      4   Al   1     1     -19.111   2.279  42.889  0.00  0.00             0
ATOM      5   Si   1     1     -14.756  -1.980  39.999  0.00  0.00             0
ATOM      6   Si   1     1     -17.375   2.606  40.006  0.00  0.00             0
ATOM      7   Si   1     1     -17.273  -3.497  39.956  0.00  0.00             0
ATOM      8   Si   1     1     -19.870   1.043  40.083  0.00  0.00             0
ATOM      9    O   1     1     -20.020  -1.828  41.614  0.00  0.00             0
ATOM     10    O   1     1     -17.462   2.726  41.658  0.00  0.00             0
ATOM     11    O   1     1     -19.759   1.048  41.618  0.00  0.00             0
ATOM     12    O   1     1     -17.221  -3.646  41.506  0.00  0.00             0
ATOM     13    O   1     1     -19.652  -0.411  39.560  0.00  0.00             0
ATOM     14    O   1     1     -17.295  -4.955  39.427  0.00  0.00             0
ATOM     15    O   1     1     -18.656  -2.797  39.785  0.00  0.00             0
ATOM     16    O   1     1     -16.160   1.714  39.651  0.00  0.00             0
ATOM     17    O   1     1     -18.662   1.987  39.514  0.00  0.00             0
ATOM     18    O   1     1     -16.129  -2.702  39.429  0.00  0.00             0
ATOM     19    O   1     1     -20.155   3.901  41.686  0.00  0.00             0
ATOM     20    O   1     1     -17.584  -0.868  41.623  0.00  0.00             0
ATOM     21    O   1     1     -16.070  -3.721  43.907  0.00  0.00             0
ATOM     22    O   1     1     -18.310   0.782  43.841  0.00  0.00             0
ATOM     23    O   1     1     -20.784  -0.540  43.792  0.00  0.00             0
ATOM     24    O   1     1     -18.316   3.806  43.814  0.00  0.00             0
ATOM     25    O   1     1     -20.762   2.351  43.838  0.00  0.00             0
ATOM     26    O   1     1     -18.343  -2.047  43.879  0.00  0.00             0
ATOM     27    H   1     1     -19.706  -4.277  41.342  0.00  0.00             0
ATOM     28    H   1     1     -17.551  -0.715  40.658  0.00  0.00             0
ATOM     29    H   1     1     -20.110  -3.466  43.971  0.00  0.00             0
ATOM     30    H   1     1     -17.417   0.578  43.771  0.00  0.00             0
ATOM     31    H   1     1     -20.877  -0.366  44.896  0.00  0.00             0
ATOM     32    H   1     1     -18.779  -4.957  44.720  0.00  0.00             0
ATOM     33    H   1     1     -18.271  -2.667  44.684  0.00  0.00             0
ATOM     34    H   1     1     -21.269   1.561  43.565  0.00  0.00             0
ATOM     35   Al   1     1     -17.015   6.077  50.056  0.00  0.00             0
ATOM     36   Al   1     1     -14.333  10.540  49.960  0.00  0.00             0
ATOM     37   Al   1     1     -14.359   4.559  50.162  0.00  0.00             0
ATOM     38   Al   1     1     -16.965   9.059  50.206  0.00  0.00             0
ATOM     39   Si   1     1     -12.573   4.786  47.343  0.00  0.00             0
ATOM     40   Si   1     1     -15.030   9.196  47.247  0.00  0.00             0
ATOM     41   Si   1     1     -15.116   3.282  47.323  0.00  0.00             0
ATOM     42   Si   1     1     -17.577   7.694  47.257  0.00  0.00             0
ATOM     43    O   1     1     -17.861   4.775  49.011  0.00  0.00             0
ATOM     44    O   1     1     -15.161   9.207  48.856  0.00  0.00             0
ATOM     45    O   1     1     -17.391   7.654  48.930  0.00  0.00             0
ATOM     46    O   1     1     -14.962   3.123  48.951  0.00  0.00             0
ATOM     47    O   1     1     -17.721   6.212  46.900  0.00  0.00             0
ATOM     48    O   1     1     -15.082   1.880  46.707  0.00  0.00             0
ATOM     49    O   1     1     -16.543   3.864  46.999  0.00  0.00             0
ATOM     50    O   1     1     -13.755   8.378  46.938  0.00  0.00             0
ATOM     51    O   1     1     -16.196   8.377  46.678  0.00  0.00             0
ATOM     52    O   1     1     -13.894   4.080  46.825  0.00  0.00             0
ATOM     53    O   1     1     -17.573  10.512  49.031  0.00  0.00             0
ATOM     54    O   1     1     -15.312   5.821  49.134  0.00  0.00             0
ATOM     55    O   1     1     -13.742   3.150  51.280  0.00  0.00             0
ATOM     56    O   1     1     -16.250   7.668  51.132  0.00  0.00             0
ATOM     57    O   1     1     -18.631   6.046  51.024  0.00  0.00             0
ATOM     58    O   1     1     -15.972  10.429  51.115  0.00  0.00             0
ATOM     59    O   1     1     -18.748   9.227  51.075  0.00  0.00             0
ATOM     60    O   1     1     -16.098   4.746  51.344  0.00  0.00             0
ATOM     61    H   1     1     -17.452   2.298  48.452  0.00  0.00             0
ATOM     62    H   1     1     -14.936   6.637  49.011  0.00  0.00             0
ATOM     63    H   1     1     -18.616   2.887  52.193  0.00  0.00             0
ATOM     64    H   1     1     -16.139   7.461  52.132  0.00  0.00             0
ATOM     65    H   1     1     -19.085   6.976  51.172  0.00  0.00             0
ATOM     66    H   1     1     -16.269   2.114  51.379  0.00  0.00             0
ATOM     67    H   1     1     -16.807   4.567  51.952  0.00  0.00             0
ATOM     68    H   1     1     -19.412   8.574  51.262  0.00  0.00             0
ATOM     69   Al   1     1     -19.187   8.483  42.888  0.00  0.00             0
ATOM     70   Al   1     1     -16.564  12.804  42.758  0.00  0.00             0
ATOM     71   Al   1     1     -16.610   6.921  42.888  0.00  0.00             0
ATOM     72   Al   1     1     -19.158  11.334  42.682  0.00  0.00             0
ATOM     73   Si   1     1     -14.880   7.064  39.957  0.00  0.00             0
ATOM     74   Si   1     1     -17.353  11.440  39.954  0.00  0.00             0
ATOM     75   Si   1     1     -17.335   5.529  40.166  0.00  0.00             0
ATOM     76   Si   1     1     -19.923   9.892  40.037  0.00  0.00             0
ATOM     77    O   1     1     -20.020   7.121  41.753  0.00  0.00             0
ATOM     78    O   1     1     -17.456  11.515  41.597  0.00  0.00             0
ATOM     79    O   1     1     -19.744   9.827  41.651  0.00  0.00             0
ATOM     80    O   1     1     -17.206   5.503  41.728  0.00  0.00             0
ATOM     81    O   1     1     -19.958   8.347  39.580  0.00  0.00             0
ATOM     82    O   1     1     -17.296   4.106  39.589  0.00  0.00             0
ATOM     83    O   1     1     -18.775   6.100  39.814  0.00  0.00             0
ATOM     84    O   1     1     -16.103  10.595  39.567  0.00  0.00             0
ATOM     85    O   1     1     -18.652  10.760  39.522  0.00  0.00             0
ATOM     86    O   1     1     -16.154   6.423  39.612  0.00  0.00             0
ATOM     87    O   1     1     -20.058  12.826  41.742  0.00  0.00             0
ATOM     88    O   1     1     -17.557   8.182  41.835  0.00  0.00             0
ATOM     89    O   1     1     -15.867   5.454  43.972  0.00  0.00             0
ATOM     90    O   1     1     -18.524   9.881  43.974  0.00  0.00             0
ATOM     91    O   1     1     -20.757   8.327  43.914  0.00  0.00             0
ATOM     92    O   1     1     -18.214  12.626  43.820  0.00  0.00             0
ATOM     93    O   1     1     -20.739  11.614  43.877  0.00  0.00             0
ATOM     94    O   1     1     -18.151   7.075  44.031  0.00  0.00             0
ATOM     95    H   1     1     -19.513   4.578  41.972  0.00  0.00             0
ATOM     96    H   1     1     -17.089   8.899  41.359  0.00  0.00             0
ATOM     97    H   1     1     -20.721   5.248  44.790  0.00  0.00             0
ATOM     98    H   1     1     -17.855  10.154  44.581  0.00  0.00             0
ATOM     99    H   1     1     -21.039   8.177  44.787  0.00  0.00             0
ATOM    100    H   1     1     -18.723   3.980  44.765  0.00  0.00             0
ATOM    101    H   1     1     -18.952   6.544  44.523  0.00  0.00             0
ATOM    102    H   1     1     -20.952  11.014  44.592  0.00  0.00             0
ATOM    103   Al   1     1     -16.968  14.871  50.023  0.00  0.00             0
ATOM    104   Al   1     1     -14.221  19.588  49.936  0.00  0.00             0
ATOM    105   Al   1     1     -14.387  13.467  49.970  0.00  0.00             0
ATOM    106   Al   1     1     -16.804  18.020  49.974  0.00  0.00             0
ATOM    107   Si   1     1     -12.593  13.659  47.238  0.00  0.00             0
ATOM    108   Si   1     1     -14.969  18.274  47.160  0.00  0.00             0
ATOM    109   Si   1     1     -15.109  12.153  47.079  0.00  0.00             0
ATOM    110   Si   1     1     -17.501  16.694  47.276  0.00  0.00             0
ATOM    111    O   1     1     -17.856  13.803  48.650  0.00  0.00             0
ATOM    112    O   1     1     -15.119  18.228  48.801  0.00  0.00             0
ATOM    113    O   1     1     -17.250  16.613  48.847  0.00  0.00             0
ATOM    114    O   1     1     -14.989  12.083  48.706  0.00  0.00             0
ATOM    115    O   1     1     -17.580  15.194  46.640  0.00  0.00             0
ATOM    116    O   1     1     -15.080  10.705  46.729  0.00  0.00             0
ATOM    117    O   1     1     -16.391  12.984  46.732  0.00  0.00             0
ATOM    118    O   1     1     -13.786  17.441  46.888  0.00  0.00             0
ATOM    119    O   1     1     -16.288  17.469  46.695  0.00  0.00             0
ATOM    120    O   1     1     -13.814  12.984  46.652  0.00  0.00             0
ATOM    121    O   1     1     -17.781  19.406  48.863  0.00  0.00             0
ATOM    122    O   1     1     -15.124  14.934  48.787  0.00  0.00             0
ATOM    123    O   1     1     -13.540  11.998  51.023  0.00  0.00             0
ATOM    124    O   1     1     -16.242  16.399  51.281  0.00  0.00             0
ATOM    125    O   1     1     -18.612  15.001  50.942  0.00  0.00             0
ATOM    126    O   1     1     -15.904  19.309  50.907  0.00  0.00             0
ATOM    127    O   1     1     -18.379  18.086  51.099  0.00  0.00             0
ATOM    128    O   1     1     -15.976  13.467  50.975  0.00  0.00             0
ATOM    129    H   1     1     -16.970  11.253  48.684  0.00  0.00             0
ATOM    130    H   1     1     -14.871  15.752  48.920  0.00  0.00             0
ATOM    131    H   1     1     -18.936  11.963  51.947  0.00  0.00             0
ATOM    132    H   1     1     -16.605  16.623  52.139  0.00  0.00             0
ATOM    133    H   1     1     -19.528  15.296  51.247  0.00  0.00             0
ATOM    134    H   1     1     -15.953  10.517  52.007  0.00  0.00             0
ATOM    135    H   1     1     -16.759  12.815  51.274  0.00  0.00             0
ATOM    136    H   1     1     -19.111  17.342  51.170  0.00  0.00             0
ATOM    137   Al   1     1     -14.157  -0.726  42.812  0.00  0.00             0
ATOM    138   Al   1     1     -11.661   3.859  42.820  0.00  0.00             0
ATOM    139   Al   1     1     -11.492  -1.919  42.721  0.00  0.00             0
ATOM    140   Al   1     1     -14.189   2.429  42.836  0.00  0.00             0
ATOM    141   Si   1     1      -9.631  -1.888  40.075  0.00  0.00             0
ATOM    142   Si   1     1     -12.177   2.463  40.139  0.00  0.00             0
ATOM    143   Si   1     1     -12.054  -3.443  39.944  0.00  0.00             0
ATOM    144   Si   1     1     -14.811   1.017  39.947  0.00  0.00             0
ATOM    145    O   1     1     -15.025  -1.998  41.570  0.00  0.00             0
ATOM    146    O   1     1     -12.382   2.463  41.670  0.00  0.00             0
ATOM    147    O   1     1     -14.700   0.996  41.618  0.00  0.00             0
ATOM    148    O   1     1     -11.923  -3.509  41.560  0.00  0.00             0
ATOM    149    O   1     1     -14.751  -0.475  39.534  0.00  0.00             0
ATOM    150    O   1     1     -12.038  -4.896  39.363  0.00  0.00             0
ATOM    151    O   1     1     -13.493  -2.813  39.730  0.00  0.00             0
ATOM    152    O   1     1     -11.000   1.660  39.773  0.00  0.00             0
ATOM    153    O   1     1     -13.580   1.800  39.555  0.00  0.00             0
ATOM    154    O   1     1     -10.921  -2.541  39.512  0.00  0.00             0
ATOM    155    O   1     1     -14.851   3.765  41.793  0.00  0.00             0
ATOM    156    O   1     1     -12.431  -0.565  41.829  0.00  0.00             0
ATOM    157    O   1     1     -21.002  -3.475  43.787  0.00  0.00             0
ATOM    158    O   1     1     -13.557   0.887  43.871  0.00  0.00             0
ATOM    159    O   1     1     -15.731  -0.952  43.877  0.00  0.00             0
ATOM    160    O   1     1     -13.224   3.708  43.898  0.00  0.00             0
ATOM    161    O   1     1     -15.856   2.561  43.794  0.00  0.00             0
ATOM    162    O   1     1     -13.103  -2.038  43.738  0.00  0.00             0
ATOM    163    H   1     1     -14.401  -4.105  42.089  0.00  0.00             0
ATOM    164    H   1     1     -12.410   0.433  41.322  0.00  0.00             0
ATOM    165    H   1     1     -15.685  -3.759  44.821  0.00  0.00             0
ATOM    166    H   1     1     -12.840   1.195  44.554  0.00  0.00             0
ATOM    167    H   1     1     -15.982  -0.771  44.804  0.00  0.00             0
ATOM    168    H   1     1     -12.748  -5.172  44.758  0.00  0.00             0
ATOM    169    H   1     1     -13.186  -2.869  44.375  0.00  0.00             0
ATOM    170    H   1     1     -16.232   2.129  44.500  0.00  0.00             0
ATOM    171   Al   1     1     -11.802   6.064  50.046  0.00  0.00             0
ATOM    172   Al   1     1      -9.279  10.683  49.818  0.00  0.00             0
ATOM    173   Al   1     1      -9.141   4.653  50.034  0.00  0.00             0
ATOM    174   Al   1     1     -11.755   9.120  50.068  0.00  0.00             0
ATOM    175   Si   1     1      -7.455   4.706  47.365  0.00  0.00             0
ATOM    176   Si   1     1      -9.947   9.234  47.158  0.00  0.00             0
ATOM    177   Si   1     1     -10.003   3.180  47.276  0.00  0.00             0
ATOM    178   Si   1     1     -12.450   7.609  47.185  0.00  0.00             0
ATOM    179    O   1     1     -12.794   4.945  48.995  0.00  0.00             0
ATOM    180    O   1     1     -10.041   9.397  48.829  0.00  0.00             0
ATOM    181    O   1     1     -12.149   7.632  48.888  0.00  0.00             0
ATOM    182    O   1     1      -9.787   3.101  49.054  0.00  0.00             0
ATOM    183    O   1     1     -12.392   6.135  46.769  0.00  0.00             0
ATOM    184    O   1     1      -9.901   1.751  46.739  0.00  0.00             0
ATOM    185    O   1     1     -11.308   3.915  46.974  0.00  0.00             0
ATOM    186    O   1     1      -8.517   8.446  46.903  0.00  0.00             0
ATOM    187    O   1     1     -11.183   8.446  46.606  0.00  0.00             0
ATOM    188    O   1     1      -8.754   3.965  46.901  0.00  0.00             0
ATOM    189    O   1     1     -12.703  10.381  48.928  0.00  0.00             0
ATOM    190    O   1     1      -9.995   5.827  48.964  0.00  0.00             0
ATOM    191    O   1     1     -18.704   3.099  51.267  0.00  0.00             0
ATOM    192    O   1     1     -10.870   7.692  51.046  0.00  0.00             0
ATOM    193    O   1     1     -13.543   5.825  51.329  0.00  0.00             0
ATOM    194    O   1     1     -10.889  10.662  50.958  0.00  0.00             0
ATOM    195    O   1     1     -13.328   9.140  51.073  0.00  0.00             0
ATOM    196    O   1     1     -10.899   4.668  50.947  0.00  0.00             0
ATOM    197    H   1     1     -12.018   2.262  49.213  0.00  0.00             0
ATOM    198    H   1     1      -9.832   6.433  48.228  0.00  0.00             0
ATOM    199    H   1     1     -13.900   3.395  52.124  0.00  0.00             0
ATOM    200    H   1     1     -11.164   7.611  51.966  0.00  0.00             0
ATOM    201    H   1     1     -14.074   6.282  51.919  0.00  0.00             0
ATOM    202    H   1     1     -11.452   1.896  51.961  0.00  0.00             0
ATOM    203    H   1     1     -11.118   3.640  50.898  0.00  0.00             0
ATOM    204    H   1     1     -14.127   8.558  51.302  0.00  0.00             0
ATOM    205   Al   1     1     -14.095   8.424  42.708  0.00  0.00             0
ATOM    206   Al   1     1     -11.405  12.920  42.709  0.00  0.00             0
ATOM    207   Al   1     1     -11.445   6.975  42.903  0.00  0.00             0
ATOM    208   Al   1     1     -13.860  11.324  42.832  0.00  0.00             0
ATOM    209   Si   1     1      -9.662   6.967  40.165  0.00  0.00             0
ATOM    210   Si   1     1     -12.205  11.534  40.006  0.00  0.00             0
ATOM    211   Si   1     1     -12.297   5.320  40.079  0.00  0.00             0
ATOM    212   Si   1     1     -14.751  10.028  39.891  0.00  0.00             0
ATOM    213    O   1     1     -15.058   7.226  41.611  0.00  0.00             0
ATOM    214    O   1     1     -12.376  11.686  41.533  0.00  0.00             0
ATOM    215    O   1     1     -14.477   9.988  41.581  0.00  0.00             0
ATOM    216    O   1     1     -12.283   5.202  41.720  0.00  0.00             0
ATOM    217    O   1     1     -14.623   8.498  39.518  0.00  0.00             0
ATOM    218    O   1     1     -12.084   3.920  39.564  0.00  0.00             0
ATOM    219    O   1     1     -13.673   5.947  39.770  0.00  0.00             0
ATOM    220    O   1     1     -10.982  10.636  39.732  0.00  0.00             0
ATOM    221    O   1     1     -13.559  10.855  39.392  0.00  0.00             0
ATOM    222    O   1     1     -10.990   6.281  39.743  0.00  0.00             0
ATOM    223    O   1     1     -14.752  12.829  41.718  0.00  0.00             0
ATOM    224    O   1     1     -12.260   8.268  41.799  0.00  0.00             0
ATOM    225    O   1     1     -21.179   5.390  43.904  0.00  0.00             0
ATOM    226    O   1     1     -13.190   9.779  43.870  0.00  0.00             0
ATOM    227    O   1     1     -15.538   8.339  43.887  0.00  0.00             0
ATOM    228    O   1     1     -12.906  12.715  43.883  0.00  0.00             0
ATOM    229    O   1     1     -15.620  11.445  43.794  0.00  0.00             0
ATOM    230    O   1     1     -13.133   7.006  43.868  0.00  0.00             0
ATOM    231    H   1     1     -14.290   4.622  41.396  0.00  0.00             0
ATOM    232    H   1     1     -11.856   9.207  41.690  0.00  0.00             0
ATOM    233    H   1     1     -15.586   4.824  44.832  0.00  0.00             0
ATOM    234    H   1     1     -12.409   9.364  44.317  0.00  0.00             0
ATOM    235    H   1     1     -15.792   8.019  44.932  0.00  0.00             0
ATOM    236    H   1     1     -13.690   4.030  44.717  0.00  0.00             0
ATOM    237    H   1     1     -13.877   6.434  43.794  0.00  0.00             0
ATOM    238    H   1     1     -16.287  10.764  43.768  0.00  0.00             0
ATOM    239   Al   1     1     -11.744  14.997  50.097  0.00  0.00             0
ATOM    240   Al   1     1      -9.145  19.568  50.068  0.00  0.00             0
ATOM    241   Al   1     1      -9.143  13.639  49.771  0.00  0.00             0
ATOM    242   Al   1     1     -11.756  17.933  50.178  0.00  0.00             0
ATOM    243   Si   1     1      -7.427  13.738  47.016  0.00  0.00             0
ATOM    244   Si   1     1      -9.882  18.139  47.390  0.00  0.00             0
ATOM    245   Si   1     1      -9.906  12.157  47.030  0.00  0.00             0
ATOM    246   Si   1     1     -12.374  16.645  47.302  0.00  0.00             0
ATOM    247    O   1     1     -12.575  13.663  48.800  0.00  0.00             0
ATOM    248    O   1     1     -10.115  18.289  48.987  0.00  0.00             0
ATOM    249    O   1     1     -12.180  16.636  48.853  0.00  0.00             0
ATOM    250    O   1     1      -9.710  12.195  48.602  0.00  0.00             0
ATOM    251    O   1     1     -12.460  15.206  46.779  0.00  0.00             0
ATOM    252    O   1     1     -10.025  10.746  46.498  0.00  0.00             0
ATOM    253    O   1     1     -11.346  12.815  46.870  0.00  0.00             0
ATOM    254    O   1     1      -8.560  17.369  47.190  0.00  0.00             0
ATOM    255    O   1     1     -11.117  17.334  46.768  0.00  0.00             0
ATOM    256    O   1     1      -8.759  13.116  46.478  0.00  0.00             0
ATOM    257    O   1     1     -12.533  19.422  49.197  0.00  0.00             0
ATOM    258    O   1     1     -10.124  15.049  48.699  0.00  0.00             0
ATOM    259    O   1     1     -18.836  12.111  50.947  0.00  0.00             0
ATOM    260    O   1     1     -11.055  16.496  51.250  0.00  0.00             0
ATOM    261    O   1     1     -13.304  14.806  50.947  0.00  0.00             0
ATOM    262    O   1     1     -10.871  19.488  51.266  0.00  0.00             0
ATOM    263    O   1     1     -13.397  18.017  50.989  0.00  0.00             0
ATOM    264    O   1     1     -10.809  13.708  50.954  0.00  0.00             0
ATOM    265    H   1     1     -12.242  10.909  48.269  0.00  0.00             0
ATOM    266    H   1     1     -10.081  15.430  47.745  0.00  0.00             0
ATOM    267    H   1     1     -13.112  12.730  51.643  0.00  0.00             0
ATOM    268    H   1     1     -11.056  16.530  52.203  0.00  0.00             0
ATOM    269    H   1     1     -13.875  15.204  51.632  0.00  0.00             0
ATOM    270    H   1     1     -11.552  11.121  51.464  0.00  0.00             0
ATOM    271    H   1     1     -11.261  12.879  51.368  0.00  0.00             0
ATOM    272    H   1     1     -14.407  17.725  51.379  0.00  0.00             0
ATOM    273    O   1     1     -21.464   7.295  36.776  0.00  0.00             0
ATOM    274    H   1     1     -20.591   7.271  36.691  0.00  0.00             0
ATOM    275    H   1     1     -11.106   6.872  37.581  0.00  0.00             0
ATOM    276    O   1     1       3.731 -23.339  36.610  0.00  0.00             0
ATOM    277    H   1     1       4.616 -22.991  36.145  0.00  0.00             0
ATOM    278    H   1     1      14.016 -23.082  37.526  0.00  0.00             0
ATOM    279    O   1     1      27.851  27.985  30.830  0.00  0.00             0
ATOM    280    H   1     1      17.294  28.695  30.191  0.00  0.00             0
ATOM    281    H   1     1      28.404  27.355  30.192  0.00  0.00             0
ATOM    282    O   1     1       9.337  24.191  31.036  0.00  0.00             0
ATOM    283    H   1     1       9.157  23.334  30.892  0.00  0.00             0
ATOM    284    H   1     1      19.673  24.742  30.183  0.00  0.00             0
ATOM    285    O   1     1     -39.566  -6.635  33.034  0.00  0.00             0
ATOM    286    H   1     1     -40.478  -6.107  32.658  0.00  0.00             0
ATOM    287    H   1     1     -28.951  -6.044  33.751  0.00  0.00             0
ATOM    288    O   1     1      18.728 -13.850  29.322  0.00  0.00             0
ATOM    289    H   1     1      18.367 -14.393  29.987  0.00  0.00             0
ATOM    290    H   1     1      28.374 -13.161  29.136  0.00  0.00             0
ATOM    291    O   1     1       1.783  50.421  20.673  0.00  0.00             0
ATOM    292    H   1     1       1.274  50.672  19.802  0.00  0.00             0
ATOM    293    H   1     1       2.051  51.318  21.092  0.00  0.00             0
ATOM    294    O   1     1     -29.473  -1.373  14.828  0.00  0.00             0
ATOM    295    H   1     1     -29.964  -0.878  15.571  0.00  0.00             0
ATOM    296    H   1     1     -29.847  -2.152  14.470  0.00  0.00             0
ATOM    297    O   1     1     -24.135  12.387  33.064  0.00  0.00             0
ATOM    298    H   1     1     -25.017  12.072  32.772  0.00  0.00             0
ATOM    299    H   1     1     -24.475  12.940  33.847  0.00  0.00             0
ATOM    300    O   1     1      43.487  28.494  28.864  0.00  0.00             0
ATOM    301    H   1     1      44.130  28.156  29.395  0.00  0.00             0
ATOM    302    H   1     1      43.219  27.742  28.379  0.00  0.00             0
ATOM    303    O   1     1       2.267  -9.829  36.440  0.00  0.00             0
ATOM    304    H   1     1       3.070  -9.408  36.147  0.00  0.00             0
ATOM    305    H   1     1       1.694  -9.432  35.919  0.00  0.00             0
ATOM    306    O   1     1     -15.427   1.932  30.035  0.00  0.00             0
ATOM    307    H   1     1     -14.955   1.271  29.335  0.00  0.00             0
ATOM    308    H   1     1     -16.210   2.368  29.490  0.00  0.00             0
ATOM    309    O   1     1      16.609 -20.229  14.562  0.00  0.00             0
ATOM    310    H   1     1      17.466 -19.816  14.697  0.00  0.00             0
ATOM    311    H   1     1      15.921 -19.470  14.575  0.00  0.00             0
ATOM    312    O   1     1      31.299  13.170  24.590  0.00  0.00             0
ATOM    313    H   1     1      31.639  13.774  25.249  0.00  0.00             0
ATOM    314    H   1     1      31.916  12.506  24.269  0.00  0.00             0
ATOM    315    O   1     1     -19.027  22.356  33.969  0.00  0.00             0
ATOM    316    H   1     1     -19.319  23.076  33.368  0.00  0.00             0
ATOM    317    H   1     1     -18.526  22.829  34.595  0.00  0.00             0
ATOM    318    O   1     1       7.076  23.277  33.295  0.00  0.00             0
ATOM    319    H   1     1       7.023  22.540  33.851  0.00  0.00             0
ATOM    320    H   1     1       7.393  24.093  33.893  0.00  0.00             0
ATOM    321    O   1     1      46.456  15.864  31.264  0.00  0.00             0
ATOM    322    H   1     1      47.032  15.898  32.028  0.00  0.00             0
ATOM    323    H   1     1      46.254  14.918  31.071  0.00  0.00             0
ATOM    324    O   1     1      11.873  -2.261  34.130  0.00  0.00             0
ATOM    325    H   1     1      11.428  -1.748  34.863  0.00  0.00             0
ATOM    326    H   1     1      10.998  -2.405  33.767  0.00  0.00             0
ATOM    327    O   1     1      -8.382  17.319  21.481  0.00  0.00             0
ATOM    328    H   1     1      -8.121  18.117  21.162  0.00  0.00             0
ATOM    329    H   1     1       2.488  -0.609  22.119  0.00  0.00             0
ATOM    330    O   1     1      -0.155  39.308  25.444  0.00  0.00             0
ATOM    331    H   1     1      -0.506  38.797  24.527  0.00  0.00             0
ATOM    332    H   1     1      10.210  38.638  26.093  0.00  0.00             0
ATOM    333    O   1     1      16.897   1.240  22.956  0.00  0.00             0
ATOM    334    H   1     1       7.366   1.795  22.969  0.00  0.00             0
ATOM    335    H   1     1      16.857   0.815  23.948  0.00  0.00             0
ATOM    336    O   1     1      -7.219   8.527  17.776  0.00  0.00             0
ATOM    337    H   1     1      -7.027   7.465  18.087  0.00  0.00             0
ATOM    338    H   1     1       3.460   9.174  18.491  0.00  0.00             0
ATOM    339    O   1     1      15.377  40.316  17.845  0.00  0.00             0
ATOM    340    H   1     1       4.550  41.106  17.982  0.00  0.00             0
ATOM    341    H   1     1      15.986  40.741  17.259  0.00  0.00             0
ATOM    342    O   1     1       4.765  58.805  25.318  0.00  0.00             0
ATOM    343    H   1     1       4.476  57.952  24.812  0.00  0.00             0
ATOM    344    H   1     1      15.892  58.356  25.490  0.00  0.00             0
ATOM    345    O   1     1      35.263 -22.508  30.305  0.00  0.00             0
ATOM    346    H   1     1      35.040 -23.252  30.970  0.00  0.00             0
ATOM    347    H   1     1      34.892 -40.723  29.431  0.00  0.00             0
ATOM    348    O   1     1      54.866   0.770  35.896  0.00  0.00             0
ATOM    349    H   1     1      55.736   1.414  35.630  0.00  0.00             0
ATOM    350    H   1     1      55.106   0.078  35.358  0.00  0.00             0
ATOM    351    O   1     1      37.540 -22.044  26.948  0.00  0.00             0
ATOM    352    H   1     1      38.258 -21.257  26.986  0.00  0.00             0
ATOM    353    H   1     1      36.798 -21.735  26.526  0.00  0.00             0
ATOM    354    O   1     1      11.274  -0.225  25.374  0.00  0.00             0
ATOM    355    H   1     1      11.531  -1.123  25.432  0.00  0.00             0
ATOM    356    H   1     1      10.574  -0.060  24.679  0.00  0.00             0
ATOM    357    O   1     1      -1.095  -6.241  20.527  0.00  0.00             0
ATOM    358    H   1     1      -1.016  -5.273  20.964  0.00  0.00             0
ATOM    359    H   1     1      -1.169  -7.000  21.291  0.00  0.00             0
ATOM    360    O   1     1      -4.333  22.831  13.820  0.00  0.00             0
ATOM    361    H   1     1      -4.698  21.968  14.024  0.00  0.00             0
ATOM    362    H   1     1      -3.640  22.394  13.191  0.00  0.00             0
ATOM    363    O   1     1      52.192 -18.053  17.291  0.00  0.00             0
ATOM    364    H   1     1      52.748 -17.475  16.944  0.00  0.00             0
ATOM    365    H   1     1      52.470 -36.777  17.670  0.00  0.00             0
ATOM    366    O   1     1      24.897  -8.445  29.950  0.00  0.00             0
ATOM    367    H   1     1      25.627  -8.002  30.356  0.00  0.00             0
ATOM    368    H   1     1      24.836  -9.213  30.493  0.00  0.00             0
ATOM    369    O   1     1      24.408 -22.558  23.790  0.00  0.00             0
ATOM    370    H   1     1      24.601 -22.274  22.912  0.00  0.00             0
ATOM    371    H   1     1      24.094 -23.375  23.595  0.00  0.00             0
ATOM    372    O   1     1      28.203 -37.775  22.737  0.00  0.00             0
ATOM    373    H   1     1      28.065 -37.565  21.886  0.00  0.00             0
ATOM    374    H   1     1      28.935 -38.588  22.749  0.00  0.00             0
ATOM    375    O   1     1     -23.169  37.524  15.068  0.00  0.00             0
ATOM    376    H   1     1     -22.520  38.354  14.743  0.00  0.00             0
ATOM    377    H   1     1     -22.918  36.785  14.474  0.00  0.00             0
ATOM    378    O   1     1       9.166 -39.471  16.283  0.00  0.00             0
ATOM    379    H   1     1       9.854 -40.013  16.903  0.00  0.00             0
ATOM    380    H   1     1       9.541 -39.784  15.466  0.00  0.00             0
ATOM    381    O   1     1     -12.515  -9.458  32.777  0.00  0.00             0
ATOM    382    H   1     1     -12.278 -10.259  32.269  0.00  0.00             0
ATOM    383    H   1     1      -2.576  -8.904  32.186  0.00  0.00             0
ATOM    384    O   1     1      29.667 -13.653  15.383  0.00  0.00             0
ATOM    385    H   1     1      30.468 -14.226  15.579  0.00  0.00             0
ATOM    386    H   1     1      40.272 -13.002  15.609  0.00  0.00             0
ATOM    387    O   1     1      16.160   9.764  21.790  0.00  0.00             0
ATOM    388    H   1     1       6.268  10.098  20.974  0.00  0.00             0
ATOM    389    H   1     1      16.250  10.323  22.541  0.00  0.00             0
ATOM    390    O   1     1      32.255  24.630  32.490  0.00  0.00             0
ATOM    391    H   1     1      31.566  24.463  32.042  0.00  0.00             0
ATOM    392    H   1     1      42.352  25.548  32.965  0.00  0.00             0
ATOM    393    O   1     1     -34.075  -9.290  24.512  0.00  0.00             0
ATOM    394    H   1     1     -33.481  -9.291  25.437  0.00  0.00             0
ATOM    395    H   1     1     -24.709  -8.998  24.671  0.00  0.00             0
ATOM    396    O   1     1     -23.182  10.251  14.795  0.00  0.00             0
ATOM    397    H   1     1     -23.779  11.187  14.935  0.00  0.00             0
ATOM    398    H   1     1     -11.929  10.453  14.902  0.00  0.00             0
ATOM    399    O   1     1      21.379 -32.446  29.201  0.00  0.00             0
ATOM    400    H   1     1      20.587 -31.955  29.073  0.00  0.00             0
ATOM    401    H   1     1      21.193 -32.855  30.056  0.00  0.00             0
ATOM    402    O   1     1      -0.601  30.538  32.300  0.00  0.00             0
ATOM    403    H   1     1      -1.674  30.432  32.804  0.00  0.00             0
ATOM    404    H   1     1      -0.921  30.529  31.503  0.00  0.00             0
ATOM    405    O   1     1      34.993   6.141  27.838  0.00  0.00             0
ATOM    406    H   1     1      34.232   6.608  28.048  0.00  0.00             0
ATOM    407    H   1     1      34.897   5.866  26.977  0.00  0.00             0
ATOM    408    O   1     1      45.889  64.573  25.798  0.00  0.00             0
ATOM    409    H   1     1      46.049  63.964  26.364  0.00  0.00             0
ATOM    410    H   1     1      46.681  64.830  25.187  0.00  0.00             0
ATOM    411    O   1     1      -6.590  37.578  25.892  0.00  0.00             0
ATOM    412    H   1     1      -6.440  38.300  26.545  0.00  0.00             0
ATOM    413    H   1     1      -5.841  37.031  25.969  0.00  0.00             0
ATOM    414    O   1     1      34.216  43.529  24.837  0.00  0.00             0
ATOM    415    H   1     1      34.688  42.714  25.193  0.00  0.00             0
ATOM    416    H   1     1      34.644  43.782  24.091  0.00  0.00             0
ATOM    417    O   1     1      44.466 -36.097  23.783  0.00  0.00             0
ATOM    418    H   1     1      43.957 -35.562  24.352  0.00  0.00             0
ATOM    419    H   1     1      45.374 -35.960  23.858  0.00  0.00             0
ATOM    420    O   1     1      56.337 -15.635  14.604  0.00  0.00             0
ATOM    421    H   1     1      56.038 -15.809  15.656  0.00  0.00             0
ATOM    422    H   1     1      57.324 -15.646  14.576  0.00  0.00             0
ATOM    423    O   1     1     -16.117  20.595  23.549  0.00  0.00             0
ATOM    424    H   1     1     -15.388  20.046  23.244  0.00  0.00             0
ATOM    425    H   1     1     -16.229  20.437  24.487  0.00  0.00             0
ATOM    426    O   1     1       9.779  17.748  23.148  0.00  0.00             0
ATOM    427    H   1     1       8.937  17.206  22.913  0.00  0.00             0
ATOM    428    H   1     1      10.623  17.666  22.738  0.00  0.00             0
ATOM    429    O   1     1      55.523  48.995  27.565  0.00  0.00             0
ATOM    430    H   1     1      55.567  48.455  26.807  0.00  0.00             0
ATOM    431    H   1     1      54.661  49.024  27.926  0.00  0.00             0
ATOM    432    O   1     1      26.938 -40.953  16.243  0.00  0.00             0
ATOM    433    H   1     1      27.596 -41.190  16.883  0.00  0.00             0
ATOM    434    H   1     1      27.361 -40.280  15.781  0.00  0.00             0
ATOM    435    O   1     1     -17.175   3.445  28.565  0.00  0.00             0
ATOM    436    H   1     1     -18.029   3.437  29.028  0.00  0.00             0
ATOM    437    H   1     1      -6.284   4.287  28.561  0.00  0.00             0
ATOM    438    O   1     1      65.885  10.217  19.856  0.00  0.00             0
ATOM    439    H   1     1      65.064  10.755  19.683  0.00  0.00             0
ATOM    440    H   1     1      76.217  10.039  20.768  0.00  0.00             0
ATOM    441    O   1     1       5.971 -12.552  36.967  0.00  0.00             0
ATOM    442    H   1     1      -4.053 -11.935  36.502  0.00  0.00             0
ATOM    443    H   1     1       5.050 -12.819  36.589  0.00  0.00             0
ATOM    444    O   1     1     -15.317 -62.148  27.678  0.00  0.00             0
ATOM    445    H   1     1     -14.797 -62.992  27.827  0.00  0.00             0
ATOM    446    H   1     1      -5.510 -62.066  28.521  0.00  0.00             0
ATOM    447    O   1     1     -12.289  18.124  34.266  0.00  0.00             0
ATOM    448    H   1     1     -23.149  18.773  34.572  0.00  0.00             0
ATOM    449    H   1     1     -11.906  18.303  33.361  0.00  0.00             0
ATOM    450    O   1     1      52.393  22.164  18.254  0.00  0.00             0
ATOM    451    H   1     1      51.679  22.847  17.883  0.00  0.00             0
ATOM    452    H   1     1      62.213  21.714  19.100  0.00  0.00             0
ATOM    453    O   1     1      16.797   0.484  17.663  0.00  0.00             0
ATOM    454    H   1     1      16.643   0.734  18.662  0.00  0.00             0
ATOM    455    H   1     1      17.716   0.903  17.355  0.00  0.00             0
ATOM    456    O   1     1      -7.323   9.947  14.034  0.00  0.00             0
ATOM    457    H   1     1      -6.955   9.144  14.574  0.00  0.00             0
ATOM    458    H   1     1      -6.728  10.821  14.369  0.00  0.00             0
ATOM    459    O   1     1      38.996 -23.706  25.463  0.00  0.00             0
ATOM    460    H   1     1      39.599 -23.081  25.278  0.00  0.00             0
ATOM    461    H   1     1      38.466 -23.235  26.271  0.00  0.00             0
ATOM    462    O   1     1     -22.446  26.338  28.958  0.00  0.00             0
ATOM    463    H   1     1     -22.665  25.484  28.505  0.00  0.00             0
ATOM    464    H   1     1     -21.951  26.671  28.230  0.00  0.00             0
ATOM    465    O   1     1      -8.493 -42.505  24.292  0.00  0.00             0
ATOM    466    H   1     1      -7.738 -42.832  24.843  0.00  0.00             0
ATOM    467    H   1     1      -9.076 -43.285  24.361  0.00  0.00             0
ATOM    468    O   1     1     -24.428   9.024  17.462  0.00  0.00             0
ATOM    469    H   1     1     -24.453   8.776  16.628  0.00  0.00             0
ATOM    470    H   1     1     -25.176   8.617  17.916  0.00  0.00             0
ATOM    471    O   1     1      48.788 -29.621  23.021  0.00  0.00             0
ATOM    472    H   1     1      48.577 -28.584  23.218  0.00  0.00             0
ATOM    473    H   1     1      49.591 -29.560  22.371  0.00  0.00             0
ATOM    474    O   1     1      40.859 -23.884  36.721  0.00  0.00             0
ATOM    475    H   1     1      41.226 -24.829  36.604  0.00  0.00             0
ATOM    476    H   1     1      41.278 -23.268  36.243  0.00  0.00             0
ATOM    477    O   1     1       8.659 -26.227  26.488  0.00  0.00             0
ATOM    478    H   1     1       8.364 -25.355  26.222  0.00  0.00             0
ATOM    479    H   1     1       9.472 -26.312  25.901  0.00  0.00             0
ATOM    480    O   1     1      -4.126  35.986  25.694  0.00  0.00             0
ATOM    481    H   1     1      -3.823  36.759  26.260  0.00  0.00             0
ATOM    482    H   1     1      -3.615  35.332  25.937  0.00  0.00             0
ATOM    483    O   1     1       1.708 -31.612  23.507  0.00  0.00             0
ATOM    484    H   1     1       1.234 -31.620  24.351  0.00  0.00             0
ATOM    485    H   1     1       2.647 -32.159  23.407  0.00  0.00             0
ATOM    486    O   1     1     -27.917   0.369  31.299  0.00  0.00             0
ATOM    487    H   1     1     -27.124   0.699  31.037  0.00  0.00             0
ATOM    488    H   1     1     -27.647  -0.486  31.894  0.00  0.00             0
ATOM    489    O   1     1      -8.931  17.152  29.353  0.00  0.00             0
ATOM    490    H   1     1      -8.320  17.538  30.064  0.00  0.00             0
ATOM    491    H   1     1       0.345  -0.517  29.637  0.00  0.00             0
ATOM    492    O   1     1      -2.456 -37.369  27.120  0.00  0.00             0
ATOM    493    H   1     1      -3.073 -37.170  27.728  0.00  0.00             0
ATOM    494    H   1     1       8.607 -36.725  27.186  0.00  0.00             0
ATOM    495    O   1     1     -21.518 -21.815  22.164  0.00  0.00             0
ATOM    496    H   1     1     -30.978 -21.553  21.849  0.00  0.00             0
ATOM    497    H   1     1     -21.056 -21.976  23.159  0.00  0.00             0
ATOM    498    O   1     1      -1.188 -34.831  19.074  0.00  0.00             0
ATOM    499    H   1     1      -1.551 -35.625  19.170  0.00  0.00             0
ATOM    500    H   1     1       9.827 -35.364  18.613  0.00  0.00             0
ATOM    501    O   1     1     -11.612  19.443  31.703  0.00  0.00             0
ATOM    502    H   1     1     -12.179  20.301  31.863  0.00  0.00             0
ATOM    503    H   1     1      -0.337  19.646  31.772  0.00  0.00             0
ATOM    504    O   1     1      11.612  14.177  28.592  0.00  0.00             0
ATOM    505    H   1     1      11.048  13.545  29.094  0.00  0.00             0
ATOM    506    H   1     1      21.827  14.936  28.858  0.00  0.00             0
ATOM    507    O   1     1      59.093  22.743  25.666  0.00  0.00             0
ATOM    508    H   1     1      59.836  22.157  25.584  0.00  0.00             0
ATOM    509    H   1     1      59.432   5.674  24.981  0.00  0.00             0
ATOM    510    O   1     1      37.816 -32.302  31.551  0.00  0.00             0
ATOM    511    H   1     1      37.546 -31.711  32.191  0.00  0.00             0
ATOM    512    H   1     1      37.157 -33.145  31.678  0.00  0.00             0
ATOM    513    O   1     1     -34.010   5.767  16.646  0.00  0.00             0
ATOM    514    H   1     1     -33.851   5.317  15.808  0.00  0.00             0
ATOM    515    H   1     1     -34.348   6.647  16.199  0.00  0.00             0
ATOM    516    O   1     1      23.290 -11.836  19.053  0.00  0.00             0
ATOM    517    H   1     1      22.512 -12.304  18.388  0.00  0.00             0
ATOM    518    H   1     1      22.814 -11.834  19.909  0.00  0.00             0
ATOM    519    O   1     1      33.144  33.066  25.373  0.00  0.00             0
ATOM    520    H   1     1      33.940  33.328  25.831  0.00  0.00             0
ATOM    521    H   1     1      33.483  32.614  24.606  0.00  0.00             0
ATOM    522    O   1     1      14.713  19.718  17.074  0.00  0.00             0
ATOM    523    H   1     1      15.539  19.045  17.071  0.00  0.00             0
ATOM    524    H   1     1      15.094  20.550  17.319  0.00  0.00             0
ATOM    525    O   1     1      66.164  -0.395  14.671  0.00  0.00             0
ATOM    526    H   1     1      65.187  -0.417  14.457  0.00  0.00             0
ATOM    527    H   1     1      66.440 -17.347  14.592  0.00  0.00             0
ATOM    528    O   1     1      14.334  50.242  15.082  0.00  0.00             0
ATOM    529    H   1     1      13.934  51.008  15.315  0.00  0.00             0
ATOM    530    H   1     1      15.309  50.268  14.832  0.00  0.00             0
ATOM    531    O   1     1      22.228  -4.786  35.097  0.00  0.00             0
ATOM    532    H   1     1      22.827  -4.922  35.691  0.00  0.00             0
ATOM    533    H   1     1      22.180  -4.003  34.674  0.00  0.00             0
ATOM    534    O   1     1     -11.358  38.301  23.115  0.00  0.00             0
ATOM    535    H   1     1     -10.800  38.811  22.377  0.00  0.00             0
ATOM    536    H   1     1     -11.141  37.441  23.207  0.00  0.00             0
ATOM    537    O   1     1       8.538 -18.989  15.410  0.00  0.00             0
ATOM    538    H   1     1       9.016 -19.630  15.848  0.00  0.00             0
ATOM    539    H   1     1       8.911 -18.248  15.821  0.00  0.00             0
ATOM    540    O   1     1       1.546 -38.456  17.952  0.00  0.00             0
ATOM    541    H   1     1       2.279 -38.004  17.745  0.00  0.00             0
ATOM    542    H   1     1       1.762 -39.444  17.736  0.00  0.00             0
ATOM    543    O   1     1     -24.052  30.092  29.191  0.00  0.00             0
ATOM    544    H   1     1     -24.630  30.590  29.840  0.00  0.00             0
ATOM    545    H   1     1     -13.688  30.744  28.523  0.00  0.00             0
ATOM    546    O   1     1     -11.248  15.202  32.918  0.00  0.00             0
ATOM    547    H   1     1     -11.202  14.232  32.906  0.00  0.00             0
ATOM    548    H   1     1      -0.890  15.792  32.032  0.00  0.00             0
ATOM    549    O   1     1     -10.969  24.335  17.703  0.00  0.00             0
ATOM    550    H   1     1     -21.114  25.295  17.393  0.00  0.00             0
ATOM    551    H   1     1     -11.846  24.296  17.339  0.00  0.00             0
ATOM    552    O   1     1      11.717  38.295  31.875  0.00  0.00             0
ATOM    553    H   1     1      12.411  37.599  31.659  0.00  0.00             0
ATOM    554    H   1     1      22.503  39.066  32.305  0.00  0.00             0
ATOM    555    O   1     1      61.311  12.214  29.490  0.00  0.00             0
ATOM    556    H   1     1      50.246  11.768  29.322  0.00  0.00             0
ATOM    557    H   1     1      61.950  11.609  28.990  0.00  0.00             0
ATOM    558    O   1     1      44.990  -1.710  27.368  0.00  0.00             0
ATOM    559    H   1     1      44.939  -2.668  27.297  0.00  0.00             0
ATOM    560    H   1     1      54.573  -1.429  27.872  0.00  0.00             0
ATOM    561    O   1     1     -25.080 -16.655  20.384  0.00  0.00             0
ATOM    562    H   1     1     -24.779 -16.933  21.245  0.00  0.00             0
ATOM    563    H   1     1     -24.972 -15.642  20.113  0.00  0.00             0
ATOM    564    O   1     1     -24.922 -18.502  28.985  0.00  0.00             0
ATOM    565    H   1     1     -24.920 -18.447  30.058  0.00  0.00             0
ATOM    566    H   1     1     -25.604 -18.976  28.510  0.00  0.00             0
ATOM    567    O   1     1     -14.668  31.740  35.214  0.00  0.00             0
ATOM    568    H   1     1     -13.889  31.798  35.598  0.00  0.00             0
ATOM    569    H   1     1     -14.701  32.539  34.676  0.00  0.00             0
ATOM    570    O   1     1      10.896  -8.738  17.137  0.00  0.00             0
ATOM    571    H   1     1      11.956  -8.972  17.339  0.00  0.00             0
ATOM    572    H   1     1      10.766  -8.204  16.454  0.00  0.00             0
ATOM    573    O   1     1     -36.827  -3.861  21.142  0.00  0.00             0
ATOM    574    H   1     1     -36.336  -4.038  20.425  0.00  0.00             0
ATOM    575    H   1     1     -37.685  -3.542  20.678  0.00  0.00             0
ATOM    576    O   1     1     -30.310  26.728  24.906  0.00  0.00             0
ATOM    577    H   1     1     -29.375  26.457  25.242  0.00  0.00             0
ATOM    578    H   1     1     -30.484  26.212  24.083  0.00  0.00             0
ATOM    579    O   1     1      12.305   6.205  21.634  0.00  0.00             0
ATOM    580    H   1     1      12.159   5.609  22.255  0.00  0.00             0
ATOM    581    H   1     1      13.161   6.707  21.872  0.00  0.00             0
ATOM    582    O   1     1     -23.596  25.454  35.356  0.00  0.00             0
ATOM    583    H   1     1     -23.383  25.813  34.643  0.00  0.00             0
ATOM    584    H   1     1     -22.773  25.298  35.954  0.00  0.00             0
ATOM    585    O   1     1     -47.065 -19.392  18.151  0.00  0.00             0
ATOM    586    H   1     1     -46.534 -18.797  17.796  0.00  0.00             0
ATOM    587    H   1     1     -47.290 -19.006  18.913  0.00  0.00             0
ATOM    588    O   1     1      31.696   8.981  34.124  0.00  0.00             0
ATOM    589    H   1     1      32.095   9.845  33.858  0.00  0.00             0
ATOM    590    H   1     1      30.732   9.107  34.111  0.00  0.00             0
ATOM    591    O   1     1      28.394  16.396  19.287  0.00  0.00             0
ATOM    592    H   1     1      27.929  16.630  18.445  0.00  0.00             0
ATOM    593    H   1     1      28.226  15.501  19.185  0.00  0.00             0
ATOM    594    O   1     1      57.118  15.517  24.637  0.00  0.00             0
ATOM    595    H   1     1      57.854  15.626  23.935  0.00  0.00             0
ATOM    596    H   1     1      56.577  14.878  24.177  0.00  0.00             0
ATOM    597    O   1     1     -10.003 -24.680  15.088  0.00  0.00             0
ATOM    598    H   1     1      -9.652 -24.202  15.721  0.00  0.00             0
ATOM    599    H   1     1       0.846 -25.246  14.626  0.00  0.00             0
ATOM    600    O   1     1      -9.792 -12.065  26.086  0.00  0.00             0
ATOM    601    H   1     1      -9.087 -11.898  25.568  0.00  0.00             0
ATOM    602    H   1     1       0.105 -12.932  25.968  0.00  0.00             0
ATOM    603    O   1     1       6.779 -49.898  20.036  0.00  0.00             0
ATOM    604    H   1     1      -4.022 -49.426  20.895  0.00  0.00             0
ATOM    605    H   1     1       6.432 -49.317  19.369  0.00  0.00             0
ATOM    606    O   1     1      20.409  16.654  36.085  0.00  0.00             0
ATOM    607    H   1     1      19.821  16.984  35.314  0.00  0.00             0
ATOM    608    H   1     1      30.829  17.418  36.723  0.00  0.00             0
ATOM    609    O   1     1      46.622   4.877  22.056  0.00  0.00             0
ATOM    610    H   1     1      35.820   4.177  22.611  0.00  0.00             0
ATOM    611    H   1     1      47.405   5.275  22.615  0.00  0.00             0
ATOM    612    O   1     1     -19.244  28.842  19.293  0.00  0.00             0
ATOM    613    H   1     1     -19.409  28.286  18.578  0.00  0.00             0
ATOM    614    H   1     1      -9.825  28.733  19.809  0.00  0.00             0
ATOM    615    O   1     1     -30.768  -4.223  13.894  0.00  0.00             0
ATOM    616    H   1     1     -30.847  -4.240  12.924  0.00  0.00             0
ATOM    617    H   1     1     -30.684  -5.092  14.103  0.00  0.00             0
ATOM    618    O   1     1      -4.147  -6.236  23.770  0.00  0.00             0
ATOM    619    H   1     1      -4.657  -5.367  23.700  0.00  0.00             0
ATOM    620    H   1     1      -3.282  -6.014  24.324  0.00  0.00             0
ATOM    621    O   1     1     -22.522  14.333  36.470  0.00  0.00             0
ATOM    622    H   1     1     -22.271  13.508  36.827  0.00  0.00             0
ATOM    623    H   1     1     -21.845  14.895  36.412  0.00  0.00             0
ATOM    624    O   1     1      60.465   9.572  22.591  0.00  0.00             0
ATOM    625    H   1     1      60.256   8.763  22.062  0.00  0.00             0
ATOM    626    H   1     1      59.773   9.627  23.169  0.00  0.00             0
ATOM    627    O   1     1     -21.258 -14.944  35.325  0.00  0.00             0
ATOM    628    H   1     1     -20.382 -14.498  34.727  0.00  0.00             0
ATOM    629    H   1     1     -20.850 -15.789  35.768  0.00  0.00             0
ATOM    630    O   1     1     -27.779 -16.670  19.904  0.00  0.00             0
ATOM    631    H   1     1     -27.494 -16.050  19.195  0.00  0.00             0
ATOM    632    H   1     1     -26.852 -16.759  20.252  0.00  0.00             0
ATOM    633    O   1     1     -37.349  -5.805  15.837  0.00  0.00             0
ATOM    634    H   1     1     -37.592  -4.882  15.568  0.00  0.00             0
ATOM    635    H   1     1     -36.506  -5.889  16.177  0.00  0.00             0
ATOM    636    O   1     1       7.151  28.872  35.603  0.00  0.00             0
ATOM    637    H   1     1       7.135  29.306  34.712  0.00  0.00             0
ATOM    638    H   1     1       8.014  28.903  36.054  0.00  0.00             0
ATOM    639    O   1     1     -13.967 -11.473  27.985  0.00  0.00             0
ATOM    640    H   1     1     -13.628 -12.015  27.398  0.00  0.00             0
ATOM    641    H   1     1     -14.917 -11.413  28.029  0.00  0.00             0
ATOM    642    O   1     1       9.283   7.059  20.701  0.00  0.00             0
ATOM    643    H   1     1      10.255   6.993  20.819  0.00  0.00             0
ATOM    644    H   1     1       9.284   6.649  19.806  0.00  0.00             0
ATOM    645    O   1     1      -5.701   7.397  22.353  0.00  0.00             0
ATOM    646    H   1     1      -5.393   6.447  22.294  0.00  0.00             0
ATOM    647    H   1     1      -5.300   8.039  21.820  0.00  0.00             0
ATOM    648    O   1     1       6.994   3.430  35.136  0.00  0.00             0
ATOM    649    H   1     1       6.641   3.898  35.938  0.00  0.00             0
ATOM    650    H   1     1       7.968   3.272  35.342  0.00  0.00             0
ATOM    651    O   1     1       4.094  16.987  33.691  0.00  0.00             0
ATOM    652    H   1     1       4.894  16.602  33.360  0.00  0.00             0
ATOM    653    H   1     1      13.569  -1.469  33.823  0.00  0.00             0
ATOM    654    O   1     1      14.308  25.023  31.377  0.00  0.00             0
ATOM    655    H   1     1      14.418  25.427  32.246  0.00  0.00             0
ATOM    656    H   1     1      23.831  24.529  31.307  0.00  0.00             0
ATOM    657    O   1     1      51.015 -14.634  20.368  0.00  0.00             0
ATOM    658    H   1     1      40.518 -15.591  19.916  0.00  0.00             0
ATOM    659    H   1     1      50.098 -14.324  20.328  0.00  0.00             0
ATOM    660    O   1     1      -2.939  55.827  27.106  0.00  0.00             0
ATOM    661    H   1     1      -2.777  56.638  27.569  0.00  0.00             0
ATOM    662    H   1     1       8.294  55.317  27.259  0.00  0.00             0
ATOM    663    O   1     1      27.390  16.028  33.513  0.00  0.00             0
ATOM    664    H   1     1      17.886  15.423  33.342  0.00  0.00             0
ATOM    665    H   1     1      27.909  16.817  33.776  0.00  0.00             0
ATOM    666    O   1     1      22.124  -5.261  17.141  0.00  0.00             0
ATOM    667    H   1     1      23.091  -5.487  17.076  0.00  0.00             0
ATOM    668    H   1     1      32.223  -6.022  17.934  0.00  0.00             0
ATOM    669    O   1     1      22.317  78.921  28.099  0.00  0.00             0
ATOM    670    H   1     1      22.118  78.416  27.363  0.00  0.00             0
ATOM    671    H   1     1      21.635  61.262  28.841  0.00  0.00             0
ATOM    672    O   1     1      28.930  47.007  17.832  0.00  0.00             0
ATOM    673    H   1     1      28.410  46.168  17.834  0.00  0.00             0
ATOM    674    H   1     1      29.557  46.953  18.644  0.00  0.00             0
ATOM    675    O   1     1      16.124 -21.646  18.458  0.00  0.00             0
ATOM    676    H   1     1      16.298 -22.074  17.498  0.00  0.00             0
ATOM    677    H   1     1      15.712 -20.876  18.360  0.00  0.00             0
ATOM    678    O   1     1      19.297  -0.706  30.023  0.00  0.00             0
ATOM    679    H   1     1      19.265   0.157  30.540  0.00  0.00             0
ATOM    680    H   1     1      18.517  -0.904  29.568  0.00  0.00             0
ATOM    681    O   1     1     -24.618 -10.251  14.910  0.00  0.00             0
ATOM    682    H   1     1     -23.919  -9.659  14.670  0.00  0.00             0
ATOM    683    H   1     1     -25.041 -10.720  14.172  0.00  0.00             0
ATOM    684    O   1     1     -26.450  -8.146  35.953  0.00  0.00             0
ATOM    685    H   1     1     -26.827  -7.304  36.369  0.00  0.00             0
ATOM    686    H   1     1     -25.497  -7.715  35.873  0.00  0.00             0
ATOM    687    O   1     1      71.444 -17.209  27.475  0.00  0.00             0
ATOM    688    H   1     1      71.799 -17.291  28.296  0.00  0.00             0
ATOM    689    H   1     1      72.072 -35.333  26.823  0.00  0.00             0
ATOM    690    O   1     1      52.337 -34.456  36.883  0.00  0.00             0
ATOM    691    H   1     1      53.005 -34.775  36.636  0.00  0.00             0
ATOM    692    H   1     1      52.656 -33.860  37.678  0.00  0.00             0
ATOM    693    O   1     1     -48.049   5.677  35.808  0.00  0.00             0
ATOM    694    H   1     1     -47.659   5.852  34.972  0.00  0.00             0
ATOM    695    H   1     1     -48.349   6.364  36.464  0.00  0.00             0
ATOM    696    O   1     1      45.455  11.268  32.177  0.00  0.00             0
ATOM    697    H   1     1      45.430  10.507  31.698  0.00  0.00             0
ATOM    698    H   1     1      44.516  11.160  32.423  0.00  0.00             0
ATOM    699    O   1     1      35.399  -9.738  33.679  0.00  0.00             0
ATOM    700    H   1     1      36.247 -10.063  34.051  0.00  0.00             0
ATOM    701    H   1     1      34.833  -9.163  34.318  0.00  0.00             0
ATOM    702    O   1     1      32.246 -15.294  16.086  0.00  0.00             0
ATOM    703    H   1     1      33.150 -15.402  16.193  0.00  0.00             0
ATOM    704    H   1     1      31.982 -14.774  16.931  0.00  0.00             0
ATOM    705   Al   1     1       4.492  18.348   8.523  0.00  0.00             0
ATOM    706   Al   1     1       2.008  13.982   8.330  0.00  0.00             0
ATOM    707   Al   1     1       1.954  19.969   8.519  0.00  0.00             0
ATOM    708   Al   1     1       4.592  15.389   8.455  0.00  0.00             0
ATOM    709   Si   1     1       0.222  19.853  11.173  0.00  0.00             0
ATOM    710   Si   1     1       2.763  15.354  11.125  0.00  0.00             0
ATOM    711   Si   1     1       2.792  21.416  11.268  0.00  0.00             0
ATOM    712   Si   1     1       5.334  16.860  11.264  0.00  0.00             0
ATOM    713    O   1     1       5.411  19.623   9.694  0.00  0.00             0
ATOM    714    O   1     1       2.856  15.222   9.506  0.00  0.00             0
ATOM    715    O   1     1       5.209  16.869   9.669  0.00  0.00             0
ATOM    716    O   1     1       2.615  21.391   9.644  0.00  0.00             0
ATOM    717    O   1     1       5.275  18.287  11.727  0.00  0.00             0
ATOM    718    O   1     1       2.738  22.895  11.692  0.00  0.00             0
ATOM    719    O   1     1       4.086  20.663  11.565  0.00  0.00             0
ATOM    720    O   1     1       1.490  16.189  11.462  0.00  0.00             0
ATOM    721    O   1     1       3.979  16.067  11.686  0.00  0.00             0
ATOM    722    O   1     1       1.540  20.573  11.697  0.00  0.00             0
ATOM    723    O   1     1       5.466  14.036   9.609  0.00  0.00             0
ATOM    724    O   1     1       2.863  18.616   9.683  0.00  0.00             0
ATOM    725    O   1     1       1.256  21.346   7.441  0.00  0.00             0
ATOM    726    O   1     1       3.845  16.890   7.421  0.00  0.00             0
ATOM    727    O   1     1       6.025  18.569   7.401  0.00  0.00             0
ATOM    728    O   1     1       3.649  14.101   7.354  0.00  0.00             0
ATOM    729    O   1     1       6.140  15.425   7.448  0.00  0.00             0
ATOM    730    O   1     1       3.601  19.688   7.481  0.00  0.00             0
ATOM    731    H   1     1       5.070  22.351  10.033  0.00  0.00             0
ATOM    732    H   1     1       2.634  18.356  10.523  0.00  0.00             0
ATOM    733    H   1     1       6.064  21.304   6.452  0.00  0.00             0
ATOM    734    H   1     1       3.816  17.376   6.493  0.00  0.00             0
ATOM    735    H   1     1       6.522  18.290   6.644  0.00  0.00             0
ATOM    736    H   1     1       3.996  23.067   6.252  0.00  0.00             0
ATOM    737    H   1     1       4.088  20.552   7.211  0.00  0.00             0
ATOM    738    H   1     1       6.577  16.312   7.378  0.00  0.00             0
ATOM    739   Al   1     1      10.682  12.963   1.277  0.00  0.00             0
ATOM    740   Al   1     1       8.050   8.436   1.248  0.00  0.00             0
ATOM    741   Al   1     1       8.437  14.783   1.023  0.00  0.00             0
ATOM    742   Al   1     1      10.528  10.032   1.216  0.00  0.00             0
ATOM    743   Si   1     1       6.313  14.363   4.048  0.00  0.00             0
ATOM    744   Si   1     1       8.984   9.882   4.044  0.00  0.00             0
ATOM    745   Si   1     1       8.825  15.969   3.867  0.00  0.00             0
ATOM    746   Si   1     1      11.472  11.480   4.039  0.00  0.00             0
ATOM    747    O   1     1      11.620  14.245   2.499  0.00  0.00             0
ATOM    748    O   1     1       9.131   9.792   2.514  0.00  0.00             0
ATOM    749    O   1     1      11.340  11.632   2.466  0.00  0.00             0
ATOM    750    O   1     1       8.796  16.070   2.285  0.00  0.00             0
ATOM    751    O   1     1      11.344  12.945   4.641  0.00  0.00             0
ATOM    752    O   1     1       8.962  17.474   4.484  0.00  0.00             0
ATOM    753    O   1     1      10.145  15.180   4.277  0.00  0.00             0
ATOM    754    O   1     1       7.642  10.719   4.338  0.00  0.00             0
ATOM    755    O   1     1      10.401  10.463   4.588  0.00  0.00             0
ATOM    756    O   1     1       7.571  15.162   4.421  0.00  0.00             0
ATOM    757    O   1     1      11.719   8.796   2.238  0.00  0.00             0
ATOM    758    O   1     1       8.986  13.259   2.175  0.00  0.00             0
ATOM    759    O   1     1       7.537  16.155  -0.018  0.00  0.00             0
ATOM    760    O   1     1       9.922  11.581   0.298  0.00  0.00             0
ATOM    761    O   1     1      12.344  13.033   0.215  0.00  0.00             0
ATOM    762    O   1     1       9.758   8.700   0.273  0.00  0.00             0
ATOM    763    O   1     1      12.151  10.119   0.131  0.00  0.00             0
ATOM    764    O   1     1       9.910  14.449  -0.113  0.00  0.00             0
ATOM    765    H   1     1      11.337  16.915   2.954  0.00  0.00             0
ATOM    766    H   1     1       8.466  12.403   2.288  0.00  0.00             0
ATOM    767    H   1     1      12.385  15.652  -0.724  0.00  0.00             0
ATOM    768    H   1     1       9.128  11.828  -0.333  0.00  0.00             0
ATOM    769    H   1     1      13.236  13.257  -0.385  0.00  0.00             0
ATOM    770    H   1     1      10.286  16.929  -0.285  0.00  0.00             0
ATOM    771    H   1     1      10.404  14.444  -1.000  0.00  0.00             0
ATOM    772    H   1     1      12.323  11.086   0.032  0.00  0.00             0
ATOM    773   Al   1     1       4.604   9.466   8.611  0.00  0.00             0
ATOM    774   Al   1     1       2.035   5.082   8.373  0.00  0.00             0
ATOM    775   Al   1     1       1.904  10.944   8.497  0.00  0.00             0
ATOM    776   Al   1     1       4.583   6.584   8.447  0.00  0.00             0
ATOM    777   Si   1     1       0.140  10.804  11.219  0.00  0.00             0
ATOM    778   Si   1     1       2.811   6.465  11.170  0.00  0.00             0
ATOM    779   Si   1     1       2.585  12.464  11.149  0.00  0.00             0
ATOM    780   Si   1     1       5.418   7.998  11.181  0.00  0.00             0
ATOM    781    O   1     1       5.400  10.751   9.673  0.00  0.00             0
ATOM    782    O   1     1       3.069   6.312   9.514  0.00  0.00             0
ATOM    783    O   1     1       5.275   7.987   9.616  0.00  0.00             0
ATOM    784    O   1     1       2.479  12.508   9.544  0.00  0.00             0
ATOM    785    O   1     1       5.212   9.473  11.754  0.00  0.00             0
ATOM    786    O   1     1       2.546  13.859  11.671  0.00  0.00             0
ATOM    787    O   1     1       4.046  11.790  11.503  0.00  0.00             0
ATOM    788    O   1     1       1.500   7.312  11.540  0.00  0.00             0
ATOM    789    O   1     1       4.127   7.115  11.675  0.00  0.00             0
ATOM    790    O   1     1       1.378  11.654  11.778  0.00  0.00             0
ATOM    791    O   1     1       5.421   5.145   9.542  0.00  0.00             0
ATOM    792    O   1     1       2.854   9.633   9.575  0.00  0.00             0
ATOM    793    O   1     1       1.314  12.529   7.331  0.00  0.00             0
ATOM    794    O   1     1       3.841   7.867   7.407  0.00  0.00             0
ATOM    795    O   1     1       6.180   9.628   7.370  0.00  0.00             0
ATOM    796    O   1     1       3.449   5.005   7.149  0.00  0.00             0
ATOM    797    O   1     1       6.212   6.339   7.470  0.00  0.00             0
ATOM    798    O   1     1       3.652  10.878   7.444  0.00  0.00             0
ATOM    799    H   1     1       4.976  13.584  10.466  0.00  0.00             0
ATOM    800    H   1     1       2.453   9.087  10.145  0.00  0.00             0
ATOM    801    H   1     1       6.612  12.319   6.515  0.00  0.00             0
ATOM    802    H   1     1       3.038   8.309   7.115  0.00  0.00             0
ATOM    803    H   1     1       5.813   9.395   6.567  0.00  0.00             0
ATOM    804    H   1     1       4.203  14.027   6.624  0.00  0.00             0
ATOM    805    H   1     1       3.971  11.851   7.370  0.00  0.00             0
ATOM    806    H   1     1       6.706   7.110   7.185  0.00  0.00             0
ATOM    807   Al   1     1      10.674   4.028   1.063  0.00  0.00             0
ATOM    808   Al   1     1       7.958  -0.242   1.202  0.00  0.00             0
ATOM    809   Al   1     1       7.961   5.504   1.233  0.00  0.00             0
ATOM    810   Al   1     1      10.643   1.128   1.136  0.00  0.00             0
ATOM    811   Si   1     1       6.407   5.348   4.083  0.00  0.00             0
ATOM    812   Si   1     1       8.873   1.052   4.025  0.00  0.00             0
ATOM    813   Si   1     1       8.920   6.824   4.035  0.00  0.00             0
ATOM    814   Si   1     1      11.389   2.499   3.947  0.00  0.00             0
ATOM    815    O   1     1      11.656   5.335   2.359  0.00  0.00             0
ATOM    816    O   1     1       8.988   0.993   2.408  0.00  0.00             0
ATOM    817    O   1     1      11.203   2.664   2.327  0.00  0.00             0
ATOM    818    O   1     1       8.682   6.887   2.423  0.00  0.00             0
ATOM    819    O   1     1      11.496   3.946   4.439  0.00  0.00             0
ATOM    820    O   1     1       8.874   8.345   4.497  0.00  0.00             0
ATOM    821    O   1     1      10.327   6.284   4.221  0.00  0.00             0
ATOM    822    O   1     1       7.504   1.727   4.323  0.00  0.00             0
ATOM    823    O   1     1      10.072   1.966   4.486  0.00  0.00             0
ATOM    824    O   1     1       7.810   5.971   4.640  0.00  0.00             0
ATOM    825    O   1     1      11.496  -0.191   2.287  0.00  0.00             0
ATOM    826    O   1     1       8.955   4.063   2.132  0.00  0.00             0
ATOM    827    O   1     1       7.443   7.031   0.147  0.00  0.00             0
ATOM    828    O   1     1      10.071   2.706  -0.051  0.00  0.00             0
ATOM    829    O   1     1      12.229   4.229   0.070  0.00  0.00             0
ATOM    830    O   1     1       9.721  -0.210   0.095  0.00  0.00             0
ATOM    831    O   1     1      12.266   0.951   0.229  0.00  0.00             0
ATOM    832    O   1     1       9.816   5.500   0.110  0.00  0.00             0
ATOM    833    H   1     1      11.425   7.912   2.465  0.00  0.00             0
ATOM    834    H   1     1       8.663   3.152   2.424  0.00  0.00             0
ATOM    835    H   1     1      12.489   7.348  -0.872  0.00  0.00             0
ATOM    836    H   1     1       9.572   2.846  -0.845  0.00  0.00             0
ATOM    837    H   1     1      12.010   4.004  -0.692  0.00  0.00             0
ATOM    838    H   1     1      10.072   7.876  -0.241  0.00  0.00             0
ATOM    839    H   1     1      10.541   6.209  -0.119  0.00  0.00             0
ATOM    840    H   1     1      12.599   1.835  -0.197  0.00  0.00             0
ATOM    841   Al   1     1      -0.702  18.318   8.374  0.00  0.00             0
ATOM    842   Al   1     1      -3.261  13.937   8.425  0.00  0.00             0
ATOM    843   Al   1     1      -3.215  19.877   8.409  0.00  0.00             0
ATOM    844   Al   1     1      -0.767  15.369   8.449  0.00  0.00             0
ATOM    845   Si   1     1      -4.925  19.829  11.226  0.00  0.00             0
ATOM    846   Si   1     1      -2.367  15.401  11.211  0.00  0.00             0
ATOM    847   Si   1     1      -2.407  21.270  11.134  0.00  0.00             0
ATOM    848   Si   1     1       0.142  16.870  11.108  0.00  0.00             0
ATOM    849    O   1     1       0.350  19.728   9.621  0.00  0.00             0
ATOM    850    O   1     1      -2.204  15.292   9.581  0.00  0.00             0
ATOM    851    O   1     1       0.061  16.962   9.478  0.00  0.00             0
ATOM    852    O   1     1      -2.505  21.392   9.550  0.00  0.00             0
ATOM    853    O   1     1       0.274  18.352  11.715  0.00  0.00             0
ATOM    854    O   1     1      -2.530  22.824  11.672  0.00  0.00             0
ATOM    855    O   1     1      -1.017  20.642  11.482  0.00  0.00             0
ATOM    856    O   1     1      -3.674  16.191  11.502  0.00  0.00             0
ATOM    857    O   1     1      -1.088  16.202  11.695  0.00  0.00             0
ATOM    858    O   1     1      -3.619  20.570  11.718  0.00  0.00             0
ATOM    859    O   1     1       0.252  14.139   9.379  0.00  0.00             0
ATOM    860    O   1     1      -2.287  18.574   9.573  0.00  0.00             0
ATOM    861    O   1     1       6.476  21.467   7.375  0.00  0.00             0
ATOM    862    O   1     1      -1.423  16.837   7.209  0.00  0.00             0
ATOM    863    O   1     1       0.913  18.548   7.324  0.00  0.00             0
ATOM    864    O   1     1      -1.650  14.101   7.313  0.00  0.00             0
ATOM    865    O   1     1       1.137  15.346   7.240  0.00  0.00             0
ATOM    866    O   1     1      -1.683  19.585   7.283  0.00  0.00             0
ATOM    867    H   1     1       0.009  22.219   9.763  0.00  0.00             0
ATOM    868    H   1     1      -2.521  17.692   9.606  0.00  0.00             0
ATOM    869    H   1     1       0.886  21.726   6.715  0.00  0.00             0
ATOM    870    H   1     1      -1.538  16.980   6.253  0.00  0.00             0
ATOM    871    H   1     1       1.528  17.963   6.924  0.00  0.00             0
ATOM    872    H   1     1      -0.703  22.319   6.963  0.00  0.00             0
ATOM    873    H   1     1      -1.585  20.484   6.821  0.00  0.00             0
ATOM    874    H   1     1       1.437  16.192   6.870  0.00  0.00             0
ATOM    875   Al   1     1       5.619  13.001   1.240  0.00  0.00             0
ATOM    876   Al   1     1       2.936   8.696   1.221  0.00  0.00             0
ATOM    877   Al   1     1       2.871  14.441   1.469  0.00  0.00             0
ATOM    878   Al   1     1       5.482   9.884   1.205  0.00  0.00             0
ATOM    879   Si   1     1       1.130  14.358   4.151  0.00  0.00             0
ATOM    880   Si   1     1       3.757   9.973   4.025  0.00  0.00             0
ATOM    881   Si   1     1       3.677  15.914   4.145  0.00  0.00             0
ATOM    882   Si   1     1       6.417  11.506   4.033  0.00  0.00             0
ATOM    883    O   1     1       6.401  14.355   2.459  0.00  0.00             0
ATOM    884    O   1     1       3.939   9.892   2.394  0.00  0.00             0
ATOM    885    O   1     1       6.262  11.641   2.318  0.00  0.00             0
ATOM    886    O   1     1       3.548  15.922   2.479  0.00  0.00             0
ATOM    887    O   1     1       6.305  12.922   4.533  0.00  0.00             0
ATOM    888    O   1     1       3.569  17.395   4.680  0.00  0.00             0
ATOM    889    O   1     1       4.971  15.185   4.480  0.00  0.00             0
ATOM    890    O   1     1       2.550  10.836   4.349  0.00  0.00             0
ATOM    891    O   1     1       5.177  10.598   4.450  0.00  0.00             0
ATOM    892    O   1     1       2.379  15.116   4.642  0.00  0.00             0
ATOM    893    O   1     1       6.431   8.692   2.367  0.00  0.00             0
ATOM    894    O   1     1       3.781  13.029   2.277  0.00  0.00             0
ATOM    895    O   1     1      12.499  15.864   0.210  0.00  0.00             0
ATOM    896    O   1     1       4.876  11.519   0.182  0.00  0.00             0
ATOM    897    O   1     1       7.238  13.370  -0.012  0.00  0.00             0
ATOM    898    O   1     1       4.479   8.759   0.096  0.00  0.00             0
ATOM    899    O   1     1       7.247   9.735   0.199  0.00  0.00             0
ATOM    900    O   1     1       4.562  14.424   0.283  0.00  0.00             0
ATOM    901    H   1     1       5.997  16.625   2.143  0.00  0.00             0
ATOM    902    H   1     1       3.388  12.155   2.489  0.00  0.00             0
ATOM    903    H   1     1       6.862  16.416  -0.837  0.00  0.00             0
ATOM    904    H   1     1       4.142  11.265  -0.445  0.00  0.00             0
ATOM    905    H   1     1       7.303  13.917  -0.730  0.00  0.00             0
ATOM    906    H   1     1       4.399  17.597  -0.795  0.00  0.00             0
ATOM    907    H   1     1       4.831  15.359   0.125  0.00  0.00             0
ATOM    908    H   1     1       7.475  10.699  -0.100  0.00  0.00             0
ATOM    909   Al   1     1      -0.723   9.430   8.483  0.00  0.00             0
ATOM    910   Al   1     1      -3.184   4.999   8.379  0.00  0.00             0
ATOM    911   Al   1     1      -3.291  10.977   8.552  0.00  0.00             0
ATOM    912   Al   1     1      -0.683   6.594   8.530  0.00  0.00             0
ATOM    913   Si   1     1      -4.990  10.927  11.287  0.00  0.00             0
ATOM    914   Si   1     1      -2.348   6.376  11.213  0.00  0.00             0
ATOM    915   Si   1     1      -2.449  12.399  11.189  0.00  0.00             0
ATOM    916   Si   1     1       0.158   7.863  11.273  0.00  0.00             0
ATOM    917    O   1     1       0.318  10.711   9.599  0.00  0.00             0
ATOM    918    O   1     1      -2.256   6.314   9.567  0.00  0.00             0
ATOM    919    O   1     1      -0.106   8.070   9.623  0.00  0.00             0
ATOM    920    O   1     1      -2.678  12.457   9.621  0.00  0.00             0
ATOM    921    O   1     1       0.139   9.364  11.764  0.00  0.00             0
ATOM    922    O   1     1      -2.464  13.838  11.673  0.00  0.00             0
ATOM    923    O   1     1      -1.149  11.615  11.583  0.00  0.00             0
ATOM    924    O   1     1      -3.591   7.271  11.554  0.00  0.00             0
ATOM    925    O   1     1      -1.066   7.057  11.770  0.00  0.00             0
ATOM    926    O   1     1      -3.714  11.718  11.706  0.00  0.00             0
ATOM    927    O   1     1       0.290   5.161   9.563  0.00  0.00             0
ATOM    928    O   1     1      -2.382   9.625   9.513  0.00  0.00             0
ATOM    929    O   1     1       6.352  12.397   7.378  0.00  0.00             0
ATOM    930    O   1     1      -1.249   8.059   7.319  0.00  0.00             0
ATOM    931    O   1     1       0.866   9.657   7.348  0.00  0.00             0
ATOM    932    O   1     1      -1.475   5.222   7.369  0.00  0.00             0
ATOM    933    O   1     1       1.118   6.473   7.456  0.00  0.00             0
ATOM    934    O   1     1      -1.500  11.049   7.277  0.00  0.00             0
ATOM    935    H   1     1      -0.038  13.540  10.061  0.00  0.00             0
ATOM    936    H   1     1      -2.801   8.786   9.453  0.00  0.00             0
ATOM    937    H   1     1       1.320  12.863   6.568  0.00  0.00             0
ATOM    938    H   1     1      -1.667   8.273   6.472  0.00  0.00             0
ATOM    939    H   1     1       0.854   9.581   6.347  0.00  0.00             0
ATOM    940    H   1     1      -1.550  13.568   6.546  0.00  0.00             0
ATOM    941    H   1     1      -1.020  11.746   7.364  0.00  0.00             0
ATOM    942    H   1     1       1.295   7.356   7.060  0.00  0.00             0
ATOM    943   Al   1     1       5.308   4.055   1.327  0.00  0.00             0
ATOM    944   Al   1     1       2.766  -0.425   1.387  0.00  0.00             0
ATOM    945   Al   1     1       2.789   5.729   1.134  0.00  0.00             0
ATOM    946   Al   1     1       5.285   1.223   1.169  0.00  0.00             0
ATOM    947   Si   1     1       1.281   5.452   4.029  0.00  0.00             0
ATOM    948   Si   1     1       3.640   0.888   4.044  0.00  0.00             0
ATOM    949   Si   1     1       3.823   6.939   3.830  0.00  0.00             0
ATOM    950   Si   1     1       6.181   2.433   4.021  0.00  0.00             0
ATOM    951    O   1     1       6.495   5.254   2.399  0.00  0.00             0
ATOM    952    O   1     1       3.798   0.702   2.470  0.00  0.00             0
ATOM    953    O   1     1       5.965   2.566   2.451  0.00  0.00             0
ATOM    954    O   1     1       3.508   7.066   2.274  0.00  0.00             0
ATOM    955    O   1     1       6.201   3.864   4.550  0.00  0.00             0
ATOM    956    O   1     1       3.818   8.472   4.262  0.00  0.00             0
ATOM    957    O   1     1       5.219   6.304   4.158  0.00  0.00             0
ATOM    958    O   1     1       2.352   1.798   4.257  0.00  0.00             0
ATOM    959    O   1     1       4.999   1.577   4.563  0.00  0.00             0
ATOM    960    O   1     1       2.656   6.213   4.469  0.00  0.00             0
ATOM    961    O   1     1       6.317  -0.279   2.328  0.00  0.00             0
ATOM    962    O   1     1       3.906   4.264   2.533  0.00  0.00             0
ATOM    963    O   1     1      12.469   7.025   0.101  0.00  0.00             0
ATOM    964    O   1     1       4.585   2.762   0.272  0.00  0.00             0
ATOM    965    O   1     1       7.048   4.100   0.096  0.00  0.00             0
ATOM    966    O   1     1       4.462  -0.202   0.195  0.00  0.00             0
ATOM    967    O   1     1       6.975   1.190   0.314  0.00  0.00             0
ATOM    968    O   1     1       4.550   5.474   0.297  0.00  0.00             0
ATOM    969    H   1     1       6.285   8.428   3.314  0.00  0.00             0
ATOM    970    H   1     1       3.229   3.420   2.840  0.00  0.00             0
ATOM    971    H   1     1       7.305   6.943  -0.796  0.00  0.00             0
ATOM    972    H   1     1       4.044   3.228  -0.343  0.00  0.00             0
ATOM    973    H   1     1       7.634   3.243   0.284  0.00  0.00             0
ATOM    974    H   1     1       4.797   8.071  -0.514  0.00  0.00             0
ATOM    975    H   1     1       5.287   5.822   0.120  0.00  0.00             0
ATOM    976    H   1     1       6.679   1.466  -0.689  0.00  0.00             0
END
