# Supplementary material for: Competing Nuclear Quantum Effects and Hydrogen-Bond Jumps in Hydrated Kaolinite
Source: J Phys Chem Lett. 2023 Feb 6;14(6):1542–7. doi: 10.1021/acs.jpclett.2c03896 (PMC9940297; doi:10.1021/acs.jpclett.2c03896)
Supplement: Supplementary file 1 — jz2c03896_si_001.zip [file jz2c03896_si_001.zip › Clay_NQEs_HBond_Jumps_SI/silica-surface/QM/prod-4/init.21.pdb]

TITLE     Step:     2000000  Bead:      21 positions{angstrom}  cell{angstrom}
CRYST1   10.307   17.884   76.812  91.93 105.05  89.80 P 1           1
ATOM      1   Al   1     1     -19.162  -0.696  42.799  0.00  0.00             0
ATOM      2   Al   1     1     -16.568   3.897  42.782  0.00  0.00             0
ATOM      3   Al   1     1     -16.639  -2.239  42.785  0.00  0.00             0
ATOM      4   Al   1     1     -19.141   2.288  42.909  0.00  0.00             0
ATOM      5   Si   1     1     -14.774  -1.979  40.007  0.00  0.00             0
ATOM      6   Si   1     1     -17.351   2.576  39.998  0.00  0.00             0
ATOM      7   Si   1     1     -17.310  -3.495  39.930  0.00  0.00             0
ATOM      8   Si   1     1     -19.853   1.069  40.086  0.00  0.00             0
ATOM      9    O   1     1     -20.004  -1.845  41.601  0.00  0.00             0
ATOM     10    O   1     1     -17.448   2.689  41.650  0.00  0.00             0
ATOM     11    O   1     1     -19.759   1.039  41.588  0.00  0.00             0
ATOM     12    O   1     1     -17.260  -3.604  41.486  0.00  0.00             0
ATOM     13    O   1     1     -19.694  -0.450  39.579  0.00  0.00             0
ATOM     14    O   1     1     -17.268  -4.981  39.423  0.00  0.00             0
ATOM     15    O   1     1     -18.666  -2.777  39.734  0.00  0.00             0
ATOM     16    O   1     1     -16.166   1.739  39.611  0.00  0.00             0
ATOM     17    O   1     1     -18.699   1.975  39.510  0.00  0.00             0
ATOM     18    O   1     1     -16.172  -2.667  39.431  0.00  0.00             0
ATOM     19    O   1     1     -20.139   3.845  41.669  0.00  0.00             0
ATOM     20    O   1     1     -17.589  -0.905  41.631  0.00  0.00             0
ATOM     21    O   1     1     -16.087  -3.740  43.880  0.00  0.00             0
ATOM     22    O   1     1     -18.293   0.812  43.838  0.00  0.00             0
ATOM     23    O   1     1     -20.798  -0.547  43.792  0.00  0.00             0
ATOM     24    O   1     1     -18.305   3.776  43.836  0.00  0.00             0
ATOM     25    O   1     1     -20.743   2.350  43.850  0.00  0.00             0
ATOM     26    O   1     1     -18.345  -2.095  43.869  0.00  0.00             0
ATOM     27    H   1     1     -19.536  -4.230  41.331  0.00  0.00             0
ATOM     28    H   1     1     -17.424  -0.601  40.584  0.00  0.00             0
ATOM     29    H   1     1     -20.055  -3.340  44.015  0.00  0.00             0
ATOM     30    H   1     1     -17.345   0.613  43.673  0.00  0.00             0
ATOM     31    H   1     1     -20.818  -0.417  44.685  0.00  0.00             0
ATOM     32    H   1     1     -18.696  -5.007  44.633  0.00  0.00             0
ATOM     33    H   1     1     -18.149  -2.690  44.613  0.00  0.00             0
ATOM     34    H   1     1     -21.318   1.518  43.576  0.00  0.00             0
ATOM     35   Al   1     1     -17.013   6.056  50.056  0.00  0.00             0
ATOM     36   Al   1     1     -14.376  10.518  49.971  0.00  0.00             0
ATOM     37   Al   1     1     -14.372   4.523  50.143  0.00  0.00             0
ATOM     38   Al   1     1     -16.959   9.070  50.191  0.00  0.00             0
ATOM     39   Si   1     1     -12.572   4.800  47.317  0.00  0.00             0
ATOM     40   Si   1     1     -15.021   9.157  47.210  0.00  0.00             0
ATOM     41   Si   1     1     -15.102   3.284  47.317  0.00  0.00             0
ATOM     42   Si   1     1     -17.580   7.683  47.261  0.00  0.00             0
ATOM     43    O   1     1     -17.825   4.755  48.962  0.00  0.00             0
ATOM     44    O   1     1     -15.176   9.171  48.802  0.00  0.00             0
ATOM     45    O   1     1     -17.371   7.679  48.882  0.00  0.00             0
ATOM     46    O   1     1     -14.933   3.114  48.956  0.00  0.00             0
ATOM     47    O   1     1     -17.732   6.199  46.886  0.00  0.00             0
ATOM     48    O   1     1     -15.089   1.885  46.733  0.00  0.00             0
ATOM     49    O   1     1     -16.536   3.881  47.045  0.00  0.00             0
ATOM     50    O   1     1     -13.783   8.405  46.884  0.00  0.00             0
ATOM     51    O   1     1     -16.236   8.356  46.703  0.00  0.00             0
ATOM     52    O   1     1     -13.922   4.076  46.817  0.00  0.00             0
ATOM     53    O   1     1     -17.597  10.512  49.036  0.00  0.00             0
ATOM     54    O   1     1     -15.277   5.822  49.117  0.00  0.00             0
ATOM     55    O   1     1     -13.698   3.151  51.263  0.00  0.00             0
ATOM     56    O   1     1     -16.288   7.690  51.118  0.00  0.00             0
ATOM     57    O   1     1     -18.652   6.049  51.039  0.00  0.00             0
ATOM     58    O   1     1     -16.020  10.422  51.120  0.00  0.00             0
ATOM     59    O   1     1     -18.750   9.241  51.081  0.00  0.00             0
ATOM     60    O   1     1     -16.082   4.728  51.369  0.00  0.00             0
ATOM     61    H   1     1     -17.541   2.447  48.427  0.00  0.00             0
ATOM     62    H   1     1     -14.904   6.747  49.076  0.00  0.00             0
ATOM     63    H   1     1     -18.707   2.733  52.218  0.00  0.00             0
ATOM     64    H   1     1     -16.154   7.543  52.096  0.00  0.00             0
ATOM     65    H   1     1     -19.107   6.963  51.193  0.00  0.00             0
ATOM     66    H   1     1     -16.199   2.129  51.403  0.00  0.00             0
ATOM     67    H   1     1     -16.726   4.509  51.971  0.00  0.00             0
ATOM     68    H   1     1     -19.557   8.575  51.288  0.00  0.00             0
ATOM     69   Al   1     1     -19.150   8.448  42.897  0.00  0.00             0
ATOM     70   Al   1     1     -16.562  12.805  42.764  0.00  0.00             0
ATOM     71   Al   1     1     -16.602   6.933  42.910  0.00  0.00             0
ATOM     72   Al   1     1     -19.151  11.325  42.689  0.00  0.00             0
ATOM     73   Si   1     1     -14.843   7.065  39.975  0.00  0.00             0
ATOM     74   Si   1     1     -17.381  11.489  39.959  0.00  0.00             0
ATOM     75   Si   1     1     -17.303   5.526  40.148  0.00  0.00             0
ATOM     76   Si   1     1     -19.945   9.902  40.045  0.00  0.00             0
ATOM     77    O   1     1     -20.009   7.112  41.732  0.00  0.00             0
ATOM     78    O   1     1     -17.481  11.519  41.577  0.00  0.00             0
ATOM     79    O   1     1     -19.742   9.805  41.622  0.00  0.00             0
ATOM     80    O   1     1     -17.179   5.481  41.708  0.00  0.00             0
ATOM     81    O   1     1     -19.976   8.352  39.545  0.00  0.00             0
ATOM     82    O   1     1     -17.291   4.122  39.580  0.00  0.00             0
ATOM     83    O   1     1     -18.772   6.145  39.793  0.00  0.00             0
ATOM     84    O   1     1     -16.101  10.589  39.632  0.00  0.00             0
ATOM     85    O   1     1     -18.666  10.767  39.597  0.00  0.00             0
ATOM     86    O   1     1     -16.194   6.422  39.607  0.00  0.00             0
ATOM     87    O   1     1     -20.060  12.830  41.717  0.00  0.00             0
ATOM     88    O   1     1     -17.565   8.169  41.857  0.00  0.00             0
ATOM     89    O   1     1     -15.843   5.498  43.948  0.00  0.00             0
ATOM     90    O   1     1     -18.520   9.897  44.009  0.00  0.00             0
ATOM     91    O   1     1     -20.783   8.357  43.905  0.00  0.00             0
ATOM     92    O   1     1     -18.204  12.651  43.843  0.00  0.00             0
ATOM     93    O   1     1     -20.739  11.616  43.893  0.00  0.00             0
ATOM     94    O   1     1     -18.105   7.062  44.028  0.00  0.00             0
ATOM     95    H   1     1     -19.608   4.681  41.889  0.00  0.00             0
ATOM     96    H   1     1     -17.121   8.911  41.317  0.00  0.00             0
ATOM     97    H   1     1     -20.608   5.229  44.772  0.00  0.00             0
ATOM     98    H   1     1     -17.910  10.187  44.593  0.00  0.00             0
ATOM     99    H   1     1     -21.139   8.130  44.886  0.00  0.00             0
ATOM    100    H   1     1     -18.684   3.894  44.719  0.00  0.00             0
ATOM    101    H   1     1     -18.833   6.575  44.446  0.00  0.00             0
ATOM    102    H   1     1     -20.746  11.098  44.698  0.00  0.00             0
ATOM    103   Al   1     1     -16.957  14.876  50.055  0.00  0.00             0
ATOM    104   Al   1     1     -14.235  19.606  49.920  0.00  0.00             0
ATOM    105   Al   1     1     -14.445  13.461  49.958  0.00  0.00             0
ATOM    106   Al   1     1     -16.785  18.031  49.995  0.00  0.00             0
ATOM    107   Si   1     1     -12.576  13.662  47.248  0.00  0.00             0
ATOM    108   Si   1     1     -14.978  18.255  47.171  0.00  0.00             0
ATOM    109   Si   1     1     -15.102  12.168  47.091  0.00  0.00             0
ATOM    110   Si   1     1     -17.522  16.686  47.254  0.00  0.00             0
ATOM    111    O   1     1     -17.855  13.776  48.636  0.00  0.00             0
ATOM    112    O   1     1     -15.127  18.218  48.796  0.00  0.00             0
ATOM    113    O   1     1     -17.184  16.584  48.847  0.00  0.00             0
ATOM    114    O   1     1     -14.977  12.086  48.690  0.00  0.00             0
ATOM    115    O   1     1     -17.590  15.202  46.645  0.00  0.00             0
ATOM    116    O   1     1     -15.068  10.701  46.749  0.00  0.00             0
ATOM    117    O   1     1     -16.402  12.956  46.730  0.00  0.00             0
ATOM    118    O   1     1     -13.803  17.431  46.897  0.00  0.00             0
ATOM    119    O   1     1     -16.254  17.463  46.654  0.00  0.00             0
ATOM    120    O   1     1     -13.798  13.005  46.653  0.00  0.00             0
ATOM    121    O   1     1     -17.778  19.422  48.858  0.00  0.00             0
ATOM    122    O   1     1     -15.153  14.917  48.841  0.00  0.00             0
ATOM    123    O   1     1     -13.562  11.961  51.000  0.00  0.00             0
ATOM    124    O   1     1     -16.220  16.393  51.249  0.00  0.00             0
ATOM    125    O   1     1     -18.611  15.035  50.975  0.00  0.00             0
ATOM    126    O   1     1     -15.898  19.330  50.905  0.00  0.00             0
ATOM    127    O   1     1     -18.391  18.115  51.092  0.00  0.00             0
ATOM    128    O   1     1     -15.974  13.494  50.958  0.00  0.00             0
ATOM    129    H   1     1     -17.059  11.181  48.661  0.00  0.00             0
ATOM    130    H   1     1     -14.900  15.837  48.892  0.00  0.00             0
ATOM    131    H   1     1     -18.893  12.212  52.097  0.00  0.00             0
ATOM    132    H   1     1     -16.547  16.464  52.216  0.00  0.00             0
ATOM    133    H   1     1     -19.283  15.199  51.469  0.00  0.00             0
ATOM    134    H   1     1     -16.009  10.385  52.051  0.00  0.00             0
ATOM    135    H   1     1     -16.716  12.829  51.081  0.00  0.00             0
ATOM    136    H   1     1     -19.012  17.400  51.170  0.00  0.00             0
ATOM    137   Al   1     1     -14.151  -0.737  42.791  0.00  0.00             0
ATOM    138   Al   1     1     -11.655   3.862  42.836  0.00  0.00             0
ATOM    139   Al   1     1     -11.474  -1.949  42.720  0.00  0.00             0
ATOM    140   Al   1     1     -14.190   2.445  42.840  0.00  0.00             0
ATOM    141   Si   1     1      -9.629  -1.866  40.069  0.00  0.00             0
ATOM    142   Si   1     1     -12.166   2.468  40.130  0.00  0.00             0
ATOM    143   Si   1     1     -12.056  -3.456  39.942  0.00  0.00             0
ATOM    144   Si   1     1     -14.816   1.014  39.948  0.00  0.00             0
ATOM    145    O   1     1     -15.017  -1.984  41.597  0.00  0.00             0
ATOM    146    O   1     1     -12.419   2.506  41.667  0.00  0.00             0
ATOM    147    O   1     1     -14.700   1.004  41.651  0.00  0.00             0
ATOM    148    O   1     1     -11.949  -3.446  41.552  0.00  0.00             0
ATOM    149    O   1     1     -14.765  -0.466  39.576  0.00  0.00             0
ATOM    150    O   1     1     -12.060  -4.918  39.390  0.00  0.00             0
ATOM    151    O   1     1     -13.494  -2.817  39.722  0.00  0.00             0
ATOM    152    O   1     1     -10.971   1.658  39.757  0.00  0.00             0
ATOM    153    O   1     1     -13.557   1.780  39.543  0.00  0.00             0
ATOM    154    O   1     1     -10.944  -2.522  39.495  0.00  0.00             0
ATOM    155    O   1     1     -14.834   3.760  41.780  0.00  0.00             0
ATOM    156    O   1     1     -12.445  -0.577  41.853  0.00  0.00             0
ATOM    157    O   1     1     -21.022  -3.459  43.814  0.00  0.00             0
ATOM    158    O   1     1     -13.528   0.887  43.871  0.00  0.00             0
ATOM    159    O   1     1     -15.736  -0.981  43.874  0.00  0.00             0
ATOM    160    O   1     1     -13.224   3.717  43.883  0.00  0.00             0
ATOM    161    O   1     1     -15.843   2.542  43.794  0.00  0.00             0
ATOM    162    O   1     1     -13.132  -2.039  43.745  0.00  0.00             0
ATOM    163    H   1     1     -14.412  -4.152  41.885  0.00  0.00             0
ATOM    164    H   1     1     -12.282   0.302  41.387  0.00  0.00             0
ATOM    165    H   1     1     -15.837  -3.613  44.882  0.00  0.00             0
ATOM    166    H   1     1     -12.791   1.057  44.668  0.00  0.00             0
ATOM    167    H   1     1     -15.927  -0.729  44.790  0.00  0.00             0
ATOM    168    H   1     1     -12.975  -5.129  44.817  0.00  0.00             0
ATOM    169    H   1     1     -13.354  -2.754  44.449  0.00  0.00             0
ATOM    170    H   1     1     -16.089   1.998  44.543  0.00  0.00             0
ATOM    171   Al   1     1     -11.794   6.053  50.058  0.00  0.00             0
ATOM    172   Al   1     1      -9.248  10.692  49.841  0.00  0.00             0
ATOM    173   Al   1     1      -9.118   4.639  50.020  0.00  0.00             0
ATOM    174   Al   1     1     -11.736   9.114  50.051  0.00  0.00             0
ATOM    175   Si   1     1      -7.433   4.696  47.374  0.00  0.00             0
ATOM    176   Si   1     1      -9.941   9.222  47.140  0.00  0.00             0
ATOM    177   Si   1     1     -10.003   3.193  47.286  0.00  0.00             0
ATOM    178   Si   1     1     -12.449   7.622  47.188  0.00  0.00             0
ATOM    179    O   1     1     -12.824   4.954  49.060  0.00  0.00             0
ATOM    180    O   1     1     -10.058   9.402  48.815  0.00  0.00             0
ATOM    181    O   1     1     -12.128   7.639  48.850  0.00  0.00             0
ATOM    182    O   1     1      -9.805   3.105  49.049  0.00  0.00             0
ATOM    183    O   1     1     -12.358   6.137  46.799  0.00  0.00             0
ATOM    184    O   1     1      -9.900   1.721  46.742  0.00  0.00             0
ATOM    185    O   1     1     -11.302   3.943  47.012  0.00  0.00             0
ATOM    186    O   1     1      -8.555   8.457  46.903  0.00  0.00             0
ATOM    187    O   1     1     -11.213   8.429  46.624  0.00  0.00             0
ATOM    188    O   1     1      -8.708   3.943  46.887  0.00  0.00             0
ATOM    189    O   1     1     -12.707  10.392  48.928  0.00  0.00             0
ATOM    190    O   1     1     -10.015   5.808  49.000  0.00  0.00             0
ATOM    191    O   1     1     -18.703   3.101  51.243  0.00  0.00             0
ATOM    192    O   1     1     -10.887   7.697  51.065  0.00  0.00             0
ATOM    193    O   1     1     -13.500   5.833  51.341  0.00  0.00             0
ATOM    194    O   1     1     -10.867  10.673  50.962  0.00  0.00             0
ATOM    195    O   1     1     -13.334   9.182  51.056  0.00  0.00             0
ATOM    196    O   1     1     -10.923   4.674  50.986  0.00  0.00             0
ATOM    197    H   1     1     -12.024   2.178  49.245  0.00  0.00             0
ATOM    198    H   1     1      -9.844   6.450  48.263  0.00  0.00             0
ATOM    199    H   1     1     -13.932   3.455  52.200  0.00  0.00             0
ATOM    200    H   1     1     -11.150   7.569  51.956  0.00  0.00             0
ATOM    201    H   1     1     -14.068   6.387  52.128  0.00  0.00             0
ATOM    202    H   1     1     -11.497   1.844  51.986  0.00  0.00             0
ATOM    203    H   1     1     -11.143   3.663  50.852  0.00  0.00             0
ATOM    204    H   1     1     -14.143   8.563  51.251  0.00  0.00             0
ATOM    205   Al   1     1     -14.075   8.449  42.716  0.00  0.00             0
ATOM    206   Al   1     1     -11.436  12.921  42.707  0.00  0.00             0
ATOM    207   Al   1     1     -11.449   6.963  42.893  0.00  0.00             0
ATOM    208   Al   1     1     -13.851  11.316  42.857  0.00  0.00             0
ATOM    209   Si   1     1      -9.666   6.964  40.166  0.00  0.00             0
ATOM    210   Si   1     1     -12.206  11.516  40.009  0.00  0.00             0
ATOM    211   Si   1     1     -12.293   5.303  40.082  0.00  0.00             0
ATOM    212   Si   1     1     -14.754  10.039  39.907  0.00  0.00             0
ATOM    213    O   1     1     -15.091   7.193  41.599  0.00  0.00             0
ATOM    214    O   1     1     -12.336  11.666  41.537  0.00  0.00             0
ATOM    215    O   1     1     -14.494   9.975  41.595  0.00  0.00             0
ATOM    216    O   1     1     -12.282   5.215  41.687  0.00  0.00             0
ATOM    217    O   1     1     -14.633   8.496  39.508  0.00  0.00             0
ATOM    218    O   1     1     -12.116   3.910  39.576  0.00  0.00             0
ATOM    219    O   1     1     -13.663   5.945  39.771  0.00  0.00             0
ATOM    220    O   1     1     -10.990  10.623  39.737  0.00  0.00             0
ATOM    221    O   1     1     -13.525  10.862  39.354  0.00  0.00             0
ATOM    222    O   1     1     -11.005   6.282  39.740  0.00  0.00             0
ATOM    223    O   1     1     -14.809  12.817  41.737  0.00  0.00             0
ATOM    224    O   1     1     -12.249   8.301  41.817  0.00  0.00             0
ATOM    225    O   1     1     -21.139   5.383  43.922  0.00  0.00             0
ATOM    226    O   1     1     -13.165   9.803  43.822  0.00  0.00             0
ATOM    227    O   1     1     -15.530   8.316  43.878  0.00  0.00             0
ATOM    228    O   1     1     -12.946  12.672  43.911  0.00  0.00             0
ATOM    229    O   1     1     -15.618  11.475  43.763  0.00  0.00             0
ATOM    230    O   1     1     -13.133   7.010  43.853  0.00  0.00             0
ATOM    231    H   1     1     -14.231   4.643  41.463  0.00  0.00             0
ATOM    232    H   1     1     -11.740   9.223  41.798  0.00  0.00             0
ATOM    233    H   1     1     -15.662   4.959  44.798  0.00  0.00             0
ATOM    234    H   1     1     -12.402   9.416  44.360  0.00  0.00             0
ATOM    235    H   1     1     -15.757   7.988  44.857  0.00  0.00             0
ATOM    236    H   1     1     -13.772   4.181  44.592  0.00  0.00             0
ATOM    237    H   1     1     -13.881   6.381  43.944  0.00  0.00             0
ATOM    238    H   1     1     -16.149  10.779  43.717  0.00  0.00             0
ATOM    239   Al   1     1     -11.723  15.032  50.049  0.00  0.00             0
ATOM    240   Al   1     1      -9.144  19.534  50.077  0.00  0.00             0
ATOM    241   Al   1     1      -9.132  13.624  49.752  0.00  0.00             0
ATOM    242   Al   1     1     -11.787  17.950  50.158  0.00  0.00             0
ATOM    243   Si   1     1      -7.431  13.734  47.000  0.00  0.00             0
ATOM    244   Si   1     1      -9.897  18.146  47.394  0.00  0.00             0
ATOM    245   Si   1     1      -9.882  12.156  47.012  0.00  0.00             0
ATOM    246   Si   1     1     -12.397  16.618  47.305  0.00  0.00             0
ATOM    247    O   1     1     -12.581  13.663  48.831  0.00  0.00             0
ATOM    248    O   1     1     -10.119  18.291  48.977  0.00  0.00             0
ATOM    249    O   1     1     -12.197  16.619  48.856  0.00  0.00             0
ATOM    250    O   1     1      -9.703  12.145  48.605  0.00  0.00             0
ATOM    251    O   1     1     -12.457  15.237  46.803  0.00  0.00             0
ATOM    252    O   1     1     -10.007  10.696  46.472  0.00  0.00             0
ATOM    253    O   1     1     -11.372  12.778  46.869  0.00  0.00             0
ATOM    254    O   1     1      -8.563  17.368  47.196  0.00  0.00             0
ATOM    255    O   1     1     -11.167  17.352  46.829  0.00  0.00             0
ATOM    256    O   1     1      -8.767  13.072  46.455  0.00  0.00             0
ATOM    257    O   1     1     -12.529  19.437  49.161  0.00  0.00             0
ATOM    258    O   1     1     -10.088  15.060  48.680  0.00  0.00             0
ATOM    259    O   1     1     -18.844  12.118  50.948  0.00  0.00             0
ATOM    260    O   1     1     -11.019  16.515  51.258  0.00  0.00             0
ATOM    261    O   1     1     -13.361  14.797  51.011  0.00  0.00             0
ATOM    262    O   1     1     -10.828  19.476  51.269  0.00  0.00             0
ATOM    263    O   1     1     -13.376  18.047  50.966  0.00  0.00             0
ATOM    264    O   1     1     -10.822  13.674  50.962  0.00  0.00             0
ATOM    265    H   1     1     -12.214  10.795  48.266  0.00  0.00             0
ATOM    266    H   1     1     -10.144  15.540  47.857  0.00  0.00             0
ATOM    267    H   1     1     -12.962  12.534  51.626  0.00  0.00             0
ATOM    268    H   1     1     -11.044  16.585  52.273  0.00  0.00             0
ATOM    269    H   1     1     -13.882  15.361  51.572  0.00  0.00             0
ATOM    270    H   1     1     -11.758  11.154  51.452  0.00  0.00             0
ATOM    271    H   1     1     -11.332  12.866  51.196  0.00  0.00             0
ATOM    272    H   1     1     -14.415  17.786  51.322  0.00  0.00             0
ATOM    273    O   1     1     -21.448   7.277  36.732  0.00  0.00             0
ATOM    274    H   1     1     -20.441   7.416  36.815  0.00  0.00             0
ATOM    275    H   1     1     -11.216   6.796  37.555  0.00  0.00             0
ATOM    276    O   1     1       3.740 -23.364  36.669  0.00  0.00             0
ATOM    277    H   1     1       4.456 -22.885  36.160  0.00  0.00             0
ATOM    278    H   1     1      14.025 -23.054  37.518  0.00  0.00             0
ATOM    279    O   1     1      27.817  27.959  30.821  0.00  0.00             0
ATOM    280    H   1     1      17.280  28.662  30.305  0.00  0.00             0
ATOM    281    H   1     1      28.450  27.452  30.147  0.00  0.00             0
ATOM    282    O   1     1       9.313  24.192  31.002  0.00  0.00             0
ATOM    283    H   1     1       9.168  23.223  30.897  0.00  0.00             0
ATOM    284    H   1     1      19.777  24.645  30.108  0.00  0.00             0
ATOM    285    O   1     1     -39.550  -6.640  33.040  0.00  0.00             0
ATOM    286    H   1     1     -40.505  -6.164  32.690  0.00  0.00             0
ATOM    287    H   1     1     -28.917  -6.097  33.790  0.00  0.00             0
ATOM    288    O   1     1      18.736 -13.834  29.302  0.00  0.00             0
ATOM    289    H   1     1      18.324 -14.235  30.053  0.00  0.00             0
ATOM    290    H   1     1      28.311 -13.160  29.080  0.00  0.00             0
ATOM    291    O   1     1       1.784  50.445  20.667  0.00  0.00             0
ATOM    292    H   1     1       1.326  50.697  19.837  0.00  0.00             0
ATOM    293    H   1     1       2.106  51.284  21.240  0.00  0.00             0
ATOM    294    O   1     1     -29.471  -1.346  14.856  0.00  0.00             0
ATOM    295    H   1     1     -29.992  -0.982  15.582  0.00  0.00             0
ATOM    296    H   1     1     -29.902  -2.135  14.392  0.00  0.00             0
ATOM    297    O   1     1     -24.154  12.375  33.064  0.00  0.00             0
ATOM    298    H   1     1     -24.956  12.164  32.676  0.00  0.00             0
ATOM    299    H   1     1     -24.534  13.037  33.741  0.00  0.00             0
ATOM    300    O   1     1      43.445  28.451  28.841  0.00  0.00             0
ATOM    301    H   1     1      44.217  28.042  29.384  0.00  0.00             0
ATOM    302    H   1     1      43.189  27.700  28.275  0.00  0.00             0
ATOM    303    O   1     1       2.233  -9.844  36.396  0.00  0.00             0
ATOM    304    H   1     1       3.006  -9.299  36.275  0.00  0.00             0
ATOM    305    H   1     1       1.635  -9.493  35.980  0.00  0.00             0
ATOM    306    O   1     1     -15.450   1.963  30.014  0.00  0.00             0
ATOM    307    H   1     1     -14.984   1.198  29.362  0.00  0.00             0
ATOM    308    H   1     1     -16.256   2.385  29.534  0.00  0.00             0
ATOM    309    O   1     1      16.586 -20.208  14.573  0.00  0.00             0
ATOM    310    H   1     1      17.422 -19.707  14.791  0.00  0.00             0
ATOM    311    H   1     1      15.942 -19.363  14.651  0.00  0.00             0
ATOM    312    O   1     1      31.271  13.192  24.609  0.00  0.00             0
ATOM    313    H   1     1      31.673  13.881  25.081  0.00  0.00             0
ATOM    314    H   1     1      31.806  12.359  24.375  0.00  0.00             0
ATOM    315    O   1     1     -19.032  22.352  33.958  0.00  0.00             0
ATOM    316    H   1     1     -19.332  23.042  33.428  0.00  0.00             0
ATOM    317    H   1     1     -18.536  22.737  34.616  0.00  0.00             0
ATOM    318    O   1     1       7.078  23.272  33.260  0.00  0.00             0
ATOM    319    H   1     1       7.042  22.496  33.978  0.00  0.00             0
ATOM    320    H   1     1       7.538  24.011  33.701  0.00  0.00             0
ATOM    321    O   1     1      46.449  15.849  31.252  0.00  0.00             0
ATOM    322    H   1     1      47.223  16.039  31.926  0.00  0.00             0
ATOM    323    H   1     1      46.195  14.865  31.008  0.00  0.00             0
ATOM    324    O   1     1      11.864  -2.247  34.136  0.00  0.00             0
ATOM    325    H   1     1      11.404  -1.795  34.920  0.00  0.00             0
ATOM    326    H   1     1      11.007  -2.256  33.663  0.00  0.00             0
ATOM    327    O   1     1      -8.375  17.279  21.481  0.00  0.00             0
ATOM    328    H   1     1      -8.023  18.161  21.056  0.00  0.00             0
ATOM    329    H   1     1       2.649  -0.694  22.118  0.00  0.00             0
ATOM    330    O   1     1      -0.185  39.310  25.471  0.00  0.00             0
ATOM    331    H   1     1      -0.418  38.953  24.515  0.00  0.00             0
ATOM    332    H   1     1      10.149  38.555  26.088  0.00  0.00             0
ATOM    333    O   1     1      16.918   1.238  22.989  0.00  0.00             0
ATOM    334    H   1     1       7.502   1.647  22.971  0.00  0.00             0
ATOM    335    H   1     1      16.915   0.776  23.980  0.00  0.00             0
ATOM    336    O   1     1      -7.241   8.515  17.798  0.00  0.00             0
ATOM    337    H   1     1      -7.180   7.531  18.263  0.00  0.00             0
ATOM    338    H   1     1       3.431   8.974  18.557  0.00  0.00             0
ATOM    339    O   1     1      15.406  40.313  17.865  0.00  0.00             0
ATOM    340    H   1     1       4.476  40.955  18.021  0.00  0.00             0
ATOM    341    H   1     1      15.968  40.768  17.356  0.00  0.00             0
ATOM    342    O   1     1       4.736  58.807  25.353  0.00  0.00             0
ATOM    343    H   1     1       4.514  57.837  24.806  0.00  0.00             0
ATOM    344    H   1     1      16.070  58.521  25.405  0.00  0.00             0
ATOM    345    O   1     1      35.280 -22.481  30.326  0.00  0.00             0
ATOM    346    H   1     1      34.995 -23.098  31.043  0.00  0.00             0
ATOM    347    H   1     1      34.851 -40.666  29.501  0.00  0.00             0
ATOM    348    O   1     1      54.886   0.782  35.903  0.00  0.00             0
ATOM    349    H   1     1      55.563   1.357  35.503  0.00  0.00             0
ATOM    350    H   1     1      54.970   0.005  35.389  0.00  0.00             0
ATOM    351    O   1     1      37.547 -22.097  26.940  0.00  0.00             0
ATOM    352    H   1     1      38.178 -21.365  27.109  0.00  0.00             0
ATOM    353    H   1     1      36.711 -21.714  26.494  0.00  0.00             0
ATOM    354    O   1     1      11.252  -0.170  25.381  0.00  0.00             0
ATOM    355    H   1     1      11.483  -1.111  25.440  0.00  0.00             0
ATOM    356    H   1     1      10.712  -0.041  24.717  0.00  0.00             0
ATOM    357    O   1     1      -1.099  -6.227  20.490  0.00  0.00             0
ATOM    358    H   1     1      -1.093  -5.387  20.972  0.00  0.00             0
ATOM    359    H   1     1      -1.259  -6.931  21.260  0.00  0.00             0
ATOM    360    O   1     1      -4.336  22.818  13.802  0.00  0.00             0
ATOM    361    H   1     1      -4.688  21.903  14.188  0.00  0.00             0
ATOM    362    H   1     1      -3.703  22.547  13.097  0.00  0.00             0
ATOM    363    O   1     1      52.221 -18.100  17.274  0.00  0.00             0
ATOM    364    H   1     1      52.677 -17.501  17.040  0.00  0.00             0
ATOM    365    H   1     1      52.511 -36.881  17.659  0.00  0.00             0
ATOM    366    O   1     1      24.923  -8.444  29.945  0.00  0.00             0
ATOM    367    H   1     1      25.712  -8.069  30.259  0.00  0.00             0
ATOM    368    H   1     1      24.901  -9.223  30.392  0.00  0.00             0
ATOM    369    O   1     1      24.426 -22.588  23.827  0.00  0.00             0
ATOM    370    H   1     1      24.661 -22.241  22.901  0.00  0.00             0
ATOM    371    H   1     1      23.875 -23.253  23.626  0.00  0.00             0
ATOM    372    O   1     1      28.182 -37.762  22.744  0.00  0.00             0
ATOM    373    H   1     1      28.238 -37.652  21.844  0.00  0.00             0
ATOM    374    H   1     1      28.765 -38.665  22.718  0.00  0.00             0
ATOM    375    O   1     1     -23.170  37.544  15.062  0.00  0.00             0
ATOM    376    H   1     1     -22.453  38.202  14.762  0.00  0.00             0
ATOM    377    H   1     1     -22.930  36.851  14.590  0.00  0.00             0
ATOM    378    O   1     1       9.148 -39.487  16.262  0.00  0.00             0
ATOM    379    H   1     1       9.940 -40.014  16.883  0.00  0.00             0
ATOM    380    H   1     1       9.388 -39.702  15.332  0.00  0.00             0
ATOM    381    O   1     1     -12.536  -9.449  32.762  0.00  0.00             0
ATOM    382    H   1     1     -12.415 -10.294  32.259  0.00  0.00             0
ATOM    383    H   1     1      -2.600  -8.761  32.220  0.00  0.00             0
ATOM    384    O   1     1      29.660 -13.685  15.360  0.00  0.00             0
ATOM    385    H   1     1      30.372 -14.267  15.509  0.00  0.00             0
ATOM    386    H   1     1      40.346 -12.790  15.488  0.00  0.00             0
ATOM    387    O   1     1      16.183   9.742  21.775  0.00  0.00             0
ATOM    388    H   1     1       6.230  10.123  21.009  0.00  0.00             0
ATOM    389    H   1     1      16.294  10.217  22.631  0.00  0.00             0
ATOM    390    O   1     1      32.252  24.646  32.478  0.00  0.00             0
ATOM    391    H   1     1      31.650  24.449  32.018  0.00  0.00             0
ATOM    392    H   1     1      42.263  25.444  32.960  0.00  0.00             0
ATOM    393    O   1     1     -34.072  -9.289  24.542  0.00  0.00             0
ATOM    394    H   1     1     -33.752  -9.405  25.319  0.00  0.00             0
ATOM    395    H   1     1     -24.747  -8.937  24.659  0.00  0.00             0
ATOM    396    O   1     1     -23.218  10.260  14.801  0.00  0.00             0
ATOM    397    H   1     1     -23.680  11.061  14.897  0.00  0.00             0
ATOM    398    H   1     1     -11.905  10.533  14.850  0.00  0.00             0
ATOM    399    O   1     1      21.383 -32.472  29.181  0.00  0.00             0
ATOM    400    H   1     1      20.570 -32.032  28.907  0.00  0.00             0
ATOM    401    H   1     1      21.116 -32.578  30.045  0.00  0.00             0
ATOM    402    O   1     1      -0.615  30.539  32.312  0.00  0.00             0
ATOM    403    H   1     1      -1.680  30.498  32.861  0.00  0.00             0
ATOM    404    H   1     1      -0.829  30.534  31.444  0.00  0.00             0
ATOM    405    O   1     1      34.974   6.135  27.827  0.00  0.00             0
ATOM    406    H   1     1      34.183   6.697  28.061  0.00  0.00             0
ATOM    407    H   1     1      34.764   5.763  26.969  0.00  0.00             0
ATOM    408    O   1     1      45.890  64.555  25.828  0.00  0.00             0
ATOM    409    H   1     1      46.188  63.778  26.433  0.00  0.00             0
ATOM    410    H   1     1      46.567  64.626  25.167  0.00  0.00             0
ATOM    411    O   1     1      -6.616  37.522  25.859  0.00  0.00             0
ATOM    412    H   1     1      -6.454  38.108  26.597  0.00  0.00             0
ATOM    413    H   1     1      -5.901  36.964  26.012  0.00  0.00             0
ATOM    414    O   1     1      34.231  43.517  24.860  0.00  0.00             0
ATOM    415    H   1     1      34.779  42.799  25.155  0.00  0.00             0
ATOM    416    H   1     1      34.670  43.838  24.022  0.00  0.00             0
ATOM    417    O   1     1      44.454 -36.111  23.784  0.00  0.00             0
ATOM    418    H   1     1      43.848 -35.444  24.452  0.00  0.00             0
ATOM    419    H   1     1      45.293 -35.845  23.825  0.00  0.00             0
ATOM    420    O   1     1      56.344 -15.634  14.591  0.00  0.00             0
ATOM    421    H   1     1      56.128 -15.743  15.472  0.00  0.00             0
ATOM    422    H   1     1      57.340 -15.675  14.478  0.00  0.00             0
ATOM    423    O   1     1     -16.153  20.597  23.551  0.00  0.00             0
ATOM    424    H   1     1     -15.264  20.077  23.223  0.00  0.00             0
ATOM    425    H   1     1     -16.217  20.362  24.513  0.00  0.00             0
ATOM    426    O   1     1       9.789  17.787  23.140  0.00  0.00             0
ATOM    427    H   1     1       9.091  17.147  22.911  0.00  0.00             0
ATOM    428    H   1     1      10.637  17.670  22.679  0.00  0.00             0
ATOM    429    O   1     1      55.530  49.008  27.581  0.00  0.00             0
ATOM    430    H   1     1      55.590  48.379  26.871  0.00  0.00             0
ATOM    431    H   1     1      54.700  49.203  27.821  0.00  0.00             0
ATOM    432    O   1     1      26.928 -40.999  16.255  0.00  0.00             0
ATOM    433    H   1     1      27.577 -41.325  16.978  0.00  0.00             0
ATOM    434    H   1     1      27.483 -40.370  15.877  0.00  0.00             0
ATOM    435    O   1     1     -17.168   3.479  28.587  0.00  0.00             0
ATOM    436    H   1     1     -18.019   3.359  28.814  0.00  0.00             0
ATOM    437    H   1     1      -6.161   4.251  28.665  0.00  0.00             0
ATOM    438    O   1     1      65.837  10.188  19.853  0.00  0.00             0
ATOM    439    H   1     1      65.048  10.795  19.649  0.00  0.00             0
ATOM    440    H   1     1      76.249  10.101  20.825  0.00  0.00             0
ATOM    441    O   1     1       5.943 -12.553  36.961  0.00  0.00             0
ATOM    442    H   1     1      -4.081 -11.831  36.462  0.00  0.00             0
ATOM    443    H   1     1       4.977 -12.910  36.606  0.00  0.00             0
ATOM    444    O   1     1     -15.373 -62.176  27.668  0.00  0.00             0
ATOM    445    H   1     1     -14.795 -62.961  27.677  0.00  0.00             0
ATOM    446    H   1     1      -5.433 -61.922  28.530  0.00  0.00             0
ATOM    447    O   1     1     -12.322  18.094  34.222  0.00  0.00             0
ATOM    448    H   1     1     -23.155  18.714  34.390  0.00  0.00             0
ATOM    449    H   1     1     -11.874  18.400  33.258  0.00  0.00             0
ATOM    450    O   1     1      52.392  22.170  18.238  0.00  0.00             0
ATOM    451    H   1     1      51.698  22.959  17.911  0.00  0.00             0
ATOM    452    H   1     1      62.355  21.682  18.867  0.00  0.00             0
ATOM    453    O   1     1      16.820   0.465  17.679  0.00  0.00             0
ATOM    454    H   1     1      16.646   0.780  18.657  0.00  0.00             0
ATOM    455    H   1     1      17.615   0.793  17.417  0.00  0.00             0
ATOM    456    O   1     1      -7.266   9.941  14.053  0.00  0.00             0
ATOM    457    H   1     1      -6.913   9.176  14.540  0.00  0.00             0
ATOM    458    H   1     1      -6.795  10.883  14.275  0.00  0.00             0
ATOM    459    O   1     1      38.983 -23.667  25.516  0.00  0.00             0
ATOM    460    H   1     1      39.745 -23.209  25.263  0.00  0.00             0
ATOM    461    H   1     1      38.455 -23.363  26.151  0.00  0.00             0
ATOM    462    O   1     1     -22.426  26.329  28.993  0.00  0.00             0
ATOM    463    H   1     1     -22.744  25.540  28.637  0.00  0.00             0
ATOM    464    H   1     1     -22.092  26.759  28.259  0.00  0.00             0
ATOM    465    O   1     1      -8.530 -42.520  24.305  0.00  0.00             0
ATOM    466    H   1     1      -7.821 -42.748  24.937  0.00  0.00             0
ATOM    467    H   1     1      -9.041 -43.192  24.513  0.00  0.00             0
ATOM    468    O   1     1     -24.422   9.027  17.468  0.00  0.00             0
ATOM    469    H   1     1     -24.460   8.835  16.591  0.00  0.00             0
ATOM    470    H   1     1     -25.216   8.840  17.959  0.00  0.00             0
ATOM    471    O   1     1      48.828 -29.638  23.058  0.00  0.00             0
ATOM    472    H   1     1      48.561 -28.638  23.254  0.00  0.00             0
ATOM    473    H   1     1      49.605 -29.631  22.367  0.00  0.00             0
ATOM    474    O   1     1      40.843 -23.913  36.761  0.00  0.00             0
ATOM    475    H   1     1      41.218 -24.661  36.607  0.00  0.00             0
ATOM    476    H   1     1      41.370 -23.223  36.176  0.00  0.00             0
ATOM    477    O   1     1       8.676 -26.208  26.506  0.00  0.00             0
ATOM    478    H   1     1       8.278 -25.329  26.227  0.00  0.00             0
ATOM    479    H   1     1       9.585 -26.315  26.178  0.00  0.00             0
ATOM    480    O   1     1      -4.142  36.018  25.713  0.00  0.00             0
ATOM    481    H   1     1      -3.823  36.759  26.386  0.00  0.00             0
ATOM    482    H   1     1      -3.552  35.213  25.911  0.00  0.00             0
ATOM    483    O   1     1       1.705 -31.642  23.536  0.00  0.00             0
ATOM    484    H   1     1       1.054 -31.613  24.299  0.00  0.00             0
ATOM    485    H   1     1       2.378 -32.286  23.472  0.00  0.00             0
ATOM    486    O   1     1     -27.912   0.365  31.325  0.00  0.00             0
ATOM    487    H   1     1     -27.109   0.605  30.879  0.00  0.00             0
ATOM    488    H   1     1     -27.582  -0.399  31.991  0.00  0.00             0
ATOM    489    O   1     1      -8.920  17.142  29.393  0.00  0.00             0
ATOM    490    H   1     1      -8.220  17.472  29.818  0.00  0.00             0
ATOM    491    H   1     1       0.303  -0.408  29.582  0.00  0.00             0
ATOM    492    O   1     1      -2.454 -37.373  27.127  0.00  0.00             0
ATOM    493    H   1     1      -3.133 -37.357  27.780  0.00  0.00             0
ATOM    494    H   1     1       8.558 -36.785  27.222  0.00  0.00             0
ATOM    495    O   1     1     -21.541 -21.808  22.204  0.00  0.00             0
ATOM    496    H   1     1     -30.942 -21.575  21.801  0.00  0.00             0
ATOM    497    H   1     1     -21.193 -22.001  23.100  0.00  0.00             0
ATOM    498    O   1     1      -1.210 -34.825  19.067  0.00  0.00             0
ATOM    499    H   1     1      -1.616 -35.705  19.170  0.00  0.00             0
ATOM    500    H   1     1       9.758 -35.172  18.471  0.00  0.00             0
ATOM    501    O   1     1     -11.635  19.461  31.666  0.00  0.00             0
ATOM    502    H   1     1     -12.100  20.272  31.723  0.00  0.00             0
ATOM    503    H   1     1      -0.297  19.648  31.747  0.00  0.00             0
ATOM    504    O   1     1      11.587  14.202  28.612  0.00  0.00             0
ATOM    505    H   1     1      10.935  13.550  29.071  0.00  0.00             0
ATOM    506    H   1     1      21.762  15.073  28.869  0.00  0.00             0
ATOM    507    O   1     1      59.103  22.754  25.614  0.00  0.00             0
ATOM    508    H   1     1      59.923  22.203  25.447  0.00  0.00             0
ATOM    509    H   1     1      59.332   5.587  25.149  0.00  0.00             0
ATOM    510    O   1     1      37.831 -32.297  31.540  0.00  0.00             0
ATOM    511    H   1     1      37.555 -31.639  32.192  0.00  0.00             0
ATOM    512    H   1     1      37.194 -32.890  31.523  0.00  0.00             0
ATOM    513    O   1     1     -34.004   5.771  16.626  0.00  0.00             0
ATOM    514    H   1     1     -33.870   5.191  15.902  0.00  0.00             0
ATOM    515    H   1     1     -34.497   6.535  16.268  0.00  0.00             0
ATOM    516    O   1     1      23.261 -11.877  19.040  0.00  0.00             0
ATOM    517    H   1     1      22.434 -12.238  18.570  0.00  0.00             0
ATOM    518    H   1     1      22.738 -11.733  19.903  0.00  0.00             0
ATOM    519    O   1     1      33.162  33.033  25.355  0.00  0.00             0
ATOM    520    H   1     1      34.000  33.290  25.823  0.00  0.00             0
ATOM    521    H   1     1      33.500  32.630  24.582  0.00  0.00             0
ATOM    522    O   1     1      14.684  19.734  17.071  0.00  0.00             0
ATOM    523    H   1     1      15.457  19.010  17.018  0.00  0.00             0
ATOM    524    H   1     1      15.044  20.627  17.320  0.00  0.00             0
ATOM    525    O   1     1      66.156  -0.420  14.659  0.00  0.00             0
ATOM    526    H   1     1      65.275  -0.567  14.367  0.00  0.00             0
ATOM    527    H   1     1      66.399 -17.399  14.514  0.00  0.00             0
ATOM    528    O   1     1      14.328  50.235  15.067  0.00  0.00             0
ATOM    529    H   1     1      14.106  51.072  15.328  0.00  0.00             0
ATOM    530    H   1     1      15.263  50.268  14.910  0.00  0.00             0
ATOM    531    O   1     1      22.242  -4.786  35.077  0.00  0.00             0
ATOM    532    H   1     1      22.897  -5.065  35.792  0.00  0.00             0
ATOM    533    H   1     1      22.314  -3.821  34.747  0.00  0.00             0
ATOM    534    O   1     1     -11.378  38.307  23.152  0.00  0.00             0
ATOM    535    H   1     1     -10.874  38.571  22.313  0.00  0.00             0
ATOM    536    H   1     1     -11.255  37.433  23.379  0.00  0.00             0
ATOM    537    O   1     1       8.576 -19.002  15.468  0.00  0.00             0
ATOM    538    H   1     1       9.095 -19.663  15.908  0.00  0.00             0
ATOM    539    H   1     1       8.958 -18.247  15.888  0.00  0.00             0
ATOM    540    O   1     1       1.590 -38.465  17.959  0.00  0.00             0
ATOM    541    H   1     1       2.272 -37.939  17.688  0.00  0.00             0
ATOM    542    H   1     1       1.706 -39.359  17.705  0.00  0.00             0
ATOM    543    O   1     1     -24.104  30.129  29.235  0.00  0.00             0
ATOM    544    H   1     1     -24.682  30.559  29.814  0.00  0.00             0
ATOM    545    H   1     1     -13.650  30.741  28.447  0.00  0.00             0
ATOM    546    O   1     1     -11.289  15.164  32.910  0.00  0.00             0
ATOM    547    H   1     1     -11.195  14.192  32.916  0.00  0.00             0
ATOM    548    H   1     1      -0.860  15.621  32.121  0.00  0.00             0
ATOM    549    O   1     1     -10.948  24.347  17.668  0.00  0.00             0
ATOM    550    H   1     1     -21.178  25.294  17.391  0.00  0.00             0
ATOM    551    H   1     1     -11.868  24.277  17.185  0.00  0.00             0
ATOM    552    O   1     1      11.692  38.335  31.841  0.00  0.00             0
ATOM    553    H   1     1      12.498  37.597  31.649  0.00  0.00             0
ATOM    554    H   1     1      22.368  38.978  32.463  0.00  0.00             0
ATOM    555    O   1     1      61.286  12.233  29.473  0.00  0.00             0
ATOM    556    H   1     1      50.208  11.757  29.394  0.00  0.00             0
ATOM    557    H   1     1      62.023  11.619  29.104  0.00  0.00             0
ATOM    558    O   1     1      44.990  -1.695  27.373  0.00  0.00             0
ATOM    559    H   1     1      44.950  -2.654  27.340  0.00  0.00             0
ATOM    560    H   1     1      54.529  -1.375  27.884  0.00  0.00             0
ATOM    561    O   1     1     -25.057 -16.644  20.390  0.00  0.00             0
ATOM    562    H   1     1     -24.760 -17.015  21.100  0.00  0.00             0
ATOM    563    H   1     1     -24.767 -15.709  20.120  0.00  0.00             0
ATOM    564    O   1     1     -24.921 -18.518  29.008  0.00  0.00             0
ATOM    565    H   1     1     -24.908 -18.618  29.989  0.00  0.00             0
ATOM    566    H   1     1     -25.718 -18.857  28.422  0.00  0.00             0
ATOM    567    O   1     1     -14.643  31.775  35.184  0.00  0.00             0
ATOM    568    H   1     1     -13.732  31.810  35.586  0.00  0.00             0
ATOM    569    H   1     1     -14.741  32.599  34.566  0.00  0.00             0
ATOM    570    O   1     1      10.891  -8.722  17.170  0.00  0.00             0
ATOM    571    H   1     1      11.861  -8.873  17.200  0.00  0.00             0
ATOM    572    H   1     1      10.675  -8.114  16.452  0.00  0.00             0
ATOM    573    O   1     1     -36.812  -3.857  21.185  0.00  0.00             0
ATOM    574    H   1     1     -36.382  -4.057  20.437  0.00  0.00             0
ATOM    575    H   1     1     -37.583  -3.423  20.697  0.00  0.00             0
ATOM    576    O   1     1     -30.316  26.728  24.949  0.00  0.00             0
ATOM    577    H   1     1     -29.364  26.257  25.068  0.00  0.00             0
ATOM    578    H   1     1     -30.325  26.109  24.129  0.00  0.00             0
ATOM    579    O   1     1      12.361   6.199  21.654  0.00  0.00             0
ATOM    580    H   1     1      12.190   5.621  22.277  0.00  0.00             0
ATOM    581    H   1     1      13.183   6.767  21.872  0.00  0.00             0
ATOM    582    O   1     1     -23.610  25.442  35.351  0.00  0.00             0
ATOM    583    H   1     1     -23.326  25.896  34.555  0.00  0.00             0
ATOM    584    H   1     1     -22.880  25.238  35.884  0.00  0.00             0
ATOM    585    O   1     1     -47.114 -19.383  18.186  0.00  0.00             0
ATOM    586    H   1     1     -46.483 -18.758  17.969  0.00  0.00             0
ATOM    587    H   1     1     -47.425 -19.032  18.977  0.00  0.00             0
ATOM    588    O   1     1      31.717   8.970  34.161  0.00  0.00             0
ATOM    589    H   1     1      32.028   9.858  33.645  0.00  0.00             0
ATOM    590    H   1     1      30.715   8.945  34.090  0.00  0.00             0
ATOM    591    O   1     1      28.387  16.424  19.259  0.00  0.00             0
ATOM    592    H   1     1      27.926  16.726  18.454  0.00  0.00             0
ATOM    593    H   1     1      28.231  15.574  19.391  0.00  0.00             0
ATOM    594    O   1     1      57.118  15.514  24.627  0.00  0.00             0
ATOM    595    H   1     1      57.758  15.659  24.008  0.00  0.00             0
ATOM    596    H   1     1      56.433  14.939  24.105  0.00  0.00             0
ATOM    597    O   1     1     -10.026 -24.661  15.074  0.00  0.00             0
ATOM    598    H   1     1      -9.599 -24.069  15.732  0.00  0.00             0
ATOM    599    H   1     1       0.790 -25.233  14.540  0.00  0.00             0
ATOM    600    O   1     1      -9.783 -12.085  26.071  0.00  0.00             0
ATOM    601    H   1     1      -9.107 -11.876  25.493  0.00  0.00             0
ATOM    602    H   1     1       0.023 -12.999  25.966  0.00  0.00             0
ATOM    603    O   1     1       6.725 -49.865  20.020  0.00  0.00             0
ATOM    604    H   1     1      -4.160 -49.372  20.738  0.00  0.00             0
ATOM    605    H   1     1       6.397 -49.243  19.317  0.00  0.00             0
ATOM    606    O   1     1      20.401  16.691  36.134  0.00  0.00             0
ATOM    607    H   1     1      19.788  16.980  35.383  0.00  0.00             0
ATOM    608    H   1     1      30.868  17.435  36.681  0.00  0.00             0
ATOM    609    O   1     1      46.634   4.875  22.054  0.00  0.00             0
ATOM    610    H   1     1      35.832   4.161  22.595  0.00  0.00             0
ATOM    611    H   1     1      47.425   5.334  22.527  0.00  0.00             0
ATOM    612    O   1     1     -19.221  28.855  19.304  0.00  0.00             0
ATOM    613    H   1     1     -19.423  28.164  18.568  0.00  0.00             0
ATOM    614    H   1     1      -9.721  28.805  19.778  0.00  0.00             0
ATOM    615    O   1     1     -30.748  -4.229  13.875  0.00  0.00             0
ATOM    616    H   1     1     -30.782  -4.197  13.011  0.00  0.00             0
ATOM    617    H   1     1     -30.554  -5.030  14.110  0.00  0.00             0
ATOM    618    O   1     1      -4.114  -6.263  23.804  0.00  0.00             0
ATOM    619    H   1     1      -4.557  -5.436  23.782  0.00  0.00             0
ATOM    620    H   1     1      -3.215  -6.040  24.266  0.00  0.00             0
ATOM    621    O   1     1     -22.555  14.306  36.478  0.00  0.00             0
ATOM    622    H   1     1     -22.326  13.551  36.910  0.00  0.00             0
ATOM    623    H   1     1     -21.933  14.972  36.610  0.00  0.00             0
ATOM    624    O   1     1      60.490   9.566  22.562  0.00  0.00             0
ATOM    625    H   1     1      60.384   8.814  22.045  0.00  0.00             0
ATOM    626    H   1     1      59.678   9.733  23.181  0.00  0.00             0
ATOM    627    O   1     1     -21.242 -14.927  35.323  0.00  0.00             0
ATOM    628    H   1     1     -20.493 -14.578  34.855  0.00  0.00             0
ATOM    629    H   1     1     -20.946 -15.562  35.907  0.00  0.00             0
ATOM    630    O   1     1     -27.728 -16.653  19.933  0.00  0.00             0
ATOM    631    H   1     1     -27.723 -16.128  19.119  0.00  0.00             0
ATOM    632    H   1     1     -26.737 -16.585  20.264  0.00  0.00             0
ATOM    633    O   1     1     -37.353  -5.862  15.859  0.00  0.00             0
ATOM    634    H   1     1     -37.589  -4.962  15.438  0.00  0.00             0
ATOM    635    H   1     1     -36.405  -5.856  16.042  0.00  0.00             0
ATOM    636    O   1     1       7.136  28.903  35.619  0.00  0.00             0
ATOM    637    H   1     1       7.057  29.213  34.726  0.00  0.00             0
ATOM    638    H   1     1       7.955  28.834  36.008  0.00  0.00             0
ATOM    639    O   1     1     -14.001 -11.514  27.961  0.00  0.00             0
ATOM    640    H   1     1     -13.523 -12.061  27.265  0.00  0.00             0
ATOM    641    H   1     1     -14.927 -11.530  28.060  0.00  0.00             0
ATOM    642    O   1     1       9.316   7.046  20.732  0.00  0.00             0
ATOM    643    H   1     1      10.259   6.967  20.678  0.00  0.00             0
ATOM    644    H   1     1       9.314   6.630  19.917  0.00  0.00             0
ATOM    645    O   1     1      -5.688   7.427  22.368  0.00  0.00             0
ATOM    646    H   1     1      -5.312   6.446  22.281  0.00  0.00             0
ATOM    647    H   1     1      -5.224   8.013  21.841  0.00  0.00             0
ATOM    648    O   1     1       6.973   3.429  35.118  0.00  0.00             0
ATOM    649    H   1     1       6.643   3.813  35.981  0.00  0.00             0
ATOM    650    H   1     1       7.825   3.154  35.131  0.00  0.00             0
ATOM    651    O   1     1       4.074  16.926  33.694  0.00  0.00             0
ATOM    652    H   1     1       4.850  16.556  33.399  0.00  0.00             0
ATOM    653    H   1     1      13.563  -1.450  33.752  0.00  0.00             0
ATOM    654    O   1     1      14.282  25.064  31.376  0.00  0.00             0
ATOM    655    H   1     1      14.467  25.401  32.338  0.00  0.00             0
ATOM    656    H   1     1      23.836  24.610  31.483  0.00  0.00             0
ATOM    657    O   1     1      50.978 -14.634  20.349  0.00  0.00             0
ATOM    658    H   1     1      40.607 -15.516  19.899  0.00  0.00             0
ATOM    659    H   1     1      50.119 -14.227  20.222  0.00  0.00             0
ATOM    660    O   1     1      -2.950  55.853  27.097  0.00  0.00             0
ATOM    661    H   1     1      -2.747  56.609  27.735  0.00  0.00             0
ATOM    662    H   1     1       8.226  55.342  27.316  0.00  0.00             0
ATOM    663    O   1     1      27.404  16.028  33.528  0.00  0.00             0
ATOM    664    H   1     1      17.969  15.442  33.236  0.00  0.00             0
ATOM    665    H   1     1      28.053  16.796  33.763  0.00  0.00             0
ATOM    666    O   1     1      22.152  -5.294  17.131  0.00  0.00             0
ATOM    667    H   1     1      23.026  -5.667  16.757  0.00  0.00             0
ATOM    668    H   1     1      32.268  -5.927  17.931  0.00  0.00             0
ATOM    669    O   1     1      22.285  78.923  28.097  0.00  0.00             0
ATOM    670    H   1     1      21.992  78.408  27.215  0.00  0.00             0
ATOM    671    H   1     1      21.640  61.417  28.729  0.00  0.00             0
ATOM    672    O   1     1      28.894  47.009  17.845  0.00  0.00             0
ATOM    673    H   1     1      28.492  46.110  17.845  0.00  0.00             0
ATOM    674    H   1     1      29.350  46.965  18.598  0.00  0.00             0
ATOM    675    O   1     1      16.160 -21.635  18.462  0.00  0.00             0
ATOM    676    H   1     1      16.375 -22.056  17.606  0.00  0.00             0
ATOM    677    H   1     1      15.874 -20.712  18.388  0.00  0.00             0
ATOM    678    O   1     1      19.310  -0.731  30.017  0.00  0.00             0
ATOM    679    H   1     1      19.168   0.046  30.627  0.00  0.00             0
ATOM    680    H   1     1      18.560  -0.857  29.599  0.00  0.00             0
ATOM    681    O   1     1     -24.631 -10.237  14.886  0.00  0.00             0
ATOM    682    H   1     1     -23.971  -9.715  14.429  0.00  0.00             0
ATOM    683    H   1     1     -24.954 -10.809  14.202  0.00  0.00             0
ATOM    684    O   1     1     -26.469  -8.182  35.942  0.00  0.00             0
ATOM    685    H   1     1     -26.791  -7.233  36.301  0.00  0.00             0
ATOM    686    H   1     1     -25.518  -7.922  35.786  0.00  0.00             0
ATOM    687    O   1     1      71.412 -17.233  27.431  0.00  0.00             0
ATOM    688    H   1     1      71.856 -17.259  28.246  0.00  0.00             0
ATOM    689    H   1     1      72.038 -35.334  26.909  0.00  0.00             0
ATOM    690    O   1     1      52.351 -34.486  36.862  0.00  0.00             0
ATOM    691    H   1     1      53.291 -34.583  36.564  0.00  0.00             0
ATOM    692    H   1     1      52.567 -33.927  37.622  0.00  0.00             0
ATOM    693    O   1     1     -48.079   5.661  35.826  0.00  0.00             0
ATOM    694    H   1     1     -47.670   5.922  35.020  0.00  0.00             0
ATOM    695    H   1     1     -48.346   6.194  36.518  0.00  0.00             0
ATOM    696    O   1     1      45.453  11.259  32.208  0.00  0.00             0
ATOM    697    H   1     1      45.595  10.517  31.617  0.00  0.00             0
ATOM    698    H   1     1      44.430  11.174  32.378  0.00  0.00             0
ATOM    699    O   1     1      35.399  -9.720  33.685  0.00  0.00             0
ATOM    700    H   1     1      36.168 -10.017  33.964  0.00  0.00             0
ATOM    701    H   1     1      34.984  -9.142  34.155  0.00  0.00             0
ATOM    702    O   1     1      32.243 -15.288  16.119  0.00  0.00             0
ATOM    703    H   1     1      33.219 -15.379  16.083  0.00  0.00             0
ATOM    704    H   1     1      31.833 -14.783  16.832  0.00  0.00             0
ATOM    705   Al   1     1       4.484  18.342   8.515  0.00  0.00             0
ATOM    706   Al   1     1       2.005  13.971   8.320  0.00  0.00             0
ATOM    707   Al   1     1       1.932  19.974   8.544  0.00  0.00             0
ATOM    708   Al   1     1       4.588  15.388   8.454  0.00  0.00             0
ATOM    709   Si   1     1       0.204  19.854  11.162  0.00  0.00             0
ATOM    710   Si   1     1       2.753  15.353  11.127  0.00  0.00             0
ATOM    711   Si   1     1       2.769  21.435  11.255  0.00  0.00             0
ATOM    712   Si   1     1       5.345  16.854  11.270  0.00  0.00             0
ATOM    713    O   1     1       5.428  19.649   9.716  0.00  0.00             0
ATOM    714    O   1     1       2.835  15.184   9.529  0.00  0.00             0
ATOM    715    O   1     1       5.215  16.851   9.645  0.00  0.00             0
ATOM    716    O   1     1       2.604  21.408   9.638  0.00  0.00             0
ATOM    717    O   1     1       5.277  18.280  11.725  0.00  0.00             0
ATOM    718    O   1     1       2.721  22.899  11.638  0.00  0.00             0
ATOM    719    O   1     1       4.130  20.683  11.544  0.00  0.00             0
ATOM    720    O   1     1       1.492  16.145  11.442  0.00  0.00             0
ATOM    721    O   1     1       3.972  16.077  11.697  0.00  0.00             0
ATOM    722    O   1     1       1.561  20.569  11.693  0.00  0.00             0
ATOM    723    O   1     1       5.470  14.010   9.601  0.00  0.00             0
ATOM    724    O   1     1       2.858  18.619   9.659  0.00  0.00             0
ATOM    725    O   1     1       1.230  21.316   7.447  0.00  0.00             0
ATOM    726    O   1     1       3.866  16.917   7.383  0.00  0.00             0
ATOM    727    O   1     1       6.041  18.546   7.370  0.00  0.00             0
ATOM    728    O   1     1       3.672  14.095   7.345  0.00  0.00             0
ATOM    729    O   1     1       6.101  15.428   7.413  0.00  0.00             0
ATOM    730    O   1     1       3.572  19.677   7.493  0.00  0.00             0
ATOM    731    H   1     1       5.075  22.319  10.088  0.00  0.00             0
ATOM    732    H   1     1       2.682  18.171  10.668  0.00  0.00             0
ATOM    733    H   1     1       6.075  21.385   6.522  0.00  0.00             0
ATOM    734    H   1     1       3.960  17.350   6.543  0.00  0.00             0
ATOM    735    H   1     1       6.422  18.177   6.648  0.00  0.00             0
ATOM    736    H   1     1       3.981  23.103   6.268  0.00  0.00             0
ATOM    737    H   1     1       4.007  20.572   7.288  0.00  0.00             0
ATOM    738    H   1     1       6.586  16.270   7.412  0.00  0.00             0
ATOM    739   Al   1     1      10.719  12.937   1.299  0.00  0.00             0
ATOM    740   Al   1     1       8.040   8.433   1.264  0.00  0.00             0
ATOM    741   Al   1     1       8.437  14.752   1.002  0.00  0.00             0
ATOM    742   Al   1     1      10.503  10.029   1.214  0.00  0.00             0
ATOM    743   Si   1     1       6.315  14.346   4.033  0.00  0.00             0
ATOM    744   Si   1     1       8.980   9.873   4.031  0.00  0.00             0
ATOM    745   Si   1     1       8.823  15.937   3.882  0.00  0.00             0
ATOM    746   Si   1     1      11.495  11.485   4.064  0.00  0.00             0
ATOM    747    O   1     1      11.594  14.209   2.500  0.00  0.00             0
ATOM    748    O   1     1       9.106   9.825   2.476  0.00  0.00             0
ATOM    749    O   1     1      11.309  11.628   2.482  0.00  0.00             0
ATOM    750    O   1     1       8.822  16.056   2.260  0.00  0.00             0
ATOM    751    O   1     1      11.285  12.966   4.678  0.00  0.00             0
ATOM    752    O   1     1       9.008  17.457   4.476  0.00  0.00             0
ATOM    753    O   1     1      10.124  15.216   4.255  0.00  0.00             0
ATOM    754    O   1     1       7.636  10.730   4.364  0.00  0.00             0
ATOM    755    O   1     1      10.415  10.483   4.582  0.00  0.00             0
ATOM    756    O   1     1       7.591  15.160   4.405  0.00  0.00             0
ATOM    757    O   1     1      11.682   8.768   2.275  0.00  0.00             0
ATOM    758    O   1     1       8.981  13.298   2.196  0.00  0.00             0
ATOM    759    O   1     1       7.549  16.112   0.001  0.00  0.00             0
ATOM    760    O   1     1       9.919  11.584   0.352  0.00  0.00             0
ATOM    761    O   1     1      12.339  13.091   0.187  0.00  0.00             0
ATOM    762    O   1     1       9.794   8.696   0.294  0.00  0.00             0
ATOM    763    O   1     1      12.153  10.074   0.122  0.00  0.00             0
ATOM    764    O   1     1       9.893  14.382  -0.113  0.00  0.00             0
ATOM    765    H   1     1      11.326  17.046   2.965  0.00  0.00             0
ATOM    766    H   1     1       8.445  12.542   2.350  0.00  0.00             0
ATOM    767    H   1     1      12.344  15.677  -0.711  0.00  0.00             0
ATOM    768    H   1     1       9.198  11.985  -0.276  0.00  0.00             0
ATOM    769    H   1     1      13.183  13.297  -0.414  0.00  0.00             0
ATOM    770    H   1     1      10.209  16.932  -0.254  0.00  0.00             0
ATOM    771    H   1     1      10.323  14.420  -0.970  0.00  0.00             0
ATOM    772    H   1     1      12.266  10.982   0.048  0.00  0.00             0
ATOM    773   Al   1     1       4.581   9.480   8.634  0.00  0.00             0
ATOM    774   Al   1     1       2.026   5.086   8.384  0.00  0.00             0
ATOM    775   Al   1     1       1.907  10.955   8.514  0.00  0.00             0
ATOM    776   Al   1     1       4.579   6.592   8.479  0.00  0.00             0
ATOM    777   Si   1     1       0.161  10.813  11.244  0.00  0.00             0
ATOM    778   Si   1     1       2.823   6.468  11.179  0.00  0.00             0
ATOM    779   Si   1     1       2.605  12.469  11.125  0.00  0.00             0
ATOM    780   Si   1     1       5.415   7.975  11.210  0.00  0.00             0
ATOM    781    O   1     1       5.401  10.755   9.660  0.00  0.00             0
ATOM    782    O   1     1       3.073   6.302   9.465  0.00  0.00             0
ATOM    783    O   1     1       5.329   7.985   9.639  0.00  0.00             0
ATOM    784    O   1     1       2.450  12.469   9.515  0.00  0.00             0
ATOM    785    O   1     1       5.205   9.474  11.756  0.00  0.00             0
ATOM    786    O   1     1       2.559  13.886  11.690  0.00  0.00             0
ATOM    787    O   1     1       4.039  11.801  11.454  0.00  0.00             0
ATOM    788    O   1     1       1.540   7.302  11.517  0.00  0.00             0
ATOM    789    O   1     1       4.161   7.119  11.643  0.00  0.00             0
ATOM    790    O   1     1       1.388  11.638  11.770  0.00  0.00             0
ATOM    791    O   1     1       5.392   5.148   9.522  0.00  0.00             0
ATOM    792    O   1     1       2.837   9.596   9.572  0.00  0.00             0
ATOM    793    O   1     1       1.314  12.529   7.355  0.00  0.00             0
ATOM    794    O   1     1       3.846   7.861   7.399  0.00  0.00             0
ATOM    795    O   1     1       6.161   9.618   7.362  0.00  0.00             0
ATOM    796    O   1     1       3.465   5.015   7.159  0.00  0.00             0
ATOM    797    O   1     1       6.183   6.333   7.497  0.00  0.00             0
ATOM    798    O   1     1       3.629  10.868   7.439  0.00  0.00             0
ATOM    799    H   1     1       5.024  13.501  10.466  0.00  0.00             0
ATOM    800    H   1     1       2.347   9.103  10.263  0.00  0.00             0
ATOM    801    H   1     1       6.640  12.243   6.505  0.00  0.00             0
ATOM    802    H   1     1       3.007   8.321   7.239  0.00  0.00             0
ATOM    803    H   1     1       5.811   9.466   6.573  0.00  0.00             0
ATOM    804    H   1     1       4.076  14.037   6.555  0.00  0.00             0
ATOM    805    H   1     1       3.984  11.633   7.223  0.00  0.00             0
ATOM    806    H   1     1       6.852   7.085   7.198  0.00  0.00             0
ATOM    807   Al   1     1      10.661   4.046   1.057  0.00  0.00             0
ATOM    808   Al   1     1       7.966  -0.240   1.189  0.00  0.00             0
ATOM    809   Al   1     1       7.952   5.507   1.218  0.00  0.00             0
ATOM    810   Al   1     1      10.620   1.099   1.136  0.00  0.00             0
ATOM    811   Si   1     1       6.403   5.328   4.077  0.00  0.00             0
ATOM    812   Si   1     1       8.858   1.060   4.012  0.00  0.00             0
ATOM    813   Si   1     1       8.934   6.836   4.047  0.00  0.00             0
ATOM    814   Si   1     1      11.385   2.534   3.945  0.00  0.00             0
ATOM    815    O   1     1      11.670   5.316   2.351  0.00  0.00             0
ATOM    816    O   1     1       8.982   0.962   2.394  0.00  0.00             0
ATOM    817    O   1     1      11.198   2.651   2.286  0.00  0.00             0
ATOM    818    O   1     1       8.658   6.868   2.421  0.00  0.00             0
ATOM    819    O   1     1      11.503   3.937   4.461  0.00  0.00             0
ATOM    820    O   1     1       8.879   8.354   4.510  0.00  0.00             0
ATOM    821    O   1     1      10.340   6.292   4.236  0.00  0.00             0
ATOM    822    O   1     1       7.535   1.736   4.311  0.00  0.00             0
ATOM    823    O   1     1      10.069   1.977   4.476  0.00  0.00             0
ATOM    824    O   1     1       7.757   5.954   4.651  0.00  0.00             0
ATOM    825    O   1     1      11.510  -0.183   2.299  0.00  0.00             0
ATOM    826    O   1     1       8.942   4.088   2.143  0.00  0.00             0
ATOM    827    O   1     1       7.432   7.019   0.106  0.00  0.00             0
ATOM    828    O   1     1      10.067   2.689  -0.102  0.00  0.00             0
ATOM    829    O   1     1      12.251   4.242   0.092  0.00  0.00             0
ATOM    830    O   1     1       9.723  -0.168   0.118  0.00  0.00             0
ATOM    831    O   1     1      12.245   0.938   0.206  0.00  0.00             0
ATOM    832    O   1     1       9.840   5.515   0.132  0.00  0.00             0
ATOM    833    H   1     1      11.403   7.913   2.464  0.00  0.00             0
ATOM    834    H   1     1       8.606   3.196   2.625  0.00  0.00             0
ATOM    835    H   1     1      12.388   7.407  -0.747  0.00  0.00             0
ATOM    836    H   1     1       9.537   2.833  -0.724  0.00  0.00             0
ATOM    837    H   1     1      12.015   3.994  -0.767  0.00  0.00             0
ATOM    838    H   1     1      10.045   7.899  -0.178  0.00  0.00             0
ATOM    839    H   1     1      10.491   6.216  -0.030  0.00  0.00             0
ATOM    840    H   1     1      12.562   1.808  -0.272  0.00  0.00             0
ATOM    841   Al   1     1      -0.690  18.306   8.371  0.00  0.00             0
ATOM    842   Al   1     1      -3.248  13.918   8.453  0.00  0.00             0
ATOM    843   Al   1     1      -3.253  19.866   8.421  0.00  0.00             0
ATOM    844   Al   1     1      -0.767  15.363   8.441  0.00  0.00             0
ATOM    845   Si   1     1      -4.929  19.845  11.234  0.00  0.00             0
ATOM    846   Si   1     1      -2.390  15.416  11.193  0.00  0.00             0
ATOM    847   Si   1     1      -2.391  21.260  11.149  0.00  0.00             0
ATOM    848   Si   1     1       0.129  16.882  11.106  0.00  0.00             0
ATOM    849    O   1     1       0.356  19.744   9.589  0.00  0.00             0
ATOM    850    O   1     1      -2.217  15.303   9.602  0.00  0.00             0
ATOM    851    O   1     1       0.029  16.944   9.483  0.00  0.00             0
ATOM    852    O   1     1      -2.474  21.382   9.555  0.00  0.00             0
ATOM    853    O   1     1       0.257  18.348  11.691  0.00  0.00             0
ATOM    854    O   1     1      -2.542  22.867  11.650  0.00  0.00             0
ATOM    855    O   1     1      -0.998  20.615  11.483  0.00  0.00             0
ATOM    856    O   1     1      -3.656  16.195  11.490  0.00  0.00             0
ATOM    857    O   1     1      -1.087  16.161  11.699  0.00  0.00             0
ATOM    858    O   1     1      -3.618  20.551  11.741  0.00  0.00             0
ATOM    859    O   1     1       0.281  14.166   9.360  0.00  0.00             0
ATOM    860    O   1     1      -2.294  18.577   9.541  0.00  0.00             0
ATOM    861    O   1     1       6.494  21.468   7.360  0.00  0.00             0
ATOM    862    O   1     1      -1.384  16.840   7.285  0.00  0.00             0
ATOM    863    O   1     1       0.948  18.612   7.334  0.00  0.00             0
ATOM    864    O   1     1      -1.662  14.095   7.330  0.00  0.00             0
ATOM    865    O   1     1       1.149  15.380   7.229  0.00  0.00             0
ATOM    866    O   1     1      -1.678  19.590   7.269  0.00  0.00             0
ATOM    867    H   1     1      -0.072  22.218   9.699  0.00  0.00             0
ATOM    868    H   1     1      -2.571  17.740   9.589  0.00  0.00             0
ATOM    869    H   1     1       0.972  21.866   6.648  0.00  0.00             0
ATOM    870    H   1     1      -1.360  17.012   6.217  0.00  0.00             0
ATOM    871    H   1     1       1.547  18.053   6.844  0.00  0.00             0
ATOM    872    H   1     1      -0.723  22.389   7.151  0.00  0.00             0
ATOM    873    H   1     1      -1.531  20.423   6.754  0.00  0.00             0
ATOM    874    H   1     1       1.615  16.181   6.713  0.00  0.00             0
ATOM    875   Al   1     1       5.616  13.000   1.242  0.00  0.00             0
ATOM    876   Al   1     1       2.913   8.697   1.208  0.00  0.00             0
ATOM    877   Al   1     1       2.884  14.427   1.463  0.00  0.00             0
ATOM    878   Al   1     1       5.500   9.897   1.223  0.00  0.00             0
ATOM    879   Si   1     1       1.144  14.383   4.143  0.00  0.00             0
ATOM    880   Si   1     1       3.764   9.968   4.028  0.00  0.00             0
ATOM    881   Si   1     1       3.724  15.883   4.167  0.00  0.00             0
ATOM    882   Si   1     1       6.408  11.514   4.017  0.00  0.00             0
ATOM    883    O   1     1       6.374  14.379   2.416  0.00  0.00             0
ATOM    884    O   1     1       3.923   9.947   2.381  0.00  0.00             0
ATOM    885    O   1     1       6.264  11.605   2.353  0.00  0.00             0
ATOM    886    O   1     1       3.564  15.935   2.462  0.00  0.00             0
ATOM    887    O   1     1       6.280  12.907   4.563  0.00  0.00             0
ATOM    888    O   1     1       3.604  17.414   4.681  0.00  0.00             0
ATOM    889    O   1     1       4.991  15.216   4.459  0.00  0.00             0
ATOM    890    O   1     1       2.555  10.872   4.364  0.00  0.00             0
ATOM    891    O   1     1       5.167  10.595   4.478  0.00  0.00             0
ATOM    892    O   1     1       2.380  15.105   4.636  0.00  0.00             0
ATOM    893    O   1     1       6.403   8.656   2.403  0.00  0.00             0
ATOM    894    O   1     1       3.791  13.000   2.240  0.00  0.00             0
ATOM    895    O   1     1      12.551  15.849   0.254  0.00  0.00             0
ATOM    896    O   1     1       4.847  11.514   0.214  0.00  0.00             0
ATOM    897    O   1     1       7.190  13.371   0.005  0.00  0.00             0
ATOM    898    O   1     1       4.506   8.721   0.121  0.00  0.00             0
ATOM    899    O   1     1       7.226   9.713   0.189  0.00  0.00             0
ATOM    900    O   1     1       4.562  14.392   0.243  0.00  0.00             0
ATOM    901    H   1     1       6.037  16.616   2.226  0.00  0.00             0
ATOM    902    H   1     1       3.520  12.150   2.491  0.00  0.00             0
ATOM    903    H   1     1       7.020  16.485  -0.942  0.00  0.00             0
ATOM    904    H   1     1       4.135  11.235  -0.438  0.00  0.00             0
ATOM    905    H   1     1       7.320  14.004  -0.757  0.00  0.00             0
ATOM    906    H   1     1       4.278  17.506  -0.737  0.00  0.00             0
ATOM    907    H   1     1       4.994  15.340   0.082  0.00  0.00             0
ATOM    908    H   1     1       7.366  10.543  -0.216  0.00  0.00             0
ATOM    909   Al   1     1      -0.736   9.415   8.486  0.00  0.00             0
ATOM    910   Al   1     1      -3.206   5.004   8.386  0.00  0.00             0
ATOM    911   Al   1     1      -3.284  11.003   8.576  0.00  0.00             0
ATOM    912   Al   1     1      -0.696   6.603   8.490  0.00  0.00             0
ATOM    913   Si   1     1      -4.994  10.913  11.254  0.00  0.00             0
ATOM    914   Si   1     1      -2.340   6.392  11.226  0.00  0.00             0
ATOM    915   Si   1     1      -2.485  12.413  11.227  0.00  0.00             0
ATOM    916   Si   1     1       0.154   7.855  11.300  0.00  0.00             0
ATOM    917    O   1     1       0.306  10.728   9.583  0.00  0.00             0
ATOM    918    O   1     1      -2.286   6.309   9.552  0.00  0.00             0
ATOM    919    O   1     1      -0.106   8.076   9.664  0.00  0.00             0
ATOM    920    O   1     1      -2.665  12.475   9.606  0.00  0.00             0
ATOM    921    O   1     1       0.137   9.346  11.789  0.00  0.00             0
ATOM    922    O   1     1      -2.462  13.844  11.689  0.00  0.00             0
ATOM    923    O   1     1      -1.149  11.628  11.564  0.00  0.00             0
ATOM    924    O   1     1      -3.580   7.246  11.547  0.00  0.00             0
ATOM    925    O   1     1      -1.079   7.043  11.778  0.00  0.00             0
ATOM    926    O   1     1      -3.707  11.683  11.711  0.00  0.00             0
ATOM    927    O   1     1       0.255   5.137   9.510  0.00  0.00             0
ATOM    928    O   1     1      -2.365   9.626   9.486  0.00  0.00             0
ATOM    929    O   1     1       6.364  12.357   7.343  0.00  0.00             0
ATOM    930    O   1     1      -1.249   8.058   7.347  0.00  0.00             0
ATOM    931    O   1     1       0.870   9.698   7.346  0.00  0.00             0
ATOM    932    O   1     1      -1.451   5.190   7.402  0.00  0.00             0
ATOM    933    O   1     1       1.115   6.472   7.453  0.00  0.00             0
ATOM    934    O   1     1      -1.537  11.055   7.306  0.00  0.00             0
ATOM    935    H   1     1       0.027  13.537  10.093  0.00  0.00             0
ATOM    936    H   1     1      -2.790   8.839   9.456  0.00  0.00             0
ATOM    937    H   1     1       1.270  12.923   6.510  0.00  0.00             0
ATOM    938    H   1     1      -1.740   8.270   6.524  0.00  0.00             0
ATOM    939    H   1     1       0.846   9.496   6.368  0.00  0.00             0
ATOM    940    H   1     1      -1.863  13.559   6.452  0.00  0.00             0
ATOM    941    H   1     1      -0.900  11.660   7.474  0.00  0.00             0
ATOM    942    H   1     1       1.365   7.364   6.990  0.00  0.00             0
ATOM    943   Al   1     1       5.344   4.043   1.348  0.00  0.00             0
ATOM    944   Al   1     1       2.760  -0.429   1.401  0.00  0.00             0
ATOM    945   Al   1     1       2.779   5.738   1.121  0.00  0.00             0
ATOM    946   Al   1     1       5.259   1.195   1.184  0.00  0.00             0
ATOM    947   Si   1     1       1.297   5.454   4.014  0.00  0.00             0
ATOM    948   Si   1     1       3.654   0.902   4.054  0.00  0.00             0
ATOM    949   Si   1     1       3.832   6.975   3.829  0.00  0.00             0
ATOM    950   Si   1     1       6.177   2.441   4.011  0.00  0.00             0
ATOM    951    O   1     1       6.481   5.238   2.406  0.00  0.00             0
ATOM    952    O   1     1       3.782   0.739   2.470  0.00  0.00             0
ATOM    953    O   1     1       6.007   2.528   2.458  0.00  0.00             0
ATOM    954    O   1     1       3.530   7.062   2.271  0.00  0.00             0
ATOM    955    O   1     1       6.198   3.839   4.552  0.00  0.00             0
ATOM    956    O   1     1       3.783   8.479   4.278  0.00  0.00             0
ATOM    957    O   1     1       5.184   6.301   4.160  0.00  0.00             0
ATOM    958    O   1     1       2.368   1.792   4.312  0.00  0.00             0
ATOM    959    O   1     1       4.989   1.587   4.577  0.00  0.00             0
ATOM    960    O   1     1       2.633   6.201   4.468  0.00  0.00             0
ATOM    961    O   1     1       6.307  -0.291   2.325  0.00  0.00             0
ATOM    962    O   1     1       3.937   4.267   2.540  0.00  0.00             0
ATOM    963    O   1     1      12.453   7.030   0.089  0.00  0.00             0
ATOM    964    O   1     1       4.575   2.690   0.225  0.00  0.00             0
ATOM    965    O   1     1       7.020   4.135   0.067  0.00  0.00             0
ATOM    966    O   1     1       4.443  -0.220   0.209  0.00  0.00             0
ATOM    967    O   1     1       6.985   1.180   0.295  0.00  0.00             0
ATOM    968    O   1     1       4.542   5.484   0.284  0.00  0.00             0
ATOM    969    H   1     1       6.152   8.351   3.282  0.00  0.00             0
ATOM    970    H   1     1       3.303   3.487   2.874  0.00  0.00             0
ATOM    971    H   1     1       7.421   6.990  -0.881  0.00  0.00             0
ATOM    972    H   1     1       3.981   3.241  -0.244  0.00  0.00             0
ATOM    973    H   1     1       7.643   3.301   0.277  0.00  0.00             0
ATOM    974    H   1     1       4.928   7.941  -0.441  0.00  0.00             0
ATOM    975    H   1     1       5.403   5.803   0.243  0.00  0.00             0
ATOM    976    H   1     1       6.799   1.582  -0.657  0.00  0.00             0
END
