# Supplementary material for: Competing Nuclear Quantum Effects and Hydrogen-Bond Jumps in Hydrated Kaolinite
Source: J Phys Chem Lett. 2023 Feb 6;14(6):1542–7. doi: 10.1021/acs.jpclett.2c03896 (PMC9940297; doi:10.1021/acs.jpclett.2c03896)
Supplement: Supplementary file 1 — jz2c03896_si_001.zip [file jz2c03896_si_001.zip › Clay_NQEs_HBond_Jumps_SI/silica-surface/QM/prod-4/init.01.pdb]

TITLE     Step:     2000000  Bead:       1 positions{angstrom}  cell{angstrom}
CRYST1   10.307   17.884   76.812  91.93 105.05  89.80 P 1           1
ATOM      1   Al   1     1     -19.130  -0.713  42.782  0.00  0.00             0
ATOM      2   Al   1     1     -16.503   3.902  42.744  0.00  0.00             0
ATOM      3   Al   1     1     -16.648  -2.258  42.811  0.00  0.00             0
ATOM      4   Al   1     1     -19.143   2.213  42.918  0.00  0.00             0
ATOM      5   Si   1     1     -14.747  -2.020  40.007  0.00  0.00             0
ATOM      6   Si   1     1     -17.394   2.613  39.966  0.00  0.00             0
ATOM      7   Si   1     1     -17.293  -3.528  39.920  0.00  0.00             0
ATOM      8   Si   1     1     -19.852   1.087  40.028  0.00  0.00             0
ATOM      9    O   1     1     -20.010  -1.807  41.678  0.00  0.00             0
ATOM     10    O   1     1     -17.471   2.718  41.705  0.00  0.00             0
ATOM     11    O   1     1     -19.753   1.078  41.591  0.00  0.00             0
ATOM     12    O   1     1     -17.239  -3.652  41.552  0.00  0.00             0
ATOM     13    O   1     1     -19.730  -0.383  39.584  0.00  0.00             0
ATOM     14    O   1     1     -17.327  -5.008  39.428  0.00  0.00             0
ATOM     15    O   1     1     -18.656  -2.739  39.753  0.00  0.00             0
ATOM     16    O   1     1     -16.135   1.778  39.666  0.00  0.00             0
ATOM     17    O   1     1     -18.680   1.935  39.536  0.00  0.00             0
ATOM     18    O   1     1     -16.100  -2.688  39.397  0.00  0.00             0
ATOM     19    O   1     1     -20.232   3.914  41.702  0.00  0.00             0
ATOM     20    O   1     1     -17.511  -0.890  41.593  0.00  0.00             0
ATOM     21    O   1     1     -16.085  -3.687  43.876  0.00  0.00             0
ATOM     22    O   1     1     -18.318   0.741  43.849  0.00  0.00             0
ATOM     23    O   1     1     -20.805  -0.513  43.802  0.00  0.00             0
ATOM     24    O   1     1     -18.242   3.810  43.870  0.00  0.00             0
ATOM     25    O   1     1     -20.769   2.370  43.852  0.00  0.00             0
ATOM     26    O   1     1     -18.305  -2.105  43.791  0.00  0.00             0
ATOM     27    H   1     1     -19.593  -4.294  41.453  0.00  0.00             0
ATOM     28    H   1     1     -17.247  -0.810  40.686  0.00  0.00             0
ATOM     29    H   1     1     -20.163  -3.326  44.118  0.00  0.00             0
ATOM     30    H   1     1     -17.388   0.848  43.726  0.00  0.00             0
ATOM     31    H   1     1     -20.996  -0.441  44.718  0.00  0.00             0
ATOM     32    H   1     1     -18.678  -4.931  44.505  0.00  0.00             0
ATOM     33    H   1     1     -18.179  -2.442  44.716  0.00  0.00             0
ATOM     34    H   1     1     -20.972   1.256  43.603  0.00  0.00             0
ATOM     35   Al   1     1     -16.995   6.022  50.059  0.00  0.00             0
ATOM     36   Al   1     1     -14.330  10.564  49.932  0.00  0.00             0
ATOM     37   Al   1     1     -14.385   4.574  50.160  0.00  0.00             0
ATOM     38   Al   1     1     -17.016   9.070  50.194  0.00  0.00             0
ATOM     39   Si   1     1     -12.584   4.701  47.298  0.00  0.00             0
ATOM     40   Si   1     1     -15.029   9.200  47.241  0.00  0.00             0
ATOM     41   Si   1     1     -15.126   3.308  47.308  0.00  0.00             0
ATOM     42   Si   1     1     -17.580   7.676  47.259  0.00  0.00             0
ATOM     43    O   1     1     -17.826   4.752  49.001  0.00  0.00             0
ATOM     44    O   1     1     -15.171   9.181  48.774  0.00  0.00             0
ATOM     45    O   1     1     -17.397   7.664  48.771  0.00  0.00             0
ATOM     46    O   1     1     -14.879   3.080  48.937  0.00  0.00             0
ATOM     47    O   1     1     -17.685   6.136  46.884  0.00  0.00             0
ATOM     48    O   1     1     -15.120   1.831  46.697  0.00  0.00             0
ATOM     49    O   1     1     -16.502   3.883  47.027  0.00  0.00             0
ATOM     50    O   1     1     -13.726   8.350  46.950  0.00  0.00             0
ATOM     51    O   1     1     -16.221   8.315  46.719  0.00  0.00             0
ATOM     52    O   1     1     -13.952   4.134  46.849  0.00  0.00             0
ATOM     53    O   1     1     -17.560  10.474  49.009  0.00  0.00             0
ATOM     54    O   1     1     -15.293   5.872  49.088  0.00  0.00             0
ATOM     55    O   1     1     -13.796   3.203  51.279  0.00  0.00             0
ATOM     56    O   1     1     -16.294   7.675  51.175  0.00  0.00             0
ATOM     57    O   1     1     -18.658   6.038  51.123  0.00  0.00             0
ATOM     58    O   1     1     -15.954  10.379  51.070  0.00  0.00             0
ATOM     59    O   1     1     -18.826   9.175  51.080  0.00  0.00             0
ATOM     60    O   1     1     -16.098   4.718  51.382  0.00  0.00             0
ATOM     61    H   1     1     -17.275   2.347  48.823  0.00  0.00             0
ATOM     62    H   1     1     -14.839   6.716  49.085  0.00  0.00             0
ATOM     63    H   1     1     -18.437   2.925  52.157  0.00  0.00             0
ATOM     64    H   1     1     -16.460   7.895  52.071  0.00  0.00             0
ATOM     65    H   1     1     -19.360   6.779  51.299  0.00  0.00             0
ATOM     66    H   1     1     -16.333   2.061  51.341  0.00  0.00             0
ATOM     67    H   1     1     -16.591   4.679  52.062  0.00  0.00             0
ATOM     68    H   1     1     -19.518   8.502  51.125  0.00  0.00             0
ATOM     69   Al   1     1     -19.151   8.473  42.942  0.00  0.00             0
ATOM     70   Al   1     1     -16.548  12.810  42.725  0.00  0.00             0
ATOM     71   Al   1     1     -16.547   6.890  42.945  0.00  0.00             0
ATOM     72   Al   1     1     -19.132  11.271  42.681  0.00  0.00             0
ATOM     73   Si   1     1     -14.811   7.034  39.928  0.00  0.00             0
ATOM     74   Si   1     1     -17.381  11.480  39.923  0.00  0.00             0
ATOM     75   Si   1     1     -17.327   5.535  40.156  0.00  0.00             0
ATOM     76   Si   1     1     -19.926   9.861  39.998  0.00  0.00             0
ATOM     77    O   1     1     -20.115   7.080  41.777  0.00  0.00             0
ATOM     78    O   1     1     -17.427  11.524  41.585  0.00  0.00             0
ATOM     79    O   1     1     -19.681   9.816  41.635  0.00  0.00             0
ATOM     80    O   1     1     -17.134   5.441  41.722  0.00  0.00             0
ATOM     81    O   1     1     -19.915   8.392  39.578  0.00  0.00             0
ATOM     82    O   1     1     -17.309   4.125  39.582  0.00  0.00             0
ATOM     83    O   1     1     -18.701   6.193  39.777  0.00  0.00             0
ATOM     84    O   1     1     -16.117  10.611  39.652  0.00  0.00             0
ATOM     85    O   1     1     -18.682  10.794  39.483  0.00  0.00             0
ATOM     86    O   1     1     -16.188   6.400  39.641  0.00  0.00             0
ATOM     87    O   1     1     -20.102  12.806  41.747  0.00  0.00             0
ATOM     88    O   1     1     -17.565   8.216  41.732  0.00  0.00             0
ATOM     89    O   1     1     -15.851   5.459  43.959  0.00  0.00             0
ATOM     90    O   1     1     -18.510   9.906  43.976  0.00  0.00             0
ATOM     91    O   1     1     -20.718   8.321  44.017  0.00  0.00             0
ATOM     92    O   1     1     -18.172  12.608  43.804  0.00  0.00             0
ATOM     93    O   1     1     -20.741  11.531  43.936  0.00  0.00             0
ATOM     94    O   1     1     -18.189   7.020  44.009  0.00  0.00             0
ATOM     95    H   1     1     -19.491   4.718  41.629  0.00  0.00             0
ATOM     96    H   1     1     -17.199   9.033  41.212  0.00  0.00             0
ATOM     97    H   1     1     -20.670   4.946  44.640  0.00  0.00             0
ATOM     98    H   1     1     -17.782  10.403  44.402  0.00  0.00             0
ATOM     99    H   1     1     -21.255   7.963  44.830  0.00  0.00             0
ATOM    100    H   1     1     -18.841   4.003  44.498  0.00  0.00             0
ATOM    101    H   1     1     -18.932   6.502  44.442  0.00  0.00             0
ATOM    102    H   1     1     -20.813  11.057  44.784  0.00  0.00             0
ATOM    103   Al   1     1     -16.908  14.908  50.017  0.00  0.00             0
ATOM    104   Al   1     1     -14.280  19.594  49.939  0.00  0.00             0
ATOM    105   Al   1     1     -14.387  13.502  49.993  0.00  0.00             0
ATOM    106   Al   1     1     -16.786  17.994  49.951  0.00  0.00             0
ATOM    107   Si   1     1     -12.560  13.705  47.202  0.00  0.00             0
ATOM    108   Si   1     1     -14.988  18.237  47.142  0.00  0.00             0
ATOM    109   Si   1     1     -15.160  12.144  47.035  0.00  0.00             0
ATOM    110   Si   1     1     -17.440  16.735  47.250  0.00  0.00             0
ATOM    111    O   1     1     -17.812  13.832  48.753  0.00  0.00             0
ATOM    112    O   1     1     -15.098  18.274  48.764  0.00  0.00             0
ATOM    113    O   1     1     -17.219  16.607  48.816  0.00  0.00             0
ATOM    114    O   1     1     -15.016  11.990  48.733  0.00  0.00             0
ATOM    115    O   1     1     -17.586  15.302  46.622  0.00  0.00             0
ATOM    116    O   1     1     -15.094  10.694  46.712  0.00  0.00             0
ATOM    117    O   1     1     -16.391  13.001  46.770  0.00  0.00             0
ATOM    118    O   1     1     -13.705  17.393  46.979  0.00  0.00             0
ATOM    119    O   1     1     -16.274  17.521  46.673  0.00  0.00             0
ATOM    120    O   1     1     -13.903  12.996  46.697  0.00  0.00             0
ATOM    121    O   1     1     -17.789  19.465  48.892  0.00  0.00             0
ATOM    122    O   1     1     -15.160  14.895  48.822  0.00  0.00             0
ATOM    123    O   1     1     -13.564  12.016  50.938  0.00  0.00             0
ATOM    124    O   1     1     -16.261  16.416  51.232  0.00  0.00             0
ATOM    125    O   1     1     -18.637  14.917  50.918  0.00  0.00             0
ATOM    126    O   1     1     -15.876  19.293  50.928  0.00  0.00             0
ATOM    127    O   1     1     -18.380  18.081  51.049  0.00  0.00             0
ATOM    128    O   1     1     -15.991  13.411  50.990  0.00  0.00             0
ATOM    129    H   1     1     -17.087  11.351  48.757  0.00  0.00             0
ATOM    130    H   1     1     -14.896  15.775  48.857  0.00  0.00             0
ATOM    131    H   1     1     -18.986  12.185  51.817  0.00  0.00             0
ATOM    132    H   1     1     -16.573  16.595  52.031  0.00  0.00             0
ATOM    133    H   1     1     -19.344  15.168  51.446  0.00  0.00             0
ATOM    134    H   1     1     -15.801  10.675  52.001  0.00  0.00             0
ATOM    135    H   1     1     -16.457  12.715  51.363  0.00  0.00             0
ATOM    136    H   1     1     -19.248  17.513  51.015  0.00  0.00             0
ATOM    137   Al   1     1     -14.143  -0.717  42.774  0.00  0.00             0
ATOM    138   Al   1     1     -11.686   3.845  42.877  0.00  0.00             0
ATOM    139   Al   1     1     -11.507  -1.959  42.748  0.00  0.00             0
ATOM    140   Al   1     1     -14.199   2.470  42.831  0.00  0.00             0
ATOM    141   Si   1     1      -9.583  -1.890  40.095  0.00  0.00             0
ATOM    142   Si   1     1     -12.151   2.414  40.168  0.00  0.00             0
ATOM    143   Si   1     1     -12.078  -3.462  39.950  0.00  0.00             0
ATOM    144   Si   1     1     -14.800   1.042  39.953  0.00  0.00             0
ATOM    145    O   1     1     -14.956  -1.927  41.554  0.00  0.00             0
ATOM    146    O   1     1     -12.401   2.473  41.732  0.00  0.00             0
ATOM    147    O   1     1     -14.644   0.993  41.682  0.00  0.00             0
ATOM    148    O   1     1     -11.906  -3.383  41.530  0.00  0.00             0
ATOM    149    O   1     1     -14.731  -0.448  39.477  0.00  0.00             0
ATOM    150    O   1     1     -12.098  -4.981  39.411  0.00  0.00             0
ATOM    151    O   1     1     -13.539  -2.881  39.743  0.00  0.00             0
ATOM    152    O   1     1     -10.956   1.595  39.774  0.00  0.00             0
ATOM    153    O   1     1     -13.551   1.794  39.534  0.00  0.00             0
ATOM    154    O   1     1     -10.911  -2.528  39.476  0.00  0.00             0
ATOM    155    O   1     1     -14.842   3.834  41.808  0.00  0.00             0
ATOM    156    O   1     1     -12.378  -0.627  41.740  0.00  0.00             0
ATOM    157    O   1     1     -20.962  -3.389  43.745  0.00  0.00             0
ATOM    158    O   1     1     -13.574   0.844  43.955  0.00  0.00             0
ATOM    159    O   1     1     -15.758  -0.887  43.867  0.00  0.00             0
ATOM    160    O   1     1     -13.241   3.742  43.893  0.00  0.00             0
ATOM    161    O   1     1     -15.808   2.577  43.742  0.00  0.00             0
ATOM    162    O   1     1     -13.108  -2.012  43.837  0.00  0.00             0
ATOM    163    H   1     1     -14.256  -4.260  41.570  0.00  0.00             0
ATOM    164    H   1     1     -12.092   0.225  41.307  0.00  0.00             0
ATOM    165    H   1     1     -16.102  -3.815  44.765  0.00  0.00             0
ATOM    166    H   1     1     -12.836   1.123  44.556  0.00  0.00             0
ATOM    167    H   1     1     -15.919  -0.684  44.934  0.00  0.00             0
ATOM    168    H   1     1     -13.204  -5.337  44.909  0.00  0.00             0
ATOM    169    H   1     1     -13.209  -2.643  44.347  0.00  0.00             0
ATOM    170    H   1     1     -16.125   2.106  44.626  0.00  0.00             0
ATOM    171   Al   1     1     -11.725   6.057  50.075  0.00  0.00             0
ATOM    172   Al   1     1      -9.279  10.722  49.879  0.00  0.00             0
ATOM    173   Al   1     1      -9.179   4.648  50.072  0.00  0.00             0
ATOM    174   Al   1     1     -11.734   9.108  49.984  0.00  0.00             0
ATOM    175   Si   1     1      -7.450   4.683  47.374  0.00  0.00             0
ATOM    176   Si   1     1      -9.877   9.248  47.125  0.00  0.00             0
ATOM    177   Si   1     1     -10.052   3.164  47.289  0.00  0.00             0
ATOM    178   Si   1     1     -12.425   7.654  47.201  0.00  0.00             0
ATOM    179    O   1     1     -12.824   4.952  48.985  0.00  0.00             0
ATOM    180    O   1     1     -10.133   9.443  48.795  0.00  0.00             0
ATOM    181    O   1     1     -12.141   7.636  48.741  0.00  0.00             0
ATOM    182    O   1     1      -9.805   3.129  49.022  0.00  0.00             0
ATOM    183    O   1     1     -12.352   6.104  46.773  0.00  0.00             0
ATOM    184    O   1     1      -9.927   1.679  46.793  0.00  0.00             0
ATOM    185    O   1     1     -11.343   3.891  46.974  0.00  0.00             0
ATOM    186    O   1     1      -8.601   8.348  46.954  0.00  0.00             0
ATOM    187    O   1     1     -11.200   8.457  46.649  0.00  0.00             0
ATOM    188    O   1     1      -8.741   3.931  46.942  0.00  0.00             0
ATOM    189    O   1     1     -12.694  10.385  48.885  0.00  0.00             0
ATOM    190    O   1     1     -10.024   5.772  48.861  0.00  0.00             0
ATOM    191    O   1     1     -18.707   3.090  51.253  0.00  0.00             0
ATOM    192    O   1     1     -10.857   7.727  51.010  0.00  0.00             0
ATOM    193    O   1     1     -13.495   5.824  51.235  0.00  0.00             0
ATOM    194    O   1     1     -10.856  10.709  51.027  0.00  0.00             0
ATOM    195    O   1     1     -13.393   9.179  51.078  0.00  0.00             0
ATOM    196    O   1     1     -10.885   4.685  50.976  0.00  0.00             0
ATOM    197    H   1     1     -12.049   2.337  49.614  0.00  0.00             0
ATOM    198    H   1     1     -10.082   6.225  48.049  0.00  0.00             0
ATOM    199    H   1     1     -13.877   3.390  52.374  0.00  0.00             0
ATOM    200    H   1     1     -11.114   7.667  52.087  0.00  0.00             0
ATOM    201    H   1     1     -13.989   6.087  52.161  0.00  0.00             0
ATOM    202    H   1     1     -11.654   1.730  51.944  0.00  0.00             0
ATOM    203    H   1     1     -11.042   3.732  51.004  0.00  0.00             0
ATOM    204    H   1     1     -14.095   8.503  51.296  0.00  0.00             0
ATOM    205   Al   1     1     -13.998   8.468  42.720  0.00  0.00             0
ATOM    206   Al   1     1     -11.447  12.987  42.730  0.00  0.00             0
ATOM    207   Al   1     1     -11.439   6.940  42.919  0.00  0.00             0
ATOM    208   Al   1     1     -13.832  11.344  42.882  0.00  0.00             0
ATOM    209   Si   1     1      -9.639   6.967  40.131  0.00  0.00             0
ATOM    210   Si   1     1     -12.211  11.527  39.991  0.00  0.00             0
ATOM    211   Si   1     1     -12.285   5.331  40.142  0.00  0.00             0
ATOM    212   Si   1     1     -14.679  10.051  39.939  0.00  0.00             0
ATOM    213    O   1     1     -14.992   7.204  41.656  0.00  0.00             0
ATOM    214    O   1     1     -12.382  11.676  41.568  0.00  0.00             0
ATOM    215    O   1     1     -14.501  10.001  41.575  0.00  0.00             0
ATOM    216    O   1     1     -12.322   5.274  41.676  0.00  0.00             0
ATOM    217    O   1     1     -14.592   8.458  39.469  0.00  0.00             0
ATOM    218    O   1     1     -12.028   3.917  39.576  0.00  0.00             0
ATOM    219    O   1     1     -13.644   5.911  39.710  0.00  0.00             0
ATOM    220    O   1     1     -10.979  10.603  39.819  0.00  0.00             0
ATOM    221    O   1     1     -13.486  10.838  39.382  0.00  0.00             0
ATOM    222    O   1     1     -11.029   6.226  39.738  0.00  0.00             0
ATOM    223    O   1     1     -14.874  12.876  41.704  0.00  0.00             0
ATOM    224    O   1     1     -12.248   8.374  41.811  0.00  0.00             0
ATOM    225    O   1     1     -21.149   5.476  43.948  0.00  0.00             0
ATOM    226    O   1     1     -13.245   9.883  43.860  0.00  0.00             0
ATOM    227    O   1     1     -15.612   8.370  43.875  0.00  0.00             0
ATOM    228    O   1     1     -12.922  12.703  43.893  0.00  0.00             0
ATOM    229    O   1     1     -15.689  11.350  43.804  0.00  0.00             0
ATOM    230    O   1     1     -13.156   7.039  43.882  0.00  0.00             0
ATOM    231    H   1     1     -14.318   4.478  41.426  0.00  0.00             0
ATOM    232    H   1     1     -11.774   9.319  41.844  0.00  0.00             0
ATOM    233    H   1     1     -15.903   5.106  44.889  0.00  0.00             0
ATOM    234    H   1     1     -12.514   9.569  44.187  0.00  0.00             0
ATOM    235    H   1     1     -15.607   8.234  44.869  0.00  0.00             0
ATOM    236    H   1     1     -13.903   4.126  44.661  0.00  0.00             0
ATOM    237    H   1     1     -13.710   6.225  44.120  0.00  0.00             0
ATOM    238    H   1     1     -16.044  10.552  43.738  0.00  0.00             0
ATOM    239   Al   1     1     -11.773  15.009  50.044  0.00  0.00             0
ATOM    240   Al   1     1      -9.093  19.555  50.085  0.00  0.00             0
ATOM    241   Al   1     1      -9.107  13.708  49.799  0.00  0.00             0
ATOM    242   Al   1     1     -11.735  17.915  50.097  0.00  0.00             0
ATOM    243   Si   1     1      -7.398  13.773  47.051  0.00  0.00             0
ATOM    244   Si   1     1      -9.913  18.121  47.398  0.00  0.00             0
ATOM    245   Si   1     1      -9.928  12.160  46.974  0.00  0.00             0
ATOM    246   Si   1     1     -12.404  16.649  47.276  0.00  0.00             0
ATOM    247    O   1     1     -12.735  13.661  48.839  0.00  0.00             0
ATOM    248    O   1     1     -10.153  18.271  48.960  0.00  0.00             0
ATOM    249    O   1     1     -12.288  16.645  48.875  0.00  0.00             0
ATOM    250    O   1     1      -9.714  12.096  48.621  0.00  0.00             0
ATOM    251    O   1     1     -12.455  15.198  46.815  0.00  0.00             0
ATOM    252    O   1     1     -10.026  10.696  46.481  0.00  0.00             0
ATOM    253    O   1     1     -11.360  12.868  46.826  0.00  0.00             0
ATOM    254    O   1     1      -8.548  17.391  47.192  0.00  0.00             0
ATOM    255    O   1     1     -11.110  17.458  46.768  0.00  0.00             0
ATOM    256    O   1     1      -8.751  13.094  46.478  0.00  0.00             0
ATOM    257    O   1     1     -12.571  19.519  49.167  0.00  0.00             0
ATOM    258    O   1     1     -10.195  15.021  48.649  0.00  0.00             0
ATOM    259    O   1     1     -18.864  12.144  50.914  0.00  0.00             0
ATOM    260    O   1     1     -11.071  16.521  51.235  0.00  0.00             0
ATOM    261    O   1     1     -13.311  14.814  51.019  0.00  0.00             0
ATOM    262    O   1     1     -10.889  19.472  51.283  0.00  0.00             0
ATOM    263    O   1     1     -13.456  18.077  50.951  0.00  0.00             0
ATOM    264    O   1     1     -10.802  13.675  50.970  0.00  0.00             0
ATOM    265    H   1     1     -12.250  11.134  48.359  0.00  0.00             0
ATOM    266    H   1     1     -10.146  15.638  47.967  0.00  0.00             0
ATOM    267    H   1     1     -13.162  12.551  51.650  0.00  0.00             0
ATOM    268    H   1     1     -11.014  16.711  52.070  0.00  0.00             0
ATOM    269    H   1     1     -13.911  15.207  51.649  0.00  0.00             0
ATOM    270    H   1     1     -11.626  11.197  51.182  0.00  0.00             0
ATOM    271    H   1     1     -11.071  12.983  51.348  0.00  0.00             0
ATOM    272    H   1     1     -14.323  17.788  51.353  0.00  0.00             0
ATOM    273    O   1     1     -21.380   7.335  36.739  0.00  0.00             0
ATOM    274    H   1     1     -20.470   7.111  36.561  0.00  0.00             0
ATOM    275    H   1     1     -11.202   6.966  37.663  0.00  0.00             0
ATOM    276    O   1     1       3.781 -23.325  36.670  0.00  0.00             0
ATOM    277    H   1     1       4.567 -23.022  36.363  0.00  0.00             0
ATOM    278    H   1     1      13.902 -23.155  37.614  0.00  0.00             0
ATOM    279    O   1     1      27.753  27.950  30.840  0.00  0.00             0
ATOM    280    H   1     1      17.436  28.866  30.339  0.00  0.00             0
ATOM    281    H   1     1      28.300  27.488  30.106  0.00  0.00             0
ATOM    282    O   1     1       9.346  24.213  31.028  0.00  0.00             0
ATOM    283    H   1     1       9.164  23.414  31.049  0.00  0.00             0
ATOM    284    H   1     1      19.552  24.559  30.150  0.00  0.00             0
ATOM    285    O   1     1     -39.532  -6.664  33.172  0.00  0.00             0
ATOM    286    H   1     1     -40.213  -6.022  32.874  0.00  0.00             0
ATOM    287    H   1     1     -29.006  -6.027  33.987  0.00  0.00             0
ATOM    288    O   1     1      18.726 -13.859  29.296  0.00  0.00             0
ATOM    289    H   1     1      18.279 -14.271  30.146  0.00  0.00             0
ATOM    290    H   1     1      28.330 -13.177  28.952  0.00  0.00             0
ATOM    291    O   1     1       1.783  50.357  20.723  0.00  0.00             0
ATOM    292    H   1     1       1.464  50.503  19.833  0.00  0.00             0
ATOM    293    H   1     1       1.860  51.286  20.914  0.00  0.00             0
ATOM    294    O   1     1     -29.485  -1.427  14.871  0.00  0.00             0
ATOM    295    H   1     1     -30.140  -0.935  15.583  0.00  0.00             0
ATOM    296    H   1     1     -30.121  -2.050  14.801  0.00  0.00             0
ATOM    297    O   1     1     -24.057  12.401  33.086  0.00  0.00             0
ATOM    298    H   1     1     -24.994  11.939  32.829  0.00  0.00             0
ATOM    299    H   1     1     -24.471  13.022  33.542  0.00  0.00             0
ATOM    300    O   1     1      43.439  28.399  28.886  0.00  0.00             0
ATOM    301    H   1     1      44.122  27.943  29.469  0.00  0.00             0
ATOM    302    H   1     1      43.188  27.684  28.434  0.00  0.00             0
ATOM    303    O   1     1       2.313  -9.853  36.413  0.00  0.00             0
ATOM    304    H   1     1       3.232  -9.558  36.234  0.00  0.00             0
ATOM    305    H   1     1       1.566  -9.429  35.748  0.00  0.00             0
ATOM    306    O   1     1     -15.421   1.902  30.039  0.00  0.00             0
ATOM    307    H   1     1     -14.901   1.395  29.398  0.00  0.00             0
ATOM    308    H   1     1     -16.148   2.048  29.447  0.00  0.00             0
ATOM    309    O   1     1      16.550 -20.267  14.550  0.00  0.00             0
ATOM    310    H   1     1      17.367 -19.793  14.816  0.00  0.00             0
ATOM    311    H   1     1      15.969 -19.510  14.709  0.00  0.00             0
ATOM    312    O   1     1      31.268  13.156  24.634  0.00  0.00             0
ATOM    313    H   1     1      31.649  13.848  25.296  0.00  0.00             0
ATOM    314    H   1     1      31.703  12.332  24.469  0.00  0.00             0
ATOM    315    O   1     1     -19.077  22.360  33.974  0.00  0.00             0
ATOM    316    H   1     1     -19.134  23.232  33.406  0.00  0.00             0
ATOM    317    H   1     1     -18.590  22.525  34.858  0.00  0.00             0
ATOM    318    O   1     1       7.045  23.323  33.321  0.00  0.00             0
ATOM    319    H   1     1       7.138  22.528  33.795  0.00  0.00             0
ATOM    320    H   1     1       7.371  23.958  33.924  0.00  0.00             0
ATOM    321    O   1     1      46.396  15.906  31.249  0.00  0.00             0
ATOM    322    H   1     1      46.935  15.867  32.059  0.00  0.00             0
ATOM    323    H   1     1      46.203  14.942  31.210  0.00  0.00             0
ATOM    324    O   1     1      11.859  -2.217  34.059  0.00  0.00             0
ATOM    325    H   1     1      11.613  -1.599  34.822  0.00  0.00             0
ATOM    326    H   1     1      11.199  -2.301  33.309  0.00  0.00             0
ATOM    327    O   1     1      -8.348  17.259  21.462  0.00  0.00             0
ATOM    328    H   1     1      -7.817  18.100  21.062  0.00  0.00             0
ATOM    329    H   1     1       2.386  -0.585  22.366  0.00  0.00             0
ATOM    330    O   1     1      -0.208  39.256  25.423  0.00  0.00             0
ATOM    331    H   1     1      -0.408  38.966  24.489  0.00  0.00             0
ATOM    332    H   1     1      10.092  38.624  25.974  0.00  0.00             0
ATOM    333    O   1     1      16.910   1.241  23.015  0.00  0.00             0
ATOM    334    H   1     1       7.317   1.786  23.318  0.00  0.00             0
ATOM    335    H   1     1      16.857   0.506  23.760  0.00  0.00             0
ATOM    336    O   1     1      -7.174   8.542  17.796  0.00  0.00             0
ATOM    337    H   1     1      -7.308   7.472  18.165  0.00  0.00             0
ATOM    338    H   1     1       3.391   9.146  18.599  0.00  0.00             0
ATOM    339    O   1     1      15.418  40.307  17.877  0.00  0.00             0
ATOM    340    H   1     1       4.298  40.778  18.092  0.00  0.00             0
ATOM    341    H   1     1      15.949  40.907  17.523  0.00  0.00             0
ATOM    342    O   1     1       4.718  58.780  25.368  0.00  0.00             0
ATOM    343    H   1     1       4.601  57.963  24.888  0.00  0.00             0
ATOM    344    H   1     1      16.078  58.798  25.589  0.00  0.00             0
ATOM    345    O   1     1      35.208 -22.480  30.318  0.00  0.00             0
ATOM    346    H   1     1      35.327 -23.202  30.819  0.00  0.00             0
ATOM    347    H   1     1      34.835 -40.568  29.521  0.00  0.00             0
ATOM    348    O   1     1      54.890   0.738  35.898  0.00  0.00             0
ATOM    349    H   1     1      55.684   1.240  35.850  0.00  0.00             0
ATOM    350    H   1     1      55.192  -0.120  35.307  0.00  0.00             0
ATOM    351    O   1     1      37.496 -22.055  26.958  0.00  0.00             0
ATOM    352    H   1     1      38.088 -21.361  26.959  0.00  0.00             0
ATOM    353    H   1     1      36.607 -21.737  26.792  0.00  0.00             0
ATOM    354    O   1     1      11.240  -0.249  25.389  0.00  0.00             0
ATOM    355    H   1     1      11.486  -1.234  25.244  0.00  0.00             0
ATOM    356    H   1     1      10.480  -0.091  24.833  0.00  0.00             0
ATOM    357    O   1     1      -1.126  -6.288  20.492  0.00  0.00             0
ATOM    358    H   1     1      -0.988  -5.363  21.019  0.00  0.00             0
ATOM    359    H   1     1      -1.165  -7.004  21.284  0.00  0.00             0
ATOM    360    O   1     1      -4.327  22.779  13.907  0.00  0.00             0
ATOM    361    H   1     1      -4.853  22.087  14.019  0.00  0.00             0
ATOM    362    H   1     1      -3.611  22.747  13.249  0.00  0.00             0
ATOM    363    O   1     1      52.214 -18.006  17.240  0.00  0.00             0
ATOM    364    H   1     1      52.945 -17.385  16.959  0.00  0.00             0
ATOM    365    H   1     1      52.484 -36.689  17.684  0.00  0.00             0
ATOM    366    O   1     1      24.934  -8.378  29.956  0.00  0.00             0
ATOM    367    H   1     1      25.842  -8.473  30.381  0.00  0.00             0
ATOM    368    H   1     1      24.601  -9.266  30.268  0.00  0.00             0
ATOM    369    O   1     1      24.349 -22.465  23.811  0.00  0.00             0
ATOM    370    H   1     1      24.712 -22.166  22.742  0.00  0.00             0
ATOM    371    H   1     1      23.864 -23.261  23.627  0.00  0.00             0
ATOM    372    O   1     1      28.164 -37.732  22.671  0.00  0.00             0
ATOM    373    H   1     1      28.100 -37.681  21.729  0.00  0.00             0
ATOM    374    H   1     1      28.708 -38.497  22.733  0.00  0.00             0
ATOM    375    O   1     1     -23.152  37.527  15.009  0.00  0.00             0
ATOM    376    H   1     1     -22.468  38.124  14.793  0.00  0.00             0
ATOM    377    H   1     1     -23.062  36.752  14.518  0.00  0.00             0
ATOM    378    O   1     1       9.132 -39.470  16.282  0.00  0.00             0
ATOM    379    H   1     1       9.727 -39.904  16.820  0.00  0.00             0
ATOM    380    H   1     1       9.384 -39.688  15.422  0.00  0.00             0
ATOM    381    O   1     1     -12.513  -9.413  32.795  0.00  0.00             0
ATOM    382    H   1     1     -12.117 -10.142  32.230  0.00  0.00             0
ATOM    383    H   1     1      -2.798  -9.108  32.239  0.00  0.00             0
ATOM    384    O   1     1      29.691 -13.727  15.416  0.00  0.00             0
ATOM    385    H   1     1      30.684 -14.243  15.529  0.00  0.00             0
ATOM    386    H   1     1      40.202 -12.880  15.841  0.00  0.00             0
ATOM    387    O   1     1      16.178   9.800  21.798  0.00  0.00             0
ATOM    388    H   1     1       6.275  10.156  21.075  0.00  0.00             0
ATOM    389    H   1     1      15.917  10.543  22.371  0.00  0.00             0
ATOM    390    O   1     1      32.235  24.634  32.525  0.00  0.00             0
ATOM    391    H   1     1      31.329  24.512  32.101  0.00  0.00             0
ATOM    392    H   1     1      42.545  25.578  32.856  0.00  0.00             0
ATOM    393    O   1     1     -34.056  -9.328  24.517  0.00  0.00             0
ATOM    394    H   1     1     -33.715  -9.243  25.326  0.00  0.00             0
ATOM    395    H   1     1     -24.623  -8.962  24.526  0.00  0.00             0
ATOM    396    O   1     1     -23.174  10.207  14.763  0.00  0.00             0
ATOM    397    H   1     1     -23.708  11.098  14.806  0.00  0.00             0
ATOM    398    H   1     1     -12.023  10.296  14.889  0.00  0.00             0
ATOM    399    O   1     1      21.353 -32.461  29.189  0.00  0.00             0
ATOM    400    H   1     1      20.336 -32.178  29.238  0.00  0.00             0
ATOM    401    H   1     1      21.333 -32.895  30.117  0.00  0.00             0
ATOM    402    O   1     1      -0.600  30.527  32.301  0.00  0.00             0
ATOM    403    H   1     1      -1.298  30.210  32.958  0.00  0.00             0
ATOM    404    H   1     1      -0.640  30.595  31.205  0.00  0.00             0
ATOM    405    O   1     1      34.939   6.207  27.819  0.00  0.00             0
ATOM    406    H   1     1      33.941   6.568  27.960  0.00  0.00             0
ATOM    407    H   1     1      34.954   5.918  26.960  0.00  0.00             0
ATOM    408    O   1     1      45.934  64.622  25.815  0.00  0.00             0
ATOM    409    H   1     1      46.294  63.988  26.429  0.00  0.00             0
ATOM    410    H   1     1      46.638  64.757  25.279  0.00  0.00             0
ATOM    411    O   1     1      -6.551  37.570  25.942  0.00  0.00             0
ATOM    412    H   1     1      -6.855  38.078  26.728  0.00  0.00             0
ATOM    413    H   1     1      -5.820  36.908  26.014  0.00  0.00             0
ATOM    414    O   1     1      34.182  43.539  24.884  0.00  0.00             0
ATOM    415    H   1     1      34.720  42.858  25.079  0.00  0.00             0
ATOM    416    H   1     1      34.448  43.851  24.037  0.00  0.00             0
ATOM    417    O   1     1      44.378 -36.057  23.749  0.00  0.00             0
ATOM    418    H   1     1      43.939 -35.786  24.597  0.00  0.00             0
ATOM    419    H   1     1      45.427 -36.235  23.971  0.00  0.00             0
ATOM    420    O   1     1      56.307 -15.656  14.569  0.00  0.00             0
ATOM    421    H   1     1      56.146 -15.946  15.605  0.00  0.00             0
ATOM    422    H   1     1      57.327 -15.602  14.451  0.00  0.00             0
ATOM    423    O   1     1     -16.133  20.565  23.510  0.00  0.00             0
ATOM    424    H   1     1     -15.345  20.071  23.272  0.00  0.00             0
ATOM    425    H   1     1     -16.119  20.069  24.374  0.00  0.00             0
ATOM    426    O   1     1       9.742  17.806  23.078  0.00  0.00             0
ATOM    427    H   1     1       9.102  17.221  22.623  0.00  0.00             0
ATOM    428    H   1     1      10.657  17.650  22.660  0.00  0.00             0
ATOM    429    O   1     1      55.616  48.978  27.518  0.00  0.00             0
ATOM    430    H   1     1      55.663  48.345  26.917  0.00  0.00             0
ATOM    431    H   1     1      54.756  49.014  27.948  0.00  0.00             0
ATOM    432    O   1     1      26.889 -40.988  16.289  0.00  0.00             0
ATOM    433    H   1     1      27.513 -41.393  16.825  0.00  0.00             0
ATOM    434    H   1     1      27.281 -40.241  15.613  0.00  0.00             0
ATOM    435    O   1     1     -17.119   3.469  28.527  0.00  0.00             0
ATOM    436    H   1     1     -18.028   3.663  28.920  0.00  0.00             0
ATOM    437    H   1     1      -6.484   4.265  28.592  0.00  0.00             0
ATOM    438    O   1     1      65.808  10.221  19.834  0.00  0.00             0
ATOM    439    H   1     1      65.010  10.754  20.038  0.00  0.00             0
ATOM    440    H   1     1      76.379  10.170  20.861  0.00  0.00             0
ATOM    441    O   1     1       5.869 -12.563  37.026  0.00  0.00             0
ATOM    442    H   1     1      -3.926 -11.919  36.512  0.00  0.00             0
ATOM    443    H   1     1       5.039 -12.571  36.589  0.00  0.00             0
ATOM    444    O   1     1     -15.382 -62.254  27.591  0.00  0.00             0
ATOM    445    H   1     1     -14.916 -63.052  27.808  0.00  0.00             0
ATOM    446    H   1     1      -5.645 -62.119  28.421  0.00  0.00             0
ATOM    447    O   1     1     -12.212  18.094  34.222  0.00  0.00             0
ATOM    448    H   1     1     -23.127  18.877  34.474  0.00  0.00             0
ATOM    449    H   1     1     -11.570  18.257  33.582  0.00  0.00             0
ATOM    450    O   1     1      52.447  22.120  18.202  0.00  0.00             0
ATOM    451    H   1     1      51.900  22.941  17.907  0.00  0.00             0
ATOM    452    H   1     1      62.150  21.710  18.801  0.00  0.00             0
ATOM    453    O   1     1      16.776   0.488  17.648  0.00  0.00             0
ATOM    454    H   1     1      16.717   0.643  18.632  0.00  0.00             0
ATOM    455    H   1     1      17.642   0.838  17.395  0.00  0.00             0
ATOM    456    O   1     1      -7.273   9.965  14.030  0.00  0.00             0
ATOM    457    H   1     1      -7.058   9.136  14.542  0.00  0.00             0
ATOM    458    H   1     1      -6.823  10.716  14.336  0.00  0.00             0
ATOM    459    O   1     1      39.047 -23.689  25.559  0.00  0.00             0
ATOM    460    H   1     1      39.894 -23.100  25.374  0.00  0.00             0
ATOM    461    H   1     1      38.326 -23.151  26.164  0.00  0.00             0
ATOM    462    O   1     1     -22.464  26.247  28.898  0.00  0.00             0
ATOM    463    H   1     1     -22.819  25.416  28.597  0.00  0.00             0
ATOM    464    H   1     1     -22.140  26.618  28.027  0.00  0.00             0
ATOM    465    O   1     1      -8.547 -42.587  24.316  0.00  0.00             0
ATOM    466    H   1     1      -7.765 -42.715  24.863  0.00  0.00             0
ATOM    467    H   1     1      -9.213 -43.215  24.584  0.00  0.00             0
ATOM    468    O   1     1     -24.459   9.044  17.603  0.00  0.00             0
ATOM    469    H   1     1     -24.546   9.049  16.556  0.00  0.00             0
ATOM    470    H   1     1     -25.399   8.713  17.911  0.00  0.00             0
ATOM    471    O   1     1      48.827 -29.583  23.031  0.00  0.00             0
ATOM    472    H   1     1      48.761 -28.561  23.453  0.00  0.00             0
ATOM    473    H   1     1      49.395 -29.514  22.146  0.00  0.00             0
ATOM    474    O   1     1      40.844 -23.948  36.754  0.00  0.00             0
ATOM    475    H   1     1      41.319 -24.742  36.793  0.00  0.00             0
ATOM    476    H   1     1      41.422 -23.357  36.021  0.00  0.00             0
ATOM    477    O   1     1       8.698 -26.226  26.533  0.00  0.00             0
ATOM    478    H   1     1       8.311 -25.450  26.312  0.00  0.00             0
ATOM    479    H   1     1       9.500 -26.406  25.768  0.00  0.00             0
ATOM    480    O   1     1      -4.163  36.062  25.693  0.00  0.00             0
ATOM    481    H   1     1      -3.857  36.794  26.002  0.00  0.00             0
ATOM    482    H   1     1      -3.757  35.198  25.690  0.00  0.00             0
ATOM    483    O   1     1       1.661 -31.596  23.520  0.00  0.00             0
ATOM    484    H   1     1       1.112 -31.823  24.320  0.00  0.00             0
ATOM    485    H   1     1       2.338 -32.209  23.743  0.00  0.00             0
ATOM    486    O   1     1     -27.935   0.350  31.306  0.00  0.00             0
ATOM    487    H   1     1     -27.250   0.588  30.822  0.00  0.00             0
ATOM    488    H   1     1     -27.353  -0.149  31.978  0.00  0.00             0
ATOM    489    O   1     1      -8.931  17.155  29.349  0.00  0.00             0
ATOM    490    H   1     1      -8.234  17.413  30.101  0.00  0.00             0
ATOM    491    H   1     1       0.524  -0.597  29.843  0.00  0.00             0
ATOM    492    O   1     1      -2.421 -37.406  27.135  0.00  0.00             0
ATOM    493    H   1     1      -3.122 -36.972  27.696  0.00  0.00             0
ATOM    494    H   1     1       8.702 -36.796  27.287  0.00  0.00             0
ATOM    495    O   1     1     -21.501 -21.808  22.160  0.00  0.00             0
ATOM    496    H   1     1     -31.029 -21.440  21.634  0.00  0.00             0
ATOM    497    H   1     1     -20.995 -22.234  23.017  0.00  0.00             0
ATOM    498    O   1     1      -1.245 -34.849  19.078  0.00  0.00             0
ATOM    499    H   1     1      -1.674 -35.718  19.279  0.00  0.00             0
ATOM    500    H   1     1       9.849 -35.188  18.714  0.00  0.00             0
ATOM    501    O   1     1     -11.679  19.449  31.742  0.00  0.00             0
ATOM    502    H   1     1     -12.315  20.128  31.972  0.00  0.00             0
ATOM    503    H   1     1      -0.551  19.900  31.454  0.00  0.00             0
ATOM    504    O   1     1      11.645  14.210  28.551  0.00  0.00             0
ATOM    505    H   1     1      10.930  13.668  29.112  0.00  0.00             0
ATOM    506    H   1     1      21.893  15.169  28.948  0.00  0.00             0
ATOM    507    O   1     1      59.053  22.792  25.639  0.00  0.00             0
ATOM    508    H   1     1      59.777  22.062  25.561  0.00  0.00             0
ATOM    509    H   1     1      59.126   5.483  24.931  0.00  0.00             0
ATOM    510    O   1     1      37.810 -32.326  31.578  0.00  0.00             0
ATOM    511    H   1     1      37.473 -31.681  32.122  0.00  0.00             0
ATOM    512    H   1     1      37.027 -33.055  31.497  0.00  0.00             0
ATOM    513    O   1     1     -34.055   5.762  16.591  0.00  0.00             0
ATOM    514    H   1     1     -33.963   5.070  15.951  0.00  0.00             0
ATOM    515    H   1     1     -34.329   6.516  16.116  0.00  0.00             0
ATOM    516    O   1     1      23.236 -11.874  18.996  0.00  0.00             0
ATOM    517    H   1     1      22.470 -12.341  18.725  0.00  0.00             0
ATOM    518    H   1     1      22.972 -11.617  19.929  0.00  0.00             0
ATOM    519    O   1     1      33.252  33.060  25.302  0.00  0.00             0
ATOM    520    H   1     1      33.820  33.244  26.015  0.00  0.00             0
ATOM    521    H   1     1      33.575  32.337  24.774  0.00  0.00             0
ATOM    522    O   1     1      14.626  19.744  17.008  0.00  0.00             0
ATOM    523    H   1     1      15.206  19.072  17.210  0.00  0.00             0
ATOM    524    H   1     1      15.089  20.549  16.967  0.00  0.00             0
ATOM    525    O   1     1      66.071  -0.446  14.703  0.00  0.00             0
ATOM    526    H   1     1      65.220  -0.583  14.301  0.00  0.00             0
ATOM    527    H   1     1      66.188 -17.374  14.559  0.00  0.00             0
ATOM    528    O   1     1      14.367  50.249  15.023  0.00  0.00             0
ATOM    529    H   1     1      13.955  51.064  15.302  0.00  0.00             0
ATOM    530    H   1     1      15.316  50.417  14.931  0.00  0.00             0
ATOM    531    O   1     1      22.252  -4.822  35.185  0.00  0.00             0
ATOM    532    H   1     1      23.034  -4.605  35.668  0.00  0.00             0
ATOM    533    H   1     1      21.964  -4.053  34.787  0.00  0.00             0
ATOM    534    O   1     1     -11.398  38.345  23.072  0.00  0.00             0
ATOM    535    H   1     1     -10.772  38.778  22.244  0.00  0.00             0
ATOM    536    H   1     1     -11.235  37.358  23.134  0.00  0.00             0
ATOM    537    O   1     1       8.503 -19.053  15.509  0.00  0.00             0
ATOM    538    H   1     1       8.732 -20.056  15.675  0.00  0.00             0
ATOM    539    H   1     1       8.815 -18.320  16.002  0.00  0.00             0
ATOM    540    O   1     1       1.573 -38.467  17.859  0.00  0.00             0
ATOM    541    H   1     1       2.457 -38.206  17.836  0.00  0.00             0
ATOM    542    H   1     1       1.582 -39.491  17.812  0.00  0.00             0
ATOM    543    O   1     1     -24.071  30.061  29.206  0.00  0.00             0
ATOM    544    H   1     1     -24.665  30.587  29.662  0.00  0.00             0
ATOM    545    H   1     1     -13.838  30.593  28.571  0.00  0.00             0
ATOM    546    O   1     1     -11.263  15.197  32.865  0.00  0.00             0
ATOM    547    H   1     1     -11.050  14.268  32.683  0.00  0.00             0
ATOM    548    H   1     1      -0.766  15.624  32.111  0.00  0.00             0
ATOM    549    O   1     1     -10.944  24.330  17.731  0.00  0.00             0
ATOM    550    H   1     1     -21.033  25.128  17.390  0.00  0.00             0
ATOM    551    H   1     1     -11.981  24.457  17.541  0.00  0.00             0
ATOM    552    O   1     1      11.654  38.259  31.832  0.00  0.00             0
ATOM    553    H   1     1      12.447  37.655  31.759  0.00  0.00             0
ATOM    554    H   1     1      22.437  38.900  32.246  0.00  0.00             0
ATOM    555    O   1     1      61.292  12.266  29.488  0.00  0.00             0
ATOM    556    H   1     1      50.296  11.793  29.118  0.00  0.00             0
ATOM    557    H   1     1      61.997  11.644  29.101  0.00  0.00             0
ATOM    558    O   1     1      44.926  -1.738  27.410  0.00  0.00             0
ATOM    559    H   1     1      44.926  -2.805  27.641  0.00  0.00             0
ATOM    560    H   1     1      54.552  -1.491  28.030  0.00  0.00             0
ATOM    561    O   1     1     -25.059 -16.654  20.424  0.00  0.00             0
ATOM    562    H   1     1     -24.817 -16.829  21.431  0.00  0.00             0
ATOM    563    H   1     1     -24.873 -15.718  20.162  0.00  0.00             0
ATOM    564    O   1     1     -24.916 -18.492  28.955  0.00  0.00             0
ATOM    565    H   1     1     -25.407 -18.745  29.928  0.00  0.00             0
ATOM    566    H   1     1     -25.595 -18.691  28.425  0.00  0.00             0
ATOM    567    O   1     1     -14.740  31.724  35.136  0.00  0.00             0
ATOM    568    H   1     1     -13.789  31.661  35.573  0.00  0.00             0
ATOM    569    H   1     1     -14.611  32.611  34.841  0.00  0.00             0
ATOM    570    O   1     1      10.907  -8.732  17.177  0.00  0.00             0
ATOM    571    H   1     1      11.831  -8.917  17.375  0.00  0.00             0
ATOM    572    H   1     1      10.705  -8.075  16.426  0.00  0.00             0
ATOM    573    O   1     1     -36.850  -3.837  21.180  0.00  0.00             0
ATOM    574    H   1     1     -36.292  -3.882  20.409  0.00  0.00             0
ATOM    575    H   1     1     -37.651  -3.419  20.791  0.00  0.00             0
ATOM    576    O   1     1     -30.246  26.778  24.894  0.00  0.00             0
ATOM    577    H   1     1     -29.374  26.265  25.093  0.00  0.00             0
ATOM    578    H   1     1     -30.634  26.470  24.086  0.00  0.00             0
ATOM    579    O   1     1      12.335   6.253  21.598  0.00  0.00             0
ATOM    580    H   1     1      12.114   5.388  21.865  0.00  0.00             0
ATOM    581    H   1     1      13.349   6.260  21.966  0.00  0.00             0
ATOM    582    O   1     1     -23.600  25.463  35.302  0.00  0.00             0
ATOM    583    H   1     1     -23.180  25.902  34.563  0.00  0.00             0
ATOM    584    H   1     1     -22.789  25.384  35.804  0.00  0.00             0
ATOM    585    O   1     1     -47.069 -19.450  18.093  0.00  0.00             0
ATOM    586    H   1     1     -46.531 -18.904  17.605  0.00  0.00             0
ATOM    587    H   1     1     -47.446 -18.913  18.748  0.00  0.00             0
ATOM    588    O   1     1      31.741   8.981  34.285  0.00  0.00             0
ATOM    589    H   1     1      32.039   9.961  33.915  0.00  0.00             0
ATOM    590    H   1     1      30.650   9.032  34.141  0.00  0.00             0
ATOM    591    O   1     1      28.381  16.380  19.378  0.00  0.00             0
ATOM    592    H   1     1      27.993  16.811  18.539  0.00  0.00             0
ATOM    593    H   1     1      27.960  15.656  19.027  0.00  0.00             0
ATOM    594    O   1     1      57.071  15.495  24.591  0.00  0.00             0
ATOM    595    H   1     1      57.841  15.639  23.810  0.00  0.00             0
ATOM    596    H   1     1      56.372  14.907  24.267  0.00  0.00             0
ATOM    597    O   1     1      -9.950 -24.712  15.134  0.00  0.00             0
ATOM    598    H   1     1      -9.752 -24.044  15.733  0.00  0.00             0
ATOM    599    H   1     1       1.122 -25.114  14.551  0.00  0.00             0
ATOM    600    O   1     1      -9.676 -12.011  26.074  0.00  0.00             0
ATOM    601    H   1     1      -9.072 -11.956  25.456  0.00  0.00             0
ATOM    602    H   1     1       0.350 -12.873  26.083  0.00  0.00             0
ATOM    603    O   1     1       6.772 -49.824  20.040  0.00  0.00             0
ATOM    604    H   1     1      -3.934 -49.697  20.943  0.00  0.00             0
ATOM    605    H   1     1       6.203 -49.416  19.337  0.00  0.00             0
ATOM    606    O   1     1      20.395  16.656  36.075  0.00  0.00             0
ATOM    607    H   1     1      19.633  17.020  35.622  0.00  0.00             0
ATOM    608    H   1     1      30.924  16.998  36.948  0.00  0.00             0
ATOM    609    O   1     1      46.665   4.910  22.132  0.00  0.00             0
ATOM    610    H   1     1      35.970   4.172  22.517  0.00  0.00             0
ATOM    611    H   1     1      47.516   5.264  22.545  0.00  0.00             0
ATOM    612    O   1     1     -19.241  28.808  19.279  0.00  0.00             0
ATOM    613    H   1     1     -19.447  27.992  18.723  0.00  0.00             0
ATOM    614    H   1     1      -9.765  28.775  19.625  0.00  0.00             0
ATOM    615    O   1     1     -30.681  -4.294  13.909  0.00  0.00             0
ATOM    616    H   1     1     -30.824  -4.321  12.920  0.00  0.00             0
ATOM    617    H   1     1     -30.748  -5.221  14.022  0.00  0.00             0
ATOM    618    O   1     1      -4.124  -6.305  23.728  0.00  0.00             0
ATOM    619    H   1     1      -4.635  -5.519  23.591  0.00  0.00             0
ATOM    620    H   1     1      -3.312  -6.016  24.304  0.00  0.00             0
ATOM    621    O   1     1     -22.611  14.233  36.426  0.00  0.00             0
ATOM    622    H   1     1     -22.204  13.339  36.665  0.00  0.00             0
ATOM    623    H   1     1     -22.009  14.972  36.390  0.00  0.00             0
ATOM    624    O   1     1      60.536   9.532  22.489  0.00  0.00             0
ATOM    625    H   1     1      60.364   8.650  22.108  0.00  0.00             0
ATOM    626    H   1     1      59.805   9.729  23.176  0.00  0.00             0
ATOM    627    O   1     1     -21.288 -14.920  35.266  0.00  0.00             0
ATOM    628    H   1     1     -20.659 -14.520  34.670  0.00  0.00             0
ATOM    629    H   1     1     -20.799 -15.493  35.723  0.00  0.00             0
ATOM    630    O   1     1     -27.737 -16.600  19.905  0.00  0.00             0
ATOM    631    H   1     1     -27.770 -16.064  19.136  0.00  0.00             0
ATOM    632    H   1     1     -26.943 -16.858  20.392  0.00  0.00             0
ATOM    633    O   1     1     -37.419  -5.856  15.791  0.00  0.00             0
ATOM    634    H   1     1     -37.615  -4.889  15.345  0.00  0.00             0
ATOM    635    H   1     1     -36.518  -5.871  16.168  0.00  0.00             0
ATOM    636    O   1     1       7.165  28.912  35.602  0.00  0.00             0
ATOM    637    H   1     1       7.164  29.298  34.904  0.00  0.00             0
ATOM    638    H   1     1       8.019  29.078  35.909  0.00  0.00             0
ATOM    639    O   1     1     -13.974 -11.512  28.020  0.00  0.00             0
ATOM    640    H   1     1     -13.801 -11.980  27.186  0.00  0.00             0
ATOM    641    H   1     1     -14.997 -11.540  28.176  0.00  0.00             0
ATOM    642    O   1     1       9.323   7.094  20.730  0.00  0.00             0
ATOM    643    H   1     1      10.200   7.112  20.922  0.00  0.00             0
ATOM    644    H   1     1       9.343   6.630  19.856  0.00  0.00             0
ATOM    645    O   1     1      -5.730   7.411  22.295  0.00  0.00             0
ATOM    646    H   1     1      -5.426   6.400  22.369  0.00  0.00             0
ATOM    647    H   1     1      -5.271   7.985  21.693  0.00  0.00             0
ATOM    648    O   1     1       7.046   3.415  35.101  0.00  0.00             0
ATOM    649    H   1     1       6.677   3.957  35.973  0.00  0.00             0
ATOM    650    H   1     1       7.925   3.152  35.248  0.00  0.00             0
ATOM    651    O   1     1       4.061  16.971  33.708  0.00  0.00             0
ATOM    652    H   1     1       4.788  16.449  33.293  0.00  0.00             0
ATOM    653    H   1     1      13.478  -1.312  33.543  0.00  0.00             0
ATOM    654    O   1     1      14.295  25.111  31.374  0.00  0.00             0
ATOM    655    H   1     1      14.418  25.641  32.259  0.00  0.00             0
ATOM    656    H   1     1      23.737  24.539  31.599  0.00  0.00             0
ATOM    657    O   1     1      50.970 -14.627  20.387  0.00  0.00             0
ATOM    658    H   1     1      40.714 -15.680  20.083  0.00  0.00             0
ATOM    659    H   1     1      50.134 -14.512  20.279  0.00  0.00             0
ATOM    660    O   1     1      -2.948  55.828  27.066  0.00  0.00             0
ATOM    661    H   1     1      -2.624  56.583  27.534  0.00  0.00             0
ATOM    662    H   1     1       8.061  55.169  27.447  0.00  0.00             0
ATOM    663    O   1     1      27.310  16.050  33.481  0.00  0.00             0
ATOM    664    H   1     1      17.746  15.530  33.257  0.00  0.00             0
ATOM    665    H   1     1      27.872  16.930  33.661  0.00  0.00             0
ATOM    666    O   1     1      22.140  -5.276  17.175  0.00  0.00             0
ATOM    667    H   1     1      23.203  -5.441  16.864  0.00  0.00             0
ATOM    668    H   1     1      32.426  -5.721  18.121  0.00  0.00             0
ATOM    669    O   1     1      22.344  78.935  28.158  0.00  0.00             0
ATOM    670    H   1     1      22.030  78.419  27.460  0.00  0.00             0
ATOM    671    H   1     1      21.472  61.310  28.824  0.00  0.00             0
ATOM    672    O   1     1      28.921  47.055  17.847  0.00  0.00             0
ATOM    673    H   1     1      28.576  46.122  17.683  0.00  0.00             0
ATOM    674    H   1     1      29.555  47.150  18.571  0.00  0.00             0
ATOM    675    O   1     1      16.161 -21.705  18.515  0.00  0.00             0
ATOM    676    H   1     1      16.417 -22.062  17.776  0.00  0.00             0
ATOM    677    H   1     1      15.603 -20.825  18.363  0.00  0.00             0
ATOM    678    O   1     1      19.306  -0.718  30.074  0.00  0.00             0
ATOM    679    H   1     1      19.229   0.174  30.532  0.00  0.00             0
ATOM    680    H   1     1      18.569  -0.750  29.536  0.00  0.00             0
ATOM    681    O   1     1     -24.575 -10.256  14.940  0.00  0.00             0
ATOM    682    H   1     1     -23.854  -9.611  14.512  0.00  0.00             0
ATOM    683    H   1     1     -24.966 -10.718  14.171  0.00  0.00             0
ATOM    684    O   1     1     -26.535  -8.193  35.970  0.00  0.00             0
ATOM    685    H   1     1     -27.024  -7.288  36.176  0.00  0.00             0
ATOM    686    H   1     1     -25.585  -8.067  36.027  0.00  0.00             0
ATOM    687    O   1     1      71.344 -17.138  27.453  0.00  0.00             0
ATOM    688    H   1     1      71.780 -17.446  28.285  0.00  0.00             0
ATOM    689    H   1     1      71.868 -35.296  26.862  0.00  0.00             0
ATOM    690    O   1     1      52.280 -34.480  36.923  0.00  0.00             0
ATOM    691    H   1     1      53.044 -34.759  36.512  0.00  0.00             0
ATOM    692    H   1     1      52.737 -33.919  37.378  0.00  0.00             0
ATOM    693    O   1     1     -48.010   5.654  35.782  0.00  0.00             0
ATOM    694    H   1     1     -47.362   5.903  34.972  0.00  0.00             0
ATOM    695    H   1     1     -48.484   6.459  36.164  0.00  0.00             0
ATOM    696    O   1     1      45.374  11.377  32.134  0.00  0.00             0
ATOM    697    H   1     1      45.422  10.688  31.331  0.00  0.00             0
ATOM    698    H   1     1      44.494  11.480  32.307  0.00  0.00             0
ATOM    699    O   1     1      35.383  -9.802  33.694  0.00  0.00             0
ATOM    700    H   1     1      36.283 -10.145  33.946  0.00  0.00             0
ATOM    701    H   1     1      35.114  -9.196  34.268  0.00  0.00             0
ATOM    702    O   1     1      32.235 -15.337  16.020  0.00  0.00             0
ATOM    703    H   1     1      32.996 -15.528  16.235  0.00  0.00             0
ATOM    704    H   1     1      32.219 -14.691  16.824  0.00  0.00             0
ATOM    705   Al   1     1       4.439  18.397   8.507  0.00  0.00             0
ATOM    706   Al   1     1       1.992  14.004   8.324  0.00  0.00             0
ATOM    707   Al   1     1       1.926  20.018   8.489  0.00  0.00             0
ATOM    708   Al   1     1       4.513  15.399   8.421  0.00  0.00             0
ATOM    709   Si   1     1       0.226  19.852  11.172  0.00  0.00             0
ATOM    710   Si   1     1       2.789  15.356  11.157  0.00  0.00             0
ATOM    711   Si   1     1       2.736  21.393  11.263  0.00  0.00             0
ATOM    712   Si   1     1       5.316  16.852  11.285  0.00  0.00             0
ATOM    713    O   1     1       5.448  19.628   9.677  0.00  0.00             0
ATOM    714    O   1     1       2.869  15.170   9.512  0.00  0.00             0
ATOM    715    O   1     1       5.225  16.820   9.591  0.00  0.00             0
ATOM    716    O   1     1       2.621  21.371   9.638  0.00  0.00             0
ATOM    717    O   1     1       5.286  18.300  11.744  0.00  0.00             0
ATOM    718    O   1     1       2.754  22.829  11.751  0.00  0.00             0
ATOM    719    O   1     1       4.124  20.681  11.534  0.00  0.00             0
ATOM    720    O   1     1       1.555  16.176  11.488  0.00  0.00             0
ATOM    721    O   1     1       4.007  16.079  11.663  0.00  0.00             0
ATOM    722    O   1     1       1.580  20.536  11.666  0.00  0.00             0
ATOM    723    O   1     1       5.459  14.044   9.549  0.00  0.00             0
ATOM    724    O   1     1       2.875  18.557   9.667  0.00  0.00             0
ATOM    725    O   1     1       1.254  21.343   7.438  0.00  0.00             0
ATOM    726    O   1     1       3.861  16.920   7.433  0.00  0.00             0
ATOM    727    O   1     1       6.081  18.597   7.338  0.00  0.00             0
ATOM    728    O   1     1       3.637  14.187   7.358  0.00  0.00             0
ATOM    729    O   1     1       6.104  15.353   7.418  0.00  0.00             0
ATOM    730    O   1     1       3.637  19.783   7.470  0.00  0.00             0
ATOM    731    H   1     1       4.854  22.558  10.172  0.00  0.00             0
ATOM    732    H   1     1       2.386  18.003  10.346  0.00  0.00             0
ATOM    733    H   1     1       5.852  21.466   6.551  0.00  0.00             0
ATOM    734    H   1     1       3.982  17.312   6.566  0.00  0.00             0
ATOM    735    H   1     1       6.541  18.252   6.436  0.00  0.00             0
ATOM    736    H   1     1       3.920  22.984   6.392  0.00  0.00             0
ATOM    737    H   1     1       3.978  20.483   7.101  0.00  0.00             0
ATOM    738    H   1     1       6.316  16.304   7.102  0.00  0.00             0
ATOM    739   Al   1     1      10.664  12.942   1.343  0.00  0.00             0
ATOM    740   Al   1     1       8.043   8.420   1.297  0.00  0.00             0
ATOM    741   Al   1     1       8.427  14.788   1.070  0.00  0.00             0
ATOM    742   Al   1     1      10.582  10.046   1.275  0.00  0.00             0
ATOM    743   Si   1     1       6.347  14.342   4.026  0.00  0.00             0
ATOM    744   Si   1     1       8.984   9.838   4.084  0.00  0.00             0
ATOM    745   Si   1     1       8.828  15.988   3.926  0.00  0.00             0
ATOM    746   Si   1     1      11.502  11.472   4.041  0.00  0.00             0
ATOM    747    O   1     1      11.638  14.301   2.463  0.00  0.00             0
ATOM    748    O   1     1       9.146   9.770   2.481  0.00  0.00             0
ATOM    749    O   1     1      11.366  11.610   2.543  0.00  0.00             0
ATOM    750    O   1     1       8.749  16.072   2.257  0.00  0.00             0
ATOM    751    O   1     1      11.357  12.934   4.611  0.00  0.00             0
ATOM    752    O   1     1       8.940  17.424   4.515  0.00  0.00             0
ATOM    753    O   1     1      10.174  15.230   4.185  0.00  0.00             0
ATOM    754    O   1     1       7.674  10.689   4.355  0.00  0.00             0
ATOM    755    O   1     1      10.305  10.445   4.561  0.00  0.00             0
ATOM    756    O   1     1       7.675  15.239   4.426  0.00  0.00             0
ATOM    757    O   1     1      11.719   8.734   2.261  0.00  0.00             0
ATOM    758    O   1     1       9.001  13.274   2.174  0.00  0.00             0
ATOM    759    O   1     1       7.515  16.175  -0.044  0.00  0.00             0
ATOM    760    O   1     1       9.869  11.648   0.355  0.00  0.00             0
ATOM    761    O   1     1      12.363  13.012   0.131  0.00  0.00             0
ATOM    762    O   1     1       9.716   8.664   0.267  0.00  0.00             0
ATOM    763    O   1     1      12.148  10.038   0.164  0.00  0.00             0
ATOM    764    O   1     1       9.889  14.475  -0.068  0.00  0.00             0
ATOM    765    H   1     1      11.232  16.972   3.078  0.00  0.00             0
ATOM    766    H   1     1       8.394  12.454   2.209  0.00  0.00             0
ATOM    767    H   1     1      12.231  15.918  -0.647  0.00  0.00             0
ATOM    768    H   1     1       9.093  11.984  -0.257  0.00  0.00             0
ATOM    769    H   1     1      13.172  13.171  -0.388  0.00  0.00             0
ATOM    770    H   1     1      10.018  16.810  -0.323  0.00  0.00             0
ATOM    771    H   1     1      10.074  14.006  -0.816  0.00  0.00             0
ATOM    772    H   1     1      11.855  11.010  -0.202  0.00  0.00             0
ATOM    773   Al   1     1       4.611   9.466   8.581  0.00  0.00             0
ATOM    774   Al   1     1       2.049   5.136   8.384  0.00  0.00             0
ATOM    775   Al   1     1       1.892  10.918   8.451  0.00  0.00             0
ATOM    776   Al   1     1       4.593   6.548   8.449  0.00  0.00             0
ATOM    777   Si   1     1       0.199  10.824  11.253  0.00  0.00             0
ATOM    778   Si   1     1       2.804   6.482  11.146  0.00  0.00             0
ATOM    779   Si   1     1       2.583  12.413  11.191  0.00  0.00             0
ATOM    780   Si   1     1       5.358   7.970  11.159  0.00  0.00             0
ATOM    781    O   1     1       5.399  10.678   9.678  0.00  0.00             0
ATOM    782    O   1     1       3.035   6.432   9.490  0.00  0.00             0
ATOM    783    O   1     1       5.295   7.985   9.620  0.00  0.00             0
ATOM    784    O   1     1       2.466  12.440   9.610  0.00  0.00             0
ATOM    785    O   1     1       5.261   9.506  11.737  0.00  0.00             0
ATOM    786    O   1     1       2.530  13.862  11.693  0.00  0.00             0
ATOM    787    O   1     1       3.960  11.781  11.484  0.00  0.00             0
ATOM    788    O   1     1       1.541   7.255  11.504  0.00  0.00             0
ATOM    789    O   1     1       4.186   7.122  11.609  0.00  0.00             0
ATOM    790    O   1     1       1.454  11.604  11.786  0.00  0.00             0
ATOM    791    O   1     1       5.501   5.170   9.569  0.00  0.00             0
ATOM    792    O   1     1       2.826   9.626   9.549  0.00  0.00             0
ATOM    793    O   1     1       1.342  12.531   7.386  0.00  0.00             0
ATOM    794    O   1     1       3.879   7.909   7.370  0.00  0.00             0
ATOM    795    O   1     1       6.134   9.604   7.408  0.00  0.00             0
ATOM    796    O   1     1       3.492   5.010   7.245  0.00  0.00             0
ATOM    797    O   1     1       6.183   6.275   7.428  0.00  0.00             0
ATOM    798    O   1     1       3.632  10.931   7.461  0.00  0.00             0
ATOM    799    H   1     1       5.383  13.621  10.396  0.00  0.00             0
ATOM    800    H   1     1       2.460   9.288  10.373  0.00  0.00             0
ATOM    801    H   1     1       6.682  12.326   6.404  0.00  0.00             0
ATOM    802    H   1     1       2.937   8.088   7.107  0.00  0.00             0
ATOM    803    H   1     1       5.698   9.365   6.491  0.00  0.00             0
ATOM    804    H   1     1       4.168  13.725   6.679  0.00  0.00             0
ATOM    805    H   1     1       4.248  11.774   7.413  0.00  0.00             0
ATOM    806    H   1     1       6.608   7.089   7.115  0.00  0.00             0
ATOM    807   Al   1     1      10.665   4.064   1.043  0.00  0.00             0
ATOM    808   Al   1     1       7.919  -0.199   1.237  0.00  0.00             0
ATOM    809   Al   1     1       7.947   5.506   1.226  0.00  0.00             0
ATOM    810   Al   1     1      10.608   1.160   1.185  0.00  0.00             0
ATOM    811   Si   1     1       6.416   5.355   4.055  0.00  0.00             0
ATOM    812   Si   1     1       8.868   1.003   3.987  0.00  0.00             0
ATOM    813   Si   1     1       8.965   6.845   4.045  0.00  0.00             0
ATOM    814   Si   1     1      11.435   2.487   3.948  0.00  0.00             0
ATOM    815    O   1     1      11.676   5.272   2.395  0.00  0.00             0
ATOM    816    O   1     1       8.920   0.920   2.323  0.00  0.00             0
ATOM    817    O   1     1      11.219   2.557   2.267  0.00  0.00             0
ATOM    818    O   1     1       8.751   6.888   2.473  0.00  0.00             0
ATOM    819    O   1     1      11.505   3.995   4.464  0.00  0.00             0
ATOM    820    O   1     1       8.941   8.344   4.507  0.00  0.00             0
ATOM    821    O   1     1      10.371   6.301   4.211  0.00  0.00             0
ATOM    822    O   1     1       7.523   1.736   4.341  0.00  0.00             0
ATOM    823    O   1     1      10.049   1.866   4.470  0.00  0.00             0
ATOM    824    O   1     1       7.764   5.924   4.539  0.00  0.00             0
ATOM    825    O   1     1      11.449  -0.192   2.373  0.00  0.00             0
ATOM    826    O   1     1       8.940   4.026   2.064  0.00  0.00             0
ATOM    827    O   1     1       7.414   6.987   0.124  0.00  0.00             0
ATOM    828    O   1     1      10.080   2.673  -0.126  0.00  0.00             0
ATOM    829    O   1     1      12.324   4.204   0.036  0.00  0.00             0
ATOM    830    O   1     1       9.718  -0.255   0.119  0.00  0.00             0
ATOM    831    O   1     1      12.299   0.916   0.116  0.00  0.00             0
ATOM    832    O   1     1       9.806   5.489   0.096  0.00  0.00             0
ATOM    833    H   1     1      10.973   7.974   2.466  0.00  0.00             0
ATOM    834    H   1     1       8.607   3.240   2.547  0.00  0.00             0
ATOM    835    H   1     1      12.517   7.537  -0.816  0.00  0.00             0
ATOM    836    H   1     1       9.623   3.156  -0.809  0.00  0.00             0
ATOM    837    H   1     1      12.009   3.822  -0.863  0.00  0.00             0
ATOM    838    H   1     1      10.318   8.307  -0.541  0.00  0.00             0
ATOM    839    H   1     1      10.378   6.392   0.040  0.00  0.00             0
ATOM    840    H   1     1      12.192   1.753  -0.372  0.00  0.00             0
ATOM    841   Al   1     1      -0.635  18.347   8.369  0.00  0.00             0
ATOM    842   Al   1     1      -3.303  13.912   8.395  0.00  0.00             0
ATOM    843   Al   1     1      -3.272  19.890   8.413  0.00  0.00             0
ATOM    844   Al   1     1      -0.753  15.386   8.468  0.00  0.00             0
ATOM    845   Si   1     1      -4.925  19.794  11.287  0.00  0.00             0
ATOM    846   Si   1     1      -2.371  15.376  11.213  0.00  0.00             0
ATOM    847   Si   1     1      -2.361  21.304  11.093  0.00  0.00             0
ATOM    848   Si   1     1       0.180  16.903  11.130  0.00  0.00             0
ATOM    849    O   1     1       0.370  19.783   9.588  0.00  0.00             0
ATOM    850    O   1     1      -2.262  15.346   9.685  0.00  0.00             0
ATOM    851    O   1     1       0.004  16.945   9.517  0.00  0.00             0
ATOM    852    O   1     1      -2.532  21.378   9.543  0.00  0.00             0
ATOM    853    O   1     1       0.198  18.329  11.695  0.00  0.00             0
ATOM    854    O   1     1      -2.476  22.778  11.669  0.00  0.00             0
ATOM    855    O   1     1      -0.989  20.642  11.445  0.00  0.00             0
ATOM    856    O   1     1      -3.622  16.185  11.501  0.00  0.00             0
ATOM    857    O   1     1      -1.054  16.149  11.670  0.00  0.00             0
ATOM    858    O   1     1      -3.649  20.619  11.612  0.00  0.00             0
ATOM    859    O   1     1       0.206  14.157   9.442  0.00  0.00             0
ATOM    860    O   1     1      -2.400  18.521   9.517  0.00  0.00             0
ATOM    861    O   1     1       6.442  21.408   7.314  0.00  0.00             0
ATOM    862    O   1     1      -1.428  16.848   7.266  0.00  0.00             0
ATOM    863    O   1     1       0.968  18.644   7.393  0.00  0.00             0
ATOM    864    O   1     1      -1.682  14.109   7.389  0.00  0.00             0
ATOM    865    O   1     1       1.074  15.243   7.277  0.00  0.00             0
ATOM    866    O   1     1      -1.663  19.583   7.323  0.00  0.00             0
ATOM    867    H   1     1      -0.064  22.177   9.633  0.00  0.00             0
ATOM    868    H   1     1      -2.905  17.855   9.662  0.00  0.00             0
ATOM    869    H   1     1       0.967  21.915   6.756  0.00  0.00             0
ATOM    870    H   1     1      -1.577  16.741   6.290  0.00  0.00             0
ATOM    871    H   1     1       1.539  17.830   7.150  0.00  0.00             0
ATOM    872    H   1     1      -0.786  22.475   6.951  0.00  0.00             0
ATOM    873    H   1     1      -1.476  20.468   6.744  0.00  0.00             0
ATOM    874    H   1     1       1.710  15.898   6.866  0.00  0.00             0
ATOM    875   Al   1     1       5.577  13.007   1.190  0.00  0.00             0
ATOM    876   Al   1     1       2.947   8.644   1.294  0.00  0.00             0
ATOM    877   Al   1     1       2.853  14.442   1.485  0.00  0.00             0
ATOM    878   Al   1     1       5.493   9.922   1.178  0.00  0.00             0
ATOM    879   Si   1     1       1.124  14.344   4.138  0.00  0.00             0
ATOM    880   Si   1     1       3.784  10.030   3.945  0.00  0.00             0
ATOM    881   Si   1     1       3.693  15.889   4.149  0.00  0.00             0
ATOM    882   Si   1     1       6.358  11.467   4.051  0.00  0.00             0
ATOM    883    O   1     1       6.329  14.289   2.389  0.00  0.00             0
ATOM    884    O   1     1       3.949  10.029   2.351  0.00  0.00             0
ATOM    885    O   1     1       6.214  11.548   2.348  0.00  0.00             0
ATOM    886    O   1     1       3.606  15.917   2.395  0.00  0.00             0
ATOM    887    O   1     1       6.268  12.897   4.487  0.00  0.00             0
ATOM    888    O   1     1       3.589  17.367   4.685  0.00  0.00             0
ATOM    889    O   1     1       4.971  15.130   4.522  0.00  0.00             0
ATOM    890    O   1     1       2.612  10.831   4.356  0.00  0.00             0
ATOM    891    O   1     1       5.132  10.621   4.513  0.00  0.00             0
ATOM    892    O   1     1       2.351  15.174   4.579  0.00  0.00             0
ATOM    893    O   1     1       6.416   8.632   2.400  0.00  0.00             0
ATOM    894    O   1     1       3.786  13.013   2.287  0.00  0.00             0
ATOM    895    O   1     1      12.591  15.872   0.273  0.00  0.00             0
ATOM    896    O   1     1       4.913  11.537   0.179  0.00  0.00             0
ATOM    897    O   1     1       7.328  13.462   0.061  0.00  0.00             0
ATOM    898    O   1     1       4.467   8.756   0.113  0.00  0.00             0
ATOM    899    O   1     1       7.151   9.779   0.263  0.00  0.00             0
ATOM    900    O   1     1       4.566  14.390   0.209  0.00  0.00             0
ATOM    901    H   1     1       5.860  16.814   2.230  0.00  0.00             0
ATOM    902    H   1     1       3.359  12.083   2.437  0.00  0.00             0
ATOM    903    H   1     1       6.789  16.428  -0.647  0.00  0.00             0
ATOM    904    H   1     1       4.233  11.161  -0.485  0.00  0.00             0
ATOM    905    H   1     1       7.177  13.711  -0.846  0.00  0.00             0
ATOM    906    H   1     1       4.459  17.595  -0.705  0.00  0.00             0
ATOM    907    H   1     1       4.945  15.431   0.138  0.00  0.00             0
ATOM    908    H   1     1       7.303  10.623  -0.175  0.00  0.00             0
ATOM    909   Al   1     1      -0.673   9.465   8.506  0.00  0.00             0
ATOM    910   Al   1     1      -3.186   5.004   8.390  0.00  0.00             0
ATOM    911   Al   1     1      -3.300  11.006   8.558  0.00  0.00             0
ATOM    912   Al   1     1      -0.675   6.654   8.565  0.00  0.00             0
ATOM    913   Si   1     1      -5.011  10.953  11.282  0.00  0.00             0
ATOM    914   Si   1     1      -2.415   6.417  11.244  0.00  0.00             0
ATOM    915   Si   1     1      -2.492  12.404  11.227  0.00  0.00             0
ATOM    916   Si   1     1       0.153   7.859  11.274  0.00  0.00             0
ATOM    917    O   1     1       0.349  10.674   9.637  0.00  0.00             0
ATOM    918    O   1     1      -2.296   6.342   9.584  0.00  0.00             0
ATOM    919    O   1     1      -0.126   8.019   9.620  0.00  0.00             0
ATOM    920    O   1     1      -2.662  12.463   9.632  0.00  0.00             0
ATOM    921    O   1     1       0.152   9.408  11.758  0.00  0.00             0
ATOM    922    O   1     1      -2.440  13.862  11.708  0.00  0.00             0
ATOM    923    O   1     1      -1.193  11.663  11.535  0.00  0.00             0
ATOM    924    O   1     1      -3.568   7.225  11.584  0.00  0.00             0
ATOM    925    O   1     1      -1.097   7.038  11.689  0.00  0.00             0
ATOM    926    O   1     1      -3.714  11.701  11.763  0.00  0.00             0
ATOM    927    O   1     1       0.337   5.134   9.544  0.00  0.00             0
ATOM    928    O   1     1      -2.361   9.667   9.425  0.00  0.00             0
ATOM    929    O   1     1       6.409  12.348   7.344  0.00  0.00             0
ATOM    930    O   1     1      -1.303   8.087   7.401  0.00  0.00             0
ATOM    931    O   1     1       0.947   9.609   7.306  0.00  0.00             0
ATOM    932    O   1     1      -1.527   5.186   7.344  0.00  0.00             0
ATOM    933    O   1     1       1.077   6.508   7.493  0.00  0.00             0
ATOM    934    O   1     1      -1.493  10.940   7.354  0.00  0.00             0
ATOM    935    H   1     1      -0.164  13.475  10.136  0.00  0.00             0
ATOM    936    H   1     1      -2.705   8.781   9.519  0.00  0.00             0
ATOM    937    H   1     1       1.180  12.933   6.432  0.00  0.00             0
ATOM    938    H   1     1      -1.814   8.319   6.545  0.00  0.00             0
ATOM    939    H   1     1       0.844   9.722   6.294  0.00  0.00             0
ATOM    940    H   1     1      -1.300  13.579   6.673  0.00  0.00             0
ATOM    941    H   1     1      -0.852  11.816   7.435  0.00  0.00             0
ATOM    942    H   1     1       1.226   7.348   7.018  0.00  0.00             0
ATOM    943   Al   1     1       5.381   4.007   1.326  0.00  0.00             0
ATOM    944   Al   1     1       2.763  -0.435   1.333  0.00  0.00             0
ATOM    945   Al   1     1       2.809   5.697   1.133  0.00  0.00             0
ATOM    946   Al   1     1       5.318   1.184   1.123  0.00  0.00             0
ATOM    947   Si   1     1       1.295   5.439   4.029  0.00  0.00             0
ATOM    948   Si   1     1       3.706   0.908   4.024  0.00  0.00             0
ATOM    949   Si   1     1       3.825   6.965   3.795  0.00  0.00             0
ATOM    950   Si   1     1       6.162   2.412   4.046  0.00  0.00             0
ATOM    951    O   1     1       6.555   5.224   2.407  0.00  0.00             0
ATOM    952    O   1     1       3.816   0.690   2.439  0.00  0.00             0
ATOM    953    O   1     1       5.988   2.477   2.451  0.00  0.00             0
ATOM    954    O   1     1       3.599   7.044   2.236  0.00  0.00             0
ATOM    955    O   1     1       6.201   3.955   4.595  0.00  0.00             0
ATOM    956    O   1     1       3.754   8.480   4.263  0.00  0.00             0
ATOM    957    O   1     1       5.189   6.338   4.262  0.00  0.00             0
ATOM    958    O   1     1       2.361   1.702   4.256  0.00  0.00             0
ATOM    959    O   1     1       4.960   1.560   4.507  0.00  0.00             0
ATOM    960    O   1     1       2.565   6.230   4.425  0.00  0.00             0
ATOM    961    O   1     1       6.362  -0.344   2.289  0.00  0.00             0
ATOM    962    O   1     1       3.916   4.210   2.572  0.00  0.00             0
ATOM    963    O   1     1      12.535   7.121   0.069  0.00  0.00             0
ATOM    964    O   1     1       4.556   2.721   0.252  0.00  0.00             0
ATOM    965    O   1     1       7.045   4.101   0.081  0.00  0.00             0
ATOM    966    O   1     1       4.437  -0.277   0.216  0.00  0.00             0
ATOM    967    O   1     1       6.907   1.156   0.223  0.00  0.00             0
ATOM    968    O   1     1       4.486   5.467   0.385  0.00  0.00             0
ATOM    969    H   1     1       6.438   8.192   3.346  0.00  0.00             0
ATOM    970    H   1     1       3.339   3.460   2.819  0.00  0.00             0
ATOM    971    H   1     1       7.400   7.024  -0.835  0.00  0.00             0
ATOM    972    H   1     1       4.006   3.224  -0.372  0.00  0.00             0
ATOM    973    H   1     1       7.553   3.301   0.195  0.00  0.00             0
ATOM    974    H   1     1       4.616   8.032  -0.528  0.00  0.00             0
ATOM    975    H   1     1       5.212   5.864   0.046  0.00  0.00             0
ATOM    976    H   1     1       7.113   1.402  -0.714  0.00  0.00             0
END
