# Supplementary material for: Competing Nuclear Quantum Effects and Hydrogen-Bond Jumps in Hydrated Kaolinite
Source: J Phys Chem Lett. 2023 Feb 6;14(6):1542–7. doi: 10.1021/acs.jpclett.2c03896 (PMC9940297; doi:10.1021/acs.jpclett.2c03896)
Supplement: Supplementary file 1 — jz2c03896_si_001.zip [file jz2c03896_si_001.zip › Clay_NQEs_HBond_Jumps_SI/silica-surface/QM/prod-4/init.27.pdb]

TITLE     Step:     2000000  Bead:      27 positions{angstrom}  cell{angstrom}
CRYST1   10.307   17.884   76.812  91.93 105.05  89.80 P 1           1
ATOM      1   Al   1     1     -19.158  -0.661  42.793  0.00  0.00             0
ATOM      2   Al   1     1     -16.540   3.860  42.771  0.00  0.00             0
ATOM      3   Al   1     1     -16.646  -2.230  42.806  0.00  0.00             0
ATOM      4   Al   1     1     -19.112   2.247  42.897  0.00  0.00             0
ATOM      5   Si   1     1     -14.763  -2.001  39.984  0.00  0.00             0
ATOM      6   Si   1     1     -17.369   2.631  40.003  0.00  0.00             0
ATOM      7   Si   1     1     -17.314  -3.489  39.923  0.00  0.00             0
ATOM      8   Si   1     1     -19.864   1.084  40.068  0.00  0.00             0
ATOM      9    O   1     1     -20.024  -1.840  41.640  0.00  0.00             0
ATOM     10    O   1     1     -17.441   2.709  41.686  0.00  0.00             0
ATOM     11    O   1     1     -19.696   1.063  41.639  0.00  0.00             0
ATOM     12    O   1     1     -17.160  -3.658  41.475  0.00  0.00             0
ATOM     13    O   1     1     -19.622  -0.403  39.577  0.00  0.00             0
ATOM     14    O   1     1     -17.338  -4.982  39.436  0.00  0.00             0
ATOM     15    O   1     1     -18.670  -2.764  39.740  0.00  0.00             0
ATOM     16    O   1     1     -16.136   1.755  39.665  0.00  0.00             0
ATOM     17    O   1     1     -18.698   1.941  39.535  0.00  0.00             0
ATOM     18    O   1     1     -16.111  -2.680  39.468  0.00  0.00             0
ATOM     19    O   1     1     -20.202   3.922  41.680  0.00  0.00             0
ATOM     20    O   1     1     -17.523  -0.870  41.622  0.00  0.00             0
ATOM     21    O   1     1     -16.084  -3.665  43.857  0.00  0.00             0
ATOM     22    O   1     1     -18.305   0.790  43.864  0.00  0.00             0
ATOM     23    O   1     1     -20.769  -0.560  43.813  0.00  0.00             0
ATOM     24    O   1     1     -18.281   3.802  43.823  0.00  0.00             0
ATOM     25    O   1     1     -20.740   2.377  43.814  0.00  0.00             0
ATOM     26    O   1     1     -18.337  -2.093  43.831  0.00  0.00             0
ATOM     27    H   1     1     -19.524  -4.198  41.432  0.00  0.00             0
ATOM     28    H   1     1     -17.224  -0.735  40.788  0.00  0.00             0
ATOM     29    H   1     1     -20.016  -3.313  44.020  0.00  0.00             0
ATOM     30    H   1     1     -17.223   0.504  43.830  0.00  0.00             0
ATOM     31    H   1     1     -20.913  -0.512  44.833  0.00  0.00             0
ATOM     32    H   1     1     -18.919  -4.983  44.570  0.00  0.00             0
ATOM     33    H   1     1     -18.186  -2.593  44.781  0.00  0.00             0
ATOM     34    H   1     1     -21.003   1.352  43.488  0.00  0.00             0
ATOM     35   Al   1     1     -17.014   6.044  50.083  0.00  0.00             0
ATOM     36   Al   1     1     -14.297  10.568  49.998  0.00  0.00             0
ATOM     37   Al   1     1     -14.372   4.580  50.158  0.00  0.00             0
ATOM     38   Al   1     1     -16.966   9.086  50.176  0.00  0.00             0
ATOM     39   Si   1     1     -12.595   4.729  47.329  0.00  0.00             0
ATOM     40   Si   1     1     -15.035   9.206  47.257  0.00  0.00             0
ATOM     41   Si   1     1     -15.104   3.304  47.327  0.00  0.00             0
ATOM     42   Si   1     1     -17.589   7.665  47.210  0.00  0.00             0
ATOM     43    O   1     1     -17.774   4.778  48.982  0.00  0.00             0
ATOM     44    O   1     1     -15.218   9.192  48.822  0.00  0.00             0
ATOM     45    O   1     1     -17.367   7.706  48.896  0.00  0.00             0
ATOM     46    O   1     1     -14.932   3.072  48.986  0.00  0.00             0
ATOM     47    O   1     1     -17.681   6.152  46.906  0.00  0.00             0
ATOM     48    O   1     1     -15.100   1.927  46.722  0.00  0.00             0
ATOM     49    O   1     1     -16.523   3.842  46.997  0.00  0.00             0
ATOM     50    O   1     1     -13.748   8.361  46.983  0.00  0.00             0
ATOM     51    O   1     1     -16.153   8.354  46.680  0.00  0.00             0
ATOM     52    O   1     1     -13.935   4.104  46.822  0.00  0.00             0
ATOM     53    O   1     1     -17.603  10.448  49.027  0.00  0.00             0
ATOM     54    O   1     1     -15.328   5.868  49.102  0.00  0.00             0
ATOM     55    O   1     1     -13.749   3.133  51.278  0.00  0.00             0
ATOM     56    O   1     1     -16.300   7.616  51.221  0.00  0.00             0
ATOM     57    O   1     1     -18.648   6.050  51.081  0.00  0.00             0
ATOM     58    O   1     1     -16.019  10.403  51.109  0.00  0.00             0
ATOM     59    O   1     1     -18.785   9.200  51.125  0.00  0.00             0
ATOM     60    O   1     1     -16.100   4.769  51.370  0.00  0.00             0
ATOM     61    H   1     1     -17.390   2.380  48.718  0.00  0.00             0
ATOM     62    H   1     1     -14.838   6.771  48.794  0.00  0.00             0
ATOM     63    H   1     1     -18.702   3.019  52.189  0.00  0.00             0
ATOM     64    H   1     1     -16.112   7.708  52.166  0.00  0.00             0
ATOM     65    H   1     1     -19.185   6.720  51.342  0.00  0.00             0
ATOM     66    H   1     1     -16.322   2.213  51.469  0.00  0.00             0
ATOM     67    H   1     1     -16.772   4.532  51.906  0.00  0.00             0
ATOM     68    H   1     1     -19.413   8.528  51.193  0.00  0.00             0
ATOM     69   Al   1     1     -19.176   8.466  42.891  0.00  0.00             0
ATOM     70   Al   1     1     -16.563  12.828  42.751  0.00  0.00             0
ATOM     71   Al   1     1     -16.547   6.933  42.911  0.00  0.00             0
ATOM     72   Al   1     1     -19.124  11.322  42.672  0.00  0.00             0
ATOM     73   Si   1     1     -14.803   7.037  39.946  0.00  0.00             0
ATOM     74   Si   1     1     -17.354  11.491  39.920  0.00  0.00             0
ATOM     75   Si   1     1     -17.351   5.555  40.159  0.00  0.00             0
ATOM     76   Si   1     1     -19.920   9.863  40.038  0.00  0.00             0
ATOM     77    O   1     1     -20.142   7.053  41.758  0.00  0.00             0
ATOM     78    O   1     1     -17.471  11.533  41.573  0.00  0.00             0
ATOM     79    O   1     1     -19.745   9.780  41.612  0.00  0.00             0
ATOM     80    O   1     1     -17.159   5.501  41.692  0.00  0.00             0
ATOM     81    O   1     1     -19.914   8.357  39.604  0.00  0.00             0
ATOM     82    O   1     1     -17.273   4.131  39.582  0.00  0.00             0
ATOM     83    O   1     1     -18.730   6.091  39.809  0.00  0.00             0
ATOM     84    O   1     1     -16.065  10.597  39.622  0.00  0.00             0
ATOM     85    O   1     1     -18.673  10.764  39.493  0.00  0.00             0
ATOM     86    O   1     1     -16.150   6.381  39.621  0.00  0.00             0
ATOM     87    O   1     1     -20.079  12.829  41.710  0.00  0.00             0
ATOM     88    O   1     1     -17.559   8.212  41.795  0.00  0.00             0
ATOM     89    O   1     1     -15.850   5.458  43.946  0.00  0.00             0
ATOM     90    O   1     1     -18.495   9.949  44.002  0.00  0.00             0
ATOM     91    O   1     1     -20.743   8.256  43.925  0.00  0.00             0
ATOM     92    O   1     1     -18.250  12.633  43.796  0.00  0.00             0
ATOM     93    O   1     1     -20.749  11.578  43.918  0.00  0.00             0
ATOM     94    O   1     1     -18.196   7.026  44.036  0.00  0.00             0
ATOM     95    H   1     1     -19.478   4.569  42.025  0.00  0.00             0
ATOM     96    H   1     1     -16.970   8.681  41.243  0.00  0.00             0
ATOM     97    H   1     1     -20.765   5.141  44.671  0.00  0.00             0
ATOM     98    H   1     1     -17.775  10.364  44.598  0.00  0.00             0
ATOM     99    H   1     1     -21.146   8.093  44.844  0.00  0.00             0
ATOM    100    H   1     1     -18.653   3.664  44.718  0.00  0.00             0
ATOM    101    H   1     1     -18.913   6.596  44.563  0.00  0.00             0
ATOM    102    H   1     1     -20.744  10.873  44.630  0.00  0.00             0
ATOM    103   Al   1     1     -16.941  14.915  50.001  0.00  0.00             0
ATOM    104   Al   1     1     -14.213  19.611  49.959  0.00  0.00             0
ATOM    105   Al   1     1     -14.404  13.491  49.989  0.00  0.00             0
ATOM    106   Al   1     1     -16.798  18.032  49.965  0.00  0.00             0
ATOM    107   Si   1     1     -12.607  13.700  47.253  0.00  0.00             0
ATOM    108   Si   1     1     -14.966  18.282  47.145  0.00  0.00             0
ATOM    109   Si   1     1     -15.109  12.147  47.082  0.00  0.00             0
ATOM    110   Si   1     1     -17.490  16.685  47.273  0.00  0.00             0
ATOM    111    O   1     1     -17.851  13.846  48.668  0.00  0.00             0
ATOM    112    O   1     1     -15.119  18.226  48.749  0.00  0.00             0
ATOM    113    O   1     1     -17.198  16.614  48.818  0.00  0.00             0
ATOM    114    O   1     1     -15.032  12.060  48.757  0.00  0.00             0
ATOM    115    O   1     1     -17.652  15.296  46.619  0.00  0.00             0
ATOM    116    O   1     1     -15.048  10.680  46.735  0.00  0.00             0
ATOM    117    O   1     1     -16.415  12.970  46.775  0.00  0.00             0
ATOM    118    O   1     1     -13.689  17.463  46.922  0.00  0.00             0
ATOM    119    O   1     1     -16.304  17.473  46.695  0.00  0.00             0
ATOM    120    O   1     1     -13.867  12.966  46.672  0.00  0.00             0
ATOM    121    O   1     1     -17.783  19.423  48.902  0.00  0.00             0
ATOM    122    O   1     1     -15.138  14.944  48.789  0.00  0.00             0
ATOM    123    O   1     1     -13.559  12.030  50.961  0.00  0.00             0
ATOM    124    O   1     1     -16.265  16.442  51.291  0.00  0.00             0
ATOM    125    O   1     1     -18.566  14.958  50.912  0.00  0.00             0
ATOM    126    O   1     1     -15.855  19.349  50.902  0.00  0.00             0
ATOM    127    O   1     1     -18.384  18.081  51.097  0.00  0.00             0
ATOM    128    O   1     1     -15.977  13.447  50.950  0.00  0.00             0
ATOM    129    H   1     1     -17.069  11.240  48.770  0.00  0.00             0
ATOM    130    H   1     1     -14.656  15.760  48.705  0.00  0.00             0
ATOM    131    H   1     1     -18.798  12.095  51.926  0.00  0.00             0
ATOM    132    H   1     1     -16.633  16.874  52.133  0.00  0.00             0
ATOM    133    H   1     1     -19.279  15.232  51.376  0.00  0.00             0
ATOM    134    H   1     1     -15.652  10.743  51.992  0.00  0.00             0
ATOM    135    H   1     1     -16.452  12.701  51.342  0.00  0.00             0
ATOM    136    H   1     1     -18.916  17.192  51.120  0.00  0.00             0
ATOM    137   Al   1     1     -14.128  -0.733  42.817  0.00  0.00             0
ATOM    138   Al   1     1     -11.673   3.875  42.831  0.00  0.00             0
ATOM    139   Al   1     1     -11.479  -1.956  42.732  0.00  0.00             0
ATOM    140   Al   1     1     -14.177   2.456  42.855  0.00  0.00             0
ATOM    141   Si   1     1      -9.609  -1.915  40.055  0.00  0.00             0
ATOM    142   Si   1     1     -12.179   2.388  40.197  0.00  0.00             0
ATOM    143   Si   1     1     -12.099  -3.471  39.919  0.00  0.00             0
ATOM    144   Si   1     1     -14.772   1.049  39.962  0.00  0.00             0
ATOM    145    O   1     1     -14.989  -1.991  41.545  0.00  0.00             0
ATOM    146    O   1     1     -12.381   2.464  41.750  0.00  0.00             0
ATOM    147    O   1     1     -14.682   1.037  41.580  0.00  0.00             0
ATOM    148    O   1     1     -11.949  -3.387  41.563  0.00  0.00             0
ATOM    149    O   1     1     -14.729  -0.501  39.527  0.00  0.00             0
ATOM    150    O   1     1     -12.086  -4.954  39.358  0.00  0.00             0
ATOM    151    O   1     1     -13.468  -2.865  39.701  0.00  0.00             0
ATOM    152    O   1     1     -10.974   1.593  39.726  0.00  0.00             0
ATOM    153    O   1     1     -13.506   1.790  39.565  0.00  0.00             0
ATOM    154    O   1     1     -10.930  -2.536  39.530  0.00  0.00             0
ATOM    155    O   1     1     -14.871   3.806  41.795  0.00  0.00             0
ATOM    156    O   1     1     -12.406  -0.613  41.811  0.00  0.00             0
ATOM    157    O   1     1     -20.987  -3.459  43.818  0.00  0.00             0
ATOM    158    O   1     1     -13.622   0.858  43.915  0.00  0.00             0
ATOM    159    O   1     1     -15.746  -0.950  43.856  0.00  0.00             0
ATOM    160    O   1     1     -13.221   3.709  43.909  0.00  0.00             0
ATOM    161    O   1     1     -15.861   2.572  43.852  0.00  0.00             0
ATOM    162    O   1     1     -13.092  -1.981  43.775  0.00  0.00             0
ATOM    163    H   1     1     -14.363  -4.187  41.990  0.00  0.00             0
ATOM    164    H   1     1     -12.344   0.233  41.311  0.00  0.00             0
ATOM    165    H   1     1     -15.798  -3.927  44.748  0.00  0.00             0
ATOM    166    H   1     1     -12.900   1.270  44.531  0.00  0.00             0
ATOM    167    H   1     1     -15.963  -0.561  44.680  0.00  0.00             0
ATOM    168    H   1     1     -13.100  -5.316  44.820  0.00  0.00             0
ATOM    169    H   1     1     -13.393  -2.752  44.412  0.00  0.00             0
ATOM    170    H   1     1     -16.240   2.228  44.590  0.00  0.00             0
ATOM    171   Al   1     1     -11.782   6.051  50.056  0.00  0.00             0
ATOM    172   Al   1     1      -9.257  10.683  49.821  0.00  0.00             0
ATOM    173   Al   1     1      -9.153   4.630  50.044  0.00  0.00             0
ATOM    174   Al   1     1     -11.732   9.118  50.063  0.00  0.00             0
ATOM    175   Si   1     1      -7.446   4.700  47.377  0.00  0.00             0
ATOM    176   Si   1     1      -9.905   9.207  47.127  0.00  0.00             0
ATOM    177   Si   1     1     -10.003   3.193  47.290  0.00  0.00             0
ATOM    178   Si   1     1     -12.449   7.643  47.218  0.00  0.00             0
ATOM    179    O   1     1     -12.811   4.887  48.988  0.00  0.00             0
ATOM    180    O   1     1     -10.044   9.426  48.819  0.00  0.00             0
ATOM    181    O   1     1     -12.126   7.605  48.824  0.00  0.00             0
ATOM    182    O   1     1      -9.847   3.093  49.020  0.00  0.00             0
ATOM    183    O   1     1     -12.353   6.109  46.762  0.00  0.00             0
ATOM    184    O   1     1      -9.911   1.740  46.782  0.00  0.00             0
ATOM    185    O   1     1     -11.279   3.889  47.027  0.00  0.00             0
ATOM    186    O   1     1      -8.559   8.453  46.872  0.00  0.00             0
ATOM    187    O   1     1     -11.195   8.413  46.619  0.00  0.00             0
ATOM    188    O   1     1      -8.751   3.931  46.890  0.00  0.00             0
ATOM    189    O   1     1     -12.647  10.355  48.873  0.00  0.00             0
ATOM    190    O   1     1     -10.002   5.791  48.924  0.00  0.00             0
ATOM    191    O   1     1     -18.746   3.070  51.195  0.00  0.00             0
ATOM    192    O   1     1     -10.905   7.643  51.056  0.00  0.00             0
ATOM    193    O   1     1     -13.534   5.834  51.272  0.00  0.00             0
ATOM    194    O   1     1     -10.886  10.744  50.961  0.00  0.00             0
ATOM    195    O   1     1     -13.339   9.166  51.134  0.00  0.00             0
ATOM    196    O   1     1     -10.846   4.674  51.029  0.00  0.00             0
ATOM    197    H   1     1     -12.048   2.288  49.585  0.00  0.00             0
ATOM    198    H   1     1      -9.914   6.326  48.132  0.00  0.00             0
ATOM    199    H   1     1     -13.949   3.434  52.156  0.00  0.00             0
ATOM    200    H   1     1     -11.206   7.680  52.103  0.00  0.00             0
ATOM    201    H   1     1     -14.151   6.205  51.995  0.00  0.00             0
ATOM    202    H   1     1     -11.711   1.919  52.018  0.00  0.00             0
ATOM    203    H   1     1     -10.982   3.632  50.970  0.00  0.00             0
ATOM    204    H   1     1     -13.987   8.439  51.306  0.00  0.00             0
ATOM    205   Al   1     1     -14.020   8.424  42.650  0.00  0.00             0
ATOM    206   Al   1     1     -11.421  12.953  42.727  0.00  0.00             0
ATOM    207   Al   1     1     -11.437   6.960  42.897  0.00  0.00             0
ATOM    208   Al   1     1     -13.835  11.347  42.848  0.00  0.00             0
ATOM    209   Si   1     1      -9.658   6.934  40.159  0.00  0.00             0
ATOM    210   Si   1     1     -12.219  11.553  39.988  0.00  0.00             0
ATOM    211   Si   1     1     -12.301   5.330  40.102  0.00  0.00             0
ATOM    212   Si   1     1     -14.731  10.002  39.935  0.00  0.00             0
ATOM    213    O   1     1     -15.023   7.225  41.621  0.00  0.00             0
ATOM    214    O   1     1     -12.361  11.733  41.591  0.00  0.00             0
ATOM    215    O   1     1     -14.511   9.983  41.563  0.00  0.00             0
ATOM    216    O   1     1     -12.293   5.192  41.731  0.00  0.00             0
ATOM    217    O   1     1     -14.595   8.504  39.489  0.00  0.00             0
ATOM    218    O   1     1     -12.054   3.938  39.572  0.00  0.00             0
ATOM    219    O   1     1     -13.686   5.973  39.733  0.00  0.00             0
ATOM    220    O   1     1     -11.012  10.560  39.807  0.00  0.00             0
ATOM    221    O   1     1     -13.520  10.828  39.374  0.00  0.00             0
ATOM    222    O   1     1     -10.991   6.229  39.721  0.00  0.00             0
ATOM    223    O   1     1     -14.823  12.817  41.753  0.00  0.00             0
ATOM    224    O   1     1     -12.239   8.325  41.807  0.00  0.00             0
ATOM    225    O   1     1     -21.191   5.424  43.887  0.00  0.00             0
ATOM    226    O   1     1     -13.241   9.797  43.831  0.00  0.00             0
ATOM    227    O   1     1     -15.538   8.380  43.904  0.00  0.00             0
ATOM    228    O   1     1     -12.939  12.721  43.837  0.00  0.00             0
ATOM    229    O   1     1     -15.646  11.457  43.810  0.00  0.00             0
ATOM    230    O   1     1     -13.117   6.971  43.852  0.00  0.00             0
ATOM    231    H   1     1     -14.404   4.448  41.400  0.00  0.00             0
ATOM    232    H   1     1     -11.938   9.259  41.629  0.00  0.00             0
ATOM    233    H   1     1     -15.548   4.922  44.690  0.00  0.00             0
ATOM    234    H   1     1     -12.357   9.424  44.234  0.00  0.00             0
ATOM    235    H   1     1     -15.704   8.157  44.843  0.00  0.00             0
ATOM    236    H   1     1     -13.691   4.015  44.539  0.00  0.00             0
ATOM    237    H   1     1     -13.842   6.396  44.070  0.00  0.00             0
ATOM    238    H   1     1     -16.136  10.522  43.812  0.00  0.00             0
ATOM    239   Al   1     1     -11.753  14.988  50.061  0.00  0.00             0
ATOM    240   Al   1     1      -9.112  19.576  50.078  0.00  0.00             0
ATOM    241   Al   1     1      -9.140  13.638  49.784  0.00  0.00             0
ATOM    242   Al   1     1     -11.787  17.954  50.143  0.00  0.00             0
ATOM    243   Si   1     1      -7.424  13.724  47.020  0.00  0.00             0
ATOM    244   Si   1     1      -9.940  18.106  47.425  0.00  0.00             0
ATOM    245   Si   1     1      -9.906  12.172  46.990  0.00  0.00             0
ATOM    246   Si   1     1     -12.382  16.652  47.298  0.00  0.00             0
ATOM    247    O   1     1     -12.653  13.648  48.855  0.00  0.00             0
ATOM    248    O   1     1     -10.128  18.290  48.991  0.00  0.00             0
ATOM    249    O   1     1     -12.300  16.660  48.886  0.00  0.00             0
ATOM    250    O   1     1      -9.698  12.163  48.632  0.00  0.00             0
ATOM    251    O   1     1     -12.429  15.202  46.770  0.00  0.00             0
ATOM    252    O   1     1      -9.986  10.746  46.431  0.00  0.00             0
ATOM    253    O   1     1     -11.361  12.818  46.817  0.00  0.00             0
ATOM    254    O   1     1      -8.526  17.334  47.185  0.00  0.00             0
ATOM    255    O   1     1     -11.156  17.375  46.808  0.00  0.00             0
ATOM    256    O   1     1      -8.777  13.101  46.513  0.00  0.00             0
ATOM    257    O   1     1     -12.584  19.481  49.166  0.00  0.00             0
ATOM    258    O   1     1     -10.147  15.026  48.677  0.00  0.00             0
ATOM    259    O   1     1     -18.877  12.134  50.914  0.00  0.00             0
ATOM    260    O   1     1     -11.103  16.526  51.256  0.00  0.00             0
ATOM    261    O   1     1     -13.295  14.810  51.039  0.00  0.00             0
ATOM    262    O   1     1     -10.880  19.462  51.283  0.00  0.00             0
ATOM    263    O   1     1     -13.385  17.968  50.959  0.00  0.00             0
ATOM    264    O   1     1     -10.795  13.693  50.975  0.00  0.00             0
ATOM    265    H   1     1     -12.031  11.020  48.463  0.00  0.00             0
ATOM    266    H   1     1     -10.119  15.448  47.818  0.00  0.00             0
ATOM    267    H   1     1     -13.385  12.742  51.647  0.00  0.00             0
ATOM    268    H   1     1     -10.967  16.540  52.056  0.00  0.00             0
ATOM    269    H   1     1     -13.823  15.326  51.711  0.00  0.00             0
ATOM    270    H   1     1     -11.497  11.179  51.617  0.00  0.00             0
ATOM    271    H   1     1     -11.065  12.901  51.343  0.00  0.00             0
ATOM    272    H   1     1     -14.265  17.712  51.392  0.00  0.00             0
ATOM    273    O   1     1     -21.409   7.326  36.735  0.00  0.00             0
ATOM    274    H   1     1     -20.318   7.136  36.644  0.00  0.00             0
ATOM    275    H   1     1     -11.441   6.963  37.540  0.00  0.00             0
ATOM    276    O   1     1       3.713 -23.265  36.633  0.00  0.00             0
ATOM    277    H   1     1       4.692 -22.878  36.391  0.00  0.00             0
ATOM    278    H   1     1      13.892 -23.054  37.627  0.00  0.00             0
ATOM    279    O   1     1      27.814  27.906  30.825  0.00  0.00             0
ATOM    280    H   1     1      17.132  28.713  30.147  0.00  0.00             0
ATOM    281    H   1     1      28.390  27.422  30.165  0.00  0.00             0
ATOM    282    O   1     1       9.363  24.242  31.079  0.00  0.00             0
ATOM    283    H   1     1       9.191  23.319  30.911  0.00  0.00             0
ATOM    284    H   1     1      19.707  24.517  30.126  0.00  0.00             0
ATOM    285    O   1     1     -39.563  -6.630  33.101  0.00  0.00             0
ATOM    286    H   1     1     -40.417  -6.075  32.697  0.00  0.00             0
ATOM    287    H   1     1     -29.045  -6.064  33.796  0.00  0.00             0
ATOM    288    O   1     1      18.716 -13.796  29.282  0.00  0.00             0
ATOM    289    H   1     1      18.538 -14.297  29.995  0.00  0.00             0
ATOM    290    H   1     1      28.345 -13.168  29.228  0.00  0.00             0
ATOM    291    O   1     1       1.797  50.416  20.692  0.00  0.00             0
ATOM    292    H   1     1       1.468  50.491  19.814  0.00  0.00             0
ATOM    293    H   1     1       2.025  51.442  21.015  0.00  0.00             0
ATOM    294    O   1     1     -29.490  -1.384  14.857  0.00  0.00             0
ATOM    295    H   1     1     -30.040  -0.919  15.506  0.00  0.00             0
ATOM    296    H   1     1     -30.007  -2.319  14.574  0.00  0.00             0
ATOM    297    O   1     1     -24.045  12.420  33.046  0.00  0.00             0
ATOM    298    H   1     1     -24.753  11.897  32.690  0.00  0.00             0
ATOM    299    H   1     1     -24.544  12.977  33.718  0.00  0.00             0
ATOM    300    O   1     1      43.465  28.437  28.866  0.00  0.00             0
ATOM    301    H   1     1      44.150  27.946  29.435  0.00  0.00             0
ATOM    302    H   1     1      43.174  27.576  28.422  0.00  0.00             0
ATOM    303    O   1     1       2.298  -9.831  36.410  0.00  0.00             0
ATOM    304    H   1     1       3.212  -9.333  36.222  0.00  0.00             0
ATOM    305    H   1     1       1.611  -9.510  35.794  0.00  0.00             0
ATOM    306    O   1     1     -15.425   1.897  30.053  0.00  0.00             0
ATOM    307    H   1     1     -15.096   1.240  29.510  0.00  0.00             0
ATOM    308    H   1     1     -16.334   2.148  29.672  0.00  0.00             0
ATOM    309    O   1     1      16.627 -20.253  14.592  0.00  0.00             0
ATOM    310    H   1     1      17.356 -19.806  14.716  0.00  0.00             0
ATOM    311    H   1     1      15.991 -19.617  14.549  0.00  0.00             0
ATOM    312    O   1     1      31.327  13.197  24.598  0.00  0.00             0
ATOM    313    H   1     1      31.640  13.717  25.256  0.00  0.00             0
ATOM    314    H   1     1      31.906  12.282  24.572  0.00  0.00             0
ATOM    315    O   1     1     -19.069  22.405  33.991  0.00  0.00             0
ATOM    316    H   1     1     -19.238  23.190  33.486  0.00  0.00             0
ATOM    317    H   1     1     -18.538  22.643  34.683  0.00  0.00             0
ATOM    318    O   1     1       7.048  23.299  33.348  0.00  0.00             0
ATOM    319    H   1     1       7.241  22.486  33.959  0.00  0.00             0
ATOM    320    H   1     1       7.463  23.973  33.707  0.00  0.00             0
ATOM    321    O   1     1      46.387  15.864  31.228  0.00  0.00             0
ATOM    322    H   1     1      46.876  15.776  32.087  0.00  0.00             0
ATOM    323    H   1     1      46.316  15.123  31.207  0.00  0.00             0
ATOM    324    O   1     1      11.861  -2.281  34.105  0.00  0.00             0
ATOM    325    H   1     1      11.444  -1.814  34.795  0.00  0.00             0
ATOM    326    H   1     1      11.137  -2.207  33.555  0.00  0.00             0
ATOM    327    O   1     1      -8.397  17.294  21.496  0.00  0.00             0
ATOM    328    H   1     1      -8.039  18.166  21.107  0.00  0.00             0
ATOM    329    H   1     1       2.376  -0.798  22.268  0.00  0.00             0
ATOM    330    O   1     1      -0.178  39.299  25.381  0.00  0.00             0
ATOM    331    H   1     1      -0.706  38.825  24.556  0.00  0.00             0
ATOM    332    H   1     1      10.134  38.696  25.993  0.00  0.00             0
ATOM    333    O   1     1      16.896   1.247  22.946  0.00  0.00             0
ATOM    334    H   1     1       7.454   1.727  23.013  0.00  0.00             0
ATOM    335    H   1     1      16.884   0.675  23.737  0.00  0.00             0
ATOM    336    O   1     1      -7.219   8.517  17.778  0.00  0.00             0
ATOM    337    H   1     1      -7.025   7.606  18.121  0.00  0.00             0
ATOM    338    H   1     1       3.400   9.105  18.445  0.00  0.00             0
ATOM    339    O   1     1      15.364  40.310  17.810  0.00  0.00             0
ATOM    340    H   1     1       4.490  41.022  18.122  0.00  0.00             0
ATOM    341    H   1     1      16.083  40.704  17.164  0.00  0.00             0
ATOM    342    O   1     1       4.731  58.761  25.286  0.00  0.00             0
ATOM    343    H   1     1       4.568  57.900  25.124  0.00  0.00             0
ATOM    344    H   1     1      15.949  58.743  25.525  0.00  0.00             0
ATOM    345    O   1     1      35.241 -22.515  30.293  0.00  0.00             0
ATOM    346    H   1     1      35.066 -23.190  31.070  0.00  0.00             0
ATOM    347    H   1     1      34.856 -40.659  29.419  0.00  0.00             0
ATOM    348    O   1     1      54.849   0.786  35.887  0.00  0.00             0
ATOM    349    H   1     1      55.639   1.243  35.634  0.00  0.00             0
ATOM    350    H   1     1      55.023   0.025  35.562  0.00  0.00             0
ATOM    351    O   1     1      37.488 -22.056  27.014  0.00  0.00             0
ATOM    352    H   1     1      38.250 -21.318  27.038  0.00  0.00             0
ATOM    353    H   1     1      36.739 -21.788  26.567  0.00  0.00             0
ATOM    354    O   1     1      11.258  -0.287  25.362  0.00  0.00             0
ATOM    355    H   1     1      11.569  -1.221  25.297  0.00  0.00             0
ATOM    356    H   1     1      10.427  -0.269  24.644  0.00  0.00             0
ATOM    357    O   1     1      -1.065  -6.249  20.473  0.00  0.00             0
ATOM    358    H   1     1      -0.879  -5.352  20.921  0.00  0.00             0
ATOM    359    H   1     1      -1.168  -6.939  21.281  0.00  0.00             0
ATOM    360    O   1     1      -4.377  22.801  13.858  0.00  0.00             0
ATOM    361    H   1     1      -4.819  21.970  14.072  0.00  0.00             0
ATOM    362    H   1     1      -3.745  22.625  13.127  0.00  0.00             0
ATOM    363    O   1     1      52.215 -18.013  17.322  0.00  0.00             0
ATOM    364    H   1     1      52.821 -17.376  16.856  0.00  0.00             0
ATOM    365    H   1     1      52.586 -36.736  17.672  0.00  0.00             0
ATOM    366    O   1     1      24.859  -8.435  29.994  0.00  0.00             0
ATOM    367    H   1     1      25.649  -8.377  30.101  0.00  0.00             0
ATOM    368    H   1     1      24.687  -9.379  30.405  0.00  0.00             0
ATOM    369    O   1     1      24.375 -22.488  23.837  0.00  0.00             0
ATOM    370    H   1     1      24.608 -22.256  22.947  0.00  0.00             0
ATOM    371    H   1     1      24.087 -23.350  23.515  0.00  0.00             0
ATOM    372    O   1     1      28.213 -37.760  22.688  0.00  0.00             0
ATOM    373    H   1     1      28.189 -37.640  21.698  0.00  0.00             0
ATOM    374    H   1     1      28.836 -38.534  22.860  0.00  0.00             0
ATOM    375    O   1     1     -23.200  37.505  15.029  0.00  0.00             0
ATOM    376    H   1     1     -22.566  37.982  14.812  0.00  0.00             0
ATOM    377    H   1     1     -22.846  36.803  14.538  0.00  0.00             0
ATOM    378    O   1     1       9.148 -39.468  16.266  0.00  0.00             0
ATOM    379    H   1     1       9.845 -39.811  16.897  0.00  0.00             0
ATOM    380    H   1     1       9.472 -39.884  15.390  0.00  0.00             0
ATOM    381    O   1     1     -12.498  -9.423  32.807  0.00  0.00             0
ATOM    382    H   1     1     -12.342 -10.079  32.033  0.00  0.00             0
ATOM    383    H   1     1      -2.609  -8.914  32.228  0.00  0.00             0
ATOM    384    O   1     1      29.683 -13.743  15.425  0.00  0.00             0
ATOM    385    H   1     1      30.578 -14.118  15.488  0.00  0.00             0
ATOM    386    H   1     1      40.256 -13.012  15.948  0.00  0.00             0
ATOM    387    O   1     1      16.164   9.794  21.768  0.00  0.00             0
ATOM    388    H   1     1       6.291  10.168  20.964  0.00  0.00             0
ATOM    389    H   1     1      16.244  10.316  22.637  0.00  0.00             0
ATOM    390    O   1     1      32.228  24.636  32.517  0.00  0.00             0
ATOM    391    H   1     1      31.376  24.485  32.037  0.00  0.00             0
ATOM    392    H   1     1      42.479  25.533  32.861  0.00  0.00             0
ATOM    393    O   1     1     -34.067  -9.282  24.458  0.00  0.00             0
ATOM    394    H   1     1     -33.724  -9.209  25.327  0.00  0.00             0
ATOM    395    H   1     1     -24.678  -9.051  24.624  0.00  0.00             0
ATOM    396    O   1     1     -23.177  10.261  14.791  0.00  0.00             0
ATOM    397    H   1     1     -23.662  11.104  14.815  0.00  0.00             0
ATOM    398    H   1     1     -11.954  10.373  14.938  0.00  0.00             0
ATOM    399    O   1     1      21.391 -32.481  29.205  0.00  0.00             0
ATOM    400    H   1     1      20.547 -32.133  29.134  0.00  0.00             0
ATOM    401    H   1     1      21.256 -32.795  30.252  0.00  0.00             0
ATOM    402    O   1     1      -0.618  30.534  32.320  0.00  0.00             0
ATOM    403    H   1     1      -1.590  30.270  32.863  0.00  0.00             0
ATOM    404    H   1     1      -0.957  30.590  31.464  0.00  0.00             0
ATOM    405    O   1     1      34.972   6.189  27.866  0.00  0.00             0
ATOM    406    H   1     1      34.181   6.528  27.977  0.00  0.00             0
ATOM    407    H   1     1      34.961   5.639  26.875  0.00  0.00             0
ATOM    408    O   1     1      45.926  64.596  25.830  0.00  0.00             0
ATOM    409    H   1     1      46.308  63.941  26.428  0.00  0.00             0
ATOM    410    H   1     1      46.764  64.749  25.263  0.00  0.00             0
ATOM    411    O   1     1      -6.553  37.589  25.895  0.00  0.00             0
ATOM    412    H   1     1      -6.409  38.239  26.553  0.00  0.00             0
ATOM    413    H   1     1      -5.831  37.012  25.976  0.00  0.00             0
ATOM    414    O   1     1      34.239  43.520  24.880  0.00  0.00             0
ATOM    415    H   1     1      34.662  42.757  25.243  0.00  0.00             0
ATOM    416    H   1     1      34.473  43.795  24.073  0.00  0.00             0
ATOM    417    O   1     1      44.465 -36.078  23.771  0.00  0.00             0
ATOM    418    H   1     1      43.928 -35.591  24.352  0.00  0.00             0
ATOM    419    H   1     1      45.477 -36.021  23.979  0.00  0.00             0
ATOM    420    O   1     1      56.363 -15.665  14.594  0.00  0.00             0
ATOM    421    H   1     1      55.920 -15.771  15.542  0.00  0.00             0
ATOM    422    H   1     1      57.121 -15.687  14.706  0.00  0.00             0
ATOM    423    O   1     1     -16.154  20.578  23.500  0.00  0.00             0
ATOM    424    H   1     1     -15.287  20.244  23.261  0.00  0.00             0
ATOM    425    H   1     1     -16.223  20.269  24.513  0.00  0.00             0
ATOM    426    O   1     1       9.804  17.807  23.101  0.00  0.00             0
ATOM    427    H   1     1       9.127  17.207  22.868  0.00  0.00             0
ATOM    428    H   1     1      10.624  17.745  22.564  0.00  0.00             0
ATOM    429    O   1     1      55.545  49.018  27.552  0.00  0.00             0
ATOM    430    H   1     1      55.535  48.402  26.929  0.00  0.00             0
ATOM    431    H   1     1      54.564  48.951  27.899  0.00  0.00             0
ATOM    432    O   1     1      26.911 -40.926  16.250  0.00  0.00             0
ATOM    433    H   1     1      27.405 -41.170  17.037  0.00  0.00             0
ATOM    434    H   1     1      27.399 -40.156  15.672  0.00  0.00             0
ATOM    435    O   1     1     -17.166   3.520  28.567  0.00  0.00             0
ATOM    436    H   1     1     -17.987   3.573  28.747  0.00  0.00             0
ATOM    437    H   1     1      -6.427   4.301  28.495  0.00  0.00             0
ATOM    438    O   1     1      65.850  10.267  19.863  0.00  0.00             0
ATOM    439    H   1     1      65.102  10.844  19.771  0.00  0.00             0
ATOM    440    H   1     1      76.303  10.122  20.883  0.00  0.00             0
ATOM    441    O   1     1       5.889 -12.571  36.954  0.00  0.00             0
ATOM    442    H   1     1      -3.966 -11.929  36.422  0.00  0.00             0
ATOM    443    H   1     1       5.054 -12.806  36.655  0.00  0.00             0
ATOM    444    O   1     1     -15.384 -62.195  27.658  0.00  0.00             0
ATOM    445    H   1     1     -14.890 -62.948  28.003  0.00  0.00             0
ATOM    446    H   1     1      -5.606 -62.081  28.499  0.00  0.00             0
ATOM    447    O   1     1     -12.271  18.084  34.228  0.00  0.00             0
ATOM    448    H   1     1     -23.072  18.838  34.558  0.00  0.00             0
ATOM    449    H   1     1     -11.810  18.165  33.410  0.00  0.00             0
ATOM    450    O   1     1      52.420  22.138  18.242  0.00  0.00             0
ATOM    451    H   1     1      51.914  22.909  17.891  0.00  0.00             0
ATOM    452    H   1     1      62.148  21.623  18.894  0.00  0.00             0
ATOM    453    O   1     1      16.798   0.526  17.714  0.00  0.00             0
ATOM    454    H   1     1      16.707   0.722  18.691  0.00  0.00             0
ATOM    455    H   1     1      17.518   0.945  17.510  0.00  0.00             0
ATOM    456    O   1     1      -7.339   9.935  14.017  0.00  0.00             0
ATOM    457    H   1     1      -7.143   9.073  14.651  0.00  0.00             0
ATOM    458    H   1     1      -6.882  10.700  14.463  0.00  0.00             0
ATOM    459    O   1     1      39.031 -23.698  25.484  0.00  0.00             0
ATOM    460    H   1     1      39.746 -23.112  25.480  0.00  0.00             0
ATOM    461    H   1     1      38.539 -23.515  26.274  0.00  0.00             0
ATOM    462    O   1     1     -22.491  26.305  28.956  0.00  0.00             0
ATOM    463    H   1     1     -22.734  25.452  28.609  0.00  0.00             0
ATOM    464    H   1     1     -22.026  26.643  28.199  0.00  0.00             0
ATOM    465    O   1     1      -8.502 -42.547  24.335  0.00  0.00             0
ATOM    466    H   1     1      -7.749 -42.938  24.854  0.00  0.00             0
ATOM    467    H   1     1      -8.943 -43.315  24.317  0.00  0.00             0
ATOM    468    O   1     1     -24.495   9.049  17.477  0.00  0.00             0
ATOM    469    H   1     1     -24.521   8.806  16.684  0.00  0.00             0
ATOM    470    H   1     1     -25.123   8.603  17.963  0.00  0.00             0
ATOM    471    O   1     1      48.836 -29.616  23.010  0.00  0.00             0
ATOM    472    H   1     1      48.524 -28.433  23.243  0.00  0.00             0
ATOM    473    H   1     1      49.529 -29.363  22.119  0.00  0.00             0
ATOM    474    O   1     1      40.793 -23.894  36.728  0.00  0.00             0
ATOM    475    H   1     1      41.203 -24.877  36.640  0.00  0.00             0
ATOM    476    H   1     1      41.426 -23.410  36.391  0.00  0.00             0
ATOM    477    O   1     1       8.711 -26.232  26.501  0.00  0.00             0
ATOM    478    H   1     1       8.218 -25.453  26.199  0.00  0.00             0
ATOM    479    H   1     1       9.445 -26.164  25.896  0.00  0.00             0
ATOM    480    O   1     1      -4.163  36.026  25.702  0.00  0.00             0
ATOM    481    H   1     1      -3.775  36.728  26.152  0.00  0.00             0
ATOM    482    H   1     1      -3.628  35.140  25.881  0.00  0.00             0
ATOM    483    O   1     1       1.666 -31.575  23.575  0.00  0.00             0
ATOM    484    H   1     1       1.174 -31.791  24.355  0.00  0.00             0
ATOM    485    H   1     1       2.308 -32.125  23.442  0.00  0.00             0
ATOM    486    O   1     1     -27.899   0.373  31.282  0.00  0.00             0
ATOM    487    H   1     1     -27.105   0.677  30.938  0.00  0.00             0
ATOM    488    H   1     1     -27.619  -0.302  31.967  0.00  0.00             0
ATOM    489    O   1     1      -8.902  17.126  29.418  0.00  0.00             0
ATOM    490    H   1     1      -8.266  17.508  29.997  0.00  0.00             0
ATOM    491    H   1     1       0.406  -0.599  29.740  0.00  0.00             0
ATOM    492    O   1     1      -2.483 -37.399  27.105  0.00  0.00             0
ATOM    493    H   1     1      -2.988 -37.089  27.674  0.00  0.00             0
ATOM    494    H   1     1       8.769 -36.819  27.213  0.00  0.00             0
ATOM    495    O   1     1     -21.509 -21.848  22.113  0.00  0.00             0
ATOM    496    H   1     1     -31.012 -21.373  21.637  0.00  0.00             0
ATOM    497    H   1     1     -21.171 -21.955  22.948  0.00  0.00             0
ATOM    498    O   1     1      -1.185 -34.861  19.060  0.00  0.00             0
ATOM    499    H   1     1      -1.625 -35.652  19.070  0.00  0.00             0
ATOM    500    H   1     1       9.840 -35.321  18.766  0.00  0.00             0
ATOM    501    O   1     1     -11.645  19.451  31.728  0.00  0.00             0
ATOM    502    H   1     1     -12.279  20.307  31.928  0.00  0.00             0
ATOM    503    H   1     1      -0.473  19.821  31.687  0.00  0.00             0
ATOM    504    O   1     1      11.629  14.227  28.589  0.00  0.00             0
ATOM    505    H   1     1      10.975  13.465  28.994  0.00  0.00             0
ATOM    506    H   1     1      21.901  15.055  28.803  0.00  0.00             0
ATOM    507    O   1     1      59.068  22.773  25.626  0.00  0.00             0
ATOM    508    H   1     1      59.877  22.169  25.704  0.00  0.00             0
ATOM    509    H   1     1      59.233   5.632  25.009  0.00  0.00             0
ATOM    510    O   1     1      37.818 -32.337  31.562  0.00  0.00             0
ATOM    511    H   1     1      37.585 -31.703  32.288  0.00  0.00             0
ATOM    512    H   1     1      37.110 -32.934  31.453  0.00  0.00             0
ATOM    513    O   1     1     -34.028   5.766  16.609  0.00  0.00             0
ATOM    514    H   1     1     -33.999   5.176  15.700  0.00  0.00             0
ATOM    515    H   1     1     -34.493   6.411  16.224  0.00  0.00             0
ATOM    516    O   1     1      23.252 -11.908  18.986  0.00  0.00             0
ATOM    517    H   1     1      22.445 -12.403  18.633  0.00  0.00             0
ATOM    518    H   1     1      23.020 -11.717  19.999  0.00  0.00             0
ATOM    519    O   1     1      33.185  33.077  25.341  0.00  0.00             0
ATOM    520    H   1     1      33.911  33.392  25.938  0.00  0.00             0
ATOM    521    H   1     1      33.559  32.388  24.682  0.00  0.00             0
ATOM    522    O   1     1      14.637  19.714  17.063  0.00  0.00             0
ATOM    523    H   1     1      15.285  18.969  17.030  0.00  0.00             0
ATOM    524    H   1     1      15.135  20.462  17.028  0.00  0.00             0
ATOM    525    O   1     1      66.140  -0.444  14.676  0.00  0.00             0
ATOM    526    H   1     1      65.147  -0.613  14.467  0.00  0.00             0
ATOM    527    H   1     1      66.362 -17.260  14.518  0.00  0.00             0
ATOM    528    O   1     1      14.339  50.241  15.068  0.00  0.00             0
ATOM    529    H   1     1      14.002  51.182  15.220  0.00  0.00             0
ATOM    530    H   1     1      15.215  50.432  14.863  0.00  0.00             0
ATOM    531    O   1     1      22.205  -4.843  35.148  0.00  0.00             0
ATOM    532    H   1     1      23.003  -4.906  35.783  0.00  0.00             0
ATOM    533    H   1     1      22.343  -4.088  34.700  0.00  0.00             0
ATOM    534    O   1     1     -11.387  38.321  23.079  0.00  0.00             0
ATOM    535    H   1     1     -10.836  38.843  22.398  0.00  0.00             0
ATOM    536    H   1     1     -11.112  37.325  23.200  0.00  0.00             0
ATOM    537    O   1     1       8.519 -19.040  15.465  0.00  0.00             0
ATOM    538    H   1     1       8.948 -19.789  15.828  0.00  0.00             0
ATOM    539    H   1     1       8.875 -18.306  15.748  0.00  0.00             0
ATOM    540    O   1     1       1.589 -38.475  17.915  0.00  0.00             0
ATOM    541    H   1     1       2.565 -38.191  17.804  0.00  0.00             0
ATOM    542    H   1     1       1.732 -39.417  17.674  0.00  0.00             0
ATOM    543    O   1     1     -24.038  30.082  29.172  0.00  0.00             0
ATOM    544    H   1     1     -24.502  30.710  29.759  0.00  0.00             0
ATOM    545    H   1     1     -13.692  30.788  28.461  0.00  0.00             0
ATOM    546    O   1     1     -11.259  15.174  32.889  0.00  0.00             0
ATOM    547    H   1     1     -11.159  14.223  32.713  0.00  0.00             0
ATOM    548    H   1     1      -0.816  15.689  32.111  0.00  0.00             0
ATOM    549    O   1     1     -11.002  24.312  17.698  0.00  0.00             0
ATOM    550    H   1     1     -21.005  25.288  17.517  0.00  0.00             0
ATOM    551    H   1     1     -12.058  24.363  17.323  0.00  0.00             0
ATOM    552    O   1     1      11.708  38.290  31.842  0.00  0.00             0
ATOM    553    H   1     1      12.445  37.631  31.945  0.00  0.00             0
ATOM    554    H   1     1      22.285  38.937  32.211  0.00  0.00             0
ATOM    555    O   1     1      61.322  12.224  29.494  0.00  0.00             0
ATOM    556    H   1     1      50.227  11.903  29.164  0.00  0.00             0
ATOM    557    H   1     1      61.908  11.743  28.991  0.00  0.00             0
ATOM    558    O   1     1      44.918  -1.728  27.390  0.00  0.00             0
ATOM    559    H   1     1      44.818  -2.797  27.358  0.00  0.00             0
ATOM    560    H   1     1      54.508  -1.498  27.766  0.00  0.00             0
ATOM    561    O   1     1     -25.046 -16.677  20.430  0.00  0.00             0
ATOM    562    H   1     1     -24.755 -16.995  21.223  0.00  0.00             0
ATOM    563    H   1     1     -24.885 -15.647  20.258  0.00  0.00             0
ATOM    564    O   1     1     -24.922 -18.539  28.991  0.00  0.00             0
ATOM    565    H   1     1     -25.113 -18.643  29.883  0.00  0.00             0
ATOM    566    H   1     1     -25.565 -19.160  28.489  0.00  0.00             0
ATOM    567    O   1     1     -14.686  31.767  35.170  0.00  0.00             0
ATOM    568    H   1     1     -13.567  31.773  35.647  0.00  0.00             0
ATOM    569    H   1     1     -14.576  32.686  34.763  0.00  0.00             0
ATOM    570    O   1     1      10.916  -8.724  17.152  0.00  0.00             0
ATOM    571    H   1     1      11.917  -8.953  17.318  0.00  0.00             0
ATOM    572    H   1     1      10.751  -8.024  16.361  0.00  0.00             0
ATOM    573    O   1     1     -36.812  -3.895  21.190  0.00  0.00             0
ATOM    574    H   1     1     -36.330  -4.034  20.501  0.00  0.00             0
ATOM    575    H   1     1     -37.669  -3.364  20.721  0.00  0.00             0
ATOM    576    O   1     1     -30.271  26.740  24.913  0.00  0.00             0
ATOM    577    H   1     1     -29.452  26.372  25.230  0.00  0.00             0
ATOM    578    H   1     1     -30.552  26.396  23.975  0.00  0.00             0
ATOM    579    O   1     1      12.292   6.193  21.630  0.00  0.00             0
ATOM    580    H   1     1      12.118   5.465  22.278  0.00  0.00             0
ATOM    581    H   1     1      13.366   6.420  21.868  0.00  0.00             0
ATOM    582    O   1     1     -23.643  25.425  35.357  0.00  0.00             0
ATOM    583    H   1     1     -23.239  25.812  34.544  0.00  0.00             0
ATOM    584    H   1     1     -22.707  25.369  35.991  0.00  0.00             0
ATOM    585    O   1     1     -47.088 -19.392  18.139  0.00  0.00             0
ATOM    586    H   1     1     -46.527 -18.802  17.735  0.00  0.00             0
ATOM    587    H   1     1     -47.472 -18.829  18.831  0.00  0.00             0
ATOM    588    O   1     1      31.656   8.981  34.203  0.00  0.00             0
ATOM    589    H   1     1      32.006   9.873  33.796  0.00  0.00             0
ATOM    590    H   1     1      30.645   9.143  34.011  0.00  0.00             0
ATOM    591    O   1     1      28.418  16.410  19.313  0.00  0.00             0
ATOM    592    H   1     1      27.969  16.832  18.339  0.00  0.00             0
ATOM    593    H   1     1      28.140  15.526  19.336  0.00  0.00             0
ATOM    594    O   1     1      57.118  15.534  24.600  0.00  0.00             0
ATOM    595    H   1     1      57.692  15.849  23.863  0.00  0.00             0
ATOM    596    H   1     1      56.417  14.977  24.215  0.00  0.00             0
ATOM    597    O   1     1     -10.033 -24.692  15.079  0.00  0.00             0
ATOM    598    H   1     1      -9.594 -24.265  15.896  0.00  0.00             0
ATOM    599    H   1     1       0.966 -25.156  14.575  0.00  0.00             0
ATOM    600    O   1     1      -9.745 -12.021  26.076  0.00  0.00             0
ATOM    601    H   1     1      -9.160 -11.979  25.371  0.00  0.00             0
ATOM    602    H   1     1       0.139 -12.891  26.025  0.00  0.00             0
ATOM    603    O   1     1       6.740 -49.902  20.058  0.00  0.00             0
ATOM    604    H   1     1      -3.920 -49.489  20.817  0.00  0.00             0
ATOM    605    H   1     1       6.352 -49.390  19.317  0.00  0.00             0
ATOM    606    O   1     1      20.352  16.644  36.092  0.00  0.00             0
ATOM    607    H   1     1      19.642  16.866  35.457  0.00  0.00             0
ATOM    608    H   1     1      30.929  17.364  36.791  0.00  0.00             0
ATOM    609    O   1     1      46.637   4.853  22.047  0.00  0.00             0
ATOM    610    H   1     1      35.826   4.248  22.633  0.00  0.00             0
ATOM    611    H   1     1      47.380   5.186  22.693  0.00  0.00             0
ATOM    612    O   1     1     -19.225  28.862  19.305  0.00  0.00             0
ATOM    613    H   1     1     -19.387  27.987  18.786  0.00  0.00             0
ATOM    614    H   1     1      -9.694  28.859  19.918  0.00  0.00             0
ATOM    615    O   1     1     -30.704  -4.241  13.904  0.00  0.00             0
ATOM    616    H   1     1     -30.716  -4.123  12.928  0.00  0.00             0
ATOM    617    H   1     1     -30.690  -5.131  14.162  0.00  0.00             0
ATOM    618    O   1     1      -4.146  -6.275  23.824  0.00  0.00             0
ATOM    619    H   1     1      -4.658  -5.383  23.577  0.00  0.00             0
ATOM    620    H   1     1      -3.181  -6.031  24.305  0.00  0.00             0
ATOM    621    O   1     1     -22.619  14.254  36.463  0.00  0.00             0
ATOM    622    H   1     1     -22.323  13.271  36.906  0.00  0.00             0
ATOM    623    H   1     1     -22.003  15.042  36.499  0.00  0.00             0
ATOM    624    O   1     1      60.479   9.562  22.600  0.00  0.00             0
ATOM    625    H   1     1      60.369   8.798  22.101  0.00  0.00             0
ATOM    626    H   1     1      59.732   9.734  23.178  0.00  0.00             0
ATOM    627    O   1     1     -21.241 -14.953  35.316  0.00  0.00             0
ATOM    628    H   1     1     -20.496 -14.350  34.701  0.00  0.00             0
ATOM    629    H   1     1     -20.850 -15.655  35.817  0.00  0.00             0
ATOM    630    O   1     1     -27.770 -16.647  19.922  0.00  0.00             0
ATOM    631    H   1     1     -27.559 -16.094  19.140  0.00  0.00             0
ATOM    632    H   1     1     -26.839 -16.681  20.493  0.00  0.00             0
ATOM    633    O   1     1     -37.376  -5.854  15.771  0.00  0.00             0
ATOM    634    H   1     1     -37.601  -4.921  15.390  0.00  0.00             0
ATOM    635    H   1     1     -36.380  -5.673  15.925  0.00  0.00             0
ATOM    636    O   1     1       7.169  28.901  35.615  0.00  0.00             0
ATOM    637    H   1     1       7.200  29.353  34.754  0.00  0.00             0
ATOM    638    H   1     1       8.027  29.043  35.983  0.00  0.00             0
ATOM    639    O   1     1     -13.986 -11.454  28.032  0.00  0.00             0
ATOM    640    H   1     1     -13.691 -12.135  27.297  0.00  0.00             0
ATOM    641    H   1     1     -14.883 -11.437  28.307  0.00  0.00             0
ATOM    642    O   1     1       9.344   7.050  20.730  0.00  0.00             0
ATOM    643    H   1     1      10.318   7.144  20.866  0.00  0.00             0
ATOM    644    H   1     1       9.277   6.623  19.952  0.00  0.00             0
ATOM    645    O   1     1      -5.713   7.434  22.326  0.00  0.00             0
ATOM    646    H   1     1      -5.296   6.458  22.494  0.00  0.00             0
ATOM    647    H   1     1      -5.274   8.152  21.705  0.00  0.00             0
ATOM    648    O   1     1       7.027   3.379  35.096  0.00  0.00             0
ATOM    649    H   1     1       6.856   3.707  35.942  0.00  0.00             0
ATOM    650    H   1     1       8.098   3.216  35.287  0.00  0.00             0
ATOM    651    O   1     1       4.092  16.994  33.678  0.00  0.00             0
ATOM    652    H   1     1       4.688  16.495  33.258  0.00  0.00             0
ATOM    653    H   1     1      13.458  -1.436  33.605  0.00  0.00             0
ATOM    654    O   1     1      14.329  25.105  31.412  0.00  0.00             0
ATOM    655    H   1     1      14.505  25.472  32.248  0.00  0.00             0
ATOM    656    H   1     1      23.784  24.600  31.421  0.00  0.00             0
ATOM    657    O   1     1      50.964 -14.699  20.366  0.00  0.00             0
ATOM    658    H   1     1      40.532 -15.612  20.038  0.00  0.00             0
ATOM    659    H   1     1      50.109 -14.344  20.401  0.00  0.00             0
ATOM    660    O   1     1      -2.956  55.862  27.082  0.00  0.00             0
ATOM    661    H   1     1      -2.797  56.549  27.537  0.00  0.00             0
ATOM    662    H   1     1       8.210  55.255  27.317  0.00  0.00             0
ATOM    663    O   1     1      27.368  16.029  33.533  0.00  0.00             0
ATOM    664    H   1     1      17.771  15.372  33.177  0.00  0.00             0
ATOM    665    H   1     1      27.791  16.889  33.647  0.00  0.00             0
ATOM    666    O   1     1      22.133  -5.253  17.175  0.00  0.00             0
ATOM    667    H   1     1      23.203  -5.301  16.990  0.00  0.00             0
ATOM    668    H   1     1      32.354  -5.783  18.016  0.00  0.00             0
ATOM    669    O   1     1      22.322  78.949  28.101  0.00  0.00             0
ATOM    670    H   1     1      21.865  78.362  27.437  0.00  0.00             0
ATOM    671    H   1     1      21.655  61.204  28.785  0.00  0.00             0
ATOM    672    O   1     1      28.902  47.045  17.817  0.00  0.00             0
ATOM    673    H   1     1      28.257  46.136  17.919  0.00  0.00             0
ATOM    674    H   1     1      29.356  47.163  18.683  0.00  0.00             0
ATOM    675    O   1     1      16.152 -21.651  18.480  0.00  0.00             0
ATOM    676    H   1     1      16.255 -22.071  17.506  0.00  0.00             0
ATOM    677    H   1     1      15.814 -20.718  18.279  0.00  0.00             0
ATOM    678    O   1     1      19.317  -0.728  30.059  0.00  0.00             0
ATOM    679    H   1     1      19.266   0.100  30.550  0.00  0.00             0
ATOM    680    H   1     1      18.568  -0.910  29.492  0.00  0.00             0
ATOM    681    O   1     1     -24.618 -10.292  14.946  0.00  0.00             0
ATOM    682    H   1     1     -24.024  -9.656  14.619  0.00  0.00             0
ATOM    683    H   1     1     -24.993 -10.856  14.195  0.00  0.00             0
ATOM    684    O   1     1     -26.527  -8.132  35.932  0.00  0.00             0
ATOM    685    H   1     1     -26.878  -7.384  36.258  0.00  0.00             0
ATOM    686    H   1     1     -25.616  -7.943  35.949  0.00  0.00             0
ATOM    687    O   1     1      71.375 -17.173  27.446  0.00  0.00             0
ATOM    688    H   1     1      71.694 -17.318  28.304  0.00  0.00             0
ATOM    689    H   1     1      72.086 -35.279  26.839  0.00  0.00             0
ATOM    690    O   1     1      52.341 -34.465  36.907  0.00  0.00             0
ATOM    691    H   1     1      53.163 -34.726  36.346  0.00  0.00             0
ATOM    692    H   1     1      52.745 -33.894  37.676  0.00  0.00             0
ATOM    693    O   1     1     -48.045   5.665  35.822  0.00  0.00             0
ATOM    694    H   1     1     -47.514   5.932  35.081  0.00  0.00             0
ATOM    695    H   1     1     -48.481   6.387  36.340  0.00  0.00             0
ATOM    696    O   1     1      45.406  11.322  32.213  0.00  0.00             0
ATOM    697    H   1     1      45.445  10.547  31.411  0.00  0.00             0
ATOM    698    H   1     1      44.470  11.102  32.619  0.00  0.00             0
ATOM    699    O   1     1      35.362  -9.737  33.653  0.00  0.00             0
ATOM    700    H   1     1      36.172 -10.039  33.925  0.00  0.00             0
ATOM    701    H   1     1      34.958  -9.170  34.263  0.00  0.00             0
ATOM    702    O   1     1      32.228 -15.275  16.066  0.00  0.00             0
ATOM    703    H   1     1      33.167 -15.562  16.199  0.00  0.00             0
ATOM    704    H   1     1      32.225 -14.811  16.816  0.00  0.00             0
ATOM    705   Al   1     1       4.432  18.354   8.455  0.00  0.00             0
ATOM    706   Al   1     1       1.986  13.936   8.289  0.00  0.00             0
ATOM    707   Al   1     1       1.935  19.943   8.480  0.00  0.00             0
ATOM    708   Al   1     1       4.550  15.403   8.437  0.00  0.00             0
ATOM    709   Si   1     1       0.240  19.880  11.160  0.00  0.00             0
ATOM    710   Si   1     1       2.743  15.336  11.122  0.00  0.00             0
ATOM    711   Si   1     1       2.749  21.375  11.285  0.00  0.00             0
ATOM    712   Si   1     1       5.280  16.852  11.280  0.00  0.00             0
ATOM    713    O   1     1       5.474  19.577   9.683  0.00  0.00             0
ATOM    714    O   1     1       2.862  15.224   9.540  0.00  0.00             0
ATOM    715    O   1     1       5.194  16.876   9.629  0.00  0.00             0
ATOM    716    O   1     1       2.628  21.398   9.656  0.00  0.00             0
ATOM    717    O   1     1       5.236  18.316  11.713  0.00  0.00             0
ATOM    718    O   1     1       2.666  22.894  11.698  0.00  0.00             0
ATOM    719    O   1     1       4.073  20.673  11.543  0.00  0.00             0
ATOM    720    O   1     1       1.517  16.164  11.478  0.00  0.00             0
ATOM    721    O   1     1       3.985  16.067  11.673  0.00  0.00             0
ATOM    722    O   1     1       1.515  20.566  11.695  0.00  0.00             0
ATOM    723    O   1     1       5.458  14.044   9.575  0.00  0.00             0
ATOM    724    O   1     1       2.869  18.613   9.721  0.00  0.00             0
ATOM    725    O   1     1       1.275  21.402   7.428  0.00  0.00             0
ATOM    726    O   1     1       3.865  16.874   7.402  0.00  0.00             0
ATOM    727    O   1     1       6.077  18.590   7.371  0.00  0.00             0
ATOM    728    O   1     1       3.625  14.131   7.361  0.00  0.00             0
ATOM    729    O   1     1       6.065  15.439   7.402  0.00  0.00             0
ATOM    730    O   1     1       3.642  19.693   7.461  0.00  0.00             0
ATOM    731    H   1     1       4.893  22.443  10.051  0.00  0.00             0
ATOM    732    H   1     1       2.597  18.163  10.475  0.00  0.00             0
ATOM    733    H   1     1       6.039  21.404   6.538  0.00  0.00             0
ATOM    734    H   1     1       3.931  17.320   6.504  0.00  0.00             0
ATOM    735    H   1     1       6.466  18.366   6.402  0.00  0.00             0
ATOM    736    H   1     1       3.849  23.123   6.258  0.00  0.00             0
ATOM    737    H   1     1       4.113  20.476   7.086  0.00  0.00             0
ATOM    738    H   1     1       6.450  16.243   7.134  0.00  0.00             0
ATOM    739   Al   1     1      10.688  12.926   1.310  0.00  0.00             0
ATOM    740   Al   1     1       8.053   8.451   1.262  0.00  0.00             0
ATOM    741   Al   1     1       8.439  14.772   1.022  0.00  0.00             0
ATOM    742   Al   1     1      10.541  10.013   1.206  0.00  0.00             0
ATOM    743   Si   1     1       6.318  14.376   4.018  0.00  0.00             0
ATOM    744   Si   1     1       9.020   9.860   4.076  0.00  0.00             0
ATOM    745   Si   1     1       8.822  15.927   3.873  0.00  0.00             0
ATOM    746   Si   1     1      11.457  11.496   4.033  0.00  0.00             0
ATOM    747    O   1     1      11.610  14.258   2.488  0.00  0.00             0
ATOM    748    O   1     1       9.106   9.720   2.480  0.00  0.00             0
ATOM    749    O   1     1      11.305  11.585   2.451  0.00  0.00             0
ATOM    750    O   1     1       8.790  16.044   2.293  0.00  0.00             0
ATOM    751    O   1     1      11.355  12.941   4.632  0.00  0.00             0
ATOM    752    O   1     1       8.923  17.430   4.532  0.00  0.00             0
ATOM    753    O   1     1      10.127  15.227   4.204  0.00  0.00             0
ATOM    754    O   1     1       7.671  10.664   4.299  0.00  0.00             0
ATOM    755    O   1     1      10.399  10.459   4.549  0.00  0.00             0
ATOM    756    O   1     1       7.589  15.129   4.388  0.00  0.00             0
ATOM    757    O   1     1      11.698   8.794   2.276  0.00  0.00             0
ATOM    758    O   1     1       9.011  13.292   2.197  0.00  0.00             0
ATOM    759    O   1     1       7.530  16.201  -0.028  0.00  0.00             0
ATOM    760    O   1     1       9.933  11.632   0.366  0.00  0.00             0
ATOM    761    O   1     1      12.374  13.021   0.196  0.00  0.00             0
ATOM    762    O   1     1       9.730   8.662   0.222  0.00  0.00             0
ATOM    763    O   1     1      12.186  10.077   0.125  0.00  0.00             0
ATOM    764    O   1     1       9.916  14.451  -0.096  0.00  0.00             0
ATOM    765    H   1     1      11.325  16.856   2.826  0.00  0.00             0
ATOM    766    H   1     1       8.618  12.522   2.276  0.00  0.00             0
ATOM    767    H   1     1      12.488  15.607  -0.736  0.00  0.00             0
ATOM    768    H   1     1       9.165  11.815  -0.301  0.00  0.00             0
ATOM    769    H   1     1      13.235  13.115  -0.338  0.00  0.00             0
ATOM    770    H   1     1      10.220  16.936  -0.218  0.00  0.00             0
ATOM    771    H   1     1      10.334  14.189  -0.910  0.00  0.00             0
ATOM    772    H   1     1      12.096  11.095  -0.067  0.00  0.00             0
ATOM    773   Al   1     1       4.560   9.493   8.569  0.00  0.00             0
ATOM    774   Al   1     1       2.027   5.103   8.401  0.00  0.00             0
ATOM    775   Al   1     1       1.906  10.941   8.480  0.00  0.00             0
ATOM    776   Al   1     1       4.607   6.578   8.441  0.00  0.00             0
ATOM    777   Si   1     1       0.158  10.789  11.236  0.00  0.00             0
ATOM    778   Si   1     1       2.811   6.425  11.182  0.00  0.00             0
ATOM    779   Si   1     1       2.585  12.465  11.182  0.00  0.00             0
ATOM    780   Si   1     1       5.429   7.989  11.160  0.00  0.00             0
ATOM    781    O   1     1       5.379  10.742   9.695  0.00  0.00             0
ATOM    782    O   1     1       3.066   6.342   9.509  0.00  0.00             0
ATOM    783    O   1     1       5.239   7.947   9.629  0.00  0.00             0
ATOM    784    O   1     1       2.493  12.443   9.589  0.00  0.00             0
ATOM    785    O   1     1       5.244   9.515  11.689  0.00  0.00             0
ATOM    786    O   1     1       2.554  13.877  11.660  0.00  0.00             0
ATOM    787    O   1     1       4.033  11.786  11.549  0.00  0.00             0
ATOM    788    O   1     1       1.495   7.320  11.546  0.00  0.00             0
ATOM    789    O   1     1       4.168   7.099  11.656  0.00  0.00             0
ATOM    790    O   1     1       1.365  11.642  11.797  0.00  0.00             0
ATOM    791    O   1     1       5.424   5.154   9.540  0.00  0.00             0
ATOM    792    O   1     1       2.862   9.669   9.615  0.00  0.00             0
ATOM    793    O   1     1       1.303  12.519   7.335  0.00  0.00             0
ATOM    794    O   1     1       3.882   7.919   7.420  0.00  0.00             0
ATOM    795    O   1     1       6.169   9.592   7.446  0.00  0.00             0
ATOM    796    O   1     1       3.405   5.026   7.167  0.00  0.00             0
ATOM    797    O   1     1       6.200   6.333   7.418  0.00  0.00             0
ATOM    798    O   1     1       3.601  10.949   7.397  0.00  0.00             0
ATOM    799    H   1     1       5.125  13.685  10.429  0.00  0.00             0
ATOM    800    H   1     1       2.483   8.952  10.297  0.00  0.00             0
ATOM    801    H   1     1       6.485  12.410   6.380  0.00  0.00             0
ATOM    802    H   1     1       2.905   7.961   7.147  0.00  0.00             0
ATOM    803    H   1     1       5.800   9.463   6.580  0.00  0.00             0
ATOM    804    H   1     1       4.018  13.934   6.631  0.00  0.00             0
ATOM    805    H   1     1       3.917  11.855   7.371  0.00  0.00             0
ATOM    806    H   1     1       6.612   7.080   7.062  0.00  0.00             0
ATOM    807   Al   1     1      10.677   4.074   1.092  0.00  0.00             0
ATOM    808   Al   1     1       7.943  -0.267   1.207  0.00  0.00             0
ATOM    809   Al   1     1       7.938   5.512   1.255  0.00  0.00             0
ATOM    810   Al   1     1      10.641   1.158   1.148  0.00  0.00             0
ATOM    811   Si   1     1       6.367   5.344   4.065  0.00  0.00             0
ATOM    812   Si   1     1       8.850   1.020   4.005  0.00  0.00             0
ATOM    813   Si   1     1       8.965   6.836   4.026  0.00  0.00             0
ATOM    814   Si   1     1      11.360   2.514   3.997  0.00  0.00             0
ATOM    815    O   1     1      11.614   5.284   2.355  0.00  0.00             0
ATOM    816    O   1     1       8.952   0.927   2.386  0.00  0.00             0
ATOM    817    O   1     1      11.198   2.586   2.299  0.00  0.00             0
ATOM    818    O   1     1       8.700   6.898   2.473  0.00  0.00             0
ATOM    819    O   1     1      11.521   3.963   4.457  0.00  0.00             0
ATOM    820    O   1     1       8.854   8.344   4.504  0.00  0.00             0
ATOM    821    O   1     1      10.361   6.311   4.224  0.00  0.00             0
ATOM    822    O   1     1       7.548   1.692   4.294  0.00  0.00             0
ATOM    823    O   1     1      10.039   1.953   4.478  0.00  0.00             0
ATOM    824    O   1     1       7.804   5.988   4.612  0.00  0.00             0
ATOM    825    O   1     1      11.493  -0.211   2.319  0.00  0.00             0
ATOM    826    O   1     1       9.011   4.048   2.101  0.00  0.00             0
ATOM    827    O   1     1       7.475   7.042   0.114  0.00  0.00             0
ATOM    828    O   1     1      10.045   2.728  -0.082  0.00  0.00             0
ATOM    829    O   1     1      12.275   4.223   0.053  0.00  0.00             0
ATOM    830    O   1     1       9.728  -0.300   0.054  0.00  0.00             0
ATOM    831    O   1     1      12.248   0.939   0.152  0.00  0.00             0
ATOM    832    O   1     1       9.814   5.466   0.117  0.00  0.00             0
ATOM    833    H   1     1      11.112   7.951   2.499  0.00  0.00             0
ATOM    834    H   1     1       8.767   3.060   2.392  0.00  0.00             0
ATOM    835    H   1     1      12.652   7.433  -0.894  0.00  0.00             0
ATOM    836    H   1     1       9.534   3.000  -0.762  0.00  0.00             0
ATOM    837    H   1     1      11.910   3.847  -0.837  0.00  0.00             0
ATOM    838    H   1     1      10.010   8.023  -0.350  0.00  0.00             0
ATOM    839    H   1     1      10.425   6.275  -0.043  0.00  0.00             0
ATOM    840    H   1     1      12.500   1.793  -0.315  0.00  0.00             0
ATOM    841   Al   1     1      -0.684  18.337   8.404  0.00  0.00             0
ATOM    842   Al   1     1      -3.293  13.934   8.409  0.00  0.00             0
ATOM    843   Al   1     1      -3.276  19.900   8.422  0.00  0.00             0
ATOM    844   Al   1     1      -0.777  15.394   8.467  0.00  0.00             0
ATOM    845   Si   1     1      -4.912  19.800  11.252  0.00  0.00             0
ATOM    846   Si   1     1      -2.387  15.397  11.231  0.00  0.00             0
ATOM    847   Si   1     1      -2.372  21.266  11.090  0.00  0.00             0
ATOM    848   Si   1     1       0.159  16.842  11.098  0.00  0.00             0
ATOM    849    O   1     1       0.341  19.736   9.601  0.00  0.00             0
ATOM    850    O   1     1      -2.275  15.306   9.591  0.00  0.00             0
ATOM    851    O   1     1       0.004  16.948   9.535  0.00  0.00             0
ATOM    852    O   1     1      -2.512  21.339   9.558  0.00  0.00             0
ATOM    853    O   1     1       0.247  18.312  11.679  0.00  0.00             0
ATOM    854    O   1     1      -2.436  22.787  11.671  0.00  0.00             0
ATOM    855    O   1     1      -0.988  20.638  11.505  0.00  0.00             0
ATOM    856    O   1     1      -3.663  16.216  11.518  0.00  0.00             0
ATOM    857    O   1     1      -1.089  16.138  11.652  0.00  0.00             0
ATOM    858    O   1     1      -3.623  20.593  11.638  0.00  0.00             0
ATOM    859    O   1     1       0.248  14.148   9.431  0.00  0.00             0
ATOM    860    O   1     1      -2.360  18.561   9.558  0.00  0.00             0
ATOM    861    O   1     1       6.460  21.442   7.368  0.00  0.00             0
ATOM    862    O   1     1      -1.428  16.815   7.222  0.00  0.00             0
ATOM    863    O   1     1       0.937  18.575   7.358  0.00  0.00             0
ATOM    864    O   1     1      -1.668  14.117   7.335  0.00  0.00             0
ATOM    865    O   1     1       1.089  15.303   7.244  0.00  0.00             0
ATOM    866    O   1     1      -1.662  19.598   7.259  0.00  0.00             0
ATOM    867    H   1     1      -0.029  22.081   9.641  0.00  0.00             0
ATOM    868    H   1     1      -2.840  17.653   9.700  0.00  0.00             0
ATOM    869    H   1     1       0.734  21.895   6.885  0.00  0.00             0
ATOM    870    H   1     1      -1.495  16.994   6.258  0.00  0.00             0
ATOM    871    H   1     1       1.523  17.950   6.938  0.00  0.00             0
ATOM    872    H   1     1      -0.762  22.568   7.020  0.00  0.00             0
ATOM    873    H   1     1      -1.565  20.297   6.640  0.00  0.00             0
ATOM    874    H   1     1       1.533  15.980   6.834  0.00  0.00             0
ATOM    875   Al   1     1       5.567  13.020   1.204  0.00  0.00             0
ATOM    876   Al   1     1       2.955   8.678   1.243  0.00  0.00             0
ATOM    877   Al   1     1       2.851  14.402   1.489  0.00  0.00             0
ATOM    878   Al   1     1       5.494   9.879   1.186  0.00  0.00             0
ATOM    879   Si   1     1       1.123  14.381   4.168  0.00  0.00             0
ATOM    880   Si   1     1       3.784   9.988   4.022  0.00  0.00             0
ATOM    881   Si   1     1       3.699  15.901   4.144  0.00  0.00             0
ATOM    882   Si   1     1       6.382  11.471   4.022  0.00  0.00             0
ATOM    883    O   1     1       6.391  14.349   2.444  0.00  0.00             0
ATOM    884    O   1     1       3.954   9.990   2.340  0.00  0.00             0
ATOM    885    O   1     1       6.249  11.627   2.323  0.00  0.00             0
ATOM    886    O   1     1       3.582  15.917   2.426  0.00  0.00             0
ATOM    887    O   1     1       6.283  12.902   4.544  0.00  0.00             0
ATOM    888    O   1     1       3.602  17.394   4.680  0.00  0.00             0
ATOM    889    O   1     1       5.015  15.183   4.456  0.00  0.00             0
ATOM    890    O   1     1       2.571  10.833   4.323  0.00  0.00             0
ATOM    891    O   1     1       5.189  10.584   4.503  0.00  0.00             0
ATOM    892    O   1     1       2.347  15.147   4.611  0.00  0.00             0
ATOM    893    O   1     1       6.413   8.613   2.420  0.00  0.00             0
ATOM    894    O   1     1       3.771  13.011   2.311  0.00  0.00             0
ATOM    895    O   1     1      12.522  15.890   0.292  0.00  0.00             0
ATOM    896    O   1     1       4.867  11.517   0.198  0.00  0.00             0
ATOM    897    O   1     1       7.252  13.399   0.000  0.00  0.00             0
ATOM    898    O   1     1       4.416   8.695   0.147  0.00  0.00             0
ATOM    899    O   1     1       7.197   9.713   0.193  0.00  0.00             0
ATOM    900    O   1     1       4.606  14.399   0.245  0.00  0.00             0
ATOM    901    H   1     1       5.853  16.663   2.201  0.00  0.00             0
ATOM    902    H   1     1       3.438  12.079   2.479  0.00  0.00             0
ATOM    903    H   1     1       7.104  16.487  -0.838  0.00  0.00             0
ATOM    904    H   1     1       4.251  11.235  -0.550  0.00  0.00             0
ATOM    905    H   1     1       7.283  13.846  -0.925  0.00  0.00             0
ATOM    906    H   1     1       4.428  17.542  -0.830  0.00  0.00             0
ATOM    907    H   1     1       4.848  15.310   0.153  0.00  0.00             0
ATOM    908    H   1     1       7.454  10.592  -0.046  0.00  0.00             0
ATOM    909   Al   1     1      -0.708   9.420   8.527  0.00  0.00             0
ATOM    910   Al   1     1      -3.193   4.960   8.353  0.00  0.00             0
ATOM    911   Al   1     1      -3.290  10.991   8.586  0.00  0.00             0
ATOM    912   Al   1     1      -0.692   6.609   8.510  0.00  0.00             0
ATOM    913   Si   1     1      -4.986  10.976  11.313  0.00  0.00             0
ATOM    914   Si   1     1      -2.396   6.381  11.238  0.00  0.00             0
ATOM    915   Si   1     1      -2.454  12.405  11.211  0.00  0.00             0
ATOM    916   Si   1     1       0.173   7.856  11.277  0.00  0.00             0
ATOM    917    O   1     1       0.321  10.684   9.550  0.00  0.00             0
ATOM    918    O   1     1      -2.284   6.296   9.597  0.00  0.00             0
ATOM    919    O   1     1      -0.092   8.068   9.684  0.00  0.00             0
ATOM    920    O   1     1      -2.695  12.443   9.656  0.00  0.00             0
ATOM    921    O   1     1       0.111   9.412  11.767  0.00  0.00             0
ATOM    922    O   1     1      -2.439  13.867  11.726  0.00  0.00             0
ATOM    923    O   1     1      -1.177  11.621  11.577  0.00  0.00             0
ATOM    924    O   1     1      -3.581   7.289  11.544  0.00  0.00             0
ATOM    925    O   1     1      -1.107   7.064  11.718  0.00  0.00             0
ATOM    926    O   1     1      -3.695  11.674  11.700  0.00  0.00             0
ATOM    927    O   1     1       0.265   5.152   9.516  0.00  0.00             0
ATOM    928    O   1     1      -2.352   9.615   9.512  0.00  0.00             0
ATOM    929    O   1     1       6.415  12.407   7.343  0.00  0.00             0
ATOM    930    O   1     1      -1.262   8.056   7.348  0.00  0.00             0
ATOM    931    O   1     1       0.896   9.648   7.334  0.00  0.00             0
ATOM    932    O   1     1      -1.498   5.131   7.358  0.00  0.00             0
ATOM    933    O   1     1       1.073   6.503   7.468  0.00  0.00             0
ATOM    934    O   1     1      -1.542  10.998   7.315  0.00  0.00             0
ATOM    935    H   1     1       0.042  13.699  10.142  0.00  0.00             0
ATOM    936    H   1     1      -2.880   8.840   9.493  0.00  0.00             0
ATOM    937    H   1     1       1.213  13.211   6.560  0.00  0.00             0
ATOM    938    H   1     1      -1.736   8.111   6.522  0.00  0.00             0
ATOM    939    H   1     1       0.790   9.724   6.281  0.00  0.00             0
ATOM    940    H   1     1      -1.551  13.415   6.607  0.00  0.00             0
ATOM    941    H   1     1      -0.851  11.791   7.318  0.00  0.00             0
ATOM    942    H   1     1       1.029   7.259   7.038  0.00  0.00             0
ATOM    943   Al   1     1       5.356   4.060   1.334  0.00  0.00             0
ATOM    944   Al   1     1       2.794  -0.428   1.356  0.00  0.00             0
ATOM    945   Al   1     1       2.821   5.761   1.134  0.00  0.00             0
ATOM    946   Al   1     1       5.320   1.191   1.142  0.00  0.00             0
ATOM    947   Si   1     1       1.288   5.489   4.059  0.00  0.00             0
ATOM    948   Si   1     1       3.643   0.895   4.044  0.00  0.00             0
ATOM    949   Si   1     1       3.812   6.933   3.825  0.00  0.00             0
ATOM    950   Si   1     1       6.185   2.429   4.020  0.00  0.00             0
ATOM    951    O   1     1       6.551   5.257   2.392  0.00  0.00             0
ATOM    952    O   1     1       3.841   0.729   2.468  0.00  0.00             0
ATOM    953    O   1     1       5.963   2.538   2.439  0.00  0.00             0
ATOM    954    O   1     1       3.563   7.093   2.287  0.00  0.00             0
ATOM    955    O   1     1       6.183   3.882   4.530  0.00  0.00             0
ATOM    956    O   1     1       3.777   8.477   4.320  0.00  0.00             0
ATOM    957    O   1     1       5.215   6.340   4.207  0.00  0.00             0
ATOM    958    O   1     1       2.294   1.764   4.257  0.00  0.00             0
ATOM    959    O   1     1       5.004   1.566   4.529  0.00  0.00             0
ATOM    960    O   1     1       2.583   6.236   4.434  0.00  0.00             0
ATOM    961    O   1     1       6.328  -0.317   2.309  0.00  0.00             0
ATOM    962    O   1     1       3.931   4.182   2.550  0.00  0.00             0
ATOM    963    O   1     1      12.507   7.107   0.045  0.00  0.00             0
ATOM    964    O   1     1       4.527   2.720   0.208  0.00  0.00             0
ATOM    965    O   1     1       7.067   4.095   0.049  0.00  0.00             0
ATOM    966    O   1     1       4.467  -0.235   0.198  0.00  0.00             0
ATOM    967    O   1     1       6.962   1.149   0.229  0.00  0.00             0
ATOM    968    O   1     1       4.524   5.463   0.389  0.00  0.00             0
ATOM    969    H   1     1       6.332   8.346   3.361  0.00  0.00             0
ATOM    970    H   1     1       3.449   3.372   2.810  0.00  0.00             0
ATOM    971    H   1     1       7.264   6.889  -0.747  0.00  0.00             0
ATOM    972    H   1     1       4.064   3.406  -0.322  0.00  0.00             0
ATOM    973    H   1     1       7.621   3.250   0.330  0.00  0.00             0
ATOM    974    H   1     1       4.581   7.930  -0.464  0.00  0.00             0
ATOM    975    H   1     1       5.266   5.926   0.032  0.00  0.00             0
ATOM    976    H   1     1       6.747   1.246  -0.679  0.00  0.00             0
END
