# Supplementary material for: Competing Nuclear Quantum Effects and Hydrogen-Bond Jumps in Hydrated Kaolinite
Source: J Phys Chem Lett. 2023 Feb 6;14(6):1542–7. doi: 10.1021/acs.jpclett.2c03896 (PMC9940297; doi:10.1021/acs.jpclett.2c03896)
Supplement: Supplementary file 1 — jz2c03896_si_001.zip [file jz2c03896_si_001.zip › Clay_NQEs_HBond_Jumps_SI/silica-surface/QM/prod-4/init.24.pdb]

TITLE     Step:     2000000  Bead:      24 positions{angstrom}  cell{angstrom}
CRYST1   10.307   17.884   76.812  91.93 105.05  89.80 P 1           1
ATOM      1   Al   1     1     -19.153  -0.697  42.810  0.00  0.00             0
ATOM      2   Al   1     1     -16.580   3.904  42.749  0.00  0.00             0
ATOM      3   Al   1     1     -16.657  -2.241  42.802  0.00  0.00             0
ATOM      4   Al   1     1     -19.109   2.272  42.874  0.00  0.00             0
ATOM      5   Si   1     1     -14.768  -1.993  39.979  0.00  0.00             0
ATOM      6   Si   1     1     -17.392   2.617  39.996  0.00  0.00             0
ATOM      7   Si   1     1     -17.294  -3.503  39.946  0.00  0.00             0
ATOM      8   Si   1     1     -19.849   1.048  40.092  0.00  0.00             0
ATOM      9    O   1     1     -20.001  -1.831  41.620  0.00  0.00             0
ATOM     10    O   1     1     -17.468   2.730  41.644  0.00  0.00             0
ATOM     11    O   1     1     -19.739   1.036  41.633  0.00  0.00             0
ATOM     12    O   1     1     -17.195  -3.660  41.497  0.00  0.00             0
ATOM     13    O   1     1     -19.623  -0.427  39.564  0.00  0.00             0
ATOM     14    O   1     1     -17.300  -4.968  39.444  0.00  0.00             0
ATOM     15    O   1     1     -18.653  -2.766  39.768  0.00  0.00             0
ATOM     16    O   1     1     -16.133   1.736  39.647  0.00  0.00             0
ATOM     17    O   1     1     -18.668   1.950  39.542  0.00  0.00             0
ATOM     18    O   1     1     -16.114  -2.682  39.423  0.00  0.00             0
ATOM     19    O   1     1     -20.162   3.917  41.709  0.00  0.00             0
ATOM     20    O   1     1     -17.561  -0.866  41.644  0.00  0.00             0
ATOM     21    O   1     1     -16.093  -3.705  43.885  0.00  0.00             0
ATOM     22    O   1     1     -18.308   0.798  43.883  0.00  0.00             0
ATOM     23    O   1     1     -20.765  -0.544  43.808  0.00  0.00             0
ATOM     24    O   1     1     -18.297   3.808  43.820  0.00  0.00             0
ATOM     25    O   1     1     -20.747   2.342  43.803  0.00  0.00             0
ATOM     26    O   1     1     -18.328  -2.051  43.875  0.00  0.00             0
ATOM     27    H   1     1     -19.699  -4.186  41.276  0.00  0.00             0
ATOM     28    H   1     1     -17.563  -0.678  40.699  0.00  0.00             0
ATOM     29    H   1     1     -20.016  -3.351  43.978  0.00  0.00             0
ATOM     30    H   1     1     -17.412   0.489  43.825  0.00  0.00             0
ATOM     31    H   1     1     -20.819  -0.341  44.834  0.00  0.00             0
ATOM     32    H   1     1     -18.783  -4.915  44.711  0.00  0.00             0
ATOM     33    H   1     1     -18.293  -2.651  44.613  0.00  0.00             0
ATOM     34    H   1     1     -21.208   1.435  43.563  0.00  0.00             0
ATOM     35   Al   1     1     -17.030   6.068  50.090  0.00  0.00             0
ATOM     36   Al   1     1     -14.331  10.525  49.951  0.00  0.00             0
ATOM     37   Al   1     1     -14.366   4.536  50.166  0.00  0.00             0
ATOM     38   Al   1     1     -16.986   9.081  50.186  0.00  0.00             0
ATOM     39   Si   1     1     -12.608   4.755  47.323  0.00  0.00             0
ATOM     40   Si   1     1     -15.051   9.192  47.215  0.00  0.00             0
ATOM     41   Si   1     1     -15.129   3.298  47.340  0.00  0.00             0
ATOM     42   Si   1     1     -17.554   7.706  47.238  0.00  0.00             0
ATOM     43    O   1     1     -17.817   4.788  49.006  0.00  0.00             0
ATOM     44    O   1     1     -15.168   9.189  48.846  0.00  0.00             0
ATOM     45    O   1     1     -17.390   7.638  48.906  0.00  0.00             0
ATOM     46    O   1     1     -14.954   3.119  49.002  0.00  0.00             0
ATOM     47    O   1     1     -17.722   6.196  46.899  0.00  0.00             0
ATOM     48    O   1     1     -15.115   1.890  46.734  0.00  0.00             0
ATOM     49    O   1     1     -16.508   3.874  46.990  0.00  0.00             0
ATOM     50    O   1     1     -13.736   8.362  46.953  0.00  0.00             0
ATOM     51    O   1     1     -16.167   8.362  46.648  0.00  0.00             0
ATOM     52    O   1     1     -13.914   4.069  46.805  0.00  0.00             0
ATOM     53    O   1     1     -17.572  10.480  49.038  0.00  0.00             0
ATOM     54    O   1     1     -15.317   5.833  49.126  0.00  0.00             0
ATOM     55    O   1     1     -13.734   3.148  51.265  0.00  0.00             0
ATOM     56    O   1     1     -16.269   7.664  51.176  0.00  0.00             0
ATOM     57    O   1     1     -18.613   6.056  51.027  0.00  0.00             0
ATOM     58    O   1     1     -15.989  10.394  51.101  0.00  0.00             0
ATOM     59    O   1     1     -18.735   9.262  51.081  0.00  0.00             0
ATOM     60    O   1     1     -16.076   4.764  51.346  0.00  0.00             0
ATOM     61    H   1     1     -17.522   2.327  48.572  0.00  0.00             0
ATOM     62    H   1     1     -14.995   6.693  48.966  0.00  0.00             0
ATOM     63    H   1     1     -18.693   2.883  52.222  0.00  0.00             0
ATOM     64    H   1     1     -16.078   7.522  52.093  0.00  0.00             0
ATOM     65    H   1     1     -19.193   6.954  51.195  0.00  0.00             0
ATOM     66    H   1     1     -16.215   2.104  51.511  0.00  0.00             0
ATOM     67    H   1     1     -16.778   4.577  51.951  0.00  0.00             0
ATOM     68    H   1     1     -19.344   8.677  51.374  0.00  0.00             0
ATOM     69   Al   1     1     -19.191   8.468  42.906  0.00  0.00             0
ATOM     70   Al   1     1     -16.567  12.793  42.749  0.00  0.00             0
ATOM     71   Al   1     1     -16.590   6.925  42.867  0.00  0.00             0
ATOM     72   Al   1     1     -19.126  11.324  42.687  0.00  0.00             0
ATOM     73   Si   1     1     -14.880   7.060  39.959  0.00  0.00             0
ATOM     74   Si   1     1     -17.342  11.448  39.957  0.00  0.00             0
ATOM     75   Si   1     1     -17.335   5.530  40.156  0.00  0.00             0
ATOM     76   Si   1     1     -19.919   9.918  40.058  0.00  0.00             0
ATOM     77    O   1     1     -20.020   7.094  41.762  0.00  0.00             0
ATOM     78    O   1     1     -17.454  11.520  41.600  0.00  0.00             0
ATOM     79    O   1     1     -19.738   9.826  41.631  0.00  0.00             0
ATOM     80    O   1     1     -17.179   5.507  41.727  0.00  0.00             0
ATOM     81    O   1     1     -19.942   8.351  39.585  0.00  0.00             0
ATOM     82    O   1     1     -17.315   4.110  39.623  0.00  0.00             0
ATOM     83    O   1     1     -18.739   6.107  39.832  0.00  0.00             0
ATOM     84    O   1     1     -16.117  10.620  39.583  0.00  0.00             0
ATOM     85    O   1     1     -18.631  10.766  39.509  0.00  0.00             0
ATOM     86    O   1     1     -16.170   6.423  39.611  0.00  0.00             0
ATOM     87    O   1     1     -20.079  12.826  41.763  0.00  0.00             0
ATOM     88    O   1     1     -17.557   8.193  41.850  0.00  0.00             0
ATOM     89    O   1     1     -15.853   5.463  43.929  0.00  0.00             0
ATOM     90    O   1     1     -18.517   9.895  43.997  0.00  0.00             0
ATOM     91    O   1     1     -20.748   8.343  43.937  0.00  0.00             0
ATOM     92    O   1     1     -18.199  12.632  43.808  0.00  0.00             0
ATOM     93    O   1     1     -20.747  11.604  43.881  0.00  0.00             0
ATOM     94    O   1     1     -18.148   7.051  44.034  0.00  0.00             0
ATOM     95    H   1     1     -19.480   4.599  41.905  0.00  0.00             0
ATOM     96    H   1     1     -17.109   8.800  41.302  0.00  0.00             0
ATOM     97    H   1     1     -20.711   5.236  44.772  0.00  0.00             0
ATOM     98    H   1     1     -17.754  10.149  44.607  0.00  0.00             0
ATOM     99    H   1     1     -21.074   8.132  44.876  0.00  0.00             0
ATOM    100    H   1     1     -18.677   3.900  44.697  0.00  0.00             0
ATOM    101    H   1     1     -18.896   6.599  44.519  0.00  0.00             0
ATOM    102    H   1     1     -20.927  11.104  44.587  0.00  0.00             0
ATOM    103   Al   1     1     -16.959  14.887  50.007  0.00  0.00             0
ATOM    104   Al   1     1     -14.226  19.592  49.935  0.00  0.00             0
ATOM    105   Al   1     1     -14.374  13.494  49.974  0.00  0.00             0
ATOM    106   Al   1     1     -16.795  18.031  49.979  0.00  0.00             0
ATOM    107   Si   1     1     -12.602  13.682  47.252  0.00  0.00             0
ATOM    108   Si   1     1     -14.970  18.281  47.174  0.00  0.00             0
ATOM    109   Si   1     1     -15.102  12.155  47.058  0.00  0.00             0
ATOM    110   Si   1     1     -17.480  16.688  47.299  0.00  0.00             0
ATOM    111    O   1     1     -17.857  13.793  48.661  0.00  0.00             0
ATOM    112    O   1     1     -15.120  18.226  48.813  0.00  0.00             0
ATOM    113    O   1     1     -17.253  16.603  48.864  0.00  0.00             0
ATOM    114    O   1     1     -15.007  12.093  48.751  0.00  0.00             0
ATOM    115    O   1     1     -17.608  15.201  46.645  0.00  0.00             0
ATOM    116    O   1     1     -15.065  10.707  46.722  0.00  0.00             0
ATOM    117    O   1     1     -16.400  13.009  46.724  0.00  0.00             0
ATOM    118    O   1     1     -13.781  17.449  46.885  0.00  0.00             0
ATOM    119    O   1     1     -16.271  17.488  46.701  0.00  0.00             0
ATOM    120    O   1     1     -13.831  12.984  46.638  0.00  0.00             0
ATOM    121    O   1     1     -17.795  19.418  48.848  0.00  0.00             0
ATOM    122    O   1     1     -15.131  14.909  48.797  0.00  0.00             0
ATOM    123    O   1     1     -13.549  12.005  51.011  0.00  0.00             0
ATOM    124    O   1     1     -16.222  16.419  51.253  0.00  0.00             0
ATOM    125    O   1     1     -18.615  14.970  50.925  0.00  0.00             0
ATOM    126    O   1     1     -15.859  19.330  50.900  0.00  0.00             0
ATOM    127    O   1     1     -18.418  18.096  51.132  0.00  0.00             0
ATOM    128    O   1     1     -15.978  13.452  50.971  0.00  0.00             0
ATOM    129    H   1     1     -17.153  11.301  48.717  0.00  0.00             0
ATOM    130    H   1     1     -14.717  15.731  48.843  0.00  0.00             0
ATOM    131    H   1     1     -18.757  11.964  51.968  0.00  0.00             0
ATOM    132    H   1     1     -16.695  16.730  52.095  0.00  0.00             0
ATOM    133    H   1     1     -19.453  15.207  51.230  0.00  0.00             0
ATOM    134    H   1     1     -15.871  10.636  51.949  0.00  0.00             0
ATOM    135    H   1     1     -16.683  12.836  51.272  0.00  0.00             0
ATOM    136    H   1     1     -19.057  17.345  51.088  0.00  0.00             0
ATOM    137   Al   1     1     -14.150  -0.732  42.802  0.00  0.00             0
ATOM    138   Al   1     1     -11.677   3.851  42.829  0.00  0.00             0
ATOM    139   Al   1     1     -11.493  -1.919  42.722  0.00  0.00             0
ATOM    140   Al   1     1     -14.182   2.443  42.826  0.00  0.00             0
ATOM    141   Si   1     1      -9.628  -1.880  40.088  0.00  0.00             0
ATOM    142   Si   1     1     -12.200   2.452  40.163  0.00  0.00             0
ATOM    143   Si   1     1     -12.080  -3.447  39.944  0.00  0.00             0
ATOM    144   Si   1     1     -14.812   1.029  39.941  0.00  0.00             0
ATOM    145    O   1     1     -15.012  -1.968  41.564  0.00  0.00             0
ATOM    146    O   1     1     -12.414   2.449  41.676  0.00  0.00             0
ATOM    147    O   1     1     -14.716   1.016  41.592  0.00  0.00             0
ATOM    148    O   1     1     -11.922  -3.444  41.580  0.00  0.00             0
ATOM    149    O   1     1     -14.738  -0.470  39.543  0.00  0.00             0
ATOM    150    O   1     1     -12.032  -4.914  39.380  0.00  0.00             0
ATOM    151    O   1     1     -13.507  -2.831  39.705  0.00  0.00             0
ATOM    152    O   1     1     -10.999   1.606  39.775  0.00  0.00             0
ATOM    153    O   1     1     -13.556   1.791  39.542  0.00  0.00             0
ATOM    154    O   1     1     -10.953  -2.517  39.520  0.00  0.00             0
ATOM    155    O   1     1     -14.828   3.785  41.817  0.00  0.00             0
ATOM    156    O   1     1     -12.446  -0.585  41.804  0.00  0.00             0
ATOM    157    O   1     1     -21.004  -3.464  43.788  0.00  0.00             0
ATOM    158    O   1     1     -13.567   0.881  43.881  0.00  0.00             0
ATOM    159    O   1     1     -15.751  -0.957  43.873  0.00  0.00             0
ATOM    160    O   1     1     -13.217   3.692  43.889  0.00  0.00             0
ATOM    161    O   1     1     -15.868   2.569  43.829  0.00  0.00             0
ATOM    162    O   1     1     -13.113  -2.035  43.759  0.00  0.00             0
ATOM    163    H   1     1     -14.289  -4.152  42.021  0.00  0.00             0
ATOM    164    H   1     1     -12.446   0.414  41.339  0.00  0.00             0
ATOM    165    H   1     1     -15.735  -3.779  44.741  0.00  0.00             0
ATOM    166    H   1     1     -12.932   1.172  44.636  0.00  0.00             0
ATOM    167    H   1     1     -15.996  -0.762  44.772  0.00  0.00             0
ATOM    168    H   1     1     -12.856  -5.295  44.730  0.00  0.00             0
ATOM    169    H   1     1     -13.201  -2.798  44.351  0.00  0.00             0
ATOM    170    H   1     1     -16.146   2.054  44.485  0.00  0.00             0
ATOM    171   Al   1     1     -11.808   6.080  50.052  0.00  0.00             0
ATOM    172   Al   1     1      -9.277  10.693  49.849  0.00  0.00             0
ATOM    173   Al   1     1      -9.103   4.635  50.037  0.00  0.00             0
ATOM    174   Al   1     1     -11.753   9.122  50.088  0.00  0.00             0
ATOM    175   Si   1     1      -7.467   4.707  47.369  0.00  0.00             0
ATOM    176   Si   1     1      -9.917   9.238  47.152  0.00  0.00             0
ATOM    177   Si   1     1      -9.991   3.177  47.280  0.00  0.00             0
ATOM    178   Si   1     1     -12.472   7.607  47.213  0.00  0.00             0
ATOM    179    O   1     1     -12.793   4.907  48.969  0.00  0.00             0
ATOM    180    O   1     1     -10.055   9.402  48.833  0.00  0.00             0
ATOM    181    O   1     1     -12.145   7.610  48.890  0.00  0.00             0
ATOM    182    O   1     1      -9.767   3.105  49.062  0.00  0.00             0
ATOM    183    O   1     1     -12.377   6.142  46.760  0.00  0.00             0
ATOM    184    O   1     1      -9.913   1.763  46.763  0.00  0.00             0
ATOM    185    O   1     1     -11.274   3.926  47.001  0.00  0.00             0
ATOM    186    O   1     1      -8.512   8.434  46.899  0.00  0.00             0
ATOM    187    O   1     1     -11.203   8.427  46.605  0.00  0.00             0
ATOM    188    O   1     1      -8.775   3.966  46.900  0.00  0.00             0
ATOM    189    O   1     1     -12.697  10.376  48.917  0.00  0.00             0
ATOM    190    O   1     1      -9.982   5.818  48.941  0.00  0.00             0
ATOM    191    O   1     1     -18.743   3.107  51.261  0.00  0.00             0
ATOM    192    O   1     1     -10.856   7.677  51.031  0.00  0.00             0
ATOM    193    O   1     1     -13.516   5.812  51.300  0.00  0.00             0
ATOM    194    O   1     1     -10.895  10.698  50.959  0.00  0.00             0
ATOM    195    O   1     1     -13.339   9.144  51.109  0.00  0.00             0
ATOM    196    O   1     1     -10.865   4.707  50.990  0.00  0.00             0
ATOM    197    H   1     1     -11.909   2.237  49.344  0.00  0.00             0
ATOM    198    H   1     1      -9.864   6.489  48.256  0.00  0.00             0
ATOM    199    H   1     1     -13.945   3.402  52.090  0.00  0.00             0
ATOM    200    H   1     1     -11.198   7.699  52.018  0.00  0.00             0
ATOM    201    H   1     1     -14.123   6.365  51.828  0.00  0.00             0
ATOM    202    H   1     1     -11.527   2.006  51.998  0.00  0.00             0
ATOM    203    H   1     1     -11.011   3.704  50.800  0.00  0.00             0
ATOM    204    H   1     1     -14.093   8.581  51.166  0.00  0.00             0
ATOM    205   Al   1     1     -14.088   8.432  42.709  0.00  0.00             0
ATOM    206   Al   1     1     -11.394  12.942  42.696  0.00  0.00             0
ATOM    207   Al   1     1     -11.441   6.976  42.896  0.00  0.00             0
ATOM    208   Al   1     1     -13.856  11.331  42.832  0.00  0.00             0
ATOM    209   Si   1     1      -9.650   6.960  40.139  0.00  0.00             0
ATOM    210   Si   1     1     -12.221  11.567  40.012  0.00  0.00             0
ATOM    211   Si   1     1     -12.280   5.316  40.079  0.00  0.00             0
ATOM    212   Si   1     1     -14.735  10.017  39.903  0.00  0.00             0
ATOM    213    O   1     1     -15.054   7.235  41.630  0.00  0.00             0
ATOM    214    O   1     1     -12.369  11.676  41.581  0.00  0.00             0
ATOM    215    O   1     1     -14.525   9.992  41.571  0.00  0.00             0
ATOM    216    O   1     1     -12.299   5.187  41.701  0.00  0.00             0
ATOM    217    O   1     1     -14.583   8.515  39.492  0.00  0.00             0
ATOM    218    O   1     1     -12.077   3.925  39.581  0.00  0.00             0
ATOM    219    O   1     1     -13.676   5.963  39.737  0.00  0.00             0
ATOM    220    O   1     1     -10.980  10.635  39.753  0.00  0.00             0
ATOM    221    O   1     1     -13.546  10.848  39.397  0.00  0.00             0
ATOM    222    O   1     1     -10.989   6.274  39.753  0.00  0.00             0
ATOM    223    O   1     1     -14.777  12.852  41.717  0.00  0.00             0
ATOM    224    O   1     1     -12.250   8.275  41.780  0.00  0.00             0
ATOM    225    O   1     1     -21.178   5.391  43.905  0.00  0.00             0
ATOM    226    O   1     1     -13.201   9.804  43.829  0.00  0.00             0
ATOM    227    O   1     1     -15.525   8.361  43.904  0.00  0.00             0
ATOM    228    O   1     1     -12.934  12.749  43.852  0.00  0.00             0
ATOM    229    O   1     1     -15.595  11.451  43.808  0.00  0.00             0
ATOM    230    O   1     1     -13.127   7.024  43.861  0.00  0.00             0
ATOM    231    H   1     1     -14.283   4.537  41.446  0.00  0.00             0
ATOM    232    H   1     1     -11.824   9.189  41.583  0.00  0.00             0
ATOM    233    H   1     1     -15.592   4.960  44.800  0.00  0.00             0
ATOM    234    H   1     1     -12.347   9.486  44.190  0.00  0.00             0
ATOM    235    H   1     1     -15.756   8.174  44.895  0.00  0.00             0
ATOM    236    H   1     1     -13.741   3.927  44.659  0.00  0.00             0
ATOM    237    H   1     1     -13.872   6.426  43.780  0.00  0.00             0
ATOM    238    H   1     1     -16.232  10.722  43.731  0.00  0.00             0
ATOM    239   Al   1     1     -11.732  15.001  50.078  0.00  0.00             0
ATOM    240   Al   1     1      -9.137  19.562  50.046  0.00  0.00             0
ATOM    241   Al   1     1      -9.131  13.639  49.773  0.00  0.00             0
ATOM    242   Al   1     1     -11.754  17.948  50.173  0.00  0.00             0
ATOM    243   Si   1     1      -7.407  13.755  47.022  0.00  0.00             0
ATOM    244   Si   1     1      -9.886  18.118  47.413  0.00  0.00             0
ATOM    245   Si   1     1      -9.891  12.172  47.015  0.00  0.00             0
ATOM    246   Si   1     1     -12.400  16.651  47.287  0.00  0.00             0
ATOM    247    O   1     1     -12.569  13.640  48.808  0.00  0.00             0
ATOM    248    O   1     1     -10.115  18.291  49.003  0.00  0.00             0
ATOM    249    O   1     1     -12.199  16.643  48.877  0.00  0.00             0
ATOM    250    O   1     1      -9.722  12.200  48.615  0.00  0.00             0
ATOM    251    O   1     1     -12.474  15.188  46.785  0.00  0.00             0
ATOM    252    O   1     1     -10.021  10.739  46.498  0.00  0.00             0
ATOM    253    O   1     1     -11.357  12.821  46.831  0.00  0.00             0
ATOM    254    O   1     1      -8.574  17.375  47.185  0.00  0.00             0
ATOM    255    O   1     1     -11.115  17.349  46.788  0.00  0.00             0
ATOM    256    O   1     1      -8.747  13.136  46.479  0.00  0.00             0
ATOM    257    O   1     1     -12.508  19.438  49.176  0.00  0.00             0
ATOM    258    O   1     1     -10.139  15.038  48.685  0.00  0.00             0
ATOM    259    O   1     1     -18.812  12.112  50.952  0.00  0.00             0
ATOM    260    O   1     1     -11.062  16.508  51.258  0.00  0.00             0
ATOM    261    O   1     1     -13.300  14.791  50.964  0.00  0.00             0
ATOM    262    O   1     1     -10.856  19.469  51.268  0.00  0.00             0
ATOM    263    O   1     1     -13.400  18.004  50.990  0.00  0.00             0
ATOM    264    O   1     1     -10.810  13.689  50.941  0.00  0.00             0
ATOM    265    H   1     1     -12.202  10.947  48.314  0.00  0.00             0
ATOM    266    H   1     1     -10.062  15.399  47.916  0.00  0.00             0
ATOM    267    H   1     1     -13.119  12.772  51.612  0.00  0.00             0
ATOM    268    H   1     1     -11.153  16.583  52.197  0.00  0.00             0
ATOM    269    H   1     1     -13.948  15.235  51.613  0.00  0.00             0
ATOM    270    H   1     1     -11.512  11.180  51.379  0.00  0.00             0
ATOM    271    H   1     1     -11.226  12.913  51.402  0.00  0.00             0
ATOM    272    H   1     1     -14.288  17.748  51.367  0.00  0.00             0
ATOM    273    O   1     1     -21.442   7.305  36.754  0.00  0.00             0
ATOM    274    H   1     1     -20.584   7.317  36.656  0.00  0.00             0
ATOM    275    H   1     1     -11.205   6.930  37.574  0.00  0.00             0
ATOM    276    O   1     1       3.720 -23.306  36.600  0.00  0.00             0
ATOM    277    H   1     1       4.597 -22.964  36.218  0.00  0.00             0
ATOM    278    H   1     1      14.052 -23.015  37.629  0.00  0.00             0
ATOM    279    O   1     1      27.822  27.969  30.812  0.00  0.00             0
ATOM    280    H   1     1      17.169  28.745  30.272  0.00  0.00             0
ATOM    281    H   1     1      28.386  27.379  30.234  0.00  0.00             0
ATOM    282    O   1     1       9.344  24.223  31.056  0.00  0.00             0
ATOM    283    H   1     1       9.135  23.369  30.825  0.00  0.00             0
ATOM    284    H   1     1      19.720  24.745  30.184  0.00  0.00             0
ATOM    285    O   1     1     -39.562  -6.633  33.047  0.00  0.00             0
ATOM    286    H   1     1     -40.531  -6.221  32.574  0.00  0.00             0
ATOM    287    H   1     1     -29.028  -6.045  33.693  0.00  0.00             0
ATOM    288    O   1     1      18.749 -13.831  29.346  0.00  0.00             0
ATOM    289    H   1     1      18.353 -14.328  29.973  0.00  0.00             0
ATOM    290    H   1     1      28.418 -13.137  29.263  0.00  0.00             0
ATOM    291    O   1     1       1.789  50.417  20.688  0.00  0.00             0
ATOM    292    H   1     1       1.453  50.588  19.820  0.00  0.00             0
ATOM    293    H   1     1       1.953  51.404  21.116  0.00  0.00             0
ATOM    294    O   1     1     -29.474  -1.360  14.837  0.00  0.00             0
ATOM    295    H   1     1     -30.045  -0.976  15.482  0.00  0.00             0
ATOM    296    H   1     1     -29.865  -2.204  14.421  0.00  0.00             0
ATOM    297    O   1     1     -24.118  12.417  33.057  0.00  0.00             0
ATOM    298    H   1     1     -24.886  12.102  32.754  0.00  0.00             0
ATOM    299    H   1     1     -24.603  12.882  33.829  0.00  0.00             0
ATOM    300    O   1     1      43.481  28.500  28.872  0.00  0.00             0
ATOM    301    H   1     1      44.265  28.126  29.402  0.00  0.00             0
ATOM    302    H   1     1      43.338  27.757  28.404  0.00  0.00             0
ATOM    303    O   1     1       2.260  -9.839  36.446  0.00  0.00             0
ATOM    304    H   1     1       3.116  -9.337  36.158  0.00  0.00             0
ATOM    305    H   1     1       1.618  -9.504  35.965  0.00  0.00             0
ATOM    306    O   1     1     -15.430   1.942  30.050  0.00  0.00             0
ATOM    307    H   1     1     -15.019   1.313  29.335  0.00  0.00             0
ATOM    308    H   1     1     -16.198   2.302  29.526  0.00  0.00             0
ATOM    309    O   1     1      16.618 -20.235  14.552  0.00  0.00             0
ATOM    310    H   1     1      17.555 -19.746  14.756  0.00  0.00             0
ATOM    311    H   1     1      16.036 -19.549  14.524  0.00  0.00             0
ATOM    312    O   1     1      31.306  13.161  24.571  0.00  0.00             0
ATOM    313    H   1     1      31.680  13.742  25.277  0.00  0.00             0
ATOM    314    H   1     1      31.886  12.466  24.317  0.00  0.00             0
ATOM    315    O   1     1     -19.020  22.368  33.983  0.00  0.00             0
ATOM    316    H   1     1     -19.331  22.996  33.502  0.00  0.00             0
ATOM    317    H   1     1     -18.534  22.797  34.628  0.00  0.00             0
ATOM    318    O   1     1       7.101  23.293  33.286  0.00  0.00             0
ATOM    319    H   1     1       7.050  22.595  33.820  0.00  0.00             0
ATOM    320    H   1     1       7.350  24.078  33.911  0.00  0.00             0
ATOM    321    O   1     1      46.426  15.886  31.240  0.00  0.00             0
ATOM    322    H   1     1      46.931  15.869  32.058  0.00  0.00             0
ATOM    323    H   1     1      46.324  15.019  31.072  0.00  0.00             0
ATOM    324    O   1     1      11.874  -2.255  34.141  0.00  0.00             0
ATOM    325    H   1     1      11.456  -1.827  34.920  0.00  0.00             0
ATOM    326    H   1     1      11.030  -2.398  33.710  0.00  0.00             0
ATOM    327    O   1     1      -8.379  17.308  21.493  0.00  0.00             0
ATOM    328    H   1     1      -8.075  18.072  21.102  0.00  0.00             0
ATOM    329    H   1     1       2.467  -0.562  22.217  0.00  0.00             0
ATOM    330    O   1     1      -0.159  39.306  25.411  0.00  0.00             0
ATOM    331    H   1     1      -0.592  38.715  24.452  0.00  0.00             0
ATOM    332    H   1     1      10.221  38.588  26.034  0.00  0.00             0
ATOM    333    O   1     1      16.891   1.265  22.949  0.00  0.00             0
ATOM    334    H   1     1       7.401   1.736  22.936  0.00  0.00             0
ATOM    335    H   1     1      16.696   0.807  23.886  0.00  0.00             0
ATOM    336    O   1     1      -7.192   8.529  17.761  0.00  0.00             0
ATOM    337    H   1     1      -7.019   7.586  18.077  0.00  0.00             0
ATOM    338    H   1     1       3.580   9.129  18.510  0.00  0.00             0
ATOM    339    O   1     1      15.391  40.337  17.820  0.00  0.00             0
ATOM    340    H   1     1       4.536  41.144  18.040  0.00  0.00             0
ATOM    341    H   1     1      16.029  40.699  17.235  0.00  0.00             0
ATOM    342    O   1     1       4.753  58.780  25.285  0.00  0.00             0
ATOM    343    H   1     1       4.648  57.920  24.885  0.00  0.00             0
ATOM    344    H   1     1      15.854  58.468  25.454  0.00  0.00             0
ATOM    345    O   1     1      35.265 -22.517  30.319  0.00  0.00             0
ATOM    346    H   1     1      35.112 -23.145  30.992  0.00  0.00             0
ATOM    347    H   1     1      34.995 -40.778  29.416  0.00  0.00             0
ATOM    348    O   1     1      54.856   0.743  35.883  0.00  0.00             0
ATOM    349    H   1     1      55.643   1.327  35.678  0.00  0.00             0
ATOM    350    H   1     1      55.097   0.094  35.387  0.00  0.00             0
ATOM    351    O   1     1      37.502 -22.065  27.004  0.00  0.00             0
ATOM    352    H   1     1      38.208 -21.335  27.000  0.00  0.00             0
ATOM    353    H   1     1      36.676 -21.845  26.559  0.00  0.00             0
ATOM    354    O   1     1      11.289  -0.233  25.378  0.00  0.00             0
ATOM    355    H   1     1      11.606  -1.215  25.329  0.00  0.00             0
ATOM    356    H   1     1      10.528  -0.038  24.732  0.00  0.00             0
ATOM    357    O   1     1      -1.064  -6.223  20.501  0.00  0.00             0
ATOM    358    H   1     1      -1.055  -5.226  20.982  0.00  0.00             0
ATOM    359    H   1     1      -1.084  -6.932  21.316  0.00  0.00             0
ATOM    360    O   1     1      -4.346  22.814  13.848  0.00  0.00             0
ATOM    361    H   1     1      -4.764  21.946  14.054  0.00  0.00             0
ATOM    362    H   1     1      -3.660  22.487  13.171  0.00  0.00             0
ATOM    363    O   1     1      52.171 -18.056  17.293  0.00  0.00             0
ATOM    364    H   1     1      52.812 -17.526  16.900  0.00  0.00             0
ATOM    365    H   1     1      52.555 -36.787  17.729  0.00  0.00             0
ATOM    366    O   1     1      24.887  -8.446  29.969  0.00  0.00             0
ATOM    367    H   1     1      25.676  -8.123  30.192  0.00  0.00             0
ATOM    368    H   1     1      24.768  -9.204  30.528  0.00  0.00             0
ATOM    369    O   1     1      24.372 -22.533  23.811  0.00  0.00             0
ATOM    370    H   1     1      24.501 -22.348  22.982  0.00  0.00             0
ATOM    371    H   1     1      24.036 -23.359  23.605  0.00  0.00             0
ATOM    372    O   1     1      28.219 -37.780  22.733  0.00  0.00             0
ATOM    373    H   1     1      28.032 -37.603  21.902  0.00  0.00             0
ATOM    374    H   1     1      28.943 -38.644  22.794  0.00  0.00             0
ATOM    375    O   1     1     -23.182  37.494  15.060  0.00  0.00             0
ATOM    376    H   1     1     -22.533  38.261  14.765  0.00  0.00             0
ATOM    377    H   1     1     -22.924  36.711  14.510  0.00  0.00             0
ATOM    378    O   1     1       9.149 -39.464  16.259  0.00  0.00             0
ATOM    379    H   1     1       9.960 -39.891  16.941  0.00  0.00             0
ATOM    380    H   1     1       9.440 -39.802  15.410  0.00  0.00             0
ATOM    381    O   1     1     -12.521  -9.465  32.762  0.00  0.00             0
ATOM    382    H   1     1     -12.204 -10.265  32.277  0.00  0.00             0
ATOM    383    H   1     1      -2.503  -8.860  32.238  0.00  0.00             0
ATOM    384    O   1     1      29.676 -13.658  15.376  0.00  0.00             0
ATOM    385    H   1     1      30.483 -14.127  15.504  0.00  0.00             0
ATOM    386    H   1     1      40.428 -12.936  15.690  0.00  0.00             0
ATOM    387    O   1     1      16.180   9.743  21.771  0.00  0.00             0
ATOM    388    H   1     1       6.301  10.045  20.904  0.00  0.00             0
ATOM    389    H   1     1      16.165  10.266  22.538  0.00  0.00             0
ATOM    390    O   1     1      32.221  24.630  32.486  0.00  0.00             0
ATOM    391    H   1     1      31.452  24.507  32.080  0.00  0.00             0
ATOM    392    H   1     1      42.333  25.590  32.944  0.00  0.00             0
ATOM    393    O   1     1     -34.078  -9.280  24.513  0.00  0.00             0
ATOM    394    H   1     1     -33.577  -9.324  25.385  0.00  0.00             0
ATOM    395    H   1     1     -24.788  -9.017  24.617  0.00  0.00             0
ATOM    396    O   1     1     -23.197  10.223  14.803  0.00  0.00             0
ATOM    397    H   1     1     -23.710  11.057  14.873  0.00  0.00             0
ATOM    398    H   1     1     -11.933  10.456  14.772  0.00  0.00             0
ATOM    399    O   1     1      21.399 -32.467  29.171  0.00  0.00             0
ATOM    400    H   1     1      20.591 -32.034  28.939  0.00  0.00             0
ATOM    401    H   1     1      21.170 -32.841  30.024  0.00  0.00             0
ATOM    402    O   1     1      -0.611  30.519  32.319  0.00  0.00             0
ATOM    403    H   1     1      -1.535  30.414  32.772  0.00  0.00             0
ATOM    404    H   1     1      -0.889  30.540  31.501  0.00  0.00             0
ATOM    405    O   1     1      34.979   6.149  27.834  0.00  0.00             0
ATOM    406    H   1     1      34.155   6.496  28.069  0.00  0.00             0
ATOM    407    H   1     1      34.950   5.797  26.872  0.00  0.00             0
ATOM    408    O   1     1      45.924  64.575  25.798  0.00  0.00             0
ATOM    409    H   1     1      46.033  63.911  26.377  0.00  0.00             0
ATOM    410    H   1     1      46.578  64.809  25.289  0.00  0.00             0
ATOM    411    O   1     1      -6.562  37.576  25.879  0.00  0.00             0
ATOM    412    H   1     1      -6.337  38.282  26.547  0.00  0.00             0
ATOM    413    H   1     1      -5.695  36.977  25.969  0.00  0.00             0
ATOM    414    O   1     1      34.186  43.542  24.830  0.00  0.00             0
ATOM    415    H   1     1      34.740  42.721  25.217  0.00  0.00             0
ATOM    416    H   1     1      34.635  43.793  24.074  0.00  0.00             0
ATOM    417    O   1     1      44.447 -36.093  23.773  0.00  0.00             0
ATOM    418    H   1     1      43.996 -35.570  24.419  0.00  0.00             0
ATOM    419    H   1     1      45.323 -35.844  23.879  0.00  0.00             0
ATOM    420    O   1     1      56.342 -15.653  14.572  0.00  0.00             0
ATOM    421    H   1     1      56.076 -15.777  15.598  0.00  0.00             0
ATOM    422    H   1     1      57.293 -15.619  14.685  0.00  0.00             0
ATOM    423    O   1     1     -16.154  20.606  23.543  0.00  0.00             0
ATOM    424    H   1     1     -15.376  20.024  23.149  0.00  0.00             0
ATOM    425    H   1     1     -16.317  20.461  24.522  0.00  0.00             0
ATOM    426    O   1     1       9.798  17.781  23.150  0.00  0.00             0
ATOM    427    H   1     1       8.952  17.262  22.903  0.00  0.00             0
ATOM    428    H   1     1      10.617  17.666  22.669  0.00  0.00             0
ATOM    429    O   1     1      55.525  49.026  27.566  0.00  0.00             0
ATOM    430    H   1     1      55.612  48.327  26.855  0.00  0.00             0
ATOM    431    H   1     1      54.647  48.908  27.916  0.00  0.00             0
ATOM    432    O   1     1      26.947 -40.960  16.230  0.00  0.00             0
ATOM    433    H   1     1      27.596 -41.294  16.863  0.00  0.00             0
ATOM    434    H   1     1      27.321 -40.159  15.661  0.00  0.00             0
ATOM    435    O   1     1     -17.157   3.487  28.585  0.00  0.00             0
ATOM    436    H   1     1     -18.112   3.556  29.010  0.00  0.00             0
ATOM    437    H   1     1      -6.376   4.203  28.582  0.00  0.00             0
ATOM    438    O   1     1      65.884  10.247  19.872  0.00  0.00             0
ATOM    439    H   1     1      65.012  10.749  19.739  0.00  0.00             0
ATOM    440    H   1     1      76.279  10.062  20.804  0.00  0.00             0
ATOM    441    O   1     1       5.957 -12.553  36.955  0.00  0.00             0
ATOM    442    H   1     1      -4.015 -11.917  36.474  0.00  0.00             0
ATOM    443    H   1     1       5.115 -12.829  36.630  0.00  0.00             0
ATOM    444    O   1     1     -15.338 -62.136  27.662  0.00  0.00             0
ATOM    445    H   1     1     -14.874 -62.886  27.975  0.00  0.00             0
ATOM    446    H   1     1      -5.538 -62.153  28.514  0.00  0.00             0
ATOM    447    O   1     1     -12.300  18.155  34.283  0.00  0.00             0
ATOM    448    H   1     1     -23.075  18.806  34.559  0.00  0.00             0
ATOM    449    H   1     1     -11.848  18.265  33.340  0.00  0.00             0
ATOM    450    O   1     1      52.423  22.172  18.252  0.00  0.00             0
ATOM    451    H   1     1      51.821  22.873  17.910  0.00  0.00             0
ATOM    452    H   1     1      62.274  21.736  18.970  0.00  0.00             0
ATOM    453    O   1     1      16.810   0.499  17.666  0.00  0.00             0
ATOM    454    H   1     1      16.613   0.656  18.670  0.00  0.00             0
ATOM    455    H   1     1      17.630   0.987  17.456  0.00  0.00             0
ATOM    456    O   1     1      -7.306   9.938  14.022  0.00  0.00             0
ATOM    457    H   1     1      -7.014   9.099  14.556  0.00  0.00             0
ATOM    458    H   1     1      -6.791  10.761  14.372  0.00  0.00             0
ATOM    459    O   1     1      39.007 -23.661  25.493  0.00  0.00             0
ATOM    460    H   1     1      39.695 -23.096  25.411  0.00  0.00             0
ATOM    461    H   1     1      38.457 -23.320  26.231  0.00  0.00             0
ATOM    462    O   1     1     -22.482  26.315  28.956  0.00  0.00             0
ATOM    463    H   1     1     -22.700  25.448  28.578  0.00  0.00             0
ATOM    464    H   1     1     -22.032  26.602  28.194  0.00  0.00             0
ATOM    465    O   1     1      -8.488 -42.500  24.318  0.00  0.00             0
ATOM    466    H   1     1      -7.765 -42.938  24.908  0.00  0.00             0
ATOM    467    H   1     1      -9.038 -43.286  24.383  0.00  0.00             0
ATOM    468    O   1     1     -24.419   9.040  17.458  0.00  0.00             0
ATOM    469    H   1     1     -24.367   8.809  16.620  0.00  0.00             0
ATOM    470    H   1     1     -25.114   8.607  17.949  0.00  0.00             0
ATOM    471    O   1     1      48.799 -29.610  23.018  0.00  0.00             0
ATOM    472    H   1     1      48.570 -28.597  23.264  0.00  0.00             0
ATOM    473    H   1     1      49.500 -29.526  22.425  0.00  0.00             0
ATOM    474    O   1     1      40.853 -23.900  36.746  0.00  0.00             0
ATOM    475    H   1     1      41.236 -24.869  36.618  0.00  0.00             0
ATOM    476    H   1     1      41.235 -23.356  36.166  0.00  0.00             0
ATOM    477    O   1     1       8.666 -26.238  26.514  0.00  0.00             0
ATOM    478    H   1     1       8.265 -25.437  26.145  0.00  0.00             0
ATOM    479    H   1     1       9.391 -26.246  25.963  0.00  0.00             0
ATOM    480    O   1     1      -4.132  35.994  25.712  0.00  0.00             0
ATOM    481    H   1     1      -3.703  36.795  26.099  0.00  0.00             0
ATOM    482    H   1     1      -3.643  35.280  26.064  0.00  0.00             0
ATOM    483    O   1     1       1.686 -31.582  23.485  0.00  0.00             0
ATOM    484    H   1     1       1.147 -31.760  24.478  0.00  0.00             0
ATOM    485    H   1     1       2.595 -32.075  23.393  0.00  0.00             0
ATOM    486    O   1     1     -27.931   0.379  31.300  0.00  0.00             0
ATOM    487    H   1     1     -27.141   0.698  31.118  0.00  0.00             0
ATOM    488    H   1     1     -27.574  -0.380  31.926  0.00  0.00             0
ATOM    489    O   1     1      -8.932  17.139  29.346  0.00  0.00             0
ATOM    490    H   1     1      -8.292  17.516  30.014  0.00  0.00             0
ATOM    491    H   1     1       0.367  -0.482  29.570  0.00  0.00             0
ATOM    492    O   1     1      -2.470 -37.369  27.120  0.00  0.00             0
ATOM    493    H   1     1      -3.005 -37.173  27.715  0.00  0.00             0
ATOM    494    H   1     1       8.694 -36.651  27.148  0.00  0.00             0
ATOM    495    O   1     1     -21.509 -21.832  22.150  0.00  0.00             0
ATOM    496    H   1     1     -31.021 -21.480  21.780  0.00  0.00             0
ATOM    497    H   1     1     -21.110 -21.970  23.142  0.00  0.00             0
ATOM    498    O   1     1      -1.183 -34.819  19.078  0.00  0.00             0
ATOM    499    H   1     1      -1.589 -35.701  19.087  0.00  0.00             0
ATOM    500    H   1     1       9.858 -35.362  18.690  0.00  0.00             0
ATOM    501    O   1     1     -11.618  19.441  31.709  0.00  0.00             0
ATOM    502    H   1     1     -12.149  20.293  31.997  0.00  0.00             0
ATOM    503    H   1     1      -0.342  19.665  31.877  0.00  0.00             0
ATOM    504    O   1     1      11.603  14.167  28.584  0.00  0.00             0
ATOM    505    H   1     1      11.011  13.553  29.119  0.00  0.00             0
ATOM    506    H   1     1      21.926  14.890  28.903  0.00  0.00             0
ATOM    507    O   1     1      59.067  22.796  25.669  0.00  0.00             0
ATOM    508    H   1     1      59.873  22.187  25.574  0.00  0.00             0
ATOM    509    H   1     1      59.412   5.606  24.990  0.00  0.00             0
ATOM    510    O   1     1      37.816 -32.315  31.530  0.00  0.00             0
ATOM    511    H   1     1      37.603 -31.763  32.301  0.00  0.00             0
ATOM    512    H   1     1      37.217 -33.049  31.642  0.00  0.00             0
ATOM    513    O   1     1     -34.024   5.745  16.657  0.00  0.00             0
ATOM    514    H   1     1     -33.837   5.358  15.675  0.00  0.00             0
ATOM    515    H   1     1     -34.453   6.593  16.186  0.00  0.00             0
ATOM    516    O   1     1      23.274 -11.835  19.033  0.00  0.00             0
ATOM    517    H   1     1      22.433 -12.325  18.542  0.00  0.00             0
ATOM    518    H   1     1      22.799 -11.747  19.936  0.00  0.00             0
ATOM    519    O   1     1      33.161  33.057  25.387  0.00  0.00             0
ATOM    520    H   1     1      33.931  33.267  25.892  0.00  0.00             0
ATOM    521    H   1     1      33.536  32.644  24.625  0.00  0.00             0
ATOM    522    O   1     1      14.685  19.738  17.049  0.00  0.00             0
ATOM    523    H   1     1      15.612  19.060  17.118  0.00  0.00             0
ATOM    524    H   1     1      15.170  20.516  17.311  0.00  0.00             0
ATOM    525    O   1     1      66.141  -0.392  14.677  0.00  0.00             0
ATOM    526    H   1     1      65.237  -0.475  14.339  0.00  0.00             0
ATOM    527    H   1     1      66.365 -17.249  14.454  0.00  0.00             0
ATOM    528    O   1     1      14.301  50.214  15.059  0.00  0.00             0
ATOM    529    H   1     1      14.061  51.051  15.305  0.00  0.00             0
ATOM    530    H   1     1      15.242  50.318  14.897  0.00  0.00             0
ATOM    531    O   1     1      22.245  -4.832  35.128  0.00  0.00             0
ATOM    532    H   1     1      22.921  -4.816  35.723  0.00  0.00             0
ATOM    533    H   1     1      22.197  -3.977  34.609  0.00  0.00             0
ATOM    534    O   1     1     -11.384  38.319  23.098  0.00  0.00             0
ATOM    535    H   1     1     -10.698  38.832  22.339  0.00  0.00             0
ATOM    536    H   1     1     -11.209  37.365  23.261  0.00  0.00             0
ATOM    537    O   1     1       8.528 -19.004  15.397  0.00  0.00             0
ATOM    538    H   1     1       8.972 -19.686  15.873  0.00  0.00             0
ATOM    539    H   1     1       8.921 -18.236  15.799  0.00  0.00             0
ATOM    540    O   1     1       1.560 -38.461  17.987  0.00  0.00             0
ATOM    541    H   1     1       2.350 -38.042  17.734  0.00  0.00             0
ATOM    542    H   1     1       1.769 -39.544  17.735  0.00  0.00             0
ATOM    543    O   1     1     -24.056  30.068  29.195  0.00  0.00             0
ATOM    544    H   1     1     -24.602  30.529  29.883  0.00  0.00             0
ATOM    545    H   1     1     -13.686  30.783  28.487  0.00  0.00             0
ATOM    546    O   1     1     -11.249  15.201  32.925  0.00  0.00             0
ATOM    547    H   1     1     -11.107  14.193  32.831  0.00  0.00             0
ATOM    548    H   1     1      -0.896  15.754  32.134  0.00  0.00             0
ATOM    549    O   1     1     -10.980  24.337  17.679  0.00  0.00             0
ATOM    550    H   1     1     -21.174  25.265  17.287  0.00  0.00             0
ATOM    551    H   1     1     -11.924  24.363  17.267  0.00  0.00             0
ATOM    552    O   1     1      11.708  38.281  31.846  0.00  0.00             0
ATOM    553    H   1     1      12.432  37.655  31.681  0.00  0.00             0
ATOM    554    H   1     1      22.318  39.115  32.412  0.00  0.00             0
ATOM    555    O   1     1      61.304  12.232  29.498  0.00  0.00             0
ATOM    556    H   1     1      50.240  11.788  29.246  0.00  0.00             0
ATOM    557    H   1     1      61.958  11.652  29.084  0.00  0.00             0
ATOM    558    O   1     1      44.970  -1.716  27.401  0.00  0.00             0
ATOM    559    H   1     1      44.887  -2.653  27.248  0.00  0.00             0
ATOM    560    H   1     1      54.490  -1.516  27.829  0.00  0.00             0
ATOM    561    O   1     1     -25.087 -16.672  20.409  0.00  0.00             0
ATOM    562    H   1     1     -24.746 -16.982  21.253  0.00  0.00             0
ATOM    563    H   1     1     -24.925 -15.707  20.214  0.00  0.00             0
ATOM    564    O   1     1     -24.910 -18.533  28.992  0.00  0.00             0
ATOM    565    H   1     1     -25.014 -18.400  29.977  0.00  0.00             0
ATOM    566    H   1     1     -25.654 -19.006  28.435  0.00  0.00             0
ATOM    567    O   1     1     -14.694  31.746  35.193  0.00  0.00             0
ATOM    568    H   1     1     -13.858  31.779  35.599  0.00  0.00             0
ATOM    569    H   1     1     -14.735  32.476  34.658  0.00  0.00             0
ATOM    570    O   1     1      10.897  -8.740  17.146  0.00  0.00             0
ATOM    571    H   1     1      12.006  -8.904  17.313  0.00  0.00             0
ATOM    572    H   1     1      10.785  -8.168  16.420  0.00  0.00             0
ATOM    573    O   1     1     -36.818  -3.872  21.162  0.00  0.00             0
ATOM    574    H   1     1     -36.243  -4.213  20.383  0.00  0.00             0
ATOM    575    H   1     1     -37.579  -3.582  20.667  0.00  0.00             0
ATOM    576    O   1     1     -30.286  26.737  24.903  0.00  0.00             0
ATOM    577    H   1     1     -29.332  26.444  25.212  0.00  0.00             0
ATOM    578    H   1     1     -30.463  26.213  24.082  0.00  0.00             0
ATOM    579    O   1     1      12.338   6.215  21.620  0.00  0.00             0
ATOM    580    H   1     1      12.116   5.522  22.260  0.00  0.00             0
ATOM    581    H   1     1      13.195   6.642  21.965  0.00  0.00             0
ATOM    582    O   1     1     -23.619  25.455  35.366  0.00  0.00             0
ATOM    583    H   1     1     -23.230  25.826  34.642  0.00  0.00             0
ATOM    584    H   1     1     -22.712  25.332  35.933  0.00  0.00             0
ATOM    585    O   1     1     -47.085 -19.362  18.137  0.00  0.00             0
ATOM    586    H   1     1     -46.641 -18.720  17.745  0.00  0.00             0
ATOM    587    H   1     1     -47.280 -19.011  18.913  0.00  0.00             0
ATOM    588    O   1     1      31.680   9.004  34.116  0.00  0.00             0
ATOM    589    H   1     1      32.029   9.904  33.853  0.00  0.00             0
ATOM    590    H   1     1      30.752   9.095  34.161  0.00  0.00             0
ATOM    591    O   1     1      28.395  16.402  19.284  0.00  0.00             0
ATOM    592    H   1     1      27.932  16.588  18.552  0.00  0.00             0
ATOM    593    H   1     1      28.144  15.507  19.256  0.00  0.00             0
ATOM    594    O   1     1      57.101  15.541  24.627  0.00  0.00             0
ATOM    595    H   1     1      57.822  15.606  23.918  0.00  0.00             0
ATOM    596    H   1     1      56.606  14.868  24.226  0.00  0.00             0
ATOM    597    O   1     1      -9.990 -24.665  15.082  0.00  0.00             0
ATOM    598    H   1     1      -9.612 -24.172  15.764  0.00  0.00             0
ATOM    599    H   1     1       0.906 -25.281  14.619  0.00  0.00             0
ATOM    600    O   1     1      -9.784 -12.058  26.095  0.00  0.00             0
ATOM    601    H   1     1      -9.068 -11.885  25.555  0.00  0.00             0
ATOM    602    H   1     1       0.117 -12.880  25.918  0.00  0.00             0
ATOM    603    O   1     1       6.778 -49.888  20.025  0.00  0.00             0
ATOM    604    H   1     1      -3.956 -49.500  20.887  0.00  0.00             0
ATOM    605    H   1     1       6.348 -49.339  19.325  0.00  0.00             0
ATOM    606    O   1     1      20.387  16.654  36.074  0.00  0.00             0
ATOM    607    H   1     1      19.688  16.897  35.327  0.00  0.00             0
ATOM    608    H   1     1      30.983  17.383  36.768  0.00  0.00             0
ATOM    609    O   1     1      46.611   4.873  22.044  0.00  0.00             0
ATOM    610    H   1     1      35.734   4.247  22.606  0.00  0.00             0
ATOM    611    H   1     1      47.433   5.202  22.506  0.00  0.00             0
ATOM    612    O   1     1     -19.241  28.875  19.292  0.00  0.00             0
ATOM    613    H   1     1     -19.558  28.195  18.640  0.00  0.00             0
ATOM    614    H   1     1      -9.740  28.812  19.820  0.00  0.00             0
ATOM    615    O   1     1     -30.752  -4.235  13.892  0.00  0.00             0
ATOM    616    H   1     1     -30.820  -4.165  12.938  0.00  0.00             0
ATOM    617    H   1     1     -30.671  -5.174  14.080  0.00  0.00             0
ATOM    618    O   1     1      -4.147  -6.245  23.801  0.00  0.00             0
ATOM    619    H   1     1      -4.640  -5.413  23.769  0.00  0.00             0
ATOM    620    H   1     1      -3.373  -6.063  24.366  0.00  0.00             0
ATOM    621    O   1     1     -22.536  14.305  36.487  0.00  0.00             0
ATOM    622    H   1     1     -22.294  13.448  36.824  0.00  0.00             0
ATOM    623    H   1     1     -21.857  14.942  36.530  0.00  0.00             0
ATOM    624    O   1     1      60.491   9.566  22.599  0.00  0.00             0
ATOM    625    H   1     1      60.195   8.803  22.079  0.00  0.00             0
ATOM    626    H   1     1      59.712   9.604  23.217  0.00  0.00             0
ATOM    627    O   1     1     -21.253 -14.972  35.326  0.00  0.00             0
ATOM    628    H   1     1     -20.377 -14.531  34.789  0.00  0.00             0
ATOM    629    H   1     1     -20.952 -15.809  35.811  0.00  0.00             0
ATOM    630    O   1     1     -27.775 -16.670  19.910  0.00  0.00             0
ATOM    631    H   1     1     -27.567 -16.124  19.256  0.00  0.00             0
ATOM    632    H   1     1     -26.866 -16.795  20.235  0.00  0.00             0
ATOM    633    O   1     1     -37.320  -5.800  15.830  0.00  0.00             0
ATOM    634    H   1     1     -37.589  -4.966  15.549  0.00  0.00             0
ATOM    635    H   1     1     -36.376  -5.739  16.146  0.00  0.00             0
ATOM    636    O   1     1       7.151  28.895  35.588  0.00  0.00             0
ATOM    637    H   1     1       7.070  29.354  34.757  0.00  0.00             0
ATOM    638    H   1     1       8.005  28.958  36.014  0.00  0.00             0
ATOM    639    O   1     1     -13.957 -11.494  28.003  0.00  0.00             0
ATOM    640    H   1     1     -13.636 -12.062  27.303  0.00  0.00             0
ATOM    641    H   1     1     -15.039 -11.390  28.120  0.00  0.00             0
ATOM    642    O   1     1       9.313   7.077  20.688  0.00  0.00             0
ATOM    643    H   1     1      10.236   7.092  20.837  0.00  0.00             0
ATOM    644    H   1     1       9.324   6.632  19.878  0.00  0.00             0
ATOM    645    O   1     1      -5.721   7.419  22.336  0.00  0.00             0
ATOM    646    H   1     1      -5.472   6.405  22.224  0.00  0.00             0
ATOM    647    H   1     1      -5.277   7.959  21.806  0.00  0.00             0
ATOM    648    O   1     1       6.978   3.416  35.116  0.00  0.00             0
ATOM    649    H   1     1       6.723   3.894  35.904  0.00  0.00             0
ATOM    650    H   1     1       7.928   3.314  35.314  0.00  0.00             0
ATOM    651    O   1     1       4.112  17.004  33.691  0.00  0.00             0
ATOM    652    H   1     1       4.938  16.546  33.362  0.00  0.00             0
ATOM    653    H   1     1      13.536  -1.517  33.808  0.00  0.00             0
ATOM    654    O   1     1      14.307  25.043  31.369  0.00  0.00             0
ATOM    655    H   1     1      14.384  25.462  32.272  0.00  0.00             0
ATOM    656    H   1     1      23.725  24.553  31.378  0.00  0.00             0
ATOM    657    O   1     1      51.004 -14.667  20.380  0.00  0.00             0
ATOM    658    H   1     1      40.658 -15.621  20.011  0.00  0.00             0
ATOM    659    H   1     1      50.056 -14.393  20.210  0.00  0.00             0
ATOM    660    O   1     1      -2.922  55.841  27.105  0.00  0.00             0
ATOM    661    H   1     1      -2.828  56.726  27.574  0.00  0.00             0
ATOM    662    H   1     1       8.209  55.293  27.229  0.00  0.00             0
ATOM    663    O   1     1      27.384  16.011  33.507  0.00  0.00             0
ATOM    664    H   1     1      17.906  15.327  33.305  0.00  0.00             0
ATOM    665    H   1     1      27.846  16.855  33.692  0.00  0.00             0
ATOM    666    O   1     1      22.129  -5.265  17.153  0.00  0.00             0
ATOM    667    H   1     1      23.117  -5.453  17.131  0.00  0.00             0
ATOM    668    H   1     1      32.213  -6.011  17.902  0.00  0.00             0
ATOM    669    O   1     1      22.317  78.913  28.098  0.00  0.00             0
ATOM    670    H   1     1      22.043  78.325  27.543  0.00  0.00             0
ATOM    671    H   1     1      21.684  61.286  28.874  0.00  0.00             0
ATOM    672    O   1     1      28.941  47.039  17.798  0.00  0.00             0
ATOM    673    H   1     1      28.412  46.100  17.883  0.00  0.00             0
ATOM    674    H   1     1      29.398  47.095  18.600  0.00  0.00             0
ATOM    675    O   1     1      16.150 -21.653  18.443  0.00  0.00             0
ATOM    676    H   1     1      16.154 -22.011  17.388  0.00  0.00             0
ATOM    677    H   1     1      15.680 -20.889  18.348  0.00  0.00             0
ATOM    678    O   1     1      19.331  -0.713  30.017  0.00  0.00             0
ATOM    679    H   1     1      19.261   0.089  30.471  0.00  0.00             0
ATOM    680    H   1     1      18.554  -0.887  29.443  0.00  0.00             0
ATOM    681    O   1     1     -24.622 -10.245  14.915  0.00  0.00             0
ATOM    682    H   1     1     -23.936  -9.637  14.629  0.00  0.00             0
ATOM    683    H   1     1     -24.983 -10.744  14.175  0.00  0.00             0
ATOM    684    O   1     1     -26.480  -8.156  35.951  0.00  0.00             0
ATOM    685    H   1     1     -26.873  -7.390  36.366  0.00  0.00             0
ATOM    686    H   1     1     -25.501  -7.887  35.933  0.00  0.00             0
ATOM    687    O   1     1      71.429 -17.207  27.476  0.00  0.00             0
ATOM    688    H   1     1      71.823 -17.290  28.389  0.00  0.00             0
ATOM    689    H   1     1      72.044 -35.423  26.917  0.00  0.00             0
ATOM    690    O   1     1      52.346 -34.454  36.868  0.00  0.00             0
ATOM    691    H   1     1      53.056 -34.742  36.538  0.00  0.00             0
ATOM    692    H   1     1      52.646 -33.879  37.583  0.00  0.00             0
ATOM    693    O   1     1     -48.032   5.687  35.817  0.00  0.00             0
ATOM    694    H   1     1     -47.619   5.806  34.965  0.00  0.00             0
ATOM    695    H   1     1     -48.413   6.283  36.423  0.00  0.00             0
ATOM    696    O   1     1      45.456  11.283  32.203  0.00  0.00             0
ATOM    697    H   1     1      45.407  10.567  31.562  0.00  0.00             0
ATOM    698    H   1     1      44.566  11.218  32.425  0.00  0.00             0
ATOM    699    O   1     1      35.382  -9.730  33.649  0.00  0.00             0
ATOM    700    H   1     1      36.207  -9.971  34.040  0.00  0.00             0
ATOM    701    H   1     1      34.835  -9.256  34.333  0.00  0.00             0
ATOM    702    O   1     1      32.233 -15.266  16.112  0.00  0.00             0
ATOM    703    H   1     1      33.239 -15.378  16.203  0.00  0.00             0
ATOM    704    H   1     1      31.930 -14.813  16.961  0.00  0.00             0
ATOM    705   Al   1     1       4.470  18.347   8.502  0.00  0.00             0
ATOM    706   Al   1     1       2.025  13.992   8.310  0.00  0.00             0
ATOM    707   Al   1     1       1.964  19.971   8.522  0.00  0.00             0
ATOM    708   Al   1     1       4.569  15.398   8.443  0.00  0.00             0
ATOM    709   Si   1     1       0.230  19.843  11.166  0.00  0.00             0
ATOM    710   Si   1     1       2.754  15.354  11.119  0.00  0.00             0
ATOM    711   Si   1     1       2.776  21.386  11.267  0.00  0.00             0
ATOM    712   Si   1     1       5.325  16.863  11.281  0.00  0.00             0
ATOM    713    O   1     1       5.465  19.601   9.652  0.00  0.00             0
ATOM    714    O   1     1       2.839  15.196   9.489  0.00  0.00             0
ATOM    715    O   1     1       5.210  16.921   9.643  0.00  0.00             0
ATOM    716    O   1     1       2.619  21.375   9.650  0.00  0.00             0
ATOM    717    O   1     1       5.238  18.294  11.738  0.00  0.00             0
ATOM    718    O   1     1       2.720  22.902  11.677  0.00  0.00             0
ATOM    719    O   1     1       4.096  20.633  11.568  0.00  0.00             0
ATOM    720    O   1     1       1.478  16.190  11.455  0.00  0.00             0
ATOM    721    O   1     1       3.988  16.059  11.655  0.00  0.00             0
ATOM    722    O   1     1       1.545  20.577  11.694  0.00  0.00             0
ATOM    723    O   1     1       5.444  14.048   9.592  0.00  0.00             0
ATOM    724    O   1     1       2.882  18.612   9.712  0.00  0.00             0
ATOM    725    O   1     1       1.259  21.361   7.423  0.00  0.00             0
ATOM    726    O   1     1       3.848  16.892   7.387  0.00  0.00             0
ATOM    727    O   1     1       6.017  18.587   7.407  0.00  0.00             0
ATOM    728    O   1     1       3.637  14.111   7.358  0.00  0.00             0
ATOM    729    O   1     1       6.099  15.409   7.423  0.00  0.00             0
ATOM    730    O   1     1       3.607  19.725   7.463  0.00  0.00             0
ATOM    731    H   1     1       5.052  22.375  10.095  0.00  0.00             0
ATOM    732    H   1     1       2.652  18.168  10.469  0.00  0.00             0
ATOM    733    H   1     1       6.123  21.295   6.567  0.00  0.00             0
ATOM    734    H   1     1       3.829  17.350   6.517  0.00  0.00             0
ATOM    735    H   1     1       6.516  18.321   6.595  0.00  0.00             0
ATOM    736    H   1     1       3.874  23.066   6.300  0.00  0.00             0
ATOM    737    H   1     1       4.052  20.509   7.128  0.00  0.00             0
ATOM    738    H   1     1       6.542  16.174   7.427  0.00  0.00             0
ATOM    739   Al   1     1      10.695  12.951   1.279  0.00  0.00             0
ATOM    740   Al   1     1       8.040   8.450   1.248  0.00  0.00             0
ATOM    741   Al   1     1       8.452  14.761   1.039  0.00  0.00             0
ATOM    742   Al   1     1      10.521  10.022   1.195  0.00  0.00             0
ATOM    743   Si   1     1       6.319  14.378   4.040  0.00  0.00             0
ATOM    744   Si   1     1       8.980   9.896   4.064  0.00  0.00             0
ATOM    745   Si   1     1       8.825  15.963   3.870  0.00  0.00             0
ATOM    746   Si   1     1      11.470  11.493   4.018  0.00  0.00             0
ATOM    747    O   1     1      11.629  14.242   2.505  0.00  0.00             0
ATOM    748    O   1     1       9.133   9.753   2.489  0.00  0.00             0
ATOM    749    O   1     1      11.348  11.644   2.452  0.00  0.00             0
ATOM    750    O   1     1       8.776  16.052   2.282  0.00  0.00             0
ATOM    751    O   1     1      11.340  12.924   4.625  0.00  0.00             0
ATOM    752    O   1     1       8.969  17.480   4.479  0.00  0.00             0
ATOM    753    O   1     1      10.130  15.197   4.253  0.00  0.00             0
ATOM    754    O   1     1       7.647  10.673   4.341  0.00  0.00             0
ATOM    755    O   1     1      10.390  10.472   4.551  0.00  0.00             0
ATOM    756    O   1     1       7.586  15.139   4.432  0.00  0.00             0
ATOM    757    O   1     1      11.727   8.798   2.259  0.00  0.00             0
ATOM    758    O   1     1       9.009  13.283   2.188  0.00  0.00             0
ATOM    759    O   1     1       7.550  16.179  -0.010  0.00  0.00             0
ATOM    760    O   1     1       9.933  11.596   0.310  0.00  0.00             0
ATOM    761    O   1     1      12.397  13.032   0.205  0.00  0.00             0
ATOM    762    O   1     1       9.739   8.677   0.282  0.00  0.00             0
ATOM    763    O   1     1      12.177  10.088   0.121  0.00  0.00             0
ATOM    764    O   1     1       9.932  14.446  -0.129  0.00  0.00             0
ATOM    765    H   1     1      11.381  16.829   2.817  0.00  0.00             0
ATOM    766    H   1     1       8.423  12.410   2.345  0.00  0.00             0
ATOM    767    H   1     1      12.436  15.634  -0.720  0.00  0.00             0
ATOM    768    H   1     1       9.289  11.691  -0.325  0.00  0.00             0
ATOM    769    H   1     1      13.294  13.199  -0.343  0.00  0.00             0
ATOM    770    H   1     1      10.322  16.913  -0.222  0.00  0.00             0
ATOM    771    H   1     1      10.386  14.410  -0.999  0.00  0.00             0
ATOM    772    H   1     1      12.289  11.034   0.092  0.00  0.00             0
ATOM    773   Al   1     1       4.616   9.482   8.579  0.00  0.00             0
ATOM    774   Al   1     1       2.021   5.087   8.374  0.00  0.00             0
ATOM    775   Al   1     1       1.897  10.939   8.500  0.00  0.00             0
ATOM    776   Al   1     1       4.574   6.575   8.439  0.00  0.00             0
ATOM    777   Si   1     1       0.168  10.802  11.225  0.00  0.00             0
ATOM    778   Si   1     1       2.824   6.444  11.161  0.00  0.00             0
ATOM    779   Si   1     1       2.584  12.454  11.156  0.00  0.00             0
ATOM    780   Si   1     1       5.419   7.987  11.165  0.00  0.00             0
ATOM    781    O   1     1       5.395  10.753   9.669  0.00  0.00             0
ATOM    782    O   1     1       3.073   6.298   9.522  0.00  0.00             0
ATOM    783    O   1     1       5.252   7.944   9.608  0.00  0.00             0
ATOM    784    O   1     1       2.482  12.501   9.571  0.00  0.00             0
ATOM    785    O   1     1       5.199   9.473  11.741  0.00  0.00             0
ATOM    786    O   1     1       2.547  13.880  11.664  0.00  0.00             0
ATOM    787    O   1     1       4.076  11.806  11.489  0.00  0.00             0
ATOM    788    O   1     1       1.491   7.323  11.537  0.00  0.00             0
ATOM    789    O   1     1       4.122   7.094  11.665  0.00  0.00             0
ATOM    790    O   1     1       1.353  11.617  11.765  0.00  0.00             0
ATOM    791    O   1     1       5.410   5.154   9.548  0.00  0.00             0
ATOM    792    O   1     1       2.853   9.680   9.572  0.00  0.00             0
ATOM    793    O   1     1       1.306  12.506   7.325  0.00  0.00             0
ATOM    794    O   1     1       3.841   7.883   7.400  0.00  0.00             0
ATOM    795    O   1     1       6.165   9.654   7.370  0.00  0.00             0
ATOM    796    O   1     1       3.443   4.999   7.169  0.00  0.00             0
ATOM    797    O   1     1       6.187   6.338   7.469  0.00  0.00             0
ATOM    798    O   1     1       3.639  10.886   7.412  0.00  0.00             0
ATOM    799    H   1     1       5.051  13.614  10.402  0.00  0.00             0
ATOM    800    H   1     1       2.396   8.980  10.147  0.00  0.00             0
ATOM    801    H   1     1       6.572  12.413   6.449  0.00  0.00             0
ATOM    802    H   1     1       3.027   8.168   7.197  0.00  0.00             0
ATOM    803    H   1     1       5.793   9.390   6.562  0.00  0.00             0
ATOM    804    H   1     1       4.078  13.967   6.627  0.00  0.00             0
ATOM    805    H   1     1       3.899  11.836   7.466  0.00  0.00             0
ATOM    806    H   1     1       6.698   7.096   7.188  0.00  0.00             0
ATOM    807   Al   1     1      10.684   4.036   1.063  0.00  0.00             0
ATOM    808   Al   1     1       7.959  -0.241   1.219  0.00  0.00             0
ATOM    809   Al   1     1       7.958   5.512   1.239  0.00  0.00             0
ATOM    810   Al   1     1      10.641   1.118   1.128  0.00  0.00             0
ATOM    811   Si   1     1       6.414   5.357   4.096  0.00  0.00             0
ATOM    812   Si   1     1       8.871   1.071   4.009  0.00  0.00             0
ATOM    813   Si   1     1       8.946   6.822   4.028  0.00  0.00             0
ATOM    814   Si   1     1      11.369   2.501   3.955  0.00  0.00             0
ATOM    815    O   1     1      11.661   5.303   2.333  0.00  0.00             0
ATOM    816    O   1     1       8.984   0.976   2.426  0.00  0.00             0
ATOM    817    O   1     1      11.224   2.650   2.311  0.00  0.00             0
ATOM    818    O   1     1       8.660   6.887   2.429  0.00  0.00             0
ATOM    819    O   1     1      11.500   3.930   4.456  0.00  0.00             0
ATOM    820    O   1     1       8.857   8.350   4.490  0.00  0.00             0
ATOM    821    O   1     1      10.342   6.288   4.221  0.00  0.00             0
ATOM    822    O   1     1       7.517   1.690   4.288  0.00  0.00             0
ATOM    823    O   1     1      10.087   1.976   4.482  0.00  0.00             0
ATOM    824    O   1     1       7.792   5.971   4.622  0.00  0.00             0
ATOM    825    O   1     1      11.514  -0.189   2.309  0.00  0.00             0
ATOM    826    O   1     1       8.964   4.071   2.154  0.00  0.00             0
ATOM    827    O   1     1       7.458   7.045   0.141  0.00  0.00             0
ATOM    828    O   1     1      10.049   2.748  -0.057  0.00  0.00             0
ATOM    829    O   1     1      12.222   4.238   0.061  0.00  0.00             0
ATOM    830    O   1     1       9.694  -0.223   0.103  0.00  0.00             0
ATOM    831    O   1     1      12.237   0.937   0.253  0.00  0.00             0
ATOM    832    O   1     1       9.791   5.515   0.122  0.00  0.00             0
ATOM    833    H   1     1      11.368   7.944   2.459  0.00  0.00             0
ATOM    834    H   1     1       8.777   3.128   2.469  0.00  0.00             0
ATOM    835    H   1     1      12.629   7.375  -0.875  0.00  0.00             0
ATOM    836    H   1     1       9.645   2.870  -0.823  0.00  0.00             0
ATOM    837    H   1     1      11.943   4.043  -0.763  0.00  0.00             0
ATOM    838    H   1     1      10.037   7.901  -0.279  0.00  0.00             0
ATOM    839    H   1     1      10.548   6.266  -0.168  0.00  0.00             0
ATOM    840    H   1     1      12.467   1.759  -0.157  0.00  0.00             0
ATOM    841   Al   1     1      -0.701  18.306   8.390  0.00  0.00             0
ATOM    842   Al   1     1      -3.277  13.919   8.445  0.00  0.00             0
ATOM    843   Al   1     1      -3.246  19.879   8.401  0.00  0.00             0
ATOM    844   Al   1     1      -0.771  15.376   8.462  0.00  0.00             0
ATOM    845   Si   1     1      -4.932  19.812  11.246  0.00  0.00             0
ATOM    846   Si   1     1      -2.370  15.412  11.213  0.00  0.00             0
ATOM    847   Si   1     1      -2.399  21.261  11.139  0.00  0.00             0
ATOM    848   Si   1     1       0.157  16.849  11.106  0.00  0.00             0
ATOM    849    O   1     1       0.349  19.736   9.618  0.00  0.00             0
ATOM    850    O   1     1      -2.232  15.278   9.610  0.00  0.00             0
ATOM    851    O   1     1       0.032  16.986   9.521  0.00  0.00             0
ATOM    852    O   1     1      -2.536  21.355   9.540  0.00  0.00             0
ATOM    853    O   1     1       0.287  18.349  11.731  0.00  0.00             0
ATOM    854    O   1     1      -2.503  22.791  11.664  0.00  0.00             0
ATOM    855    O   1     1      -1.028  20.618  11.501  0.00  0.00             0
ATOM    856    O   1     1      -3.665  16.200  11.511  0.00  0.00             0
ATOM    857    O   1     1      -1.109  16.193  11.697  0.00  0.00             0
ATOM    858    O   1     1      -3.601  20.593  11.688  0.00  0.00             0
ATOM    859    O   1     1       0.262  14.134   9.381  0.00  0.00             0
ATOM    860    O   1     1      -2.290  18.578   9.561  0.00  0.00             0
ATOM    861    O   1     1       6.474  21.439   7.343  0.00  0.00             0
ATOM    862    O   1     1      -1.431  16.808   7.220  0.00  0.00             0
ATOM    863    O   1     1       0.920  18.564   7.329  0.00  0.00             0
ATOM    864    O   1     1      -1.669  14.101   7.343  0.00  0.00             0
ATOM    865    O   1     1       1.140  15.302   7.221  0.00  0.00             0
ATOM    866    O   1     1      -1.672  19.614   7.271  0.00  0.00             0
ATOM    867    H   1     1      -0.065  22.141   9.742  0.00  0.00             0
ATOM    868    H   1     1      -2.614  17.644   9.585  0.00  0.00             0
ATOM    869    H   1     1       0.760  21.869   6.777  0.00  0.00             0
ATOM    870    H   1     1      -1.469  16.996   6.320  0.00  0.00             0
ATOM    871    H   1     1       1.486  17.968   6.859  0.00  0.00             0
ATOM    872    H   1     1      -0.808  22.208   6.969  0.00  0.00             0
ATOM    873    H   1     1      -1.533  20.458   6.820  0.00  0.00             0
ATOM    874    H   1     1       1.531  16.140   6.819  0.00  0.00             0
ATOM    875   Al   1     1       5.603  12.990   1.230  0.00  0.00             0
ATOM    876   Al   1     1       2.940   8.685   1.230  0.00  0.00             0
ATOM    877   Al   1     1       2.842  14.432   1.483  0.00  0.00             0
ATOM    878   Al   1     1       5.479   9.871   1.215  0.00  0.00             0
ATOM    879   Si   1     1       1.129  14.354   4.151  0.00  0.00             0
ATOM    880   Si   1     1       3.778   9.990   4.022  0.00  0.00             0
ATOM    881   Si   1     1       3.707  15.903   4.168  0.00  0.00             0
ATOM    882   Si   1     1       6.409  11.532   4.021  0.00  0.00             0
ATOM    883    O   1     1       6.424  14.353   2.435  0.00  0.00             0
ATOM    884    O   1     1       3.971   9.932   2.384  0.00  0.00             0
ATOM    885    O   1     1       6.246  11.617   2.329  0.00  0.00             0
ATOM    886    O   1     1       3.554  15.938   2.463  0.00  0.00             0
ATOM    887    O   1     1       6.288  12.905   4.507  0.00  0.00             0
ATOM    888    O   1     1       3.605  17.408   4.681  0.00  0.00             0
ATOM    889    O   1     1       4.995  15.166   4.468  0.00  0.00             0
ATOM    890    O   1     1       2.561  10.833   4.353  0.00  0.00             0
ATOM    891    O   1     1       5.193  10.618   4.441  0.00  0.00             0
ATOM    892    O   1     1       2.380  15.136   4.629  0.00  0.00             0
ATOM    893    O   1     1       6.389   8.685   2.393  0.00  0.00             0
ATOM    894    O   1     1       3.788  13.023   2.291  0.00  0.00             0
ATOM    895    O   1     1      12.520  15.867   0.240  0.00  0.00             0
ATOM    896    O   1     1       4.874  11.497   0.201  0.00  0.00             0
ATOM    897    O   1     1       7.235  13.356  -0.030  0.00  0.00             0
ATOM    898    O   1     1       4.445   8.711   0.132  0.00  0.00             0
ATOM    899    O   1     1       7.223   9.721   0.196  0.00  0.00             0
ATOM    900    O   1     1       4.593  14.403   0.274  0.00  0.00             0
ATOM    901    H   1     1       5.933  16.722   2.162  0.00  0.00             0
ATOM    902    H   1     1       3.459  12.147   2.498  0.00  0.00             0
ATOM    903    H   1     1       6.984  16.522  -0.758  0.00  0.00             0
ATOM    904    H   1     1       4.141  11.367  -0.532  0.00  0.00             0
ATOM    905    H   1     1       7.285  13.848  -0.780  0.00  0.00             0
ATOM    906    H   1     1       4.419  17.566  -0.827  0.00  0.00             0
ATOM    907    H   1     1       4.819  15.326   0.182  0.00  0.00             0
ATOM    908    H   1     1       7.536  10.739  -0.121  0.00  0.00             0
ATOM    909   Al   1     1      -0.711   9.447   8.462  0.00  0.00             0
ATOM    910   Al   1     1      -3.192   4.971   8.386  0.00  0.00             0
ATOM    911   Al   1     1      -3.287  10.991   8.545  0.00  0.00             0
ATOM    912   Al   1     1      -0.666   6.586   8.529  0.00  0.00             0
ATOM    913   Si   1     1      -4.994  10.941  11.309  0.00  0.00             0
ATOM    914   Si   1     1      -2.349   6.376  11.204  0.00  0.00             0
ATOM    915   Si   1     1      -2.477  12.393  11.189  0.00  0.00             0
ATOM    916   Si   1     1       0.179   7.892  11.269  0.00  0.00             0
ATOM    917    O   1     1       0.312  10.701   9.580  0.00  0.00             0
ATOM    918    O   1     1      -2.263   6.331   9.584  0.00  0.00             0
ATOM    919    O   1     1      -0.105   8.104   9.639  0.00  0.00             0
ATOM    920    O   1     1      -2.686  12.458   9.640  0.00  0.00             0
ATOM    921    O   1     1       0.139   9.383  11.750  0.00  0.00             0
ATOM    922    O   1     1      -2.446  13.839  11.708  0.00  0.00             0
ATOM    923    O   1     1      -1.132  11.599  11.555  0.00  0.00             0
ATOM    924    O   1     1      -3.585   7.272  11.562  0.00  0.00             0
ATOM    925    O   1     1      -1.092   7.071  11.755  0.00  0.00             0
ATOM    926    O   1     1      -3.708  11.739  11.722  0.00  0.00             0
ATOM    927    O   1     1       0.257   5.172   9.558  0.00  0.00             0
ATOM    928    O   1     1      -2.372   9.641   9.519  0.00  0.00             0
ATOM    929    O   1     1       6.362  12.399   7.366  0.00  0.00             0
ATOM    930    O   1     1      -1.265   8.091   7.348  0.00  0.00             0
ATOM    931    O   1     1       0.877   9.671   7.328  0.00  0.00             0
ATOM    932    O   1     1      -1.514   5.209   7.364  0.00  0.00             0
ATOM    933    O   1     1       1.120   6.490   7.436  0.00  0.00             0
ATOM    934    O   1     1      -1.517  11.055   7.266  0.00  0.00             0
ATOM    935    H   1     1      -0.090  13.643  10.087  0.00  0.00             0
ATOM    936    H   1     1      -2.837   8.881   9.456  0.00  0.00             0
ATOM    937    H   1     1       1.327  12.858   6.507  0.00  0.00             0
ATOM    938    H   1     1      -1.665   8.148   6.515  0.00  0.00             0
ATOM    939    H   1     1       0.884   9.686   6.311  0.00  0.00             0
ATOM    940    H   1     1      -1.472  13.531   6.545  0.00  0.00             0
ATOM    941    H   1     1      -1.000  11.766   7.321  0.00  0.00             0
ATOM    942    H   1     1       1.262   7.294   7.002  0.00  0.00             0
ATOM    943   Al   1     1       5.315   4.036   1.318  0.00  0.00             0
ATOM    944   Al   1     1       2.746  -0.427   1.360  0.00  0.00             0
ATOM    945   Al   1     1       2.811   5.745   1.132  0.00  0.00             0
ATOM    946   Al   1     1       5.278   1.217   1.167  0.00  0.00             0
ATOM    947   Si   1     1       1.313   5.474   4.030  0.00  0.00             0
ATOM    948   Si   1     1       3.631   0.918   4.040  0.00  0.00             0
ATOM    949   Si   1     1       3.817   6.929   3.824  0.00  0.00             0
ATOM    950   Si   1     1       6.175   2.431   4.021  0.00  0.00             0
ATOM    951    O   1     1       6.511   5.252   2.376  0.00  0.00             0
ATOM    952    O   1     1       3.804   0.726   2.469  0.00  0.00             0
ATOM    953    O   1     1       5.941   2.573   2.465  0.00  0.00             0
ATOM    954    O   1     1       3.525   7.062   2.283  0.00  0.00             0
ATOM    955    O   1     1       6.220   3.893   4.506  0.00  0.00             0
ATOM    956    O   1     1       3.803   8.487   4.265  0.00  0.00             0
ATOM    957    O   1     1       5.210   6.321   4.159  0.00  0.00             0
ATOM    958    O   1     1       2.348   1.799   4.254  0.00  0.00             0
ATOM    959    O   1     1       5.000   1.582   4.546  0.00  0.00             0
ATOM    960    O   1     1       2.658   6.204   4.447  0.00  0.00             0
ATOM    961    O   1     1       6.310  -0.299   2.357  0.00  0.00             0
ATOM    962    O   1     1       3.923   4.240   2.514  0.00  0.00             0
ATOM    963    O   1     1      12.444   7.059   0.071  0.00  0.00             0
ATOM    964    O   1     1       4.565   2.779   0.247  0.00  0.00             0
ATOM    965    O   1     1       7.066   4.113   0.102  0.00  0.00             0
ATOM    966    O   1     1       4.468  -0.203   0.183  0.00  0.00             0
ATOM    967    O   1     1       6.960   1.188   0.329  0.00  0.00             0
ATOM    968    O   1     1       4.544   5.465   0.328  0.00  0.00             0
ATOM    969    H   1     1       6.207   8.433   3.456  0.00  0.00             0
ATOM    970    H   1     1       3.318   3.452   2.891  0.00  0.00             0
ATOM    971    H   1     1       7.419   6.943  -0.691  0.00  0.00             0
ATOM    972    H   1     1       4.011   3.321  -0.358  0.00  0.00             0
ATOM    973    H   1     1       7.573   3.226   0.325  0.00  0.00             0
ATOM    974    H   1     1       4.639   7.979  -0.487  0.00  0.00             0
ATOM    975    H   1     1       5.277   5.790   0.005  0.00  0.00             0
ATOM    976    H   1     1       6.691   1.433  -0.763  0.00  0.00             0
END
