# Supplementary material for: Competing Nuclear Quantum Effects and Hydrogen-Bond Jumps in Hydrated Kaolinite
Source: J Phys Chem Lett. 2023 Feb 6;14(6):1542–7. doi: 10.1021/acs.jpclett.2c03896 (PMC9940297; doi:10.1021/acs.jpclett.2c03896)
Supplement: Supplementary file 1 — jz2c03896_si_001.zip [file jz2c03896_si_001.zip › Clay_NQEs_HBond_Jumps_SI/silica-surface/QM/prod-4/init.11.pdb]

TITLE     Step:     2000000  Bead:      11 positions{angstrom}  cell{angstrom}
CRYST1   10.307   17.884   76.812  91.93 105.05  89.80 P 1           1
ATOM      1   Al   1     1     -19.120  -0.672  42.823  0.00  0.00             0
ATOM      2   Al   1     1     -16.532   3.893  42.691  0.00  0.00             0
ATOM      3   Al   1     1     -16.675  -2.244  42.831  0.00  0.00             0
ATOM      4   Al   1     1     -19.158   2.257  42.928  0.00  0.00             0
ATOM      5   Si   1     1     -14.774  -1.940  39.986  0.00  0.00             0
ATOM      6   Si   1     1     -17.366   2.630  39.941  0.00  0.00             0
ATOM      7   Si   1     1     -17.321  -3.505  39.989  0.00  0.00             0
ATOM      8   Si   1     1     -19.873   1.074  40.039  0.00  0.00             0
ATOM      9    O   1     1     -20.067  -1.837  41.670  0.00  0.00             0
ATOM     10    O   1     1     -17.418   2.694  41.658  0.00  0.00             0
ATOM     11    O   1     1     -19.649   1.079  41.615  0.00  0.00             0
ATOM     12    O   1     1     -17.211  -3.654  41.504  0.00  0.00             0
ATOM     13    O   1     1     -19.669  -0.412  39.566  0.00  0.00             0
ATOM     14    O   1     1     -17.268  -4.962  39.468  0.00  0.00             0
ATOM     15    O   1     1     -18.712  -2.799  39.731  0.00  0.00             0
ATOM     16    O   1     1     -16.154   1.765  39.641  0.00  0.00             0
ATOM     17    O   1     1     -18.718   1.958  39.491  0.00  0.00             0
ATOM     18    O   1     1     -16.190  -2.591  39.375  0.00  0.00             0
ATOM     19    O   1     1     -20.187   3.947  41.692  0.00  0.00             0
ATOM     20    O   1     1     -17.458  -0.920  41.604  0.00  0.00             0
ATOM     21    O   1     1     -16.055  -3.695  43.896  0.00  0.00             0
ATOM     22    O   1     1     -18.312   0.775  43.862  0.00  0.00             0
ATOM     23    O   1     1     -20.807  -0.534  43.806  0.00  0.00             0
ATOM     24    O   1     1     -18.232   3.769  43.942  0.00  0.00             0
ATOM     25    O   1     1     -20.797   2.342  43.904  0.00  0.00             0
ATOM     26    O   1     1     -18.297  -2.099  43.756  0.00  0.00             0
ATOM     27    H   1     1     -19.586  -4.262  41.660  0.00  0.00             0
ATOM     28    H   1     1     -17.169  -0.886  40.624  0.00  0.00             0
ATOM     29    H   1     1     -20.210  -3.351  44.391  0.00  0.00             0
ATOM     30    H   1     1     -17.388   0.664  43.559  0.00  0.00             0
ATOM     31    H   1     1     -21.057  -0.519  44.625  0.00  0.00             0
ATOM     32    H   1     1     -18.766  -5.169  44.561  0.00  0.00             0
ATOM     33    H   1     1     -18.246  -2.669  44.643  0.00  0.00             0
ATOM     34    H   1     1     -21.026   1.445  43.758  0.00  0.00             0
ATOM     35   Al   1     1     -17.001   6.050  50.078  0.00  0.00             0
ATOM     36   Al   1     1     -14.376  10.534  49.922  0.00  0.00             0
ATOM     37   Al   1     1     -14.405   4.547  50.224  0.00  0.00             0
ATOM     38   Al   1     1     -17.020   9.113  50.214  0.00  0.00             0
ATOM     39   Si   1     1     -12.596   4.736  47.304  0.00  0.00             0
ATOM     40   Si   1     1     -15.010   9.175  47.251  0.00  0.00             0
ATOM     41   Si   1     1     -15.150   3.256  47.323  0.00  0.00             0
ATOM     42   Si   1     1     -17.535   7.759  47.253  0.00  0.00             0
ATOM     43    O   1     1     -17.916   4.763  48.948  0.00  0.00             0
ATOM     44    O   1     1     -15.186   9.190  48.775  0.00  0.00             0
ATOM     45    O   1     1     -17.381   7.636  48.806  0.00  0.00             0
ATOM     46    O   1     1     -14.913   3.129  48.907  0.00  0.00             0
ATOM     47    O   1     1     -17.686   6.184  46.893  0.00  0.00             0
ATOM     48    O   1     1     -15.151   1.864  46.724  0.00  0.00             0
ATOM     49    O   1     1     -16.518   3.991  47.019  0.00  0.00             0
ATOM     50    O   1     1     -13.726   8.435  46.845  0.00  0.00             0
ATOM     51    O   1     1     -16.250   8.349  46.682  0.00  0.00             0
ATOM     52    O   1     1     -13.949   4.101  46.777  0.00  0.00             0
ATOM     53    O   1     1     -17.660  10.518  49.024  0.00  0.00             0
ATOM     54    O   1     1     -15.266   5.874  49.106  0.00  0.00             0
ATOM     55    O   1     1     -13.753   3.195  51.339  0.00  0.00             0
ATOM     56    O   1     1     -16.231   7.702  51.120  0.00  0.00             0
ATOM     57    O   1     1     -18.629   6.013  51.044  0.00  0.00             0
ATOM     58    O   1     1     -15.936  10.392  51.097  0.00  0.00             0
ATOM     59    O   1     1     -18.776   9.242  51.099  0.00  0.00             0
ATOM     60    O   1     1     -16.087   4.720  51.302  0.00  0.00             0
ATOM     61    H   1     1     -17.489   2.504  48.649  0.00  0.00             0
ATOM     62    H   1     1     -15.051   6.699  49.025  0.00  0.00             0
ATOM     63    H   1     1     -18.617   2.705  51.970  0.00  0.00             0
ATOM     64    H   1     1     -16.213   7.471  51.942  0.00  0.00             0
ATOM     65    H   1     1     -19.409   6.543  51.026  0.00  0.00             0
ATOM     66    H   1     1     -16.304   1.954  51.501  0.00  0.00             0
ATOM     67    H   1     1     -16.757   4.396  51.953  0.00  0.00             0
ATOM     68    H   1     1     -19.485   8.591  51.154  0.00  0.00             0
ATOM     69   Al   1     1     -19.140   8.449  42.900  0.00  0.00             0
ATOM     70   Al   1     1     -16.594  12.776  42.758  0.00  0.00             0
ATOM     71   Al   1     1     -16.591   6.913  42.932  0.00  0.00             0
ATOM     72   Al   1     1     -19.160  11.331  42.673  0.00  0.00             0
ATOM     73   Si   1     1     -14.827   7.036  39.995  0.00  0.00             0
ATOM     74   Si   1     1     -17.371  11.511  39.898  0.00  0.00             0
ATOM     75   Si   1     1     -17.348   5.549  40.105  0.00  0.00             0
ATOM     76   Si   1     1     -19.917   9.892  40.034  0.00  0.00             0
ATOM     77    O   1     1     -20.125   7.145  41.794  0.00  0.00             0
ATOM     78    O   1     1     -17.456  11.502  41.618  0.00  0.00             0
ATOM     79    O   1     1     -19.724   9.905  41.656  0.00  0.00             0
ATOM     80    O   1     1     -17.184   5.437  41.741  0.00  0.00             0
ATOM     81    O   1     1     -19.977   8.385  39.612  0.00  0.00             0
ATOM     82    O   1     1     -17.223   4.125  39.543  0.00  0.00             0
ATOM     83    O   1     1     -18.729   6.150  39.760  0.00  0.00             0
ATOM     84    O   1     1     -16.107  10.651  39.619  0.00  0.00             0
ATOM     85    O   1     1     -18.688  10.745  39.545  0.00  0.00             0
ATOM     86    O   1     1     -16.169   6.361  39.614  0.00  0.00             0
ATOM     87    O   1     1     -20.053  12.715  41.745  0.00  0.00             0
ATOM     88    O   1     1     -17.595   8.206  41.770  0.00  0.00             0
ATOM     89    O   1     1     -15.811   5.432  43.983  0.00  0.00             0
ATOM     90    O   1     1     -18.532   9.855  43.982  0.00  0.00             0
ATOM     91    O   1     1     -20.783   8.334  43.973  0.00  0.00             0
ATOM     92    O   1     1     -18.160  12.626  43.831  0.00  0.00             0
ATOM     93    O   1     1     -20.765  11.572  43.886  0.00  0.00             0
ATOM     94    O   1     1     -18.184   7.026  43.999  0.00  0.00             0
ATOM     95    H   1     1     -19.452   4.574  41.884  0.00  0.00             0
ATOM     96    H   1     1     -17.232   8.937  41.158  0.00  0.00             0
ATOM     97    H   1     1     -20.437   5.139  44.511  0.00  0.00             0
ATOM     98    H   1     1     -17.821  10.431  44.610  0.00  0.00             0
ATOM     99    H   1     1     -21.315   8.408  44.859  0.00  0.00             0
ATOM    100    H   1     1     -18.904   3.884  44.600  0.00  0.00             0
ATOM    101    H   1     1     -18.843   6.423  44.658  0.00  0.00             0
ATOM    102    H   1     1     -20.740  10.912  44.625  0.00  0.00             0
ATOM    103   Al   1     1     -16.887  14.851  50.041  0.00  0.00             0
ATOM    104   Al   1     1     -14.226  19.606  49.946  0.00  0.00             0
ATOM    105   Al   1     1     -14.388  13.517  49.993  0.00  0.00             0
ATOM    106   Al   1     1     -16.820  17.949  49.935  0.00  0.00             0
ATOM    107   Si   1     1     -12.551  13.712  47.256  0.00  0.00             0
ATOM    108   Si   1     1     -14.981  18.231  47.155  0.00  0.00             0
ATOM    109   Si   1     1     -15.111  12.153  47.099  0.00  0.00             0
ATOM    110   Si   1     1     -17.476  16.722  47.232  0.00  0.00             0
ATOM    111    O   1     1     -17.892  13.766  48.688  0.00  0.00             0
ATOM    112    O   1     1     -15.052  18.297  48.880  0.00  0.00             0
ATOM    113    O   1     1     -17.148  16.627  48.836  0.00  0.00             0
ATOM    114    O   1     1     -14.972  12.040  48.725  0.00  0.00             0
ATOM    115    O   1     1     -17.616  15.306  46.666  0.00  0.00             0
ATOM    116    O   1     1     -15.073  10.640  46.709  0.00  0.00             0
ATOM    117    O   1     1     -16.421  12.987  46.797  0.00  0.00             0
ATOM    118    O   1     1     -13.758  17.373  46.907  0.00  0.00             0
ATOM    119    O   1     1     -16.284  17.553  46.699  0.00  0.00             0
ATOM    120    O   1     1     -13.788  13.009  46.678  0.00  0.00             0
ATOM    121    O   1     1     -17.829  19.462  48.813  0.00  0.00             0
ATOM    122    O   1     1     -15.117  14.841  48.822  0.00  0.00             0
ATOM    123    O   1     1     -13.535  11.979  50.996  0.00  0.00             0
ATOM    124    O   1     1     -16.245  16.356  51.200  0.00  0.00             0
ATOM    125    O   1     1     -18.580  14.983  50.921  0.00  0.00             0
ATOM    126    O   1     1     -15.912  19.299  50.922  0.00  0.00             0
ATOM    127    O   1     1     -18.427  18.066  51.056  0.00  0.00             0
ATOM    128    O   1     1     -16.037  13.467  50.959  0.00  0.00             0
ATOM    129    H   1     1     -16.728  11.218  48.811  0.00  0.00             0
ATOM    130    H   1     1     -14.885  15.720  48.759  0.00  0.00             0
ATOM    131    H   1     1     -18.781  12.035  51.966  0.00  0.00             0
ATOM    132    H   1     1     -16.578  16.410  52.167  0.00  0.00             0
ATOM    133    H   1     1     -19.320  15.113  51.622  0.00  0.00             0
ATOM    134    H   1     1     -15.862  10.518  52.109  0.00  0.00             0
ATOM    135    H   1     1     -16.659  12.694  51.165  0.00  0.00             0
ATOM    136    H   1     1     -19.058  17.386  51.384  0.00  0.00             0
ATOM    137   Al   1     1     -14.181  -0.686  42.761  0.00  0.00             0
ATOM    138   Al   1     1     -11.598   3.893  42.843  0.00  0.00             0
ATOM    139   Al   1     1     -11.487  -1.974  42.725  0.00  0.00             0
ATOM    140   Al   1     1     -14.201   2.438  42.843  0.00  0.00             0
ATOM    141   Si   1     1      -9.584  -1.893  40.068  0.00  0.00             0
ATOM    142   Si   1     1     -12.152   2.463  40.075  0.00  0.00             0
ATOM    143   Si   1     1     -12.105  -3.451  39.934  0.00  0.00             0
ATOM    144   Si   1     1     -14.838   1.039  39.914  0.00  0.00             0
ATOM    145    O   1     1     -15.026  -1.950  41.587  0.00  0.00             0
ATOM    146    O   1     1     -12.332   2.478  41.692  0.00  0.00             0
ATOM    147    O   1     1     -14.658   0.994  41.661  0.00  0.00             0
ATOM    148    O   1     1     -11.956  -3.398  41.505  0.00  0.00             0
ATOM    149    O   1     1     -14.731  -0.403  39.624  0.00  0.00             0
ATOM    150    O   1     1     -12.097  -4.913  39.426  0.00  0.00             0
ATOM    151    O   1     1     -13.482  -2.800  39.688  0.00  0.00             0
ATOM    152    O   1     1     -10.928   1.693  39.716  0.00  0.00             0
ATOM    153    O   1     1     -13.536   1.800  39.528  0.00  0.00             0
ATOM    154    O   1     1     -10.925  -2.462  39.418  0.00  0.00             0
ATOM    155    O   1     1     -14.879   3.841  41.758  0.00  0.00             0
ATOM    156    O   1     1     -12.434  -0.627  41.797  0.00  0.00             0
ATOM    157    O   1     1     -21.036  -3.464  43.820  0.00  0.00             0
ATOM    158    O   1     1     -13.564   0.857  43.976  0.00  0.00             0
ATOM    159    O   1     1     -15.768  -0.953  43.898  0.00  0.00             0
ATOM    160    O   1     1     -13.262   3.703  43.871  0.00  0.00             0
ATOM    161    O   1     1     -15.830   2.552  43.770  0.00  0.00             0
ATOM    162    O   1     1     -13.043  -2.018  43.858  0.00  0.00             0
ATOM    163    H   1     1     -14.199  -4.374  41.312  0.00  0.00             0
ATOM    164    H   1     1     -12.143   0.160  41.434  0.00  0.00             0
ATOM    165    H   1     1     -15.960  -3.734  44.908  0.00  0.00             0
ATOM    166    H   1     1     -12.867   0.944  44.546  0.00  0.00             0
ATOM    167    H   1     1     -15.791  -0.528  44.787  0.00  0.00             0
ATOM    168    H   1     1     -13.467  -4.996  44.907  0.00  0.00             0
ATOM    169    H   1     1     -13.406  -2.793  44.363  0.00  0.00             0
ATOM    170    H   1     1     -16.179   2.110  44.581  0.00  0.00             0
ATOM    171   Al   1     1     -11.790   6.093  50.077  0.00  0.00             0
ATOM    172   Al   1     1      -9.268  10.693  49.861  0.00  0.00             0
ATOM    173   Al   1     1      -9.101   4.709  50.031  0.00  0.00             0
ATOM    174   Al   1     1     -11.743   9.123  49.980  0.00  0.00             0
ATOM    175   Si   1     1      -7.459   4.682  47.341  0.00  0.00             0
ATOM    176   Si   1     1      -9.911   9.277  47.101  0.00  0.00             0
ATOM    177   Si   1     1     -10.033   3.219  47.335  0.00  0.00             0
ATOM    178   Si   1     1     -12.409   7.606  47.164  0.00  0.00             0
ATOM    179    O   1     1     -12.789   4.976  48.952  0.00  0.00             0
ATOM    180    O   1     1     -10.071   9.417  48.828  0.00  0.00             0
ATOM    181    O   1     1     -12.151   7.727  48.840  0.00  0.00             0
ATOM    182    O   1     1      -9.806   3.160  48.928  0.00  0.00             0
ATOM    183    O   1     1     -12.434   6.157  46.841  0.00  0.00             0
ATOM    184    O   1     1      -9.944   1.702  46.854  0.00  0.00             0
ATOM    185    O   1     1     -11.318   3.848  46.911  0.00  0.00             0
ATOM    186    O   1     1      -8.578   8.476  46.946  0.00  0.00             0
ATOM    187    O   1     1     -11.223   8.470  46.600  0.00  0.00             0
ATOM    188    O   1     1      -8.734   3.924  46.897  0.00  0.00             0
ATOM    189    O   1     1     -12.661  10.348  48.895  0.00  0.00             0
ATOM    190    O   1     1     -10.067   5.847  48.960  0.00  0.00             0
ATOM    191    O   1     1     -18.741   3.052  51.170  0.00  0.00             0
ATOM    192    O   1     1     -10.886   7.745  51.052  0.00  0.00             0
ATOM    193    O   1     1     -13.464   5.844  51.321  0.00  0.00             0
ATOM    194    O   1     1     -10.860  10.669  50.999  0.00  0.00             0
ATOM    195    O   1     1     -13.332   9.130  51.038  0.00  0.00             0
ATOM    196    O   1     1     -10.872   4.685  51.035  0.00  0.00             0
ATOM    197    H   1     1     -11.991   2.279  49.405  0.00  0.00             0
ATOM    198    H   1     1     -10.094   6.457  48.127  0.00  0.00             0
ATOM    199    H   1     1     -13.750   3.547  52.267  0.00  0.00             0
ATOM    200    H   1     1     -10.958   7.530  52.021  0.00  0.00             0
ATOM    201    H   1     1     -13.998   6.345  51.941  0.00  0.00             0
ATOM    202    H   1     1     -11.547   1.865  51.939  0.00  0.00             0
ATOM    203    H   1     1     -11.201   3.686  51.107  0.00  0.00             0
ATOM    204    H   1     1     -13.993   8.557  51.218  0.00  0.00             0
ATOM    205   Al   1     1     -14.008   8.397  42.758  0.00  0.00             0
ATOM    206   Al   1     1     -11.466  12.955  42.709  0.00  0.00             0
ATOM    207   Al   1     1     -11.463   6.981  42.890  0.00  0.00             0
ATOM    208   Al   1     1     -13.898  11.338  42.911  0.00  0.00             0
ATOM    209   Si   1     1      -9.686   6.987  40.168  0.00  0.00             0
ATOM    210   Si   1     1     -12.167  11.496  39.933  0.00  0.00             0
ATOM    211   Si   1     1     -12.331   5.355  40.109  0.00  0.00             0
ATOM    212   Si   1     1     -14.755  10.042  39.935  0.00  0.00             0
ATOM    213    O   1     1     -15.002   7.177  41.573  0.00  0.00             0
ATOM    214    O   1     1     -12.352  11.687  41.580  0.00  0.00             0
ATOM    215    O   1     1     -14.471  10.005  41.596  0.00  0.00             0
ATOM    216    O   1     1     -12.218   5.228  41.722  0.00  0.00             0
ATOM    217    O   1     1     -14.622   8.407  39.454  0.00  0.00             0
ATOM    218    O   1     1     -12.023   3.925  39.661  0.00  0.00             0
ATOM    219    O   1     1     -13.622   5.996  39.749  0.00  0.00             0
ATOM    220    O   1     1     -10.985  10.648  39.828  0.00  0.00             0
ATOM    221    O   1     1     -13.539  10.844  39.338  0.00  0.00             0
ATOM    222    O   1     1     -11.023   6.254  39.776  0.00  0.00             0
ATOM    223    O   1     1     -14.798  12.835  41.771  0.00  0.00             0
ATOM    224    O   1     1     -12.288   8.312  41.864  0.00  0.00             0
ATOM    225    O   1     1     -21.140   5.414  43.906  0.00  0.00             0
ATOM    226    O   1     1     -13.236   9.895  43.770  0.00  0.00             0
ATOM    227    O   1     1     -15.525   8.280  43.826  0.00  0.00             0
ATOM    228    O   1     1     -12.969  12.685  43.957  0.00  0.00             0
ATOM    229    O   1     1     -15.623  11.426  43.785  0.00  0.00             0
ATOM    230    O   1     1     -13.147   7.038  43.881  0.00  0.00             0
ATOM    231    H   1     1     -14.428   4.535  41.452  0.00  0.00             0
ATOM    232    H   1     1     -11.752   9.281  41.618  0.00  0.00             0
ATOM    233    H   1     1     -15.550   4.995  44.856  0.00  0.00             0
ATOM    234    H   1     1     -12.502   9.658  44.413  0.00  0.00             0
ATOM    235    H   1     1     -15.553   8.091  44.736  0.00  0.00             0
ATOM    236    H   1     1     -13.641   3.950  44.794  0.00  0.00             0
ATOM    237    H   1     1     -13.579   6.351  43.927  0.00  0.00             0
ATOM    238    H   1     1     -15.997  10.407  43.870  0.00  0.00             0
ATOM    239   Al   1     1     -11.764  15.046  50.020  0.00  0.00             0
ATOM    240   Al   1     1      -9.091  19.549  50.086  0.00  0.00             0
ATOM    241   Al   1     1      -9.173  13.622  49.773  0.00  0.00             0
ATOM    242   Al   1     1     -11.809  17.876  50.127  0.00  0.00             0
ATOM    243   Si   1     1      -7.464  13.735  47.030  0.00  0.00             0
ATOM    244   Si   1     1      -9.896  18.147  47.433  0.00  0.00             0
ATOM    245   Si   1     1      -9.916  12.202  47.000  0.00  0.00             0
ATOM    246   Si   1     1     -12.408  16.614  47.260  0.00  0.00             0
ATOM    247    O   1     1     -12.681  13.679  48.762  0.00  0.00             0
ATOM    248    O   1     1     -10.141  18.286  48.999  0.00  0.00             0
ATOM    249    O   1     1     -12.242  16.568  48.858  0.00  0.00             0
ATOM    250    O   1     1      -9.702  12.155  48.596  0.00  0.00             0
ATOM    251    O   1     1     -12.429  15.173  46.836  0.00  0.00             0
ATOM    252    O   1     1     -10.035  10.709  46.457  0.00  0.00             0
ATOM    253    O   1     1     -11.269  12.797  46.845  0.00  0.00             0
ATOM    254    O   1     1      -8.581  17.404  47.141  0.00  0.00             0
ATOM    255    O   1     1     -11.092  17.362  46.824  0.00  0.00             0
ATOM    256    O   1     1      -8.748  13.056  46.501  0.00  0.00             0
ATOM    257    O   1     1     -12.531  19.484  49.159  0.00  0.00             0
ATOM    258    O   1     1     -10.106  15.077  48.592  0.00  0.00             0
ATOM    259    O   1     1     -18.865  12.076  50.888  0.00  0.00             0
ATOM    260    O   1     1     -11.038  16.535  51.185  0.00  0.00             0
ATOM    261    O   1     1     -13.367  14.748  51.073  0.00  0.00             0
ATOM    262    O   1     1     -10.812  19.464  51.242  0.00  0.00             0
ATOM    263    O   1     1     -13.365  18.008  51.034  0.00  0.00             0
ATOM    264    O   1     1     -10.775  13.698  50.986  0.00  0.00             0
ATOM    265    H   1     1     -12.396  11.159  48.440  0.00  0.00             0
ATOM    266    H   1     1     -10.054  15.510  47.695  0.00  0.00             0
ATOM    267    H   1     1     -13.136  12.493  51.630  0.00  0.00             0
ATOM    268    H   1     1     -10.914  16.508  52.234  0.00  0.00             0
ATOM    269    H   1     1     -13.949  15.247  51.431  0.00  0.00             0
ATOM    270    H   1     1     -11.591  11.148  51.215  0.00  0.00             0
ATOM    271    H   1     1     -11.277  12.915  51.449  0.00  0.00             0
ATOM    272    H   1     1     -14.170  17.956  51.392  0.00  0.00             0
ATOM    273    O   1     1     -21.482   7.298  36.754  0.00  0.00             0
ATOM    274    H   1     1     -20.436   7.223  36.577  0.00  0.00             0
ATOM    275    H   1     1     -11.240   6.858  37.653  0.00  0.00             0
ATOM    276    O   1     1       3.845 -23.392  36.668  0.00  0.00             0
ATOM    277    H   1     1       4.680 -22.991  36.441  0.00  0.00             0
ATOM    278    H   1     1      14.315 -23.232  37.518  0.00  0.00             0
ATOM    279    O   1     1      27.782  27.939  30.784  0.00  0.00             0
ATOM    280    H   1     1      17.330  28.785  30.286  0.00  0.00             0
ATOM    281    H   1     1      27.996  27.338  30.083  0.00  0.00             0
ATOM    282    O   1     1       9.294  24.293  30.966  0.00  0.00             0
ATOM    283    H   1     1       9.155  23.338  31.042  0.00  0.00             0
ATOM    284    H   1     1      19.616  24.491  30.099  0.00  0.00             0
ATOM    285    O   1     1     -39.580  -6.649  33.124  0.00  0.00             0
ATOM    286    H   1     1     -40.471  -6.312  32.708  0.00  0.00             0
ATOM    287    H   1     1     -28.795  -6.190  33.810  0.00  0.00             0
ATOM    288    O   1     1      18.728 -13.824  29.287  0.00  0.00             0
ATOM    289    H   1     1      18.302 -14.146  30.015  0.00  0.00             0
ATOM    290    H   1     1      28.320 -13.007  29.131  0.00  0.00             0
ATOM    291    O   1     1       1.735  50.493  20.666  0.00  0.00             0
ATOM    292    H   1     1       1.254  50.493  19.937  0.00  0.00             0
ATOM    293    H   1     1       1.954  51.224  21.021  0.00  0.00             0
ATOM    294    O   1     1     -29.457  -1.427  14.836  0.00  0.00             0
ATOM    295    H   1     1     -30.146  -1.197  15.459  0.00  0.00             0
ATOM    296    H   1     1     -29.825  -2.282  14.556  0.00  0.00             0
ATOM    297    O   1     1     -24.050  12.402  33.046  0.00  0.00             0
ATOM    298    H   1     1     -24.739  12.030  32.605  0.00  0.00             0
ATOM    299    H   1     1     -24.477  12.832  34.004  0.00  0.00             0
ATOM    300    O   1     1      43.415  28.434  28.894  0.00  0.00             0
ATOM    301    H   1     1      44.120  28.053  29.378  0.00  0.00             0
ATOM    302    H   1     1      43.305  27.789  28.181  0.00  0.00             0
ATOM    303    O   1     1       2.285  -9.876  36.415  0.00  0.00             0
ATOM    304    H   1     1       3.000  -9.376  36.191  0.00  0.00             0
ATOM    305    H   1     1       1.677  -9.348  35.846  0.00  0.00             0
ATOM    306    O   1     1     -15.469   1.894  30.012  0.00  0.00             0
ATOM    307    H   1     1     -14.881   1.393  29.296  0.00  0.00             0
ATOM    308    H   1     1     -16.145   2.387  29.453  0.00  0.00             0
ATOM    309    O   1     1      16.528 -20.275  14.560  0.00  0.00             0
ATOM    310    H   1     1      17.368 -19.894  14.904  0.00  0.00             0
ATOM    311    H   1     1      15.793 -19.413  14.886  0.00  0.00             0
ATOM    312    O   1     1      31.265  13.217  24.599  0.00  0.00             0
ATOM    313    H   1     1      31.613  14.059  24.901  0.00  0.00             0
ATOM    314    H   1     1      31.841  12.378  24.302  0.00  0.00             0
ATOM    315    O   1     1     -19.048  22.371  33.990  0.00  0.00             0
ATOM    316    H   1     1     -19.307  23.176  33.350  0.00  0.00             0
ATOM    317    H   1     1     -18.500  22.610  34.667  0.00  0.00             0
ATOM    318    O   1     1       7.082  23.350  33.202  0.00  0.00             0
ATOM    319    H   1     1       7.099  22.513  33.790  0.00  0.00             0
ATOM    320    H   1     1       7.449  23.803  33.917  0.00  0.00             0
ATOM    321    O   1     1      46.431  15.860  31.210  0.00  0.00             0
ATOM    322    H   1     1      47.004  15.827  31.948  0.00  0.00             0
ATOM    323    H   1     1      46.122  14.988  30.891  0.00  0.00             0
ATOM    324    O   1     1      11.902  -2.198  34.072  0.00  0.00             0
ATOM    325    H   1     1      11.607  -1.664  34.802  0.00  0.00             0
ATOM    326    H   1     1      11.025  -2.477  33.751  0.00  0.00             0
ATOM    327    O   1     1      -8.337  17.265  21.565  0.00  0.00             0
ATOM    328    H   1     1      -7.949  18.038  21.062  0.00  0.00             0
ATOM    329    H   1     1       2.253  -0.440  22.485  0.00  0.00             0
ATOM    330    O   1     1      -0.225  39.319  25.417  0.00  0.00             0
ATOM    331    H   1     1      -0.360  38.933  24.406  0.00  0.00             0
ATOM    332    H   1     1      10.365  38.675  26.052  0.00  0.00             0
ATOM    333    O   1     1      16.928   1.277  22.901  0.00  0.00             0
ATOM    334    H   1     1       7.358   1.759  23.338  0.00  0.00             0
ATOM    335    H   1     1      16.788   0.860  23.673  0.00  0.00             0
ATOM    336    O   1     1      -7.271   8.500  17.845  0.00  0.00             0
ATOM    337    H   1     1      -7.124   7.588  18.347  0.00  0.00             0
ATOM    338    H   1     1       3.241   9.332  18.553  0.00  0.00             0
ATOM    339    O   1     1      15.371  40.294  17.875  0.00  0.00             0
ATOM    340    H   1     1       4.507  40.932  18.246  0.00  0.00             0
ATOM    341    H   1     1      16.007  40.843  17.481  0.00  0.00             0
ATOM    342    O   1     1       4.794  58.749  25.349  0.00  0.00             0
ATOM    343    H   1     1       4.507  57.935  24.929  0.00  0.00             0
ATOM    344    H   1     1      16.038  58.823  25.454  0.00  0.00             0
ATOM    345    O   1     1      35.208 -22.480  30.352  0.00  0.00             0
ATOM    346    H   1     1      35.035 -23.205  30.914  0.00  0.00             0
ATOM    347    H   1     1      34.772 -40.796  29.616  0.00  0.00             0
ATOM    348    O   1     1      54.850   0.718  35.839  0.00  0.00             0
ATOM    349    H   1     1      55.521   1.405  35.533  0.00  0.00             0
ATOM    350    H   1     1      54.969  -0.156  35.597  0.00  0.00             0
ATOM    351    O   1     1      37.519 -22.006  26.930  0.00  0.00             0
ATOM    352    H   1     1      38.108 -21.189  26.938  0.00  0.00             0
ATOM    353    H   1     1      36.719 -21.529  26.586  0.00  0.00             0
ATOM    354    O   1     1      11.190  -0.233  25.347  0.00  0.00             0
ATOM    355    H   1     1      11.449  -1.079  25.301  0.00  0.00             0
ATOM    356    H   1     1      10.253  -0.069  24.907  0.00  0.00             0
ATOM    357    O   1     1      -1.251  -6.220  20.517  0.00  0.00             0
ATOM    358    H   1     1      -1.113  -5.166  21.050  0.00  0.00             0
ATOM    359    H   1     1      -1.216  -6.664  21.302  0.00  0.00             0
ATOM    360    O   1     1      -4.296  22.803  13.869  0.00  0.00             0
ATOM    361    H   1     1      -4.641  22.082  14.258  0.00  0.00             0
ATOM    362    H   1     1      -3.487  22.788  13.099  0.00  0.00             0
ATOM    363    O   1     1      52.222 -18.112  17.318  0.00  0.00             0
ATOM    364    H   1     1      52.906 -17.440  17.207  0.00  0.00             0
ATOM    365    H   1     1      52.483 -36.846  17.703  0.00  0.00             0
ATOM    366    O   1     1      24.972  -8.451  29.973  0.00  0.00             0
ATOM    367    H   1     1      25.974  -8.343  30.137  0.00  0.00             0
ATOM    368    H   1     1      24.758  -9.225  30.474  0.00  0.00             0
ATOM    369    O   1     1      24.388 -22.524  23.866  0.00  0.00             0
ATOM    370    H   1     1      24.682 -22.240  23.027  0.00  0.00             0
ATOM    371    H   1     1      23.843 -23.369  23.708  0.00  0.00             0
ATOM    372    O   1     1      28.168 -37.767  22.652  0.00  0.00             0
ATOM    373    H   1     1      28.063 -37.620  21.773  0.00  0.00             0
ATOM    374    H   1     1      28.781 -38.487  22.724  0.00  0.00             0
ATOM    375    O   1     1     -23.234  37.536  14.979  0.00  0.00             0
ATOM    376    H   1     1     -22.674  38.149  14.791  0.00  0.00             0
ATOM    377    H   1     1     -22.868  36.716  14.664  0.00  0.00             0
ATOM    378    O   1     1       9.101 -39.479  16.265  0.00  0.00             0
ATOM    379    H   1     1       9.765 -39.814  16.949  0.00  0.00             0
ATOM    380    H   1     1       9.255 -39.611  15.423  0.00  0.00             0
ATOM    381    O   1     1     -12.551  -9.406  32.805  0.00  0.00             0
ATOM    382    H   1     1     -12.514 -10.225  32.169  0.00  0.00             0
ATOM    383    H   1     1      -2.702  -8.880  32.120  0.00  0.00             0
ATOM    384    O   1     1      29.710 -13.650  15.399  0.00  0.00             0
ATOM    385    H   1     1      30.539 -14.237  15.389  0.00  0.00             0
ATOM    386    H   1     1      40.426 -12.838  15.634  0.00  0.00             0
ATOM    387    O   1     1      16.179   9.781  21.814  0.00  0.00             0
ATOM    388    H   1     1       6.408  10.075  21.058  0.00  0.00             0
ATOM    389    H   1     1      16.228  10.354  22.491  0.00  0.00             0
ATOM    390    O   1     1      32.197  24.694  32.535  0.00  0.00             0
ATOM    391    H   1     1      31.159  24.622  32.160  0.00  0.00             0
ATOM    392    H   1     1      42.395  25.305  33.113  0.00  0.00             0
ATOM    393    O   1     1     -34.106  -9.341  24.487  0.00  0.00             0
ATOM    394    H   1     1     -33.728  -8.879  25.326  0.00  0.00             0
ATOM    395    H   1     1     -24.723  -8.943  24.762  0.00  0.00             0
ATOM    396    O   1     1     -23.231  10.288  14.808  0.00  0.00             0
ATOM    397    H   1     1     -23.735  11.213  14.872  0.00  0.00             0
ATOM    398    H   1     1     -12.106  10.576  15.253  0.00  0.00             0
ATOM    399    O   1     1      21.321 -32.480  29.121  0.00  0.00             0
ATOM    400    H   1     1      20.471 -32.242  29.003  0.00  0.00             0
ATOM    401    H   1     1      21.112 -32.720  30.123  0.00  0.00             0
ATOM    402    O   1     1      -0.598  30.550  32.348  0.00  0.00             0
ATOM    403    H   1     1      -1.202  30.161  32.910  0.00  0.00             0
ATOM    404    H   1     1      -0.699  30.517  31.540  0.00  0.00             0
ATOM    405    O   1     1      34.886   6.088  27.841  0.00  0.00             0
ATOM    406    H   1     1      34.143   6.527  28.081  0.00  0.00             0
ATOM    407    H   1     1      34.995   5.822  26.920  0.00  0.00             0
ATOM    408    O   1     1      45.835  64.581  25.777  0.00  0.00             0
ATOM    409    H   1     1      46.134  63.979  26.460  0.00  0.00             0
ATOM    410    H   1     1      46.602  64.936  25.261  0.00  0.00             0
ATOM    411    O   1     1      -6.584  37.551  25.945  0.00  0.00             0
ATOM    412    H   1     1      -6.621  37.815  26.898  0.00  0.00             0
ATOM    413    H   1     1      -5.766  36.958  26.118  0.00  0.00             0
ATOM    414    O   1     1      34.226  43.513  24.868  0.00  0.00             0
ATOM    415    H   1     1      34.772  42.615  25.033  0.00  0.00             0
ATOM    416    H   1     1      34.550  43.744  23.941  0.00  0.00             0
ATOM    417    O   1     1      44.431 -36.141  23.692  0.00  0.00             0
ATOM    418    H   1     1      44.036 -35.747  24.498  0.00  0.00             0
ATOM    419    H   1     1      45.272 -36.450  23.847  0.00  0.00             0
ATOM    420    O   1     1      56.306 -15.674  14.543  0.00  0.00             0
ATOM    421    H   1     1      55.997 -15.676  15.525  0.00  0.00             0
ATOM    422    H   1     1      57.284 -15.517  14.740  0.00  0.00             0
ATOM    423    O   1     1     -16.136  20.612  23.549  0.00  0.00             0
ATOM    424    H   1     1     -15.298  20.089  23.206  0.00  0.00             0
ATOM    425    H   1     1     -16.414  20.132  24.369  0.00  0.00             0
ATOM    426    O   1     1       9.753  17.820  23.116  0.00  0.00             0
ATOM    427    H   1     1       9.272  17.037  22.999  0.00  0.00             0
ATOM    428    H   1     1      10.711  17.619  22.756  0.00  0.00             0
ATOM    429    O   1     1      55.683  48.968  27.570  0.00  0.00             0
ATOM    430    H   1     1      55.865  48.228  26.818  0.00  0.00             0
ATOM    431    H   1     1      54.737  49.163  27.810  0.00  0.00             0
ATOM    432    O   1     1      26.907 -40.960  16.186  0.00  0.00             0
ATOM    433    H   1     1      27.631 -41.226  16.969  0.00  0.00             0
ATOM    434    H   1     1      27.228 -40.252  15.647  0.00  0.00             0
ATOM    435    O   1     1     -17.141   3.452  28.584  0.00  0.00             0
ATOM    436    H   1     1     -18.040   3.429  28.616  0.00  0.00             0
ATOM    437    H   1     1      -6.298   4.280  28.534  0.00  0.00             0
ATOM    438    O   1     1      65.844  10.254  19.902  0.00  0.00             0
ATOM    439    H   1     1      64.947  10.469  19.740  0.00  0.00             0
ATOM    440    H   1     1      76.535  10.113  20.756  0.00  0.00             0
ATOM    441    O   1     1       5.894 -12.619  37.093  0.00  0.00             0
ATOM    442    H   1     1      -3.921 -11.974  36.657  0.00  0.00             0
ATOM    443    H   1     1       5.042 -12.675  36.669  0.00  0.00             0
ATOM    444    O   1     1     -15.370 -62.252  27.607  0.00  0.00             0
ATOM    445    H   1     1     -14.743 -62.893  27.882  0.00  0.00             0
ATOM    446    H   1     1      -5.616 -62.193  28.316  0.00  0.00             0
ATOM    447    O   1     1     -12.303  18.027  34.185  0.00  0.00             0
ATOM    448    H   1     1     -23.171  18.515  34.654  0.00  0.00             0
ATOM    449    H   1     1     -11.695  18.309  33.370  0.00  0.00             0
ATOM    450    O   1     1      52.381  22.133  18.271  0.00  0.00             0
ATOM    451    H   1     1      51.910  22.978  18.183  0.00  0.00             0
ATOM    452    H   1     1      62.236  21.846  18.974  0.00  0.00             0
ATOM    453    O   1     1      16.761   0.490  17.648  0.00  0.00             0
ATOM    454    H   1     1      16.617   0.888  18.443  0.00  0.00             0
ATOM    455    H   1     1      17.469   0.998  17.230  0.00  0.00             0
ATOM    456    O   1     1      -7.242   9.981  14.062  0.00  0.00             0
ATOM    457    H   1     1      -6.763   9.292  14.603  0.00  0.00             0
ATOM    458    H   1     1      -6.668  10.839  14.443  0.00  0.00             0
ATOM    459    O   1     1      38.991 -23.727  25.557  0.00  0.00             0
ATOM    460    H   1     1      39.896 -23.135  25.482  0.00  0.00             0
ATOM    461    H   1     1      38.232 -23.110  25.868  0.00  0.00             0
ATOM    462    O   1     1     -22.412  26.332  28.972  0.00  0.00             0
ATOM    463    H   1     1     -22.883  25.569  28.779  0.00  0.00             0
ATOM    464    H   1     1     -22.115  26.732  28.086  0.00  0.00             0
ATOM    465    O   1     1      -8.479 -42.558  24.338  0.00  0.00             0
ATOM    466    H   1     1      -7.668 -42.670  24.886  0.00  0.00             0
ATOM    467    H   1     1      -9.200 -43.378  24.473  0.00  0.00             0
ATOM    468    O   1     1     -24.509   9.024  17.494  0.00  0.00             0
ATOM    469    H   1     1     -24.541   9.089  16.568  0.00  0.00             0
ATOM    470    H   1     1     -25.286   8.834  17.937  0.00  0.00             0
ATOM    471    O   1     1      48.833 -29.583  22.990  0.00  0.00             0
ATOM    472    H   1     1      48.767 -28.689  23.370  0.00  0.00             0
ATOM    473    H   1     1      49.511 -29.498  22.335  0.00  0.00             0
ATOM    474    O   1     1      40.820 -23.888  36.742  0.00  0.00             0
ATOM    475    H   1     1      41.411 -24.697  36.863  0.00  0.00             0
ATOM    476    H   1     1      41.456 -23.157  36.338  0.00  0.00             0
ATOM    477    O   1     1       8.671 -26.186  26.513  0.00  0.00             0
ATOM    478    H   1     1       8.404 -25.293  26.154  0.00  0.00             0
ATOM    479    H   1     1       9.401 -26.401  25.913  0.00  0.00             0
ATOM    480    O   1     1      -4.167  36.080  25.664  0.00  0.00             0
ATOM    481    H   1     1      -3.823  36.758  26.314  0.00  0.00             0
ATOM    482    H   1     1      -3.448  35.182  25.792  0.00  0.00             0
ATOM    483    O   1     1       1.638 -31.555  23.565  0.00  0.00             0
ATOM    484    H   1     1       1.081 -31.689  24.455  0.00  0.00             0
ATOM    485    H   1     1       2.375 -32.129  23.557  0.00  0.00             0
ATOM    486    O   1     1     -27.918   0.336  31.262  0.00  0.00             0
ATOM    487    H   1     1     -27.069   0.412  30.699  0.00  0.00             0
ATOM    488    H   1     1     -27.599  -0.140  32.187  0.00  0.00             0
ATOM    489    O   1     1      -8.950  17.128  29.324  0.00  0.00             0
ATOM    490    H   1     1      -8.406  17.357  30.116  0.00  0.00             0
ATOM    491    H   1     1       0.440  -0.756  29.804  0.00  0.00             0
ATOM    492    O   1     1      -2.370 -37.395  27.148  0.00  0.00             0
ATOM    493    H   1     1      -3.002 -37.217  27.847  0.00  0.00             0
ATOM    494    H   1     1       8.828 -37.067  27.379  0.00  0.00             0
ATOM    495    O   1     1     -21.523 -21.856  22.195  0.00  0.00             0
ATOM    496    H   1     1     -31.044 -21.573  21.691  0.00  0.00             0
ATOM    497    H   1     1     -21.340 -22.015  23.201  0.00  0.00             0
ATOM    498    O   1     1      -1.251 -34.811  19.065  0.00  0.00             0
ATOM    499    H   1     1      -1.634 -35.638  19.336  0.00  0.00             0
ATOM    500    H   1     1       9.893 -35.073  18.713  0.00  0.00             0
ATOM    501    O   1     1     -11.600  19.465  31.680  0.00  0.00             0
ATOM    502    H   1     1     -12.366  20.183  31.898  0.00  0.00             0
ATOM    503    H   1     1      -0.375  19.818  31.649  0.00  0.00             0
ATOM    504    O   1     1      11.616  14.265  28.626  0.00  0.00             0
ATOM    505    H   1     1      11.166  13.676  29.222  0.00  0.00             0
ATOM    506    H   1     1      21.738  15.138  28.990  0.00  0.00             0
ATOM    507    O   1     1      59.122  22.808  25.618  0.00  0.00             0
ATOM    508    H   1     1      59.822  22.032  25.632  0.00  0.00             0
ATOM    509    H   1     1      59.381   5.540  24.934  0.00  0.00             0
ATOM    510    O   1     1      37.828 -32.302  31.510  0.00  0.00             0
ATOM    511    H   1     1      37.508 -31.722  32.255  0.00  0.00             0
ATOM    512    H   1     1      37.219 -33.045  31.412  0.00  0.00             0
ATOM    513    O   1     1     -34.028   5.776  16.570  0.00  0.00             0
ATOM    514    H   1     1     -33.594   5.288  16.002  0.00  0.00             0
ATOM    515    H   1     1     -34.225   6.690  16.047  0.00  0.00             0
ATOM    516    O   1     1      23.304 -11.881  18.971  0.00  0.00             0
ATOM    517    H   1     1      22.553 -12.550  18.875  0.00  0.00             0
ATOM    518    H   1     1      23.152 -11.778  19.807  0.00  0.00             0
ATOM    519    O   1     1      33.259  33.011  25.368  0.00  0.00             0
ATOM    520    H   1     1      33.950  33.322  26.044  0.00  0.00             0
ATOM    521    H   1     1      33.711  32.374  24.761  0.00  0.00             0
ATOM    522    O   1     1      14.588  19.783  17.091  0.00  0.00             0
ATOM    523    H   1     1      15.307  19.082  17.244  0.00  0.00             0
ATOM    524    H   1     1      15.181  20.576  17.008  0.00  0.00             0
ATOM    525    O   1     1      66.131  -0.384  14.680  0.00  0.00             0
ATOM    526    H   1     1      65.182  -0.602  14.270  0.00  0.00             0
ATOM    527    H   1     1      66.224 -17.310  14.480  0.00  0.00             0
ATOM    528    O   1     1      14.339  50.228  15.032  0.00  0.00             0
ATOM    529    H   1     1      14.019  51.086  15.404  0.00  0.00             0
ATOM    530    H   1     1      15.372  50.152  14.895  0.00  0.00             0
ATOM    531    O   1     1      22.258  -4.830  35.104  0.00  0.00             0
ATOM    532    H   1     1      23.199  -4.942  35.454  0.00  0.00             0
ATOM    533    H   1     1      22.353  -3.978  34.734  0.00  0.00             0
ATOM    534    O   1     1     -11.404  38.267  23.083  0.00  0.00             0
ATOM    535    H   1     1     -10.701  38.674  22.497  0.00  0.00             0
ATOM    536    H   1     1     -11.233  37.180  23.048  0.00  0.00             0
ATOM    537    O   1     1       8.475 -19.037  15.512  0.00  0.00             0
ATOM    538    H   1     1       8.872 -19.783  15.918  0.00  0.00             0
ATOM    539    H   1     1       9.223 -18.466  15.793  0.00  0.00             0
ATOM    540    O   1     1       1.515 -38.455  17.878  0.00  0.00             0
ATOM    541    H   1     1       2.368 -38.057  17.838  0.00  0.00             0
ATOM    542    H   1     1       1.318 -39.473  17.659  0.00  0.00             0
ATOM    543    O   1     1     -24.042  30.066  29.237  0.00  0.00             0
ATOM    544    H   1     1     -24.932  30.632  29.525  0.00  0.00             0
ATOM    545    H   1     1     -13.750  30.685  28.397  0.00  0.00             0
ATOM    546    O   1     1     -11.366  15.215  32.951  0.00  0.00             0
ATOM    547    H   1     1     -11.198  14.111  32.827  0.00  0.00             0
ATOM    548    H   1     1      -0.737  15.718  32.201  0.00  0.00             0
ATOM    549    O   1     1     -10.966  24.372  17.679  0.00  0.00             0
ATOM    550    H   1     1     -21.122  25.280  17.427  0.00  0.00             0
ATOM    551    H   1     1     -11.951  24.376  17.407  0.00  0.00             0
ATOM    552    O   1     1      11.742  38.270  31.918  0.00  0.00             0
ATOM    553    H   1     1      12.394  37.602  31.681  0.00  0.00             0
ATOM    554    H   1     1      22.287  39.030  32.364  0.00  0.00             0
ATOM    555    O   1     1      61.266  12.237  29.462  0.00  0.00             0
ATOM    556    H   1     1      50.118  12.099  29.291  0.00  0.00             0
ATOM    557    H   1     1      61.859  11.579  29.083  0.00  0.00             0
ATOM    558    O   1     1      44.916  -1.758  27.406  0.00  0.00             0
ATOM    559    H   1     1      44.793  -2.601  27.462  0.00  0.00             0
ATOM    560    H   1     1      54.360  -1.346  27.593  0.00  0.00             0
ATOM    561    O   1     1     -25.088 -16.659  20.346  0.00  0.00             0
ATOM    562    H   1     1     -24.993 -16.799  21.347  0.00  0.00             0
ATOM    563    H   1     1     -24.622 -15.733  20.181  0.00  0.00             0
ATOM    564    O   1     1     -24.924 -18.556  28.939  0.00  0.00             0
ATOM    565    H   1     1     -25.089 -18.860  29.835  0.00  0.00             0
ATOM    566    H   1     1     -25.756 -18.965  28.560  0.00  0.00             0
ATOM    567    O   1     1     -14.675  31.770  35.142  0.00  0.00             0
ATOM    568    H   1     1     -13.889  31.901  35.779  0.00  0.00             0
ATOM    569    H   1     1     -14.721  32.539  34.819  0.00  0.00             0
ATOM    570    O   1     1      10.869  -8.744  17.172  0.00  0.00             0
ATOM    571    H   1     1      11.837  -9.358  17.158  0.00  0.00             0
ATOM    572    H   1     1      10.814  -8.226  16.434  0.00  0.00             0
ATOM    573    O   1     1     -36.862  -3.852  21.146  0.00  0.00             0
ATOM    574    H   1     1     -36.266  -3.877  20.461  0.00  0.00             0
ATOM    575    H   1     1     -37.601  -3.799  20.552  0.00  0.00             0
ATOM    576    O   1     1     -30.278  26.680  24.873  0.00  0.00             0
ATOM    577    H   1     1     -29.324  26.421  24.831  0.00  0.00             0
ATOM    578    H   1     1     -30.660  26.401  24.025  0.00  0.00             0
ATOM    579    O   1     1      12.319   6.185  21.585  0.00  0.00             0
ATOM    580    H   1     1      12.079   5.367  22.071  0.00  0.00             0
ATOM    581    H   1     1      13.114   6.411  21.865  0.00  0.00             0
ATOM    582    O   1     1     -23.638  25.403  35.236  0.00  0.00             0
ATOM    583    H   1     1     -23.408  26.045  34.542  0.00  0.00             0
ATOM    584    H   1     1     -22.853  25.416  35.823  0.00  0.00             0
ATOM    585    O   1     1     -47.103 -19.474  18.148  0.00  0.00             0
ATOM    586    H   1     1     -46.362 -18.735  17.918  0.00  0.00             0
ATOM    587    H   1     1     -47.636 -19.133  19.024  0.00  0.00             0
ATOM    588    O   1     1      31.729   8.982  34.227  0.00  0.00             0
ATOM    589    H   1     1      32.169   9.725  33.636  0.00  0.00             0
ATOM    590    H   1     1      30.761   9.146  34.182  0.00  0.00             0
ATOM    591    O   1     1      28.369  16.458  19.314  0.00  0.00             0
ATOM    592    H   1     1      28.192  16.716  18.497  0.00  0.00             0
ATOM    593    H   1     1      28.162  15.527  19.258  0.00  0.00             0
ATOM    594    O   1     1      57.025  15.546  24.611  0.00  0.00             0
ATOM    595    H   1     1      57.746  15.614  23.965  0.00  0.00             0
ATOM    596    H   1     1      56.499  14.781  24.261  0.00  0.00             0
ATOM    597    O   1     1     -10.003 -24.733  15.106  0.00  0.00             0
ATOM    598    H   1     1      -9.638 -24.093  15.747  0.00  0.00             0
ATOM    599    H   1     1       1.038 -25.093  14.534  0.00  0.00             0
ATOM    600    O   1     1      -9.721 -12.051  26.066  0.00  0.00             0
ATOM    601    H   1     1      -9.200 -11.813  25.282  0.00  0.00             0
ATOM    602    H   1     1       0.224 -13.019  26.146  0.00  0.00             0
ATOM    603    O   1     1       6.734 -49.833  19.952  0.00  0.00             0
ATOM    604    H   1     1      -3.907 -49.525  20.796  0.00  0.00             0
ATOM    605    H   1     1       6.055 -49.556  19.240  0.00  0.00             0
ATOM    606    O   1     1      20.390  16.631  36.115  0.00  0.00             0
ATOM    607    H   1     1      19.827  17.104  35.528  0.00  0.00             0
ATOM    608    H   1     1      31.048  17.186  36.739  0.00  0.00             0
ATOM    609    O   1     1      46.661   4.831  22.081  0.00  0.00             0
ATOM    610    H   1     1      36.011   4.114  22.676  0.00  0.00             0
ATOM    611    H   1     1      47.446   5.200  22.533  0.00  0.00             0
ATOM    612    O   1     1     -19.189  28.887  19.337  0.00  0.00             0
ATOM    613    H   1     1     -19.377  28.250  18.687  0.00  0.00             0
ATOM    614    H   1     1      -9.727  29.129  19.684  0.00  0.00             0
ATOM    615    O   1     1     -30.682  -4.244  13.908  0.00  0.00             0
ATOM    616    H   1     1     -30.892  -4.324  12.886  0.00  0.00             0
ATOM    617    H   1     1     -30.455  -5.060  14.233  0.00  0.00             0
ATOM    618    O   1     1      -4.106  -6.357  23.837  0.00  0.00             0
ATOM    619    H   1     1      -4.725  -5.606  23.819  0.00  0.00             0
ATOM    620    H   1     1      -3.399  -5.858  23.941  0.00  0.00             0
ATOM    621    O   1     1     -22.586  14.293  36.412  0.00  0.00             0
ATOM    622    H   1     1     -22.334  13.445  36.990  0.00  0.00             0
ATOM    623    H   1     1     -22.040  15.155  36.395  0.00  0.00             0
ATOM    624    O   1     1      60.478   9.546  22.495  0.00  0.00             0
ATOM    625    H   1     1      60.486   8.695  22.155  0.00  0.00             0
ATOM    626    H   1     1      59.880   9.636  23.227  0.00  0.00             0
ATOM    627    O   1     1     -21.287 -14.927  35.269  0.00  0.00             0
ATOM    628    H   1     1     -20.599 -14.349  34.782  0.00  0.00             0
ATOM    629    H   1     1     -20.868 -15.531  35.971  0.00  0.00             0
ATOM    630    O   1     1     -27.775 -16.645  19.917  0.00  0.00             0
ATOM    631    H   1     1     -27.663 -16.136  19.146  0.00  0.00             0
ATOM    632    H   1     1     -26.909 -16.375  20.203  0.00  0.00             0
ATOM    633    O   1     1     -37.351  -5.821  15.866  0.00  0.00             0
ATOM    634    H   1     1     -37.565  -4.961  15.559  0.00  0.00             0
ATOM    635    H   1     1     -36.387  -5.747  16.315  0.00  0.00             0
ATOM    636    O   1     1       7.139  28.852  35.545  0.00  0.00             0
ATOM    637    H   1     1       7.197  29.618  34.842  0.00  0.00             0
ATOM    638    H   1     1       8.171  28.815  35.843  0.00  0.00             0
ATOM    639    O   1     1     -14.015 -11.447  28.015  0.00  0.00             0
ATOM    640    H   1     1     -13.743 -11.970  27.332  0.00  0.00             0
ATOM    641    H   1     1     -14.945 -11.774  27.981  0.00  0.00             0
ATOM    642    O   1     1       9.347   7.081  20.643  0.00  0.00             0
ATOM    643    H   1     1      10.342   7.000  20.957  0.00  0.00             0
ATOM    644    H   1     1       9.191   6.722  19.802  0.00  0.00             0
ATOM    645    O   1     1      -5.706   7.460  22.316  0.00  0.00             0
ATOM    646    H   1     1      -5.099   6.619  22.025  0.00  0.00             0
ATOM    647    H   1     1      -5.059   7.887  21.657  0.00  0.00             0
ATOM    648    O   1     1       7.014   3.332  35.125  0.00  0.00             0
ATOM    649    H   1     1       6.714   3.952  36.020  0.00  0.00             0
ATOM    650    H   1     1       7.960   3.164  35.219  0.00  0.00             0
ATOM    651    O   1     1       4.053  16.907  33.693  0.00  0.00             0
ATOM    652    H   1     1       4.618  16.604  32.923  0.00  0.00             0
ATOM    653    H   1     1      13.495  -1.462  33.663  0.00  0.00             0
ATOM    654    O   1     1      14.249  25.067  31.306  0.00  0.00             0
ATOM    655    H   1     1      14.629  25.496  32.249  0.00  0.00             0
ATOM    656    H   1     1      23.700  24.573  31.554  0.00  0.00             0
ATOM    657    O   1     1      50.952 -14.635  20.408  0.00  0.00             0
ATOM    658    H   1     1      40.723 -15.470  20.056  0.00  0.00             0
ATOM    659    H   1     1      50.047 -14.339  20.341  0.00  0.00             0
ATOM    660    O   1     1      -2.912  55.855  27.119  0.00  0.00             0
ATOM    661    H   1     1      -2.631  56.557  27.729  0.00  0.00             0
ATOM    662    H   1     1       8.161  55.198  27.329  0.00  0.00             0
ATOM    663    O   1     1      27.436  15.998  33.508  0.00  0.00             0
ATOM    664    H   1     1      17.705  15.483  33.204  0.00  0.00             0
ATOM    665    H   1     1      27.966  16.742  33.662  0.00  0.00             0
ATOM    666    O   1     1      22.143  -5.295  17.172  0.00  0.00             0
ATOM    667    H   1     1      22.912  -5.633  16.753  0.00  0.00             0
ATOM    668    H   1     1      32.565  -5.745  18.022  0.00  0.00             0
ATOM    669    O   1     1      22.307  78.989  28.151  0.00  0.00             0
ATOM    670    H   1     1      21.961  78.470  27.256  0.00  0.00             0
ATOM    671    H   1     1      21.422  61.452  28.704  0.00  0.00             0
ATOM    672    O   1     1      28.963  47.025  17.844  0.00  0.00             0
ATOM    673    H   1     1      28.714  46.085  17.669  0.00  0.00             0
ATOM    674    H   1     1      29.560  47.047  18.570  0.00  0.00             0
ATOM    675    O   1     1      16.182 -21.636  18.587  0.00  0.00             0
ATOM    676    H   1     1      16.227 -22.062  17.727  0.00  0.00             0
ATOM    677    H   1     1      15.683 -20.852  18.323  0.00  0.00             0
ATOM    678    O   1     1      19.404  -0.714  30.086  0.00  0.00             0
ATOM    679    H   1     1      19.173   0.046  30.652  0.00  0.00             0
ATOM    680    H   1     1      18.496  -0.892  29.837  0.00  0.00             0
ATOM    681    O   1     1     -24.567 -10.257  14.937  0.00  0.00             0
ATOM    682    H   1     1     -23.842  -9.663  14.569  0.00  0.00             0
ATOM    683    H   1     1     -25.014 -10.761  14.295  0.00  0.00             0
ATOM    684    O   1     1     -26.438  -8.092  35.938  0.00  0.00             0
ATOM    685    H   1     1     -26.633  -7.298  36.224  0.00  0.00             0
ATOM    686    H   1     1     -25.521  -8.071  35.884  0.00  0.00             0
ATOM    687    O   1     1      71.398 -17.147  27.437  0.00  0.00             0
ATOM    688    H   1     1      71.881 -17.405  28.248  0.00  0.00             0
ATOM    689    H   1     1      72.069 -35.318  26.894  0.00  0.00             0
ATOM    690    O   1     1      52.264 -34.486  36.814  0.00  0.00             0
ATOM    691    H   1     1      53.051 -34.740  36.510  0.00  0.00             0
ATOM    692    H   1     1      52.863 -33.918  37.482  0.00  0.00             0
ATOM    693    O   1     1     -48.026   5.630  35.810  0.00  0.00             0
ATOM    694    H   1     1     -47.596   6.020  35.159  0.00  0.00             0
ATOM    695    H   1     1     -48.349   6.306  36.320  0.00  0.00             0
ATOM    696    O   1     1      45.385  11.334  32.169  0.00  0.00             0
ATOM    697    H   1     1      45.767  10.612  31.568  0.00  0.00             0
ATOM    698    H   1     1      44.498  11.075  32.377  0.00  0.00             0
ATOM    699    O   1     1      35.390  -9.763  33.652  0.00  0.00             0
ATOM    700    H   1     1      36.316  -9.720  33.888  0.00  0.00             0
ATOM    701    H   1     1      35.028  -9.092  34.245  0.00  0.00             0
ATOM    702    O   1     1      32.224 -15.292  15.997  0.00  0.00             0
ATOM    703    H   1     1      32.999 -15.501  16.005  0.00  0.00             0
ATOM    704    H   1     1      31.910 -14.709  16.790  0.00  0.00             0
ATOM    705   Al   1     1       4.523  18.404   8.515  0.00  0.00             0
ATOM    706   Al   1     1       1.930  14.004   8.312  0.00  0.00             0
ATOM    707   Al   1     1       1.954  20.027   8.516  0.00  0.00             0
ATOM    708   Al   1     1       4.537  15.433   8.467  0.00  0.00             0
ATOM    709   Si   1     1       0.219  19.842  11.172  0.00  0.00             0
ATOM    710   Si   1     1       2.737  15.355  11.203  0.00  0.00             0
ATOM    711   Si   1     1       2.749  21.372  11.265  0.00  0.00             0
ATOM    712   Si   1     1       5.367  16.804  11.265  0.00  0.00             0
ATOM    713    O   1     1       5.483  19.612   9.655  0.00  0.00             0
ATOM    714    O   1     1       2.858  15.157   9.552  0.00  0.00             0
ATOM    715    O   1     1       5.186  16.805   9.655  0.00  0.00             0
ATOM    716    O   1     1       2.600  21.375   9.595  0.00  0.00             0
ATOM    717    O   1     1       5.358  18.303  11.752  0.00  0.00             0
ATOM    718    O   1     1       2.772  22.926  11.680  0.00  0.00             0
ATOM    719    O   1     1       4.078  20.658  11.510  0.00  0.00             0
ATOM    720    O   1     1       1.482  16.190  11.415  0.00  0.00             0
ATOM    721    O   1     1       4.003  16.073  11.719  0.00  0.00             0
ATOM    722    O   1     1       1.533  20.547  11.687  0.00  0.00             0
ATOM    723    O   1     1       5.464  14.064   9.572  0.00  0.00             0
ATOM    724    O   1     1       2.876  18.568   9.669  0.00  0.00             0
ATOM    725    O   1     1       1.220  21.338   7.402  0.00  0.00             0
ATOM    726    O   1     1       3.895  16.962   7.480  0.00  0.00             0
ATOM    727    O   1     1       6.097  18.541   7.361  0.00  0.00             0
ATOM    728    O   1     1       3.570  14.116   7.306  0.00  0.00             0
ATOM    729    O   1     1       6.057  15.436   7.391  0.00  0.00             0
ATOM    730    O   1     1       3.602  19.767   7.427  0.00  0.00             0
ATOM    731    H   1     1       4.870  22.393  10.076  0.00  0.00             0
ATOM    732    H   1     1       2.519  18.005  10.546  0.00  0.00             0
ATOM    733    H   1     1       6.005  21.379   6.530  0.00  0.00             0
ATOM    734    H   1     1       4.049  17.409   6.602  0.00  0.00             0
ATOM    735    H   1     1       6.617  18.037   6.649  0.00  0.00             0
ATOM    736    H   1     1       3.493  23.113   6.352  0.00  0.00             0
ATOM    737    H   1     1       4.435  20.343   7.169  0.00  0.00             0
ATOM    738    H   1     1       6.602  16.193   7.179  0.00  0.00             0
ATOM    739   Al   1     1      10.688  12.951   1.317  0.00  0.00             0
ATOM    740   Al   1     1       8.008   8.403   1.276  0.00  0.00             0
ATOM    741   Al   1     1       8.421  14.762   1.045  0.00  0.00             0
ATOM    742   Al   1     1      10.530  10.003   1.204  0.00  0.00             0
ATOM    743   Si   1     1       6.325  14.410   4.002  0.00  0.00             0
ATOM    744   Si   1     1       8.944   9.896   3.991  0.00  0.00             0
ATOM    745   Si   1     1       8.794  15.930   3.863  0.00  0.00             0
ATOM    746   Si   1     1      11.499  11.494   4.077  0.00  0.00             0
ATOM    747    O   1     1      11.631  14.294   2.476  0.00  0.00             0
ATOM    748    O   1     1       9.086   9.840   2.481  0.00  0.00             0
ATOM    749    O   1     1      11.340  11.549   2.522  0.00  0.00             0
ATOM    750    O   1     1       8.820  16.091   2.308  0.00  0.00             0
ATOM    751    O   1     1      11.318  12.925   4.526  0.00  0.00             0
ATOM    752    O   1     1       8.984  17.448   4.525  0.00  0.00             0
ATOM    753    O   1     1      10.112  15.205   4.178  0.00  0.00             0
ATOM    754    O   1     1       7.665  10.773   4.348  0.00  0.00             0
ATOM    755    O   1     1      10.357  10.514   4.569  0.00  0.00             0
ATOM    756    O   1     1       7.598  15.244   4.466  0.00  0.00             0
ATOM    757    O   1     1      11.669   8.820   2.239  0.00  0.00             0
ATOM    758    O   1     1       9.026  13.274   2.192  0.00  0.00             0
ATOM    759    O   1     1       7.565  16.155  -0.048  0.00  0.00             0
ATOM    760    O   1     1       9.928  11.620   0.345  0.00  0.00             0
ATOM    761    O   1     1      12.374  13.050   0.050  0.00  0.00             0
ATOM    762    O   1     1       9.720   8.694   0.238  0.00  0.00             0
ATOM    763    O   1     1      12.238  10.018   0.195  0.00  0.00             0
ATOM    764    O   1     1       9.927  14.422  -0.131  0.00  0.00             0
ATOM    765    H   1     1      11.172  17.288   3.126  0.00  0.00             0
ATOM    766    H   1     1       8.347  12.483   2.542  0.00  0.00             0
ATOM    767    H   1     1      12.002  16.013  -0.532  0.00  0.00             0
ATOM    768    H   1     1       9.091  11.600  -0.237  0.00  0.00             0
ATOM    769    H   1     1      12.999  13.297  -0.662  0.00  0.00             0
ATOM    770    H   1     1      10.121  16.855  -0.461  0.00  0.00             0
ATOM    771    H   1     1      10.115  14.302  -1.008  0.00  0.00             0
ATOM    772    H   1     1      11.936  10.776  -0.305  0.00  0.00             0
ATOM    773   Al   1     1       4.596   9.487   8.637  0.00  0.00             0
ATOM    774   Al   1     1       2.036   5.104   8.435  0.00  0.00             0
ATOM    775   Al   1     1       1.914  10.940   8.467  0.00  0.00             0
ATOM    776   Al   1     1       4.604   6.541   8.485  0.00  0.00             0
ATOM    777   Si   1     1       0.256  10.795  11.248  0.00  0.00             0
ATOM    778   Si   1     1       2.772   6.460  11.215  0.00  0.00             0
ATOM    779   Si   1     1       2.588  12.374  11.150  0.00  0.00             0
ATOM    780   Si   1     1       5.380   7.947  11.170  0.00  0.00             0
ATOM    781    O   1     1       5.457  10.735   9.655  0.00  0.00             0
ATOM    782    O   1     1       3.050   6.317   9.497  0.00  0.00             0
ATOM    783    O   1     1       5.277   8.027   9.648  0.00  0.00             0
ATOM    784    O   1     1       2.495  12.463   9.596  0.00  0.00             0
ATOM    785    O   1     1       5.283   9.490  11.751  0.00  0.00             0
ATOM    786    O   1     1       2.554  13.871  11.652  0.00  0.00             0
ATOM    787    O   1     1       3.931  11.812  11.447  0.00  0.00             0
ATOM    788    O   1     1       1.519   7.288  11.524  0.00  0.00             0
ATOM    789    O   1     1       4.170   7.162  11.655  0.00  0.00             0
ATOM    790    O   1     1       1.406  11.618  11.739  0.00  0.00             0
ATOM    791    O   1     1       5.400   5.140   9.547  0.00  0.00             0
ATOM    792    O   1     1       2.841   9.680   9.582  0.00  0.00             0
ATOM    793    O   1     1       1.285  12.564   7.375  0.00  0.00             0
ATOM    794    O   1     1       3.798   7.792   7.375  0.00  0.00             0
ATOM    795    O   1     1       6.130   9.630   7.401  0.00  0.00             0
ATOM    796    O   1     1       3.492   5.004   7.285  0.00  0.00             0
ATOM    797    O   1     1       6.266   6.316   7.503  0.00  0.00             0
ATOM    798    O   1     1       3.635  10.945   7.454  0.00  0.00             0
ATOM    799    H   1     1       4.996  13.407  10.302  0.00  0.00             0
ATOM    800    H   1     1       2.309   9.051  10.223  0.00  0.00             0
ATOM    801    H   1     1       6.758  12.155   6.503  0.00  0.00             0
ATOM    802    H   1     1       2.928   8.109   7.182  0.00  0.00             0
ATOM    803    H   1     1       5.781   9.372   6.595  0.00  0.00             0
ATOM    804    H   1     1       4.162  13.982   6.394  0.00  0.00             0
ATOM    805    H   1     1       4.099  11.776   7.182  0.00  0.00             0
ATOM    806    H   1     1       6.811   7.096   7.218  0.00  0.00             0
ATOM    807   Al   1     1      10.693   4.035   1.033  0.00  0.00             0
ATOM    808   Al   1     1       7.984  -0.190   1.278  0.00  0.00             0
ATOM    809   Al   1     1       8.004   5.461   1.241  0.00  0.00             0
ATOM    810   Al   1     1      10.590   1.105   1.104  0.00  0.00             0
ATOM    811   Si   1     1       6.363   5.370   4.102  0.00  0.00             0
ATOM    812   Si   1     1       8.860   1.030   4.001  0.00  0.00             0
ATOM    813   Si   1     1       8.959   6.814   4.047  0.00  0.00             0
ATOM    814   Si   1     1      11.395   2.543   3.930  0.00  0.00             0
ATOM    815    O   1     1      11.668   5.314   2.349  0.00  0.00             0
ATOM    816    O   1     1       8.913   0.975   2.325  0.00  0.00             0
ATOM    817    O   1     1      11.203   2.599   2.304  0.00  0.00             0
ATOM    818    O   1     1       8.695   6.887   2.452  0.00  0.00             0
ATOM    819    O   1     1      11.462   3.983   4.465  0.00  0.00             0
ATOM    820    O   1     1       8.948   8.323   4.461  0.00  0.00             0
ATOM    821    O   1     1      10.343   6.298   4.248  0.00  0.00             0
ATOM    822    O   1     1       7.489   1.693   4.359  0.00  0.00             0
ATOM    823    O   1     1      10.023   1.892   4.436  0.00  0.00             0
ATOM    824    O   1     1       7.779   5.982   4.545  0.00  0.00             0
ATOM    825    O   1     1      11.517  -0.229   2.349  0.00  0.00             0
ATOM    826    O   1     1       8.920   4.026   2.071  0.00  0.00             0
ATOM    827    O   1     1       7.455   7.026   0.122  0.00  0.00             0
ATOM    828    O   1     1      10.094   2.654  -0.131  0.00  0.00             0
ATOM    829    O   1     1      12.298   4.244   0.080  0.00  0.00             0
ATOM    830    O   1     1       9.786  -0.217   0.146  0.00  0.00             0
ATOM    831    O   1     1      12.238   0.978   0.182  0.00  0.00             0
ATOM    832    O   1     1       9.830   5.527   0.063  0.00  0.00             0
ATOM    833    H   1     1      11.158   8.051   2.643  0.00  0.00             0
ATOM    834    H   1     1       8.637   3.257   2.422  0.00  0.00             0
ATOM    835    H   1     1      12.671   7.562  -0.878  0.00  0.00             0
ATOM    836    H   1     1       9.629   2.918  -0.924  0.00  0.00             0
ATOM    837    H   1     1      12.124   3.733  -0.894  0.00  0.00             0
ATOM    838    H   1     1      10.255   8.356  -0.400  0.00  0.00             0
ATOM    839    H   1     1      10.358   6.294  -0.407  0.00  0.00             0
ATOM    840    H   1     1      12.310   1.745  -0.421  0.00  0.00             0
ATOM    841   Al   1     1      -0.656  18.317   8.357  0.00  0.00             0
ATOM    842   Al   1     1      -3.267  13.927   8.455  0.00  0.00             0
ATOM    843   Al   1     1      -3.234  19.893   8.461  0.00  0.00             0
ATOM    844   Al   1     1      -0.765  15.438   8.479  0.00  0.00             0
ATOM    845   Si   1     1      -4.929  19.816  11.291  0.00  0.00             0
ATOM    846   Si   1     1      -2.373  15.379  11.176  0.00  0.00             0
ATOM    847   Si   1     1      -2.315  21.274  11.138  0.00  0.00             0
ATOM    848   Si   1     1       0.134  16.962  11.159  0.00  0.00             0
ATOM    849    O   1     1       0.318  19.713   9.576  0.00  0.00             0
ATOM    850    O   1     1      -2.218  15.326   9.631  0.00  0.00             0
ATOM    851    O   1     1      -0.005  16.927   9.464  0.00  0.00             0
ATOM    852    O   1     1      -2.500  21.454   9.587  0.00  0.00             0
ATOM    853    O   1     1       0.186  18.400  11.767  0.00  0.00             0
ATOM    854    O   1     1      -2.530  22.777  11.579  0.00  0.00             0
ATOM    855    O   1     1      -0.999  20.614  11.500  0.00  0.00             0
ATOM    856    O   1     1      -3.627  16.157  11.510  0.00  0.00             0
ATOM    857    O   1     1      -1.074  16.099  11.676  0.00  0.00             0
ATOM    858    O   1     1      -3.676  20.558  11.664  0.00  0.00             0
ATOM    859    O   1     1       0.317  14.177   9.363  0.00  0.00             0
ATOM    860    O   1     1      -2.311  18.482   9.570  0.00  0.00             0
ATOM    861    O   1     1       6.471  21.376   7.346  0.00  0.00             0
ATOM    862    O   1     1      -1.364  16.941   7.277  0.00  0.00             0
ATOM    863    O   1     1       0.930  18.618   7.455  0.00  0.00             0
ATOM    864    O   1     1      -1.634  14.095   7.324  0.00  0.00             0
ATOM    865    O   1     1       1.139  15.343   7.240  0.00  0.00             0
ATOM    866    O   1     1      -1.646  19.596   7.298  0.00  0.00             0
ATOM    867    H   1     1       0.079  22.131   9.598  0.00  0.00             0
ATOM    868    H   1     1      -2.713  17.594   9.580  0.00  0.00             0
ATOM    869    H   1     1       0.958  21.458   6.536  0.00  0.00             0
ATOM    870    H   1     1      -1.246  17.136   6.194  0.00  0.00             0
ATOM    871    H   1     1       1.636  17.994   7.049  0.00  0.00             0
ATOM    872    H   1     1      -1.022  22.223   6.914  0.00  0.00             0
ATOM    873    H   1     1      -1.216  20.202   6.777  0.00  0.00             0
ATOM    874    H   1     1       1.543  15.993   6.647  0.00  0.00             0
ATOM    875   Al   1     1       5.576  13.020   1.169  0.00  0.00             0
ATOM    876   Al   1     1       2.918   8.718   1.216  0.00  0.00             0
ATOM    877   Al   1     1       2.877  14.454   1.486  0.00  0.00             0
ATOM    878   Al   1     1       5.525   9.918   1.242  0.00  0.00             0
ATOM    879   Si   1     1       1.175  14.406   4.136  0.00  0.00             0
ATOM    880   Si   1     1       3.775   9.999   3.968  0.00  0.00             0
ATOM    881   Si   1     1       3.705  15.960   4.188  0.00  0.00             0
ATOM    882   Si   1     1       6.405  11.461   4.040  0.00  0.00             0
ATOM    883    O   1     1       6.347  14.324   2.439  0.00  0.00             0
ATOM    884    O   1     1       3.938   9.956   2.331  0.00  0.00             0
ATOM    885    O   1     1       6.199  11.528   2.396  0.00  0.00             0
ATOM    886    O   1     1       3.590  15.842   2.504  0.00  0.00             0
ATOM    887    O   1     1       6.190  12.880   4.522  0.00  0.00             0
ATOM    888    O   1     1       3.582  17.378   4.659  0.00  0.00             0
ATOM    889    O   1     1       5.035  15.195   4.502  0.00  0.00             0
ATOM    890    O   1     1       2.548  10.840   4.387  0.00  0.00             0
ATOM    891    O   1     1       5.068  10.590   4.478  0.00  0.00             0
ATOM    892    O   1     1       2.369  15.175   4.610  0.00  0.00             0
ATOM    893    O   1     1       6.449   8.617   2.405  0.00  0.00             0
ATOM    894    O   1     1       3.794  13.068   2.281  0.00  0.00             0
ATOM    895    O   1     1      12.594  15.867   0.262  0.00  0.00             0
ATOM    896    O   1     1       4.828  11.471   0.240  0.00  0.00             0
ATOM    897    O   1     1       7.254  13.418   0.014  0.00  0.00             0
ATOM    898    O   1     1       4.565   8.740   0.169  0.00  0.00             0
ATOM    899    O   1     1       7.180   9.786   0.223  0.00  0.00             0
ATOM    900    O   1     1       4.602  14.421   0.229  0.00  0.00             0
ATOM    901    H   1     1       5.760  16.741   2.177  0.00  0.00             0
ATOM    902    H   1     1       3.219  12.289   2.307  0.00  0.00             0
ATOM    903    H   1     1       6.906  16.324  -0.635  0.00  0.00             0
ATOM    904    H   1     1       4.082  11.155  -0.504  0.00  0.00             0
ATOM    905    H   1     1       7.036  13.782  -0.944  0.00  0.00             0
ATOM    906    H   1     1       4.246  17.636  -0.835  0.00  0.00             0
ATOM    907    H   1     1       4.844  15.448   0.166  0.00  0.00             0
ATOM    908    H   1     1       7.448  10.520  -0.266  0.00  0.00             0
ATOM    909   Al   1     1      -0.713   9.448   8.519  0.00  0.00             0
ATOM    910   Al   1     1      -3.205   4.974   8.410  0.00  0.00             0
ATOM    911   Al   1     1      -3.291  11.036   8.554  0.00  0.00             0
ATOM    912   Al   1     1      -0.700   6.633   8.503  0.00  0.00             0
ATOM    913   Si   1     1      -5.029  10.945  11.297  0.00  0.00             0
ATOM    914   Si   1     1      -2.378   6.397  11.215  0.00  0.00             0
ATOM    915   Si   1     1      -2.460  12.367  11.270  0.00  0.00             0
ATOM    916   Si   1     1       0.136   7.837  11.270  0.00  0.00             0
ATOM    917    O   1     1       0.303  10.746   9.650  0.00  0.00             0
ATOM    918    O   1     1      -2.293   6.318   9.575  0.00  0.00             0
ATOM    919    O   1     1      -0.063   7.973   9.666  0.00  0.00             0
ATOM    920    O   1     1      -2.671  12.505   9.610  0.00  0.00             0
ATOM    921    O   1     1       0.145   9.321  11.712  0.00  0.00             0
ATOM    922    O   1     1      -2.467  13.859  11.678  0.00  0.00             0
ATOM    923    O   1     1      -1.173  11.645  11.559  0.00  0.00             0
ATOM    924    O   1     1      -3.593   7.268  11.527  0.00  0.00             0
ATOM    925    O   1     1      -1.056   7.051  11.726  0.00  0.00             0
ATOM    926    O   1     1      -3.754  11.752  11.682  0.00  0.00             0
ATOM    927    O   1     1       0.346   5.176   9.531  0.00  0.00             0
ATOM    928    O   1     1      -2.407   9.644   9.453  0.00  0.00             0
ATOM    929    O   1     1       6.379  12.391   7.353  0.00  0.00             0
ATOM    930    O   1     1      -1.333   8.090   7.367  0.00  0.00             0
ATOM    931    O   1     1       0.860   9.628   7.318  0.00  0.00             0
ATOM    932    O   1     1      -1.421   5.100   7.365  0.00  0.00             0
ATOM    933    O   1     1       1.079   6.512   7.533  0.00  0.00             0
ATOM    934    O   1     1      -1.521  11.018   7.360  0.00  0.00             0
ATOM    935    H   1     1       0.016  13.419  10.110  0.00  0.00             0
ATOM    936    H   1     1      -2.843   8.834   9.608  0.00  0.00             0
ATOM    937    H   1     1       1.286  12.586   6.439  0.00  0.00             0
ATOM    938    H   1     1      -1.905   8.431   6.738  0.00  0.00             0
ATOM    939    H   1     1       0.978   9.758   6.470  0.00  0.00             0
ATOM    940    H   1     1      -1.556  13.249   6.625  0.00  0.00             0
ATOM    941    H   1     1      -0.748  11.549   7.354  0.00  0.00             0
ATOM    942    H   1     1       1.114   7.260   6.990  0.00  0.00             0
ATOM    943   Al   1     1       5.328   4.032   1.379  0.00  0.00             0
ATOM    944   Al   1     1       2.770  -0.411   1.418  0.00  0.00             0
ATOM    945   Al   1     1       2.815   5.742   1.131  0.00  0.00             0
ATOM    946   Al   1     1       5.283   1.205   1.210  0.00  0.00             0
ATOM    947   Si   1     1       1.322   5.388   4.027  0.00  0.00             0
ATOM    948   Si   1     1       3.656   0.924   4.067  0.00  0.00             0
ATOM    949   Si   1     1       3.808   6.967   3.828  0.00  0.00             0
ATOM    950   Si   1     1       6.179   2.407   4.016  0.00  0.00             0
ATOM    951    O   1     1       6.565   5.216   2.426  0.00  0.00             0
ATOM    952    O   1     1       3.765   0.729   2.435  0.00  0.00             0
ATOM    953    O   1     1       6.028   2.527   2.392  0.00  0.00             0
ATOM    954    O   1     1       3.603   7.113   2.316  0.00  0.00             0
ATOM    955    O   1     1       6.221   3.909   4.548  0.00  0.00             0
ATOM    956    O   1     1       3.780   8.462   4.299  0.00  0.00             0
ATOM    957    O   1     1       5.216   6.289   4.225  0.00  0.00             0
ATOM    958    O   1     1       2.328   1.713   4.216  0.00  0.00             0
ATOM    959    O   1     1       4.974   1.585   4.547  0.00  0.00             0
ATOM    960    O   1     1       2.633   6.167   4.416  0.00  0.00             0
ATOM    961    O   1     1       6.349  -0.339   2.284  0.00  0.00             0
ATOM    962    O   1     1       4.007   4.204   2.535  0.00  0.00             0
ATOM    963    O   1     1      12.576   7.075   0.025  0.00  0.00             0
ATOM    964    O   1     1       4.578   2.681   0.253  0.00  0.00             0
ATOM    965    O   1     1       7.027   4.134   0.073  0.00  0.00             0
ATOM    966    O   1     1       4.484  -0.170   0.179  0.00  0.00             0
ATOM    967    O   1     1       6.872   1.129   0.174  0.00  0.00             0
ATOM    968    O   1     1       4.546   5.504   0.397  0.00  0.00             0
ATOM    969    H   1     1       6.322   8.450   3.316  0.00  0.00             0
ATOM    970    H   1     1       3.594   3.351   2.758  0.00  0.00             0
ATOM    971    H   1     1       7.197   6.926  -0.707  0.00  0.00             0
ATOM    972    H   1     1       4.032   2.989  -0.276  0.00  0.00             0
ATOM    973    H   1     1       7.601   3.275   0.235  0.00  0.00             0
ATOM    974    H   1     1       4.818   8.089  -0.411  0.00  0.00             0
ATOM    975    H   1     1       5.326   5.725   0.019  0.00  0.00             0
ATOM    976    H   1     1       6.865   1.445  -0.706  0.00  0.00             0
END
