# Supplementary material for: Competing Nuclear Quantum Effects and Hydrogen-Bond Jumps in Hydrated Kaolinite
Source: J Phys Chem Lett. 2023 Feb 6;14(6):1542–7. doi: 10.1021/acs.jpclett.2c03896 (PMC9940297; doi:10.1021/acs.jpclett.2c03896)
Supplement: Supplementary file 1 — jz2c03896_si_001.zip [file jz2c03896_si_001.zip › Clay_NQEs_HBond_Jumps_SI/silica-surface/QM/prod-4/init.09.pdb]

TITLE     Step:     2000000  Bead:       9 positions{angstrom}  cell{angstrom}
CRYST1   10.307   17.884   76.812  91.93 105.05  89.80 P 1           1
ATOM      1   Al   1     1     -19.107  -0.660  42.801  0.00  0.00             0
ATOM      2   Al   1     1     -16.564   3.922  42.716  0.00  0.00             0
ATOM      3   Al   1     1     -16.678  -2.247  42.858  0.00  0.00             0
ATOM      4   Al   1     1     -19.173   2.252  42.945  0.00  0.00             0
ATOM      5   Si   1     1     -14.763  -1.944  39.968  0.00  0.00             0
ATOM      6   Si   1     1     -17.374   2.591  39.938  0.00  0.00             0
ATOM      7   Si   1     1     -17.309  -3.523  39.982  0.00  0.00             0
ATOM      8   Si   1     1     -19.872   1.076  40.029  0.00  0.00             0
ATOM      9    O   1     1     -20.034  -1.816  41.665  0.00  0.00             0
ATOM     10    O   1     1     -17.400   2.729  41.650  0.00  0.00             0
ATOM     11    O   1     1     -19.665   1.053  41.624  0.00  0.00             0
ATOM     12    O   1     1     -17.204  -3.648  41.545  0.00  0.00             0
ATOM     13    O   1     1     -19.677  -0.410  39.560  0.00  0.00             0
ATOM     14    O   1     1     -17.247  -4.931  39.475  0.00  0.00             0
ATOM     15    O   1     1     -18.725  -2.763  39.730  0.00  0.00             0
ATOM     16    O   1     1     -16.125   1.724  39.659  0.00  0.00             0
ATOM     17    O   1     1     -18.677   1.898  39.504  0.00  0.00             0
ATOM     18    O   1     1     -16.169  -2.621  39.378  0.00  0.00             0
ATOM     19    O   1     1     -20.155   3.907  41.715  0.00  0.00             0
ATOM     20    O   1     1     -17.415  -0.908  41.618  0.00  0.00             0
ATOM     21    O   1     1     -16.061  -3.724  43.920  0.00  0.00             0
ATOM     22    O   1     1     -18.326   0.751  43.837  0.00  0.00             0
ATOM     23    O   1     1     -20.807  -0.502  43.813  0.00  0.00             0
ATOM     24    O   1     1     -18.250   3.756  43.937  0.00  0.00             0
ATOM     25    O   1     1     -20.801   2.378  43.903  0.00  0.00             0
ATOM     26    O   1     1     -18.301  -2.118  43.771  0.00  0.00             0
ATOM     27    H   1     1     -19.595  -4.315  41.626  0.00  0.00             0
ATOM     28    H   1     1     -17.173  -0.829  40.605  0.00  0.00             0
ATOM     29    H   1     1     -20.196  -3.296  44.287  0.00  0.00             0
ATOM     30    H   1     1     -17.352   0.563  43.628  0.00  0.00             0
ATOM     31    H   1     1     -21.088  -0.621  44.686  0.00  0.00             0
ATOM     32    H   1     1     -18.711  -5.123  44.564  0.00  0.00             0
ATOM     33    H   1     1     -18.316  -2.621  44.604  0.00  0.00             0
ATOM     34    H   1     1     -21.060   1.404  43.960  0.00  0.00             0
ATOM     35   Al   1     1     -16.996   6.059  50.067  0.00  0.00             0
ATOM     36   Al   1     1     -14.386  10.578  49.887  0.00  0.00             0
ATOM     37   Al   1     1     -14.393   4.540  50.247  0.00  0.00             0
ATOM     38   Al   1     1     -17.031   9.104  50.217  0.00  0.00             0
ATOM     39   Si   1     1     -12.618   4.720  47.303  0.00  0.00             0
ATOM     40   Si   1     1     -15.012   9.200  47.272  0.00  0.00             0
ATOM     41   Si   1     1     -15.158   3.261  47.321  0.00  0.00             0
ATOM     42   Si   1     1     -17.516   7.755  47.233  0.00  0.00             0
ATOM     43    O   1     1     -17.882   4.772  48.952  0.00  0.00             0
ATOM     44    O   1     1     -15.172   9.166  48.815  0.00  0.00             0
ATOM     45    O   1     1     -17.376   7.630  48.813  0.00  0.00             0
ATOM     46    O   1     1     -14.927   3.130  48.935  0.00  0.00             0
ATOM     47    O   1     1     -17.641   6.170  46.883  0.00  0.00             0
ATOM     48    O   1     1     -15.140   1.849  46.734  0.00  0.00             0
ATOM     49    O   1     1     -16.542   3.968  47.016  0.00  0.00             0
ATOM     50    O   1     1     -13.735   8.405  46.879  0.00  0.00             0
ATOM     51    O   1     1     -16.240   8.325  46.690  0.00  0.00             0
ATOM     52    O   1     1     -13.962   4.077  46.776  0.00  0.00             0
ATOM     53    O   1     1     -17.653  10.505  48.982  0.00  0.00             0
ATOM     54    O   1     1     -15.273   5.896  49.099  0.00  0.00             0
ATOM     55    O   1     1     -13.774   3.175  51.315  0.00  0.00             0
ATOM     56    O   1     1     -16.264   7.692  51.136  0.00  0.00             0
ATOM     57    O   1     1     -18.617   6.033  51.046  0.00  0.00             0
ATOM     58    O   1     1     -15.940  10.389  51.084  0.00  0.00             0
ATOM     59    O   1     1     -18.785   9.202  51.058  0.00  0.00             0
ATOM     60    O   1     1     -16.061   4.722  51.309  0.00  0.00             0
ATOM     61    H   1     1     -17.376   2.457  48.624  0.00  0.00             0
ATOM     62    H   1     1     -15.078   6.708  48.913  0.00  0.00             0
ATOM     63    H   1     1     -18.539   2.607  52.182  0.00  0.00             0
ATOM     64    H   1     1     -16.128   7.620  51.997  0.00  0.00             0
ATOM     65    H   1     1     -19.430   6.650  51.190  0.00  0.00             0
ATOM     66    H   1     1     -16.413   2.011  51.559  0.00  0.00             0
ATOM     67    H   1     1     -16.736   4.416  51.881  0.00  0.00             0
ATOM     68    H   1     1     -19.623   8.658  51.222  0.00  0.00             0
ATOM     69   Al   1     1     -19.112   8.482  42.953  0.00  0.00             0
ATOM     70   Al   1     1     -16.601  12.810  42.750  0.00  0.00             0
ATOM     71   Al   1     1     -16.586   6.883  42.961  0.00  0.00             0
ATOM     72   Al   1     1     -19.194  11.307  42.679  0.00  0.00             0
ATOM     73   Si   1     1     -14.807   7.023  39.982  0.00  0.00             0
ATOM     74   Si   1     1     -17.393  11.513  39.928  0.00  0.00             0
ATOM     75   Si   1     1     -17.332   5.543  40.090  0.00  0.00             0
ATOM     76   Si   1     1     -19.920   9.894  40.035  0.00  0.00             0
ATOM     77    O   1     1     -20.134   7.154  41.796  0.00  0.00             0
ATOM     78    O   1     1     -17.433  11.505  41.634  0.00  0.00             0
ATOM     79    O   1     1     -19.708   9.929  41.640  0.00  0.00             0
ATOM     80    O   1     1     -17.163   5.482  41.713  0.00  0.00             0
ATOM     81    O   1     1     -19.957   8.390  39.618  0.00  0.00             0
ATOM     82    O   1     1     -17.240   4.126  39.581  0.00  0.00             0
ATOM     83    O   1     1     -18.682   6.159  39.791  0.00  0.00             0
ATOM     84    O   1     1     -16.103  10.616  39.585  0.00  0.00             0
ATOM     85    O   1     1     -18.690  10.758  39.539  0.00  0.00             0
ATOM     86    O   1     1     -16.172   6.395  39.593  0.00  0.00             0
ATOM     87    O   1     1     -20.021  12.725  41.745  0.00  0.00             0
ATOM     88    O   1     1     -17.563   8.235  41.753  0.00  0.00             0
ATOM     89    O   1     1     -15.826   5.434  43.992  0.00  0.00             0
ATOM     90    O   1     1     -18.501   9.865  43.961  0.00  0.00             0
ATOM     91    O   1     1     -20.780   8.333  43.995  0.00  0.00             0
ATOM     92    O   1     1     -18.200  12.600  43.829  0.00  0.00             0
ATOM     93    O   1     1     -20.744  11.564  43.881  0.00  0.00             0
ATOM     94    O   1     1     -18.217   7.026  43.994  0.00  0.00             0
ATOM     95    H   1     1     -19.520   4.667  41.742  0.00  0.00             0
ATOM     96    H   1     1     -17.274   8.919  41.168  0.00  0.00             0
ATOM     97    H   1     1     -20.560   5.100  44.539  0.00  0.00             0
ATOM     98    H   1     1     -17.785  10.491  44.509  0.00  0.00             0
ATOM     99    H   1     1     -21.244   8.491  44.952  0.00  0.00             0
ATOM    100    H   1     1     -18.969   4.044  44.527  0.00  0.00             0
ATOM    101    H   1     1     -18.819   6.521  44.701  0.00  0.00             0
ATOM    102    H   1     1     -20.749  11.061  44.650  0.00  0.00             0
ATOM    103   Al   1     1     -16.892  14.856  50.019  0.00  0.00             0
ATOM    104   Al   1     1     -14.271  19.591  49.942  0.00  0.00             0
ATOM    105   Al   1     1     -14.384  13.516  50.037  0.00  0.00             0
ATOM    106   Al   1     1     -16.825  17.981  49.912  0.00  0.00             0
ATOM    107   Si   1     1     -12.558  13.725  47.251  0.00  0.00             0
ATOM    108   Si   1     1     -14.974  18.213  47.133  0.00  0.00             0
ATOM    109   Si   1     1     -15.124  12.176  47.062  0.00  0.00             0
ATOM    110   Si   1     1     -17.472  16.708  47.235  0.00  0.00             0
ATOM    111    O   1     1     -17.861  13.818  48.679  0.00  0.00             0
ATOM    112    O   1     1     -15.102  18.299  48.871  0.00  0.00             0
ATOM    113    O   1     1     -17.155  16.602  48.803  0.00  0.00             0
ATOM    114    O   1     1     -14.995  12.046  48.751  0.00  0.00             0
ATOM    115    O   1     1     -17.647  15.285  46.649  0.00  0.00             0
ATOM    116    O   1     1     -15.032  10.678  46.728  0.00  0.00             0
ATOM    117    O   1     1     -16.439  12.951  46.803  0.00  0.00             0
ATOM    118    O   1     1     -13.769  17.395  46.943  0.00  0.00             0
ATOM    119    O   1     1     -16.321  17.536  46.678  0.00  0.00             0
ATOM    120    O   1     1     -13.807  13.033  46.648  0.00  0.00             0
ATOM    121    O   1     1     -17.812  19.472  48.795  0.00  0.00             0
ATOM    122    O   1     1     -15.113  14.849  48.838  0.00  0.00             0
ATOM    123    O   1     1     -13.574  11.943  50.974  0.00  0.00             0
ATOM    124    O   1     1     -16.220  16.380  51.236  0.00  0.00             0
ATOM    125    O   1     1     -18.565  14.961  50.919  0.00  0.00             0
ATOM    126    O   1     1     -15.907  19.320  50.920  0.00  0.00             0
ATOM    127    O   1     1     -18.464  18.122  51.031  0.00  0.00             0
ATOM    128    O   1     1     -16.040  13.479  50.986  0.00  0.00             0
ATOM    129    H   1     1     -16.873  11.112  48.792  0.00  0.00             0
ATOM    130    H   1     1     -14.872  15.784  48.545  0.00  0.00             0
ATOM    131    H   1     1     -18.842  12.036  51.865  0.00  0.00             0
ATOM    132    H   1     1     -16.697  16.579  52.164  0.00  0.00             0
ATOM    133    H   1     1     -19.369  15.114  51.710  0.00  0.00             0
ATOM    134    H   1     1     -15.865  10.548  52.068  0.00  0.00             0
ATOM    135    H   1     1     -16.660  12.565  51.082  0.00  0.00             0
ATOM    136    H   1     1     -19.137  17.414  51.382  0.00  0.00             0
ATOM    137   Al   1     1     -14.161  -0.696  42.756  0.00  0.00             0
ATOM    138   Al   1     1     -11.636   3.854  42.847  0.00  0.00             0
ATOM    139   Al   1     1     -11.484  -1.966  42.744  0.00  0.00             0
ATOM    140   Al   1     1     -14.189   2.455  42.846  0.00  0.00             0
ATOM    141   Si   1     1      -9.586  -1.903  40.093  0.00  0.00             0
ATOM    142   Si   1     1     -12.184   2.441  40.100  0.00  0.00             0
ATOM    143   Si   1     1     -12.111  -3.474  39.936  0.00  0.00             0
ATOM    144   Si   1     1     -14.834   1.040  39.937  0.00  0.00             0
ATOM    145    O   1     1     -14.969  -1.983  41.576  0.00  0.00             0
ATOM    146    O   1     1     -12.336   2.506  41.676  0.00  0.00             0
ATOM    147    O   1     1     -14.624   1.003  41.672  0.00  0.00             0
ATOM    148    O   1     1     -11.953  -3.381  41.565  0.00  0.00             0
ATOM    149    O   1     1     -14.768  -0.423  39.582  0.00  0.00             0
ATOM    150    O   1     1     -12.067  -4.944  39.377  0.00  0.00             0
ATOM    151    O   1     1     -13.460  -2.796  39.727  0.00  0.00             0
ATOM    152    O   1     1     -10.900   1.677  39.730  0.00  0.00             0
ATOM    153    O   1     1     -13.572   1.829  39.514  0.00  0.00             0
ATOM    154    O   1     1     -10.930  -2.491  39.445  0.00  0.00             0
ATOM    155    O   1     1     -14.868   3.870  41.796  0.00  0.00             0
ATOM    156    O   1     1     -12.405  -0.634  41.781  0.00  0.00             0
ATOM    157    O   1     1     -21.026  -3.423  43.766  0.00  0.00             0
ATOM    158    O   1     1     -13.575   0.825  43.978  0.00  0.00             0
ATOM    159    O   1     1     -15.751  -0.931  43.898  0.00  0.00             0
ATOM    160    O   1     1     -13.256   3.695  43.865  0.00  0.00             0
ATOM    161    O   1     1     -15.835   2.582  43.779  0.00  0.00             0
ATOM    162    O   1     1     -13.099  -2.016  43.845  0.00  0.00             0
ATOM    163    H   1     1     -14.189  -4.323  41.405  0.00  0.00             0
ATOM    164    H   1     1     -12.172   0.205  41.464  0.00  0.00             0
ATOM    165    H   1     1     -15.942  -3.730  44.866  0.00  0.00             0
ATOM    166    H   1     1     -12.864   0.985  44.597  0.00  0.00             0
ATOM    167    H   1     1     -15.876  -0.509  44.685  0.00  0.00             0
ATOM    168    H   1     1     -13.435  -5.068  44.909  0.00  0.00             0
ATOM    169    H   1     1     -13.416  -2.855  44.187  0.00  0.00             0
ATOM    170    H   1     1     -16.090   2.099  44.593  0.00  0.00             0
ATOM    171   Al   1     1     -11.754   6.072  50.073  0.00  0.00             0
ATOM    172   Al   1     1      -9.281  10.721  49.884  0.00  0.00             0
ATOM    173   Al   1     1      -9.107   4.690  50.045  0.00  0.00             0
ATOM    174   Al   1     1     -11.768   9.099  49.959  0.00  0.00             0
ATOM    175   Si   1     1      -7.418   4.683  47.355  0.00  0.00             0
ATOM    176   Si   1     1      -9.878   9.292  47.114  0.00  0.00             0
ATOM    177   Si   1     1     -10.024   3.204  47.323  0.00  0.00             0
ATOM    178   Si   1     1     -12.427   7.610  47.187  0.00  0.00             0
ATOM    179    O   1     1     -12.780   5.016  48.962  0.00  0.00             0
ATOM    180    O   1     1     -10.056   9.442  48.807  0.00  0.00             0
ATOM    181    O   1     1     -12.172   7.727  48.814  0.00  0.00             0
ATOM    182    O   1     1      -9.836   3.104  48.976  0.00  0.00             0
ATOM    183    O   1     1     -12.428   6.155  46.827  0.00  0.00             0
ATOM    184    O   1     1      -9.936   1.713  46.841  0.00  0.00             0
ATOM    185    O   1     1     -11.347   3.862  46.936  0.00  0.00             0
ATOM    186    O   1     1      -8.559   8.452  46.928  0.00  0.00             0
ATOM    187    O   1     1     -11.220   8.474  46.626  0.00  0.00             0
ATOM    188    O   1     1      -8.723   3.960  46.943  0.00  0.00             0
ATOM    189    O   1     1     -12.675  10.352  48.856  0.00  0.00             0
ATOM    190    O   1     1     -10.048   5.871  48.961  0.00  0.00             0
ATOM    191    O   1     1     -18.721   3.089  51.226  0.00  0.00             0
ATOM    192    O   1     1     -10.889   7.720  51.027  0.00  0.00             0
ATOM    193    O   1     1     -13.451   5.802  51.322  0.00  0.00             0
ATOM    194    O   1     1     -10.849  10.682  51.000  0.00  0.00             0
ATOM    195    O   1     1     -13.338   9.152  51.018  0.00  0.00             0
ATOM    196    O   1     1     -10.908   4.670  51.032  0.00  0.00             0
ATOM    197    H   1     1     -12.076   2.249  49.412  0.00  0.00             0
ATOM    198    H   1     1      -9.980   6.441  48.111  0.00  0.00             0
ATOM    199    H   1     1     -13.852   3.492  52.311  0.00  0.00             0
ATOM    200    H   1     1     -11.063   7.490  51.957  0.00  0.00             0
ATOM    201    H   1     1     -14.067   6.295  51.907  0.00  0.00             0
ATOM    202    H   1     1     -11.492   1.809  51.973  0.00  0.00             0
ATOM    203    H   1     1     -11.198   3.773  51.218  0.00  0.00             0
ATOM    204    H   1     1     -14.071   8.571  51.254  0.00  0.00             0
ATOM    205   Al   1     1     -14.045   8.421  42.736  0.00  0.00             0
ATOM    206   Al   1     1     -11.450  12.953  42.726  0.00  0.00             0
ATOM    207   Al   1     1     -11.461   6.962  42.893  0.00  0.00             0
ATOM    208   Al   1     1     -13.859  11.342  42.886  0.00  0.00             0
ATOM    209   Si   1     1      -9.680   7.022  40.175  0.00  0.00             0
ATOM    210   Si   1     1     -12.191  11.477  39.962  0.00  0.00             0
ATOM    211   Si   1     1     -12.318   5.357  40.104  0.00  0.00             0
ATOM    212   Si   1     1     -14.743  10.016  39.929  0.00  0.00             0
ATOM    213    O   1     1     -15.012   7.182  41.550  0.00  0.00             0
ATOM    214    O   1     1     -12.341  11.682  41.620  0.00  0.00             0
ATOM    215    O   1     1     -14.489   9.992  41.592  0.00  0.00             0
ATOM    216    O   1     1     -12.252   5.224  41.710  0.00  0.00             0
ATOM    217    O   1     1     -14.642   8.423  39.456  0.00  0.00             0
ATOM    218    O   1     1     -12.040   3.924  39.656  0.00  0.00             0
ATOM    219    O   1     1     -13.634   5.988  39.721  0.00  0.00             0
ATOM    220    O   1     1     -10.980  10.624  39.818  0.00  0.00             0
ATOM    221    O   1     1     -13.550  10.878  39.352  0.00  0.00             0
ATOM    222    O   1     1     -11.037   6.240  39.759  0.00  0.00             0
ATOM    223    O   1     1     -14.823  12.870  41.778  0.00  0.00             0
ATOM    224    O   1     1     -12.270   8.391  41.868  0.00  0.00             0
ATOM    225    O   1     1     -21.143   5.436  43.915  0.00  0.00             0
ATOM    226    O   1     1     -13.228   9.889  43.795  0.00  0.00             0
ATOM    227    O   1     1     -15.518   8.293  43.835  0.00  0.00             0
ATOM    228    O   1     1     -12.944  12.657  43.978  0.00  0.00             0
ATOM    229    O   1     1     -15.668  11.413  43.791  0.00  0.00             0
ATOM    230    O   1     1     -13.160   7.045  43.879  0.00  0.00             0
ATOM    231    H   1     1     -14.296   4.531  41.503  0.00  0.00             0
ATOM    232    H   1     1     -11.705   9.238  41.581  0.00  0.00             0
ATOM    233    H   1     1     -15.660   5.167  44.723  0.00  0.00             0
ATOM    234    H   1     1     -12.555   9.763  44.248  0.00  0.00             0
ATOM    235    H   1     1     -15.622   8.152  44.794  0.00  0.00             0
ATOM    236    H   1     1     -13.669   4.017  44.814  0.00  0.00             0
ATOM    237    H   1     1     -13.607   6.230  43.968  0.00  0.00             0
ATOM    238    H   1     1     -16.090  10.471  43.818  0.00  0.00             0
ATOM    239   Al   1     1     -11.754  15.053  50.016  0.00  0.00             0
ATOM    240   Al   1     1      -9.118  19.555  50.086  0.00  0.00             0
ATOM    241   Al   1     1      -9.185  13.659  49.776  0.00  0.00             0
ATOM    242   Al   1     1     -11.797  17.871  50.167  0.00  0.00             0
ATOM    243   Si   1     1      -7.442  13.767  47.067  0.00  0.00             0
ATOM    244   Si   1     1      -9.913  18.155  47.435  0.00  0.00             0
ATOM    245   Si   1     1      -9.935  12.189  47.002  0.00  0.00             0
ATOM    246   Si   1     1     -12.394  16.606  47.248  0.00  0.00             0
ATOM    247    O   1     1     -12.699  13.687  48.806  0.00  0.00             0
ATOM    248    O   1     1     -10.127  18.280  48.986  0.00  0.00             0
ATOM    249    O   1     1     -12.255  16.589  48.860  0.00  0.00             0
ATOM    250    O   1     1      -9.717  12.107  48.614  0.00  0.00             0
ATOM    251    O   1     1     -12.386  15.175  46.820  0.00  0.00             0
ATOM    252    O   1     1     -10.056  10.733  46.457  0.00  0.00             0
ATOM    253    O   1     1     -11.270  12.814  46.864  0.00  0.00             0
ATOM    254    O   1     1      -8.580  17.411  47.112  0.00  0.00             0
ATOM    255    O   1     1     -11.105  17.366  46.809  0.00  0.00             0
ATOM    256    O   1     1      -8.701  13.078  46.498  0.00  0.00             0
ATOM    257    O   1     1     -12.544  19.521  49.171  0.00  0.00             0
ATOM    258    O   1     1     -10.138  15.134  48.641  0.00  0.00             0
ATOM    259    O   1     1     -18.882  12.107  50.927  0.00  0.00             0
ATOM    260    O   1     1     -11.044  16.530  51.231  0.00  0.00             0
ATOM    261    O   1     1     -13.326  14.770  51.084  0.00  0.00             0
ATOM    262    O   1     1     -10.796  19.459  51.270  0.00  0.00             0
ATOM    263    O   1     1     -13.385  18.028  51.012  0.00  0.00             0
ATOM    264    O   1     1     -10.792  13.732  50.974  0.00  0.00             0
ATOM    265    H   1     1     -12.298  11.216  48.442  0.00  0.00             0
ATOM    266    H   1     1      -9.971  15.595  47.809  0.00  0.00             0
ATOM    267    H   1     1     -13.053  12.536  51.641  0.00  0.00             0
ATOM    268    H   1     1     -11.095  16.632  52.156  0.00  0.00             0
ATOM    269    H   1     1     -13.844  15.217  51.516  0.00  0.00             0
ATOM    270    H   1     1     -11.638  11.283  51.194  0.00  0.00             0
ATOM    271    H   1     1     -11.218  12.938  51.260  0.00  0.00             0
ATOM    272    H   1     1     -14.294  17.839  51.283  0.00  0.00             0
ATOM    273    O   1     1     -21.466   7.243  36.757  0.00  0.00             0
ATOM    274    H   1     1     -20.447   7.216  36.548  0.00  0.00             0
ATOM    275    H   1     1     -11.244   6.760  37.439  0.00  0.00             0
ATOM    276    O   1     1       3.793 -23.370  36.662  0.00  0.00             0
ATOM    277    H   1     1       4.566 -23.040  36.388  0.00  0.00             0
ATOM    278    H   1     1      14.249 -23.414  37.569  0.00  0.00             0
ATOM    279    O   1     1      27.797  27.957  30.772  0.00  0.00             0
ATOM    280    H   1     1      17.325  28.868  30.312  0.00  0.00             0
ATOM    281    H   1     1      27.996  27.348  30.086  0.00  0.00             0
ATOM    282    O   1     1       9.330  24.283  30.967  0.00  0.00             0
ATOM    283    H   1     1       9.145  23.224  30.924  0.00  0.00             0
ATOM    284    H   1     1      19.597  24.454  30.092  0.00  0.00             0
ATOM    285    O   1     1     -39.561  -6.636  33.138  0.00  0.00             0
ATOM    286    H   1     1     -40.335  -6.204  32.723  0.00  0.00             0
ATOM    287    H   1     1     -28.917  -6.211  33.936  0.00  0.00             0
ATOM    288    O   1     1      18.734 -13.871  29.279  0.00  0.00             0
ATOM    289    H   1     1      18.275 -14.198  30.006  0.00  0.00             0
ATOM    290    H   1     1      28.384 -13.294  29.143  0.00  0.00             0
ATOM    291    O   1     1       1.743  50.419  20.703  0.00  0.00             0
ATOM    292    H   1     1       1.247  50.649  19.883  0.00  0.00             0
ATOM    293    H   1     1       2.103  51.193  21.051  0.00  0.00             0
ATOM    294    O   1     1     -29.440  -1.429  14.890  0.00  0.00             0
ATOM    295    H   1     1     -30.182  -1.109  15.364  0.00  0.00             0
ATOM    296    H   1     1     -29.919  -2.142  14.517  0.00  0.00             0
ATOM    297    O   1     1     -24.052  12.387  33.032  0.00  0.00             0
ATOM    298    H   1     1     -24.736  11.905  32.649  0.00  0.00             0
ATOM    299    H   1     1     -24.380  12.956  33.848  0.00  0.00             0
ATOM    300    O   1     1      43.450  28.447  28.935  0.00  0.00             0
ATOM    301    H   1     1      44.245  28.187  29.333  0.00  0.00             0
ATOM    302    H   1     1      43.351  27.821  28.076  0.00  0.00             0
ATOM    303    O   1     1       2.313  -9.851  36.378  0.00  0.00             0
ATOM    304    H   1     1       3.060  -9.348  36.320  0.00  0.00             0
ATOM    305    H   1     1       1.684  -9.426  35.883  0.00  0.00             0
ATOM    306    O   1     1     -15.480   1.865  30.017  0.00  0.00             0
ATOM    307    H   1     1     -14.821   1.490  29.238  0.00  0.00             0
ATOM    308    H   1     1     -15.987   2.300  29.526  0.00  0.00             0
ATOM    309    O   1     1      16.487 -20.277  14.546  0.00  0.00             0
ATOM    310    H   1     1      17.320 -20.033  14.901  0.00  0.00             0
ATOM    311    H   1     1      15.789 -19.472  14.688  0.00  0.00             0
ATOM    312    O   1     1      31.250  13.189  24.618  0.00  0.00             0
ATOM    313    H   1     1      31.614  13.907  24.958  0.00  0.00             0
ATOM    314    H   1     1      31.898  12.498  24.395  0.00  0.00             0
ATOM    315    O   1     1     -19.067  22.362  34.005  0.00  0.00             0
ATOM    316    H   1     1     -19.294  23.245  33.502  0.00  0.00             0
ATOM    317    H   1     1     -18.537  22.604  34.764  0.00  0.00             0
ATOM    318    O   1     1       7.070  23.334  33.286  0.00  0.00             0
ATOM    319    H   1     1       7.083  22.579  33.839  0.00  0.00             0
ATOM    320    H   1     1       7.326  24.062  33.972  0.00  0.00             0
ATOM    321    O   1     1      46.456  15.848  31.238  0.00  0.00             0
ATOM    322    H   1     1      46.989  15.909  31.961  0.00  0.00             0
ATOM    323    H   1     1      46.129  14.887  31.095  0.00  0.00             0
ATOM    324    O   1     1      11.874  -2.220  34.091  0.00  0.00             0
ATOM    325    H   1     1      11.623  -1.639  34.807  0.00  0.00             0
ATOM    326    H   1     1      11.051  -2.520  33.454  0.00  0.00             0
ATOM    327    O   1     1      -8.369  17.264  21.526  0.00  0.00             0
ATOM    328    H   1     1      -7.839  17.979  21.056  0.00  0.00             0
ATOM    329    H   1     1       2.327  -0.385  22.393  0.00  0.00             0
ATOM    330    O   1     1      -0.220  39.304  25.423  0.00  0.00             0
ATOM    331    H   1     1      -0.394  38.960  24.421  0.00  0.00             0
ATOM    332    H   1     1      10.227  38.650  26.030  0.00  0.00             0
ATOM    333    O   1     1      16.955   1.277  22.921  0.00  0.00             0
ATOM    334    H   1     1       7.546   1.770  23.310  0.00  0.00             0
ATOM    335    H   1     1      16.823   0.712  23.716  0.00  0.00             0
ATOM    336    O   1     1      -7.259   8.514  17.848  0.00  0.00             0
ATOM    337    H   1     1      -7.036   7.515  18.267  0.00  0.00             0
ATOM    338    H   1     1       3.286   9.272  18.450  0.00  0.00             0
ATOM    339    O   1     1      15.387  40.299  17.872  0.00  0.00             0
ATOM    340    H   1     1       4.445  40.904  18.136  0.00  0.00             0
ATOM    341    H   1     1      16.040  40.913  17.456  0.00  0.00             0
ATOM    342    O   1     1       4.825  58.775  25.349  0.00  0.00             0
ATOM    343    H   1     1       4.633  57.858  24.952  0.00  0.00             0
ATOM    344    H   1     1      16.086  58.781  25.307  0.00  0.00             0
ATOM    345    O   1     1      35.163 -22.461  30.341  0.00  0.00             0
ATOM    346    H   1     1      34.949 -23.141  30.957  0.00  0.00             0
ATOM    347    H   1     1      34.713 -40.789  29.532  0.00  0.00             0
ATOM    348    O   1     1      54.824   0.730  35.797  0.00  0.00             0
ATOM    349    H   1     1      55.635   1.440  35.664  0.00  0.00             0
ATOM    350    H   1     1      55.103  -0.113  35.541  0.00  0.00             0
ATOM    351    O   1     1      37.533 -21.979  26.941  0.00  0.00             0
ATOM    352    H   1     1      38.032 -21.137  26.953  0.00  0.00             0
ATOM    353    H   1     1      36.717 -21.571  26.606  0.00  0.00             0
ATOM    354    O   1     1      11.216  -0.246  25.339  0.00  0.00             0
ATOM    355    H   1     1      11.411  -1.169  25.246  0.00  0.00             0
ATOM    356    H   1     1      10.179  -0.087  24.937  0.00  0.00             0
ATOM    357    O   1     1      -1.247  -6.212  20.507  0.00  0.00             0
ATOM    358    H   1     1      -1.078  -5.277  21.233  0.00  0.00             0
ATOM    359    H   1     1      -1.192  -6.762  21.258  0.00  0.00             0
ATOM    360    O   1     1      -4.287  22.800  13.868  0.00  0.00             0
ATOM    361    H   1     1      -4.819  22.168  14.176  0.00  0.00             0
ATOM    362    H   1     1      -3.608  22.845  13.206  0.00  0.00             0
ATOM    363    O   1     1      52.222 -18.063  17.301  0.00  0.00             0
ATOM    364    H   1     1      52.946 -17.407  17.059  0.00  0.00             0
ATOM    365    H   1     1      52.412 -36.735  17.715  0.00  0.00             0
ATOM    366    O   1     1      24.969  -8.478  29.992  0.00  0.00             0
ATOM    367    H   1     1      25.907  -8.368  30.240  0.00  0.00             0
ATOM    368    H   1     1      24.651  -9.421  30.363  0.00  0.00             0
ATOM    369    O   1     1      24.437 -22.480  23.850  0.00  0.00             0
ATOM    370    H   1     1      24.538 -22.218  23.111  0.00  0.00             0
ATOM    371    H   1     1      23.854 -23.383  23.654  0.00  0.00             0
ATOM    372    O   1     1      28.144 -37.743  22.665  0.00  0.00             0
ATOM    373    H   1     1      28.078 -37.569  21.737  0.00  0.00             0
ATOM    374    H   1     1      28.751 -38.487  22.764  0.00  0.00             0
ATOM    375    O   1     1     -23.241  37.506  14.975  0.00  0.00             0
ATOM    376    H   1     1     -22.602  38.190  14.743  0.00  0.00             0
ATOM    377    H   1     1     -22.963  36.666  14.547  0.00  0.00             0
ATOM    378    O   1     1       9.128 -39.508  16.268  0.00  0.00             0
ATOM    379    H   1     1       9.844 -39.771  16.826  0.00  0.00             0
ATOM    380    H   1     1       9.267 -39.595  15.367  0.00  0.00             0
ATOM    381    O   1     1     -12.567  -9.444  32.770  0.00  0.00             0
ATOM    382    H   1     1     -12.504 -10.203  32.116  0.00  0.00             0
ATOM    383    H   1     1      -2.639  -8.922  32.168  0.00  0.00             0
ATOM    384    O   1     1      29.693 -13.677  15.402  0.00  0.00             0
ATOM    385    H   1     1      30.458 -14.201  15.484  0.00  0.00             0
ATOM    386    H   1     1      40.303 -12.687  15.578  0.00  0.00             0
ATOM    387    O   1     1      16.182   9.776  21.802  0.00  0.00             0
ATOM    388    H   1     1       6.374  10.192  21.122  0.00  0.00             0
ATOM    389    H   1     1      16.196  10.470  22.650  0.00  0.00             0
ATOM    390    O   1     1      32.208  24.681  32.516  0.00  0.00             0
ATOM    391    H   1     1      31.300  24.615  32.117  0.00  0.00             0
ATOM    392    H   1     1      42.403  25.416  33.126  0.00  0.00             0
ATOM    393    O   1     1     -34.149  -9.316  24.502  0.00  0.00             0
ATOM    394    H   1     1     -33.737  -8.825  25.373  0.00  0.00             0
ATOM    395    H   1     1     -24.834  -9.073  24.737  0.00  0.00             0
ATOM    396    O   1     1     -23.225  10.278  14.797  0.00  0.00             0
ATOM    397    H   1     1     -23.805  11.114  14.872  0.00  0.00             0
ATOM    398    H   1     1     -11.995  10.550  15.100  0.00  0.00             0
ATOM    399    O   1     1      21.360 -32.453  29.179  0.00  0.00             0
ATOM    400    H   1     1      20.554 -32.313  28.910  0.00  0.00             0
ATOM    401    H   1     1      21.142 -32.739  30.079  0.00  0.00             0
ATOM    402    O   1     1      -0.593  30.550  32.336  0.00  0.00             0
ATOM    403    H   1     1      -1.141  30.027  32.914  0.00  0.00             0
ATOM    404    H   1     1      -0.766  30.400  31.442  0.00  0.00             0
ATOM    405    O   1     1      34.865   6.100  27.875  0.00  0.00             0
ATOM    406    H   1     1      34.107   6.449  28.140  0.00  0.00             0
ATOM    407    H   1     1      34.762   5.912  26.920  0.00  0.00             0
ATOM    408    O   1     1      45.865  64.563  25.765  0.00  0.00             0
ATOM    409    H   1     1      46.227  63.877  26.422  0.00  0.00             0
ATOM    410    H   1     1      46.653  64.751  25.076  0.00  0.00             0
ATOM    411    O   1     1      -6.580  37.555  25.907  0.00  0.00             0
ATOM    412    H   1     1      -6.602  38.073  26.860  0.00  0.00             0
ATOM    413    H   1     1      -5.786  36.772  26.002  0.00  0.00             0
ATOM    414    O   1     1      34.239  43.544  24.853  0.00  0.00             0
ATOM    415    H   1     1      34.807  42.650  25.086  0.00  0.00             0
ATOM    416    H   1     1      34.461  43.806  23.974  0.00  0.00             0
ATOM    417    O   1     1      44.441 -36.078  23.702  0.00  0.00             0
ATOM    418    H   1     1      43.971 -35.765  24.539  0.00  0.00             0
ATOM    419    H   1     1      45.240 -36.429  23.842  0.00  0.00             0
ATOM    420    O   1     1      56.292 -15.700  14.543  0.00  0.00             0
ATOM    421    H   1     1      56.074 -15.610  15.407  0.00  0.00             0
ATOM    422    H   1     1      57.312 -15.651  14.684  0.00  0.00             0
ATOM    423    O   1     1     -16.138  20.630  23.504  0.00  0.00             0
ATOM    424    H   1     1     -15.453  20.170  23.282  0.00  0.00             0
ATOM    425    H   1     1     -16.322  20.313  24.336  0.00  0.00             0
ATOM    426    O   1     1       9.704  17.808  23.101  0.00  0.00             0
ATOM    427    H   1     1       9.231  17.047  22.811  0.00  0.00             0
ATOM    428    H   1     1      10.634  17.675  22.687  0.00  0.00             0
ATOM    429    O   1     1      55.667  48.973  27.594  0.00  0.00             0
ATOM    430    H   1     1      55.802  48.288  26.714  0.00  0.00             0
ATOM    431    H   1     1      54.752  49.156  27.833  0.00  0.00             0
ATOM    432    O   1     1      26.919 -40.987  16.223  0.00  0.00             0
ATOM    433    H   1     1      27.559 -41.227  16.930  0.00  0.00             0
ATOM    434    H   1     1      27.306 -40.338  15.524  0.00  0.00             0
ATOM    435    O   1     1     -17.156   3.465  28.596  0.00  0.00             0
ATOM    436    H   1     1     -17.981   3.466  28.631  0.00  0.00             0
ATOM    437    H   1     1      -6.422   4.303  28.495  0.00  0.00             0
ATOM    438    O   1     1      65.827  10.242  19.923  0.00  0.00             0
ATOM    439    H   1     1      65.022  10.618  19.820  0.00  0.00             0
ATOM    440    H   1     1      76.414  10.091  20.874  0.00  0.00             0
ATOM    441    O   1     1       5.898 -12.637  37.106  0.00  0.00             0
ATOM    442    H   1     1      -3.914 -11.883  36.641  0.00  0.00             0
ATOM    443    H   1     1       4.986 -12.591  36.738  0.00  0.00             0
ATOM    444    O   1     1     -15.405 -62.289  27.603  0.00  0.00             0
ATOM    445    H   1     1     -14.670 -62.976  27.679  0.00  0.00             0
ATOM    446    H   1     1      -5.653 -62.106  28.456  0.00  0.00             0
ATOM    447    O   1     1     -12.274  18.055  34.158  0.00  0.00             0
ATOM    448    H   1     1     -23.199  18.679  34.562  0.00  0.00             0
ATOM    449    H   1     1     -11.721  18.346  33.299  0.00  0.00             0
ATOM    450    O   1     1      52.431  22.122  18.240  0.00  0.00             0
ATOM    451    H   1     1      51.852  22.988  18.235  0.00  0.00             0
ATOM    452    H   1     1      62.222  21.775  18.932  0.00  0.00             0
ATOM    453    O   1     1      16.740   0.500  17.654  0.00  0.00             0
ATOM    454    H   1     1      16.577   0.918  18.569  0.00  0.00             0
ATOM    455    H   1     1      17.515   0.913  17.353  0.00  0.00             0
ATOM    456    O   1     1      -7.282   9.955  14.013  0.00  0.00             0
ATOM    457    H   1     1      -6.965   9.301  14.438  0.00  0.00             0
ATOM    458    H   1     1      -6.639  10.827  14.483  0.00  0.00             0
ATOM    459    O   1     1      39.020 -23.729  25.585  0.00  0.00             0
ATOM    460    H   1     1      39.818 -23.110  25.455  0.00  0.00             0
ATOM    461    H   1     1      38.406 -23.143  25.903  0.00  0.00             0
ATOM    462    O   1     1     -22.440  26.302  28.983  0.00  0.00             0
ATOM    463    H   1     1     -22.853  25.495  28.862  0.00  0.00             0
ATOM    464    H   1     1     -22.070  26.622  28.054  0.00  0.00             0
ATOM    465    O   1     1      -8.488 -42.554  24.383  0.00  0.00             0
ATOM    466    H   1     1      -7.570 -42.809  24.922  0.00  0.00             0
ATOM    467    H   1     1      -8.922 -43.392  24.586  0.00  0.00             0
ATOM    468    O   1     1     -24.514   8.994  17.562  0.00  0.00             0
ATOM    469    H   1     1     -24.491   9.006  16.641  0.00  0.00             0
ATOM    470    H   1     1     -25.367   8.680  17.875  0.00  0.00             0
ATOM    471    O   1     1      48.835 -29.582  22.999  0.00  0.00             0
ATOM    472    H   1     1      48.750 -28.730  23.341  0.00  0.00             0
ATOM    473    H   1     1      49.608 -29.482  22.312  0.00  0.00             0
ATOM    474    O   1     1      40.835 -23.904  36.745  0.00  0.00             0
ATOM    475    H   1     1      41.470 -24.665  36.905  0.00  0.00             0
ATOM    476    H   1     1      41.478 -23.245  36.263  0.00  0.00             0
ATOM    477    O   1     1       8.704 -26.221  26.551  0.00  0.00             0
ATOM    478    H   1     1       8.357 -25.170  26.233  0.00  0.00             0
ATOM    479    H   1     1       9.413 -26.309  25.858  0.00  0.00             0
ATOM    480    O   1     1      -4.140  36.033  25.657  0.00  0.00             0
ATOM    481    H   1     1      -3.694  36.837  26.114  0.00  0.00             0
ATOM    482    H   1     1      -3.524  35.310  25.772  0.00  0.00             0
ATOM    483    O   1     1       1.666 -31.560  23.535  0.00  0.00             0
ATOM    484    H   1     1       1.057 -31.832  24.273  0.00  0.00             0
ATOM    485    H   1     1       2.393 -32.263  23.630  0.00  0.00             0
ATOM    486    O   1     1     -27.919   0.319  31.265  0.00  0.00             0
ATOM    487    H   1     1     -27.033   0.625  30.726  0.00  0.00             0
ATOM    488    H   1     1     -27.506  -0.076  32.105  0.00  0.00             0
ATOM    489    O   1     1      -8.941  17.136  29.361  0.00  0.00             0
ATOM    490    H   1     1      -8.398  17.355  30.075  0.00  0.00             0
ATOM    491    H   1     1       0.330  -0.767  29.773  0.00  0.00             0
ATOM    492    O   1     1      -2.369 -37.374  27.132  0.00  0.00             0
ATOM    493    H   1     1      -2.999 -37.128  27.673  0.00  0.00             0
ATOM    494    H   1     1       8.724 -36.941  27.242  0.00  0.00             0
ATOM    495    O   1     1     -21.516 -21.845  22.149  0.00  0.00             0
ATOM    496    H   1     1     -31.004 -21.512  21.611  0.00  0.00             0
ATOM    497    H   1     1     -21.235 -22.076  23.192  0.00  0.00             0
ATOM    498    O   1     1      -1.285 -34.832  19.091  0.00  0.00             0
ATOM    499    H   1     1      -1.659 -35.659  19.460  0.00  0.00             0
ATOM    500    H   1     1       9.877 -35.006  18.787  0.00  0.00             0
ATOM    501    O   1     1     -11.597  19.473  31.705  0.00  0.00             0
ATOM    502    H   1     1     -12.244  20.219  31.972  0.00  0.00             0
ATOM    503    H   1     1      -0.421  19.806  31.682  0.00  0.00             0
ATOM    504    O   1     1      11.638  14.238  28.606  0.00  0.00             0
ATOM    505    H   1     1      11.270  13.572  29.195  0.00  0.00             0
ATOM    506    H   1     1      21.802  15.216  28.967  0.00  0.00             0
ATOM    507    O   1     1      59.061  22.776  25.594  0.00  0.00             0
ATOM    508    H   1     1      59.686  22.017  25.711  0.00  0.00             0
ATOM    509    H   1     1      59.457   5.541  24.921  0.00  0.00             0
ATOM    510    O   1     1      37.799 -32.352  31.507  0.00  0.00             0
ATOM    511    H   1     1      37.505 -31.754  32.182  0.00  0.00             0
ATOM    512    H   1     1      37.118 -33.108  31.431  0.00  0.00             0
ATOM    513    O   1     1     -34.048   5.792  16.562  0.00  0.00             0
ATOM    514    H   1     1     -33.752   5.065  16.024  0.00  0.00             0
ATOM    515    H   1     1     -34.249   6.721  16.109  0.00  0.00             0
ATOM    516    O   1     1      23.260 -11.883  18.973  0.00  0.00             0
ATOM    517    H   1     1      22.535 -12.532  18.684  0.00  0.00             0
ATOM    518    H   1     1      22.971 -11.835  19.829  0.00  0.00             0
ATOM    519    O   1     1      33.253  32.998  25.356  0.00  0.00             0
ATOM    520    H   1     1      33.796  33.285  26.017  0.00  0.00             0
ATOM    521    H   1     1      33.629  32.320  24.776  0.00  0.00             0
ATOM    522    O   1     1      14.599  19.764  17.058  0.00  0.00             0
ATOM    523    H   1     1      15.214  19.143  17.423  0.00  0.00             0
ATOM    524    H   1     1      15.070  20.527  17.103  0.00  0.00             0
ATOM    525    O   1     1      66.077  -0.426  14.652  0.00  0.00             0
ATOM    526    H   1     1      65.197  -0.464  14.270  0.00  0.00             0
ATOM    527    H   1     1      66.289 -17.434  14.507  0.00  0.00             0
ATOM    528    O   1     1      14.345  50.232  15.019  0.00  0.00             0
ATOM    529    H   1     1      14.042  51.105  15.413  0.00  0.00             0
ATOM    530    H   1     1      15.266  50.201  14.992  0.00  0.00             0
ATOM    531    O   1     1      22.253  -4.796  35.135  0.00  0.00             0
ATOM    532    H   1     1      23.082  -4.823  35.391  0.00  0.00             0
ATOM    533    H   1     1      22.282  -3.900  34.770  0.00  0.00             0
ATOM    534    O   1     1     -11.394  38.248  23.098  0.00  0.00             0
ATOM    535    H   1     1     -10.709  38.610  22.493  0.00  0.00             0
ATOM    536    H   1     1     -11.274  37.131  23.087  0.00  0.00             0
ATOM    537    O   1     1       8.501 -19.058  15.507  0.00  0.00             0
ATOM    538    H   1     1       8.855 -19.768  15.973  0.00  0.00             0
ATOM    539    H   1     1       9.088 -18.287  15.991  0.00  0.00             0
ATOM    540    O   1     1       1.519 -38.402  17.840  0.00  0.00             0
ATOM    541    H   1     1       2.546 -38.048  17.916  0.00  0.00             0
ATOM    542    H   1     1       1.494 -39.397  17.629  0.00  0.00             0
ATOM    543    O   1     1     -24.038  30.091  29.249  0.00  0.00             0
ATOM    544    H   1     1     -24.916  30.563  29.582  0.00  0.00             0
ATOM    545    H   1     1     -13.677  30.823  28.555  0.00  0.00             0
ATOM    546    O   1     1     -11.338  15.195  32.917  0.00  0.00             0
ATOM    547    H   1     1     -11.228  14.202  32.897  0.00  0.00             0
ATOM    548    H   1     1      -0.734  15.705  32.051  0.00  0.00             0
ATOM    549    O   1     1     -10.954  24.324  17.671  0.00  0.00             0
ATOM    550    H   1     1     -21.153  25.279  17.387  0.00  0.00             0
ATOM    551    H   1     1     -11.978  24.358  17.399  0.00  0.00             0
ATOM    552    O   1     1      11.722  38.254  31.919  0.00  0.00             0
ATOM    553    H   1     1      12.334  37.612  31.680  0.00  0.00             0
ATOM    554    H   1     1      22.348  39.174  32.307  0.00  0.00             0
ATOM    555    O   1     1      61.300  12.229  29.443  0.00  0.00             0
ATOM    556    H   1     1      50.109  12.086  29.278  0.00  0.00             0
ATOM    557    H   1     1      61.943  11.621  28.955  0.00  0.00             0
ATOM    558    O   1     1      44.945  -1.737  27.409  0.00  0.00             0
ATOM    559    H   1     1      44.831  -2.648  27.542  0.00  0.00             0
ATOM    560    H   1     1      54.472  -1.457  27.675  0.00  0.00             0
ATOM    561    O   1     1     -25.084 -16.635  20.327  0.00  0.00             0
ATOM    562    H   1     1     -24.937 -16.785  21.348  0.00  0.00             0
ATOM    563    H   1     1     -24.562 -15.799  20.232  0.00  0.00             0
ATOM    564    O   1     1     -24.922 -18.600  28.941  0.00  0.00             0
ATOM    565    H   1     1     -25.114 -18.918  29.883  0.00  0.00             0
ATOM    566    H   1     1     -25.743 -18.809  28.566  0.00  0.00             0
ATOM    567    O   1     1     -14.650  31.780  35.145  0.00  0.00             0
ATOM    568    H   1     1     -13.832  31.783  35.667  0.00  0.00             0
ATOM    569    H   1     1     -14.676  32.670  34.870  0.00  0.00             0
ATOM    570    O   1     1      10.857  -8.779  17.175  0.00  0.00             0
ATOM    571    H   1     1      11.810  -9.297  17.208  0.00  0.00             0
ATOM    572    H   1     1      10.845  -8.257  16.387  0.00  0.00             0
ATOM    573    O   1     1     -36.866  -3.832  21.171  0.00  0.00             0
ATOM    574    H   1     1     -36.210  -3.919  20.381  0.00  0.00             0
ATOM    575    H   1     1     -37.709  -3.575  20.628  0.00  0.00             0
ATOM    576    O   1     1     -30.278  26.714  24.874  0.00  0.00             0
ATOM    577    H   1     1     -29.408  26.384  24.858  0.00  0.00             0
ATOM    578    H   1     1     -30.599  26.300  24.113  0.00  0.00             0
ATOM    579    O   1     1      12.302   6.175  21.614  0.00  0.00             0
ATOM    580    H   1     1      11.973   5.366  21.940  0.00  0.00             0
ATOM    581    H   1     1      13.184   6.363  21.889  0.00  0.00             0
ATOM    582    O   1     1     -23.619  25.415  35.225  0.00  0.00             0
ATOM    583    H   1     1     -23.205  26.050  34.475  0.00  0.00             0
ATOM    584    H   1     1     -22.854  25.364  35.801  0.00  0.00             0
ATOM    585    O   1     1     -47.117 -19.456  18.148  0.00  0.00             0
ATOM    586    H   1     1     -46.466 -18.764  17.827  0.00  0.00             0
ATOM    587    H   1     1     -47.616 -18.959  18.859  0.00  0.00             0
ATOM    588    O   1     1      31.668   8.953  34.261  0.00  0.00             0
ATOM    589    H   1     1      32.016   9.575  33.620  0.00  0.00             0
ATOM    590    H   1     1      30.721   8.884  34.261  0.00  0.00             0
ATOM    591    O   1     1      28.383  16.457  19.348  0.00  0.00             0
ATOM    592    H   1     1      28.090  16.697  18.485  0.00  0.00             0
ATOM    593    H   1     1      28.127  15.536  19.138  0.00  0.00             0
ATOM    594    O   1     1      57.049  15.519  24.567  0.00  0.00             0
ATOM    595    H   1     1      57.688  15.523  23.766  0.00  0.00             0
ATOM    596    H   1     1      56.419  14.790  24.427  0.00  0.00             0
ATOM    597    O   1     1      -9.969 -24.746  15.108  0.00  0.00             0
ATOM    598    H   1     1      -9.621 -24.135  15.691  0.00  0.00             0
ATOM    599    H   1     1       1.031 -25.172  14.469  0.00  0.00             0
ATOM    600    O   1     1      -9.739 -12.004  26.093  0.00  0.00             0
ATOM    601    H   1     1      -9.085 -11.794  25.381  0.00  0.00             0
ATOM    602    H   1     1       0.239 -12.930  25.998  0.00  0.00             0
ATOM    603    O   1     1       6.720 -49.831  20.003  0.00  0.00             0
ATOM    604    H   1     1      -3.983 -49.496  20.773  0.00  0.00             0
ATOM    605    H   1     1       6.216 -49.498  19.306  0.00  0.00             0
ATOM    606    O   1     1      20.393  16.628  36.127  0.00  0.00             0
ATOM    607    H   1     1      19.815  17.129  35.397  0.00  0.00             0
ATOM    608    H   1     1      30.971  17.239  36.735  0.00  0.00             0
ATOM    609    O   1     1      46.647   4.874  22.096  0.00  0.00             0
ATOM    610    H   1     1      36.065   3.970  22.528  0.00  0.00             0
ATOM    611    H   1     1      47.474   5.239  22.411  0.00  0.00             0
ATOM    612    O   1     1     -19.203  28.878  19.274  0.00  0.00             0
ATOM    613    H   1     1     -19.361  28.130  18.642  0.00  0.00             0
ATOM    614    H   1     1      -9.648  28.959  19.730  0.00  0.00             0
ATOM    615    O   1     1     -30.672  -4.253  13.927  0.00  0.00             0
ATOM    616    H   1     1     -30.821  -4.220  12.870  0.00  0.00             0
ATOM    617    H   1     1     -30.489  -5.117  14.285  0.00  0.00             0
ATOM    618    O   1     1      -4.126  -6.344  23.825  0.00  0.00             0
ATOM    619    H   1     1      -4.706  -5.669  23.840  0.00  0.00             0
ATOM    620    H   1     1      -3.324  -5.888  23.971  0.00  0.00             0
ATOM    621    O   1     1     -22.575  14.267  36.371  0.00  0.00             0
ATOM    622    H   1     1     -22.328  13.465  36.890  0.00  0.00             0
ATOM    623    H   1     1     -21.992  15.150  36.279  0.00  0.00             0
ATOM    624    O   1     1      60.498   9.569  22.532  0.00  0.00             0
ATOM    625    H   1     1      60.515   8.687  22.131  0.00  0.00             0
ATOM    626    H   1     1      59.783   9.603  23.073  0.00  0.00             0
ATOM    627    O   1     1     -21.302 -14.934  35.274  0.00  0.00             0
ATOM    628    H   1     1     -20.555 -14.337  34.703  0.00  0.00             0
ATOM    629    H   1     1     -20.923 -15.569  35.959  0.00  0.00             0
ATOM    630    O   1     1     -27.753 -16.605  19.868  0.00  0.00             0
ATOM    631    H   1     1     -27.785 -16.191  19.076  0.00  0.00             0
ATOM    632    H   1     1     -26.869 -16.422  20.214  0.00  0.00             0
ATOM    633    O   1     1     -37.385  -5.860  15.826  0.00  0.00             0
ATOM    634    H   1     1     -37.569  -4.837  15.604  0.00  0.00             0
ATOM    635    H   1     1     -36.525  -5.777  16.303  0.00  0.00             0
ATOM    636    O   1     1       7.136  28.790  35.536  0.00  0.00             0
ATOM    637    H   1     1       7.118  29.458  34.921  0.00  0.00             0
ATOM    638    H   1     1       8.309  28.917  35.879  0.00  0.00             0
ATOM    639    O   1     1     -14.008 -11.496  28.048  0.00  0.00             0
ATOM    640    H   1     1     -13.686 -12.106  27.300  0.00  0.00             0
ATOM    641    H   1     1     -14.905 -11.722  27.910  0.00  0.00             0
ATOM    642    O   1     1       9.357   7.085  20.686  0.00  0.00             0
ATOM    643    H   1     1      10.316   7.009  20.947  0.00  0.00             0
ATOM    644    H   1     1       9.096   6.749  19.973  0.00  0.00             0
ATOM    645    O   1     1      -5.703   7.445  22.306  0.00  0.00             0
ATOM    646    H   1     1      -5.181   6.567  22.087  0.00  0.00             0
ATOM    647    H   1     1      -5.163   7.769  21.661  0.00  0.00             0
ATOM    648    O   1     1       7.043   3.332  35.141  0.00  0.00             0
ATOM    649    H   1     1       6.605   3.940  35.940  0.00  0.00             0
ATOM    650    H   1     1       7.993   3.238  35.169  0.00  0.00             0
ATOM    651    O   1     1       4.031  16.917  33.710  0.00  0.00             0
ATOM    652    H   1     1       4.556  16.720  32.893  0.00  0.00             0
ATOM    653    H   1     1      13.371  -1.388  33.670  0.00  0.00             0
ATOM    654    O   1     1      14.227  25.084  31.342  0.00  0.00             0
ATOM    655    H   1     1      14.640  25.425  32.127  0.00  0.00             0
ATOM    656    H   1     1      23.654  24.558  31.470  0.00  0.00             0
ATOM    657    O   1     1      50.944 -14.649  20.378  0.00  0.00             0
ATOM    658    H   1     1      40.651 -15.366  20.077  0.00  0.00             0
ATOM    659    H   1     1      50.010 -14.542  20.326  0.00  0.00             0
ATOM    660    O   1     1      -2.903  55.854  27.121  0.00  0.00             0
ATOM    661    H   1     1      -2.742  56.571  27.766  0.00  0.00             0
ATOM    662    H   1     1       8.147  55.204  27.310  0.00  0.00             0
ATOM    663    O   1     1      27.430  15.998  33.487  0.00  0.00             0
ATOM    664    H   1     1      17.783  15.502  33.128  0.00  0.00             0
ATOM    665    H   1     1      28.037  16.814  33.714  0.00  0.00             0
ATOM    666    O   1     1      22.168  -5.338  17.188  0.00  0.00             0
ATOM    667    H   1     1      22.966  -5.720  16.759  0.00  0.00             0
ATOM    668    H   1     1      32.471  -5.561  18.230  0.00  0.00             0
ATOM    669    O   1     1      22.320  78.938  28.186  0.00  0.00             0
ATOM    670    H   1     1      22.066  78.504  27.319  0.00  0.00             0
ATOM    671    H   1     1      21.488  61.524  28.503  0.00  0.00             0
ATOM    672    O   1     1      28.953  47.017  17.826  0.00  0.00             0
ATOM    673    H   1     1      28.494  46.297  17.808  0.00  0.00             0
ATOM    674    H   1     1      29.520  46.967  18.520  0.00  0.00             0
ATOM    675    O   1     1      16.189 -21.640  18.580  0.00  0.00             0
ATOM    676    H   1     1      16.173 -22.049  17.749  0.00  0.00             0
ATOM    677    H   1     1      15.580 -20.910  18.213  0.00  0.00             0
ATOM    678    O   1     1      19.390  -0.720  30.119  0.00  0.00             0
ATOM    679    H   1     1      19.174   0.078  30.624  0.00  0.00             0
ATOM    680    H   1     1      18.494  -0.858  29.674  0.00  0.00             0
ATOM    681    O   1     1     -24.566 -10.245  14.956  0.00  0.00             0
ATOM    682    H   1     1     -23.993  -9.636  14.638  0.00  0.00             0
ATOM    683    H   1     1     -25.057 -10.630  14.288  0.00  0.00             0
ATOM    684    O   1     1     -26.462  -8.097  35.924  0.00  0.00             0
ATOM    685    H   1     1     -26.687  -7.306  36.339  0.00  0.00             0
ATOM    686    H   1     1     -25.375  -8.097  35.906  0.00  0.00             0
ATOM    687    O   1     1      71.427 -17.182  27.444  0.00  0.00             0
ATOM    688    H   1     1      71.992 -17.271  28.354  0.00  0.00             0
ATOM    689    H   1     1      71.960 -35.243  26.714  0.00  0.00             0
ATOM    690    O   1     1      52.330 -34.478  36.839  0.00  0.00             0
ATOM    691    H   1     1      53.045 -34.809  36.473  0.00  0.00             0
ATOM    692    H   1     1      52.880 -33.880  37.654  0.00  0.00             0
ATOM    693    O   1     1     -48.032   5.635  35.795  0.00  0.00             0
ATOM    694    H   1     1     -47.553   6.051  35.133  0.00  0.00             0
ATOM    695    H   1     1     -48.251   6.344  36.306  0.00  0.00             0
ATOM    696    O   1     1      45.425  11.339  32.163  0.00  0.00             0
ATOM    697    H   1     1      45.733  10.743  31.633  0.00  0.00             0
ATOM    698    H   1     1      44.448  11.155  32.451  0.00  0.00             0
ATOM    699    O   1     1      35.401  -9.764  33.632  0.00  0.00             0
ATOM    700    H   1     1      36.235  -9.875  34.043  0.00  0.00             0
ATOM    701    H   1     1      35.121  -8.984  34.113  0.00  0.00             0
ATOM    702    O   1     1      32.213 -15.303  15.998  0.00  0.00             0
ATOM    703    H   1     1      33.123 -15.557  15.995  0.00  0.00             0
ATOM    704    H   1     1      31.986 -14.784  16.708  0.00  0.00             0
ATOM    705   Al   1     1       4.522  18.385   8.528  0.00  0.00             0
ATOM    706   Al   1     1       1.952  13.990   8.325  0.00  0.00             0
ATOM    707   Al   1     1       1.931  20.011   8.505  0.00  0.00             0
ATOM    708   Al   1     1       4.518  15.414   8.443  0.00  0.00             0
ATOM    709   Si   1     1       0.230  19.883  11.168  0.00  0.00             0
ATOM    710   Si   1     1       2.753  15.344  11.181  0.00  0.00             0
ATOM    711   Si   1     1       2.738  21.377  11.273  0.00  0.00             0
ATOM    712   Si   1     1       5.374  16.812  11.266  0.00  0.00             0
ATOM    713    O   1     1       5.482  19.630   9.642  0.00  0.00             0
ATOM    714    O   1     1       2.851  15.140   9.535  0.00  0.00             0
ATOM    715    O   1     1       5.224  16.808   9.661  0.00  0.00             0
ATOM    716    O   1     1       2.578  21.408   9.642  0.00  0.00             0
ATOM    717    O   1     1       5.343  18.320  11.726  0.00  0.00             0
ATOM    718    O   1     1       2.741  22.918  11.698  0.00  0.00             0
ATOM    719    O   1     1       4.078  20.656  11.521  0.00  0.00             0
ATOM    720    O   1     1       1.495  16.170  11.406  0.00  0.00             0
ATOM    721    O   1     1       3.967  16.088  11.736  0.00  0.00             0
ATOM    722    O   1     1       1.573  20.536  11.681  0.00  0.00             0
ATOM    723    O   1     1       5.481  14.098   9.548  0.00  0.00             0
ATOM    724    O   1     1       2.837  18.560   9.688  0.00  0.00             0
ATOM    725    O   1     1       1.252  21.327   7.420  0.00  0.00             0
ATOM    726    O   1     1       3.904  16.934   7.522  0.00  0.00             0
ATOM    727    O   1     1       6.091  18.527   7.380  0.00  0.00             0
ATOM    728    O   1     1       3.603  14.127   7.333  0.00  0.00             0
ATOM    729    O   1     1       6.097  15.392   7.394  0.00  0.00             0
ATOM    730    O   1     1       3.601  19.732   7.407  0.00  0.00             0
ATOM    731    H   1     1       4.843  22.457  10.029  0.00  0.00             0
ATOM    732    H   1     1       2.655  17.966  10.391  0.00  0.00             0
ATOM    733    H   1     1       5.887  21.413   6.627  0.00  0.00             0
ATOM    734    H   1     1       3.854  17.363   6.561  0.00  0.00             0
ATOM    735    H   1     1       6.659  18.059   6.751  0.00  0.00             0
ATOM    736    H   1     1       3.699  23.123   6.419  0.00  0.00             0
ATOM    737    H   1     1       4.342  20.239   7.244  0.00  0.00             0
ATOM    738    H   1     1       6.487  16.244   7.100  0.00  0.00             0
ATOM    739   Al   1     1      10.687  12.966   1.290  0.00  0.00             0
ATOM    740   Al   1     1       7.995   8.384   1.291  0.00  0.00             0
ATOM    741   Al   1     1       8.404  14.743   1.051  0.00  0.00             0
ATOM    742   Al   1     1      10.529  10.002   1.221  0.00  0.00             0
ATOM    743   Si   1     1       6.317  14.416   4.013  0.00  0.00             0
ATOM    744   Si   1     1       8.948   9.845   4.009  0.00  0.00             0
ATOM    745   Si   1     1       8.847  15.973   3.866  0.00  0.00             0
ATOM    746   Si   1     1      11.487  11.472   4.075  0.00  0.00             0
ATOM    747    O   1     1      11.630  14.306   2.442  0.00  0.00             0
ATOM    748    O   1     1       9.098   9.870   2.502  0.00  0.00             0
ATOM    749    O   1     1      11.372  11.561   2.532  0.00  0.00             0
ATOM    750    O   1     1       8.823  16.096   2.307  0.00  0.00             0
ATOM    751    O   1     1      11.329  12.948   4.560  0.00  0.00             0
ATOM    752    O   1     1       8.962  17.466   4.511  0.00  0.00             0
ATOM    753    O   1     1      10.170  15.206   4.151  0.00  0.00             0
ATOM    754    O   1     1       7.685  10.752   4.363  0.00  0.00             0
ATOM    755    O   1     1      10.377  10.506   4.555  0.00  0.00             0
ATOM    756    O   1     1       7.611  15.207   4.446  0.00  0.00             0
ATOM    757    O   1     1      11.639   8.756   2.245  0.00  0.00             0
ATOM    758    O   1     1       9.048  13.274   2.177  0.00  0.00             0
ATOM    759    O   1     1       7.562  16.154  -0.025  0.00  0.00             0
ATOM    760    O   1     1       9.904  11.604   0.287  0.00  0.00             0
ATOM    761    O   1     1      12.403  13.016   0.097  0.00  0.00             0
ATOM    762    O   1     1       9.712   8.698   0.253  0.00  0.00             0
ATOM    763    O   1     1      12.199  10.034   0.188  0.00  0.00             0
ATOM    764    O   1     1       9.896  14.433  -0.089  0.00  0.00             0
ATOM    765    H   1     1      11.077  17.016   2.980  0.00  0.00             0
ATOM    766    H   1     1       8.372  12.508   2.537  0.00  0.00             0
ATOM    767    H   1     1      12.177  16.034  -0.562  0.00  0.00             0
ATOM    768    H   1     1       9.066  11.617  -0.176  0.00  0.00             0
ATOM    769    H   1     1      12.971  13.457  -0.586  0.00  0.00             0
ATOM    770    H   1     1      10.019  16.866  -0.353  0.00  0.00             0
ATOM    771    H   1     1      10.147  14.285  -1.055  0.00  0.00             0
ATOM    772    H   1     1      11.989  10.786  -0.313  0.00  0.00             0
ATOM    773   Al   1     1       4.610   9.515   8.600  0.00  0.00             0
ATOM    774   Al   1     1       2.034   5.107   8.426  0.00  0.00             0
ATOM    775   Al   1     1       1.893  10.916   8.472  0.00  0.00             0
ATOM    776   Al   1     1       4.603   6.531   8.489  0.00  0.00             0
ATOM    777   Si   1     1       0.226  10.812  11.257  0.00  0.00             0
ATOM    778   Si   1     1       2.785   6.484  11.182  0.00  0.00             0
ATOM    779   Si   1     1       2.575  12.395  11.144  0.00  0.00             0
ATOM    780   Si   1     1       5.374   7.928  11.133  0.00  0.00             0
ATOM    781    O   1     1       5.462  10.746   9.685  0.00  0.00             0
ATOM    782    O   1     1       3.058   6.325   9.511  0.00  0.00             0
ATOM    783    O   1     1       5.297   7.994   9.619  0.00  0.00             0
ATOM    784    O   1     1       2.444  12.459   9.552  0.00  0.00             0
ATOM    785    O   1     1       5.265   9.515  11.702  0.00  0.00             0
ATOM    786    O   1     1       2.563  13.888  11.632  0.00  0.00             0
ATOM    787    O   1     1       3.963  11.787  11.476  0.00  0.00             0
ATOM    788    O   1     1       1.521   7.299  11.562  0.00  0.00             0
ATOM    789    O   1     1       4.174   7.155  11.669  0.00  0.00             0
ATOM    790    O   1     1       1.393  11.624  11.757  0.00  0.00             0
ATOM    791    O   1     1       5.436   5.113   9.547  0.00  0.00             0
ATOM    792    O   1     1       2.796   9.638   9.624  0.00  0.00             0
ATOM    793    O   1     1       1.308  12.544   7.361  0.00  0.00             0
ATOM    794    O   1     1       3.791   7.783   7.387  0.00  0.00             0
ATOM    795    O   1     1       6.136   9.612   7.428  0.00  0.00             0
ATOM    796    O   1     1       3.497   4.996   7.279  0.00  0.00             0
ATOM    797    O   1     1       6.245   6.317   7.485  0.00  0.00             0
ATOM    798    O   1     1       3.611  10.933   7.456  0.00  0.00             0
ATOM    799    H   1     1       4.934  13.485  10.268  0.00  0.00             0
ATOM    800    H   1     1       2.374   8.908  10.150  0.00  0.00             0
ATOM    801    H   1     1       6.792  12.182   6.588  0.00  0.00             0
ATOM    802    H   1     1       2.895   7.975   7.314  0.00  0.00             0
ATOM    803    H   1     1       5.819   9.382   6.527  0.00  0.00             0
ATOM    804    H   1     1       4.100  13.839   6.515  0.00  0.00             0
ATOM    805    H   1     1       4.174  11.749   7.163  0.00  0.00             0
ATOM    806    H   1     1       6.736   7.080   7.276  0.00  0.00             0
ATOM    807   Al   1     1      10.701   4.035   1.026  0.00  0.00             0
ATOM    808   Al   1     1       7.962  -0.196   1.258  0.00  0.00             0
ATOM    809   Al   1     1       8.009   5.450   1.231  0.00  0.00             0
ATOM    810   Al   1     1      10.627   1.119   1.165  0.00  0.00             0
ATOM    811   Si   1     1       6.383   5.382   4.117  0.00  0.00             0
ATOM    812   Si   1     1       8.878   1.012   3.989  0.00  0.00             0
ATOM    813   Si   1     1       8.952   6.819   4.049  0.00  0.00             0
ATOM    814   Si   1     1      11.401   2.566   3.897  0.00  0.00             0
ATOM    815    O   1     1      11.658   5.287   2.374  0.00  0.00             0
ATOM    816    O   1     1       8.930   0.960   2.313  0.00  0.00             0
ATOM    817    O   1     1      11.200   2.576   2.286  0.00  0.00             0
ATOM    818    O   1     1       8.686   6.917   2.468  0.00  0.00             0
ATOM    819    O   1     1      11.466   3.987   4.479  0.00  0.00             0
ATOM    820    O   1     1       8.918   8.364   4.486  0.00  0.00             0
ATOM    821    O   1     1      10.341   6.249   4.241  0.00  0.00             0
ATOM    822    O   1     1       7.517   1.705   4.352  0.00  0.00             0
ATOM    823    O   1     1      10.021   1.861   4.444  0.00  0.00             0
ATOM    824    O   1     1       7.791   6.007   4.611  0.00  0.00             0
ATOM    825    O   1     1      11.506  -0.209   2.322  0.00  0.00             0
ATOM    826    O   1     1       8.907   3.999   2.111  0.00  0.00             0
ATOM    827    O   1     1       7.447   7.053   0.142  0.00  0.00             0
ATOM    828    O   1     1      10.050   2.588  -0.122  0.00  0.00             0
ATOM    829    O   1     1      12.317   4.213   0.071  0.00  0.00             0
ATOM    830    O   1     1       9.795  -0.222   0.127  0.00  0.00             0
ATOM    831    O   1     1      12.277   0.938   0.149  0.00  0.00             0
ATOM    832    O   1     1       9.798   5.531   0.071  0.00  0.00             0
ATOM    833    H   1     1      11.154   8.006   2.741  0.00  0.00             0
ATOM    834    H   1     1       8.693   3.194   2.417  0.00  0.00             0
ATOM    835    H   1     1      12.755   7.688  -0.932  0.00  0.00             0
ATOM    836    H   1     1       9.690   3.026  -0.853  0.00  0.00             0
ATOM    837    H   1     1      12.073   3.730  -0.813  0.00  0.00             0
ATOM    838    H   1     1      10.267   8.412  -0.428  0.00  0.00             0
ATOM    839    H   1     1      10.304   6.323  -0.215  0.00  0.00             0
ATOM    840    H   1     1      12.295   1.879  -0.422  0.00  0.00             0
ATOM    841   Al   1     1      -0.630  18.295   8.362  0.00  0.00             0
ATOM    842   Al   1     1      -3.261  13.910   8.497  0.00  0.00             0
ATOM    843   Al   1     1      -3.219  19.908   8.434  0.00  0.00             0
ATOM    844   Al   1     1      -0.756  15.440   8.472  0.00  0.00             0
ATOM    845   Si   1     1      -4.913  19.828  11.270  0.00  0.00             0
ATOM    846   Si   1     1      -2.362  15.377  11.180  0.00  0.00             0
ATOM    847   Si   1     1      -2.334  21.276  11.127  0.00  0.00             0
ATOM    848   Si   1     1       0.151  16.950  11.172  0.00  0.00             0
ATOM    849    O   1     1       0.339  19.712   9.576  0.00  0.00             0
ATOM    850    O   1     1      -2.199  15.303   9.653  0.00  0.00             0
ATOM    851    O   1     1      -0.001  16.960   9.443  0.00  0.00             0
ATOM    852    O   1     1      -2.516  21.428   9.587  0.00  0.00             0
ATOM    853    O   1     1       0.165  18.393  11.746  0.00  0.00             0
ATOM    854    O   1     1      -2.508  22.780  11.613  0.00  0.00             0
ATOM    855    O   1     1      -1.015  20.654  11.490  0.00  0.00             0
ATOM    856    O   1     1      -3.629  16.135  11.563  0.00  0.00             0
ATOM    857    O   1     1      -1.053  16.087  11.689  0.00  0.00             0
ATOM    858    O   1     1      -3.688  20.533  11.684  0.00  0.00             0
ATOM    859    O   1     1       0.266  14.188   9.356  0.00  0.00             0
ATOM    860    O   1     1      -2.316  18.517   9.573  0.00  0.00             0
ATOM    861    O   1     1       6.455  21.390   7.348  0.00  0.00             0
ATOM    862    O   1     1      -1.390  16.918   7.246  0.00  0.00             0
ATOM    863    O   1     1       0.959  18.638   7.435  0.00  0.00             0
ATOM    864    O   1     1      -1.626  14.130   7.321  0.00  0.00             0
ATOM    865    O   1     1       1.123  15.307   7.276  0.00  0.00             0
ATOM    866    O   1     1      -1.615  19.620   7.276  0.00  0.00             0
ATOM    867    H   1     1       0.053  22.019   9.536  0.00  0.00             0
ATOM    868    H   1     1      -2.679  17.640   9.745  0.00  0.00             0
ATOM    869    H   1     1       0.998  21.623   6.656  0.00  0.00             0
ATOM    870    H   1     1      -1.338  17.118   6.251  0.00  0.00             0
ATOM    871    H   1     1       1.489  17.908   7.141  0.00  0.00             0
ATOM    872    H   1     1      -0.881  22.164   6.948  0.00  0.00             0
ATOM    873    H   1     1      -1.257  20.189   6.673  0.00  0.00             0
ATOM    874    H   1     1       1.552  16.019   6.724  0.00  0.00             0
ATOM    875   Al   1     1       5.617  13.004   1.168  0.00  0.00             0
ATOM    876   Al   1     1       2.895   8.683   1.233  0.00  0.00             0
ATOM    877   Al   1     1       2.881  14.462   1.474  0.00  0.00             0
ATOM    878   Al   1     1       5.534   9.924   1.212  0.00  0.00             0
ATOM    879   Si   1     1       1.138  14.373   4.143  0.00  0.00             0
ATOM    880   Si   1     1       3.803   9.990   3.952  0.00  0.00             0
ATOM    881   Si   1     1       3.715  15.956   4.180  0.00  0.00             0
ATOM    882   Si   1     1       6.420  11.466   4.015  0.00  0.00             0
ATOM    883    O   1     1       6.328  14.345   2.431  0.00  0.00             0
ATOM    884    O   1     1       3.927   9.968   2.353  0.00  0.00             0
ATOM    885    O   1     1       6.202  11.507   2.391  0.00  0.00             0
ATOM    886    O   1     1       3.575  15.878   2.504  0.00  0.00             0
ATOM    887    O   1     1       6.172  12.842   4.517  0.00  0.00             0
ATOM    888    O   1     1       3.601  17.398   4.681  0.00  0.00             0
ATOM    889    O   1     1       5.025  15.155   4.485  0.00  0.00             0
ATOM    890    O   1     1       2.568  10.815   4.419  0.00  0.00             0
ATOM    891    O   1     1       5.087  10.621   4.502  0.00  0.00             0
ATOM    892    O   1     1       2.380  15.179   4.657  0.00  0.00             0
ATOM    893    O   1     1       6.452   8.632   2.438  0.00  0.00             0
ATOM    894    O   1     1       3.775  13.069   2.247  0.00  0.00             0
ATOM    895    O   1     1      12.602  15.824   0.223  0.00  0.00             0
ATOM    896    O   1     1       4.793  11.488   0.186  0.00  0.00             0
ATOM    897    O   1     1       7.274  13.474   0.028  0.00  0.00             0
ATOM    898    O   1     1       4.554   8.735   0.173  0.00  0.00             0
ATOM    899    O   1     1       7.140   9.798   0.211  0.00  0.00             0
ATOM    900    O   1     1       4.577  14.441   0.232  0.00  0.00             0
ATOM    901    H   1     1       5.835  16.668   2.265  0.00  0.00             0
ATOM    902    H   1     1       3.219  12.249   2.267  0.00  0.00             0
ATOM    903    H   1     1       6.883  16.281  -0.607  0.00  0.00             0
ATOM    904    H   1     1       4.110  11.284  -0.515  0.00  0.00             0
ATOM    905    H   1     1       7.018  13.643  -0.843  0.00  0.00             0
ATOM    906    H   1     1       4.303  17.636  -0.713  0.00  0.00             0
ATOM    907    H   1     1       4.798  15.417   0.208  0.00  0.00             0
ATOM    908    H   1     1       7.414  10.527  -0.205  0.00  0.00             0
ATOM    909   Al   1     1      -0.716   9.460   8.547  0.00  0.00             0
ATOM    910   Al   1     1      -3.202   4.958   8.399  0.00  0.00             0
ATOM    911   Al   1     1      -3.281  11.035   8.550  0.00  0.00             0
ATOM    912   Al   1     1      -0.678   6.645   8.506  0.00  0.00             0
ATOM    913   Si   1     1      -5.009  10.958  11.296  0.00  0.00             0
ATOM    914   Si   1     1      -2.417   6.390  11.227  0.00  0.00             0
ATOM    915   Si   1     1      -2.450  12.343  11.247  0.00  0.00             0
ATOM    916   Si   1     1       0.149   7.832  11.252  0.00  0.00             0
ATOM    917    O   1     1       0.318  10.700   9.695  0.00  0.00             0
ATOM    918    O   1     1      -2.309   6.341   9.564  0.00  0.00             0
ATOM    919    O   1     1      -0.082   7.973   9.651  0.00  0.00             0
ATOM    920    O   1     1      -2.650  12.472   9.640  0.00  0.00             0
ATOM    921    O   1     1       0.141   9.323  11.743  0.00  0.00             0
ATOM    922    O   1     1      -2.472  13.853  11.705  0.00  0.00             0
ATOM    923    O   1     1      -1.156  11.639  11.560  0.00  0.00             0
ATOM    924    O   1     1      -3.578   7.272  11.496  0.00  0.00             0
ATOM    925    O   1     1      -1.065   7.026  11.772  0.00  0.00             0
ATOM    926    O   1     1      -3.728  11.772  11.699  0.00  0.00             0
ATOM    927    O   1     1       0.340   5.178   9.540  0.00  0.00             0
ATOM    928    O   1     1      -2.381   9.673   9.421  0.00  0.00             0
ATOM    929    O   1     1       6.400  12.379   7.386  0.00  0.00             0
ATOM    930    O   1     1      -1.337   8.085   7.395  0.00  0.00             0
ATOM    931    O   1     1       0.877   9.620   7.395  0.00  0.00             0
ATOM    932    O   1     1      -1.405   5.079   7.328  0.00  0.00             0
ATOM    933    O   1     1       1.102   6.490   7.537  0.00  0.00             0
ATOM    934    O   1     1      -1.512  11.008   7.353  0.00  0.00             0
ATOM    935    H   1     1       0.159  13.432   9.879  0.00  0.00             0
ATOM    936    H   1     1      -2.825   8.924   9.622  0.00  0.00             0
ATOM    937    H   1     1       1.237  12.609   6.385  0.00  0.00             0
ATOM    938    H   1     1      -1.963   8.343   6.762  0.00  0.00             0
ATOM    939    H   1     1       0.987   9.728   6.498  0.00  0.00             0
ATOM    940    H   1     1      -1.526  13.338   6.717  0.00  0.00             0
ATOM    941    H   1     1      -0.692  11.545   7.318  0.00  0.00             0
ATOM    942    H   1     1       1.217   7.315   6.998  0.00  0.00             0
ATOM    943   Al   1     1       5.356   4.012   1.386  0.00  0.00             0
ATOM    944   Al   1     1       2.746  -0.458   1.412  0.00  0.00             0
ATOM    945   Al   1     1       2.793   5.721   1.134  0.00  0.00             0
ATOM    946   Al   1     1       5.310   1.191   1.198  0.00  0.00             0
ATOM    947   Si   1     1       1.325   5.411   4.033  0.00  0.00             0
ATOM    948   Si   1     1       3.669   0.919   4.079  0.00  0.00             0
ATOM    949   Si   1     1       3.797   6.952   3.849  0.00  0.00             0
ATOM    950   Si   1     1       6.173   2.402   4.007  0.00  0.00             0
ATOM    951    O   1     1       6.540   5.179   2.391  0.00  0.00             0
ATOM    952    O   1     1       3.768   0.711   2.421  0.00  0.00             0
ATOM    953    O   1     1       5.998   2.506   2.402  0.00  0.00             0
ATOM    954    O   1     1       3.586   7.095   2.323  0.00  0.00             0
ATOM    955    O   1     1       6.240   3.900   4.590  0.00  0.00             0
ATOM    956    O   1     1       3.767   8.462   4.333  0.00  0.00             0
ATOM    957    O   1     1       5.205   6.287   4.259  0.00  0.00             0
ATOM    958    O   1     1       2.317   1.715   4.218  0.00  0.00             0
ATOM    959    O   1     1       4.929   1.593   4.556  0.00  0.00             0
ATOM    960    O   1     1       2.585   6.183   4.450  0.00  0.00             0
ATOM    961    O   1     1       6.350  -0.303   2.310  0.00  0.00             0
ATOM    962    O   1     1       4.013   4.214   2.543  0.00  0.00             0
ATOM    963    O   1     1      12.557   7.076   0.008  0.00  0.00             0
ATOM    964    O   1     1       4.583   2.677   0.187  0.00  0.00             0
ATOM    965    O   1     1       7.024   4.163   0.107  0.00  0.00             0
ATOM    966    O   1     1       4.494  -0.176   0.160  0.00  0.00             0
ATOM    967    O   1     1       6.885   1.120   0.171  0.00  0.00             0
ATOM    968    O   1     1       4.539   5.529   0.406  0.00  0.00             0
ATOM    969    H   1     1       6.334   8.337   3.302  0.00  0.00             0
ATOM    970    H   1     1       3.522   3.475   2.930  0.00  0.00             0
ATOM    971    H   1     1       7.194   6.863  -0.783  0.00  0.00             0
ATOM    972    H   1     1       3.953   3.144  -0.400  0.00  0.00             0
ATOM    973    H   1     1       7.549   3.427   0.165  0.00  0.00             0
ATOM    974    H   1     1       4.685   8.120  -0.624  0.00  0.00             0
ATOM    975    H   1     1       5.310   5.778  -0.040  0.00  0.00             0
ATOM    976    H   1     1       6.931   1.295  -0.802  0.00  0.00             0
END
