# Supplementary material for: Competing Nuclear Quantum Effects and Hydrogen-Bond Jumps in Hydrated Kaolinite
Source: J Phys Chem Lett. 2023 Feb 6;14(6):1542–7. doi: 10.1021/acs.jpclett.2c03896 (PMC9940297; doi:10.1021/acs.jpclett.2c03896)
Supplement: Supplementary file 1 — jz2c03896_si_001.zip [file jz2c03896_si_001.zip › Clay_NQEs_HBond_Jumps_SI/silica-surface/QM/prod-4/init.17.pdb]

TITLE     Step:     2000000  Bead:      17 positions{angstrom}  cell{angstrom}
CRYST1   10.307   17.884   76.812  91.93 105.05  89.80 P 1           1
ATOM      1   Al   1     1     -19.119  -0.672  42.772  0.00  0.00             0
ATOM      2   Al   1     1     -16.560   3.914  42.760  0.00  0.00             0
ATOM      3   Al   1     1     -16.645  -2.239  42.839  0.00  0.00             0
ATOM      4   Al   1     1     -19.136   2.277  42.914  0.00  0.00             0
ATOM      5   Si   1     1     -14.736  -1.927  39.954  0.00  0.00             0
ATOM      6   Si   1     1     -17.354   2.611  39.976  0.00  0.00             0
ATOM      7   Si   1     1     -17.288  -3.483  39.968  0.00  0.00             0
ATOM      8   Si   1     1     -19.872   1.080  40.085  0.00  0.00             0
ATOM      9    O   1     1     -20.059  -1.792  41.627  0.00  0.00             0
ATOM     10    O   1     1     -17.411   2.674  41.678  0.00  0.00             0
ATOM     11    O   1     1     -19.769   1.055  41.622  0.00  0.00             0
ATOM     12    O   1     1     -17.278  -3.671  41.448  0.00  0.00             0
ATOM     13    O   1     1     -19.683  -0.443  39.628  0.00  0.00             0
ATOM     14    O   1     1     -17.250  -4.990  39.423  0.00  0.00             0
ATOM     15    O   1     1     -18.665  -2.813  39.722  0.00  0.00             0
ATOM     16    O   1     1     -16.132   1.794  39.646  0.00  0.00             0
ATOM     17    O   1     1     -18.696   1.947  39.486  0.00  0.00             0
ATOM     18    O   1     1     -16.151  -2.658  39.396  0.00  0.00             0
ATOM     19    O   1     1     -20.171   3.877  41.682  0.00  0.00             0
ATOM     20    O   1     1     -17.533  -0.901  41.613  0.00  0.00             0
ATOM     21    O   1     1     -16.073  -3.738  43.816  0.00  0.00             0
ATOM     22    O   1     1     -18.294   0.824  43.837  0.00  0.00             0
ATOM     23    O   1     1     -20.777  -0.564  43.799  0.00  0.00             0
ATOM     24    O   1     1     -18.303   3.803  43.898  0.00  0.00             0
ATOM     25    O   1     1     -20.785   2.348  43.908  0.00  0.00             0
ATOM     26    O   1     1     -18.329  -2.094  43.827  0.00  0.00             0
ATOM     27    H   1     1     -19.685  -4.295  41.479  0.00  0.00             0
ATOM     28    H   1     1     -17.481  -0.884  40.611  0.00  0.00             0
ATOM     29    H   1     1     -20.147  -3.281  44.195  0.00  0.00             0
ATOM     30    H   1     1     -17.341   0.579  43.553  0.00  0.00             0
ATOM     31    H   1     1     -20.866  -0.288  44.707  0.00  0.00             0
ATOM     32    H   1     1     -18.749  -5.024  44.764  0.00  0.00             0
ATOM     33    H   1     1     -18.354  -2.782  44.507  0.00  0.00             0
ATOM     34    H   1     1     -21.065   1.419  43.775  0.00  0.00             0
ATOM     35   Al   1     1     -17.009   6.050  50.069  0.00  0.00             0
ATOM     36   Al   1     1     -14.361  10.489  49.969  0.00  0.00             0
ATOM     37   Al   1     1     -14.397   4.543  50.139  0.00  0.00             0
ATOM     38   Al   1     1     -17.006   9.051  50.244  0.00  0.00             0
ATOM     39   Si   1     1     -12.583   4.768  47.316  0.00  0.00             0
ATOM     40   Si   1     1     -15.002   9.198  47.214  0.00  0.00             0
ATOM     41   Si   1     1     -15.157   3.285  47.278  0.00  0.00             0
ATOM     42   Si   1     1     -17.542   7.773  47.247  0.00  0.00             0
ATOM     43    O   1     1     -17.849   4.759  48.973  0.00  0.00             0
ATOM     44    O   1     1     -15.144   9.197  48.792  0.00  0.00             0
ATOM     45    O   1     1     -17.386   7.623  48.870  0.00  0.00             0
ATOM     46    O   1     1     -14.924   3.055  48.981  0.00  0.00             0
ATOM     47    O   1     1     -17.688   6.151  46.915  0.00  0.00             0
ATOM     48    O   1     1     -15.091   1.872  46.721  0.00  0.00             0
ATOM     49    O   1     1     -16.527   3.905  47.024  0.00  0.00             0
ATOM     50    O   1     1     -13.737   8.421  46.896  0.00  0.00             0
ATOM     51    O   1     1     -16.224   8.317  46.704  0.00  0.00             0
ATOM     52    O   1     1     -13.919   4.048  46.854  0.00  0.00             0
ATOM     53    O   1     1     -17.659  10.555  49.033  0.00  0.00             0
ATOM     54    O   1     1     -15.303   5.827  49.117  0.00  0.00             0
ATOM     55    O   1     1     -13.751   3.173  51.263  0.00  0.00             0
ATOM     56    O   1     1     -16.253   7.687  51.135  0.00  0.00             0
ATOM     57    O   1     1     -18.640   6.058  51.087  0.00  0.00             0
ATOM     58    O   1     1     -15.997  10.435  51.123  0.00  0.00             0
ATOM     59    O   1     1     -18.737   9.255  51.119  0.00  0.00             0
ATOM     60    O   1     1     -16.092   4.741  51.368  0.00  0.00             0
ATOM     61    H   1     1     -17.444   2.316  48.636  0.00  0.00             0
ATOM     62    H   1     1     -14.900   6.777  49.255  0.00  0.00             0
ATOM     63    H   1     1     -18.867   2.641  52.083  0.00  0.00             0
ATOM     64    H   1     1     -16.064   7.595  51.969  0.00  0.00             0
ATOM     65    H   1     1     -19.428   6.865  50.914  0.00  0.00             0
ATOM     66    H   1     1     -16.368   2.062  51.471  0.00  0.00             0
ATOM     67    H   1     1     -16.573   4.434  52.041  0.00  0.00             0
ATOM     68    H   1     1     -19.525   8.886  51.419  0.00  0.00             0
ATOM     69   Al   1     1     -19.140   8.458  42.888  0.00  0.00             0
ATOM     70   Al   1     1     -16.586  12.762  42.754  0.00  0.00             0
ATOM     71   Al   1     1     -16.595   6.921  42.920  0.00  0.00             0
ATOM     72   Al   1     1     -19.155  11.353  42.662  0.00  0.00             0
ATOM     73   Si   1     1     -14.820   7.030  39.967  0.00  0.00             0
ATOM     74   Si   1     1     -17.372  11.494  39.991  0.00  0.00             0
ATOM     75   Si   1     1     -17.342   5.541  40.155  0.00  0.00             0
ATOM     76   Si   1     1     -19.940   9.868  40.040  0.00  0.00             0
ATOM     77    O   1     1     -20.057   7.113  41.816  0.00  0.00             0
ATOM     78    O   1     1     -17.479  11.474  41.593  0.00  0.00             0
ATOM     79    O   1     1     -19.769   9.848  41.655  0.00  0.00             0
ATOM     80    O   1     1     -17.171   5.485  41.746  0.00  0.00             0
ATOM     81    O   1     1     -19.946   8.339  39.560  0.00  0.00             0
ATOM     82    O   1     1     -17.290   4.054  39.605  0.00  0.00             0
ATOM     83    O   1     1     -18.783   6.117  39.745  0.00  0.00             0
ATOM     84    O   1     1     -16.101  10.622  39.604  0.00  0.00             0
ATOM     85    O   1     1     -18.658  10.758  39.586  0.00  0.00             0
ATOM     86    O   1     1     -16.171   6.370  39.622  0.00  0.00             0
ATOM     87    O   1     1     -20.094  12.786  41.738  0.00  0.00             0
ATOM     88    O   1     1     -17.550   8.211  41.861  0.00  0.00             0
ATOM     89    O   1     1     -15.812   5.420  43.945  0.00  0.00             0
ATOM     90    O   1     1     -18.536   9.909  44.013  0.00  0.00             0
ATOM     91    O   1     1     -20.748   8.308  43.951  0.00  0.00             0
ATOM     92    O   1     1     -18.188  12.663  43.830  0.00  0.00             0
ATOM     93    O   1     1     -20.732  11.610  43.929  0.00  0.00             0
ATOM     94    O   1     1     -18.140   7.046  43.991  0.00  0.00             0
ATOM     95    H   1     1     -19.446   4.519  41.846  0.00  0.00             0
ATOM     96    H   1     1     -17.201   8.879  41.262  0.00  0.00             0
ATOM     97    H   1     1     -20.529   5.010  44.672  0.00  0.00             0
ATOM     98    H   1     1     -17.906  10.330  44.447  0.00  0.00             0
ATOM     99    H   1     1     -21.125   8.387  44.938  0.00  0.00             0
ATOM    100    H   1     1     -18.948   3.761  44.596  0.00  0.00             0
ATOM    101    H   1     1     -18.913   6.407  44.443  0.00  0.00             0
ATOM    102    H   1     1     -20.658  11.096  44.748  0.00  0.00             0
ATOM    103   Al   1     1     -16.936  14.883  50.085  0.00  0.00             0
ATOM    104   Al   1     1     -14.201  19.642  49.949  0.00  0.00             0
ATOM    105   Al   1     1     -14.398  13.505  49.985  0.00  0.00             0
ATOM    106   Al   1     1     -16.796  17.970  49.966  0.00  0.00             0
ATOM    107   Si   1     1     -12.567  13.682  47.255  0.00  0.00             0
ATOM    108   Si   1     1     -14.960  18.277  47.195  0.00  0.00             0
ATOM    109   Si   1     1     -15.102  12.142  47.118  0.00  0.00             0
ATOM    110   Si   1     1     -17.501  16.688  47.226  0.00  0.00             0
ATOM    111    O   1     1     -17.848  13.758  48.616  0.00  0.00             0
ATOM    112    O   1     1     -15.078  18.252  48.809  0.00  0.00             0
ATOM    113    O   1     1     -17.176  16.613  48.822  0.00  0.00             0
ATOM    114    O   1     1     -14.964  12.060  48.702  0.00  0.00             0
ATOM    115    O   1     1     -17.563  15.263  46.665  0.00  0.00             0
ATOM    116    O   1     1     -15.051  10.657  46.722  0.00  0.00             0
ATOM    117    O   1     1     -16.370  12.937  46.740  0.00  0.00             0
ATOM    118    O   1     1     -13.724  17.398  46.930  0.00  0.00             0
ATOM    119    O   1     1     -16.258  17.509  46.688  0.00  0.00             0
ATOM    120    O   1     1     -13.834  13.057  46.670  0.00  0.00             0
ATOM    121    O   1     1     -17.827  19.430  48.882  0.00  0.00             0
ATOM    122    O   1     1     -15.189  14.852  48.859  0.00  0.00             0
ATOM    123    O   1     1     -13.550  11.975  50.951  0.00  0.00             0
ATOM    124    O   1     1     -16.254  16.376  51.192  0.00  0.00             0
ATOM    125    O   1     1     -18.626  15.022  50.967  0.00  0.00             0
ATOM    126    O   1     1     -15.851  19.304  50.942  0.00  0.00             0
ATOM    127    O   1     1     -18.470  18.095  51.058  0.00  0.00             0
ATOM    128    O   1     1     -16.023  13.513  50.927  0.00  0.00             0
ATOM    129    H   1     1     -16.856  11.132  48.808  0.00  0.00             0
ATOM    130    H   1     1     -14.846  15.782  48.933  0.00  0.00             0
ATOM    131    H   1     1     -18.638  12.249  51.856  0.00  0.00             0
ATOM    132    H   1     1     -16.453  16.407  52.086  0.00  0.00             0
ATOM    133    H   1     1     -19.273  15.199  51.614  0.00  0.00             0
ATOM    134    H   1     1     -15.805  10.455  52.112  0.00  0.00             0
ATOM    135    H   1     1     -16.633  12.980  51.268  0.00  0.00             0
ATOM    136    H   1     1     -19.141  17.226  51.161  0.00  0.00             0
ATOM    137   Al   1     1     -14.119  -0.730  42.805  0.00  0.00             0
ATOM    138   Al   1     1     -11.631   3.858  42.816  0.00  0.00             0
ATOM    139   Al   1     1     -11.463  -1.976  42.696  0.00  0.00             0
ATOM    140   Al   1     1     -14.183   2.459  42.854  0.00  0.00             0
ATOM    141   Si   1     1      -9.632  -1.886  40.050  0.00  0.00             0
ATOM    142   Si   1     1     -12.191   2.448  40.094  0.00  0.00             0
ATOM    143   Si   1     1     -12.088  -3.430  39.893  0.00  0.00             0
ATOM    144   Si   1     1     -14.831   1.053  39.943  0.00  0.00             0
ATOM    145    O   1     1     -15.032  -1.968  41.561  0.00  0.00             0
ATOM    146    O   1     1     -12.412   2.463  41.683  0.00  0.00             0
ATOM    147    O   1     1     -14.705   1.002  41.650  0.00  0.00             0
ATOM    148    O   1     1     -11.987  -3.410  41.505  0.00  0.00             0
ATOM    149    O   1     1     -14.759  -0.458  39.598  0.00  0.00             0
ATOM    150    O   1     1     -12.155  -4.921  39.391  0.00  0.00             0
ATOM    151    O   1     1     -13.458  -2.797  39.685  0.00  0.00             0
ATOM    152    O   1     1     -10.923   1.628  39.747  0.00  0.00             0
ATOM    153    O   1     1     -13.567   1.806  39.579  0.00  0.00             0
ATOM    154    O   1     1     -10.896  -2.464  39.448  0.00  0.00             0
ATOM    155    O   1     1     -14.859   3.755  41.720  0.00  0.00             0
ATOM    156    O   1     1     -12.447  -0.615  41.872  0.00  0.00             0
ATOM    157    O   1     1     -21.017  -3.516  43.830  0.00  0.00             0
ATOM    158    O   1     1     -13.567   0.897  43.869  0.00  0.00             0
ATOM    159    O   1     1     -15.760  -0.960  43.907  0.00  0.00             0
ATOM    160    O   1     1     -13.281   3.700  43.905  0.00  0.00             0
ATOM    161    O   1     1     -15.835   2.547  43.804  0.00  0.00             0
ATOM    162    O   1     1     -13.021  -2.055  43.781  0.00  0.00             0
ATOM    163    H   1     1     -14.334  -4.204  41.826  0.00  0.00             0
ATOM    164    H   1     1     -12.264   0.116  41.326  0.00  0.00             0
ATOM    165    H   1     1     -15.737  -3.643  44.888  0.00  0.00             0
ATOM    166    H   1     1     -12.709   0.890  44.601  0.00  0.00             0
ATOM    167    H   1     1     -16.008  -0.695  44.687  0.00  0.00             0
ATOM    168    H   1     1     -13.028  -4.914  44.838  0.00  0.00             0
ATOM    169    H   1     1     -13.457  -2.809  44.416  0.00  0.00             0
ATOM    170    H   1     1     -15.972   2.112  44.584  0.00  0.00             0
ATOM    171   Al   1     1     -11.790   6.070  50.054  0.00  0.00             0
ATOM    172   Al   1     1      -9.297  10.695  49.859  0.00  0.00             0
ATOM    173   Al   1     1      -9.106   4.639  50.027  0.00  0.00             0
ATOM    174   Al   1     1     -11.778   9.122  50.050  0.00  0.00             0
ATOM    175   Si   1     1      -7.408   4.713  47.359  0.00  0.00             0
ATOM    176   Si   1     1      -9.907   9.229  47.127  0.00  0.00             0
ATOM    177   Si   1     1     -10.027   3.190  47.304  0.00  0.00             0
ATOM    178   Si   1     1     -12.418   7.648  47.179  0.00  0.00             0
ATOM    179    O   1     1     -12.788   4.935  49.004  0.00  0.00             0
ATOM    180    O   1     1     -10.074   9.385  48.819  0.00  0.00             0
ATOM    181    O   1     1     -12.155   7.647  48.837  0.00  0.00             0
ATOM    182    O   1     1      -9.810   3.107  49.020  0.00  0.00             0
ATOM    183    O   1     1     -12.374   6.171  46.845  0.00  0.00             0
ATOM    184    O   1     1      -9.935   1.716  46.810  0.00  0.00             0
ATOM    185    O   1     1     -11.349   3.903  46.991  0.00  0.00             0
ATOM    186    O   1     1      -8.605   8.448  46.944  0.00  0.00             0
ATOM    187    O   1     1     -11.231   8.492  46.630  0.00  0.00             0
ATOM    188    O   1     1      -8.710   3.948  46.872  0.00  0.00             0
ATOM    189    O   1     1     -12.682  10.406  48.879  0.00  0.00             0
ATOM    190    O   1     1     -10.036   5.852  48.958  0.00  0.00             0
ATOM    191    O   1     1     -18.682   3.044  51.202  0.00  0.00             0
ATOM    192    O   1     1     -10.848   7.736  51.080  0.00  0.00             0
ATOM    193    O   1     1     -13.449   5.811  51.360  0.00  0.00             0
ATOM    194    O   1     1     -10.837  10.695  51.024  0.00  0.00             0
ATOM    195    O   1     1     -13.335   9.152  51.032  0.00  0.00             0
ATOM    196    O   1     1     -10.881   4.713  50.984  0.00  0.00             0
ATOM    197    H   1     1     -11.860   2.247  49.257  0.00  0.00             0
ATOM    198    H   1     1      -9.889   6.589  48.305  0.00  0.00             0
ATOM    199    H   1     1     -13.796   3.656  51.974  0.00  0.00             0
ATOM    200    H   1     1     -11.149   7.568  51.997  0.00  0.00             0
ATOM    201    H   1     1     -14.022   6.467  51.952  0.00  0.00             0
ATOM    202    H   1     1     -11.523   1.803  51.756  0.00  0.00             0
ATOM    203    H   1     1     -11.241   3.754  50.953  0.00  0.00             0
ATOM    204    H   1     1     -14.046   8.583  51.311  0.00  0.00             0
ATOM    205   Al   1     1     -14.014   8.417  42.715  0.00  0.00             0
ATOM    206   Al   1     1     -11.433  12.929  42.688  0.00  0.00             0
ATOM    207   Al   1     1     -11.442   6.967  42.863  0.00  0.00             0
ATOM    208   Al   1     1     -13.853  11.308  42.867  0.00  0.00             0
ATOM    209   Si   1     1      -9.708   7.001  40.178  0.00  0.00             0
ATOM    210   Si   1     1     -12.193  11.507  39.965  0.00  0.00             0
ATOM    211   Si   1     1     -12.323   5.325  40.083  0.00  0.00             0
ATOM    212   Si   1     1     -14.742  10.020  39.946  0.00  0.00             0
ATOM    213    O   1     1     -15.009   7.152  41.588  0.00  0.00             0
ATOM    214    O   1     1     -12.372  11.697  41.561  0.00  0.00             0
ATOM    215    O   1     1     -14.476  10.016  41.612  0.00  0.00             0
ATOM    216    O   1     1     -12.247   5.221  41.730  0.00  0.00             0
ATOM    217    O   1     1     -14.632   8.442  39.451  0.00  0.00             0
ATOM    218    O   1     1     -12.085   3.890  39.581  0.00  0.00             0
ATOM    219    O   1     1     -13.671   5.966  39.759  0.00  0.00             0
ATOM    220    O   1     1     -10.984  10.590  39.817  0.00  0.00             0
ATOM    221    O   1     1     -13.522  10.857  39.333  0.00  0.00             0
ATOM    222    O   1     1     -11.063   6.243  39.759  0.00  0.00             0
ATOM    223    O   1     1     -14.784  12.809  41.726  0.00  0.00             0
ATOM    224    O   1     1     -12.267   8.270  41.871  0.00  0.00             0
ATOM    225    O   1     1     -21.146   5.365  43.897  0.00  0.00             0
ATOM    226    O   1     1     -13.177   9.815  43.798  0.00  0.00             0
ATOM    227    O   1     1     -15.472   8.298  43.873  0.00  0.00             0
ATOM    228    O   1     1     -12.999  12.676  43.860  0.00  0.00             0
ATOM    229    O   1     1     -15.609  11.409  43.774  0.00  0.00             0
ATOM    230    O   1     1     -13.100   7.034  43.837  0.00  0.00             0
ATOM    231    H   1     1     -14.308   4.586  41.323  0.00  0.00             0
ATOM    232    H   1     1     -11.900   9.224  41.698  0.00  0.00             0
ATOM    233    H   1     1     -15.713   4.959  44.715  0.00  0.00             0
ATOM    234    H   1     1     -12.357   9.511  44.400  0.00  0.00             0
ATOM    235    H   1     1     -15.718   8.168  44.666  0.00  0.00             0
ATOM    236    H   1     1     -13.757   3.980  44.663  0.00  0.00             0
ATOM    237    H   1     1     -13.875   6.364  44.046  0.00  0.00             0
ATOM    238    H   1     1     -16.039  10.441  43.979  0.00  0.00             0
ATOM    239   Al   1     1     -11.722  15.057  50.049  0.00  0.00             0
ATOM    240   Al   1     1      -9.126  19.558  50.064  0.00  0.00             0
ATOM    241   Al   1     1      -9.141  13.647  49.761  0.00  0.00             0
ATOM    242   Al   1     1     -11.808  17.883  50.125  0.00  0.00             0
ATOM    243   Si   1     1      -7.456  13.756  47.023  0.00  0.00             0
ATOM    244   Si   1     1      -9.887  18.169  47.416  0.00  0.00             0
ATOM    245   Si   1     1      -9.892  12.207  46.971  0.00  0.00             0
ATOM    246   Si   1     1     -12.383  16.641  47.289  0.00  0.00             0
ATOM    247    O   1     1     -12.575  13.663  48.806  0.00  0.00             0
ATOM    248    O   1     1     -10.105  18.277  49.024  0.00  0.00             0
ATOM    249    O   1     1     -12.256  16.608  48.856  0.00  0.00             0
ATOM    250    O   1     1      -9.707  12.149  48.595  0.00  0.00             0
ATOM    251    O   1     1     -12.447  15.195  46.811  0.00  0.00             0
ATOM    252    O   1     1     -10.008  10.682  46.452  0.00  0.00             0
ATOM    253    O   1     1     -11.348  12.776  46.852  0.00  0.00             0
ATOM    254    O   1     1      -8.513  17.350  47.204  0.00  0.00             0
ATOM    255    O   1     1     -11.120  17.356  46.842  0.00  0.00             0
ATOM    256    O   1     1      -8.750  13.046  46.422  0.00  0.00             0
ATOM    257    O   1     1     -12.532  19.474  49.135  0.00  0.00             0
ATOM    258    O   1     1     -10.083  15.058  48.733  0.00  0.00             0
ATOM    259    O   1     1     -18.849  12.124  50.906  0.00  0.00             0
ATOM    260    O   1     1     -11.049  16.527  51.210  0.00  0.00             0
ATOM    261    O   1     1     -13.371  14.774  51.062  0.00  0.00             0
ATOM    262    O   1     1     -10.814  19.462  51.292  0.00  0.00             0
ATOM    263    O   1     1     -13.353  18.047  51.050  0.00  0.00             0
ATOM    264    O   1     1     -10.796  13.687  50.932  0.00  0.00             0
ATOM    265    H   1     1     -12.192  10.886  48.172  0.00  0.00             0
ATOM    266    H   1     1     -10.032  15.503  47.791  0.00  0.00             0
ATOM    267    H   1     1     -13.060  12.439  51.743  0.00  0.00             0
ATOM    268    H   1     1     -11.067  16.526  52.135  0.00  0.00             0
ATOM    269    H   1     1     -13.891  15.426  51.601  0.00  0.00             0
ATOM    270    H   1     1     -11.519  11.311  51.300  0.00  0.00             0
ATOM    271    H   1     1     -11.399  12.942  51.392  0.00  0.00             0
ATOM    272    H   1     1     -14.154  17.905  51.383  0.00  0.00             0
ATOM    273    O   1     1     -21.456   7.328  36.759  0.00  0.00             0
ATOM    274    H   1     1     -20.510   7.483  36.837  0.00  0.00             0
ATOM    275    H   1     1     -11.287   7.021  37.667  0.00  0.00             0
ATOM    276    O   1     1       3.806 -23.408  36.641  0.00  0.00             0
ATOM    277    H   1     1       4.478 -22.719  36.165  0.00  0.00             0
ATOM    278    H   1     1      14.164 -23.264  37.612  0.00  0.00             0
ATOM    279    O   1     1      27.804  27.927  30.753  0.00  0.00             0
ATOM    280    H   1     1      17.407  28.812  30.253  0.00  0.00             0
ATOM    281    H   1     1      28.321  27.318  30.105  0.00  0.00             0
ATOM    282    O   1     1       9.273  24.200  30.975  0.00  0.00             0
ATOM    283    H   1     1       9.117  23.127  30.930  0.00  0.00             0
ATOM    284    H   1     1      19.829  24.782  30.236  0.00  0.00             0
ATOM    285    O   1     1     -39.601  -6.664  33.040  0.00  0.00             0
ATOM    286    H   1     1     -40.497  -6.256  32.850  0.00  0.00             0
ATOM    287    H   1     1     -28.897  -6.067  33.741  0.00  0.00             0
ATOM    288    O   1     1      18.717 -13.803  29.331  0.00  0.00             0
ATOM    289    H   1     1      18.317 -14.154  30.156  0.00  0.00             0
ATOM    290    H   1     1      28.199 -13.105  28.950  0.00  0.00             0
ATOM    291    O   1     1       1.757  50.425  20.642  0.00  0.00             0
ATOM    292    H   1     1       1.290  50.576  19.838  0.00  0.00             0
ATOM    293    H   1     1       2.033  51.231  21.074  0.00  0.00             0
ATOM    294    O   1     1     -29.475  -1.417  14.850  0.00  0.00             0
ATOM    295    H   1     1     -30.124  -1.082  15.522  0.00  0.00             0
ATOM    296    H   1     1     -29.886  -2.218  14.323  0.00  0.00             0
ATOM    297    O   1     1     -24.119  12.412  33.078  0.00  0.00             0
ATOM    298    H   1     1     -24.940  12.050  32.670  0.00  0.00             0
ATOM    299    H   1     1     -24.451  12.869  33.916  0.00  0.00             0
ATOM    300    O   1     1      43.461  28.490  28.880  0.00  0.00             0
ATOM    301    H   1     1      44.167  28.107  29.534  0.00  0.00             0
ATOM    302    H   1     1      43.430  27.718  28.162  0.00  0.00             0
ATOM    303    O   1     1       2.274  -9.770  36.397  0.00  0.00             0
ATOM    304    H   1     1       3.092  -9.371  36.293  0.00  0.00             0
ATOM    305    H   1     1       1.654  -9.435  35.804  0.00  0.00             0
ATOM    306    O   1     1     -15.443   1.997  30.040  0.00  0.00             0
ATOM    307    H   1     1     -14.988   1.253  29.484  0.00  0.00             0
ATOM    308    H   1     1     -16.180   2.326  29.557  0.00  0.00             0
ATOM    309    O   1     1      16.589 -20.237  14.560  0.00  0.00             0
ATOM    310    H   1     1      17.341 -19.964  14.760  0.00  0.00             0
ATOM    311    H   1     1      15.853 -19.511  14.869  0.00  0.00             0
ATOM    312    O   1     1      31.302  13.230  24.569  0.00  0.00             0
ATOM    313    H   1     1      31.619  14.020  25.025  0.00  0.00             0
ATOM    314    H   1     1      31.728  12.326  24.552  0.00  0.00             0
ATOM    315    O   1     1     -19.028  22.324  33.951  0.00  0.00             0
ATOM    316    H   1     1     -19.311  23.202  33.368  0.00  0.00             0
ATOM    317    H   1     1     -18.400  22.579  34.644  0.00  0.00             0
ATOM    318    O   1     1       7.039  23.314  33.241  0.00  0.00             0
ATOM    319    H   1     1       7.166  22.652  33.874  0.00  0.00             0
ATOM    320    H   1     1       7.604  23.910  33.706  0.00  0.00             0
ATOM    321    O   1     1      46.461  15.856  31.276  0.00  0.00             0
ATOM    322    H   1     1      47.081  15.691  32.021  0.00  0.00             0
ATOM    323    H   1     1      46.117  14.922  30.880  0.00  0.00             0
ATOM    324    O   1     1      11.845  -2.241  34.108  0.00  0.00             0
ATOM    325    H   1     1      11.452  -1.790  34.943  0.00  0.00             0
ATOM    326    H   1     1      10.868  -2.388  33.696  0.00  0.00             0
ATOM    327    O   1     1      -8.373  17.304  21.531  0.00  0.00             0
ATOM    328    H   1     1      -8.007  17.909  21.058  0.00  0.00             0
ATOM    329    H   1     1       2.450  -0.648  22.283  0.00  0.00             0
ATOM    330    O   1     1      -0.266  39.297  25.434  0.00  0.00             0
ATOM    331    H   1     1      -0.235  38.690  24.501  0.00  0.00             0
ATOM    332    H   1     1      10.202  38.791  26.275  0.00  0.00             0
ATOM    333    O   1     1      16.927   1.248  22.950  0.00  0.00             0
ATOM    334    H   1     1       7.484   1.665  23.000  0.00  0.00             0
ATOM    335    H   1     1      16.747   0.926  23.798  0.00  0.00             0
ATOM    336    O   1     1      -7.234   8.526  17.828  0.00  0.00             0
ATOM    337    H   1     1      -7.036   7.695  18.315  0.00  0.00             0
ATOM    338    H   1     1       3.446   9.173  18.398  0.00  0.00             0
ATOM    339    O   1     1      15.370  40.310  17.911  0.00  0.00             0
ATOM    340    H   1     1       4.201  41.116  18.021  0.00  0.00             0
ATOM    341    H   1     1      15.889  40.748  17.398  0.00  0.00             0
ATOM    342    O   1     1       4.770  58.774  25.296  0.00  0.00             0
ATOM    343    H   1     1       4.591  57.951  24.742  0.00  0.00             0
ATOM    344    H   1     1      16.116  58.743  25.392  0.00  0.00             0
ATOM    345    O   1     1      35.279 -22.485  30.298  0.00  0.00             0
ATOM    346    H   1     1      35.124 -23.144  31.033  0.00  0.00             0
ATOM    347    H   1     1      34.811 -40.683  29.435  0.00  0.00             0
ATOM    348    O   1     1      54.866   0.729  35.887  0.00  0.00             0
ATOM    349    H   1     1      55.534   1.463  35.695  0.00  0.00             0
ATOM    350    H   1     1      55.080   0.011  35.421  0.00  0.00             0
ATOM    351    O   1     1      37.517 -22.053  26.945  0.00  0.00             0
ATOM    352    H   1     1      38.004 -21.340  27.013  0.00  0.00             0
ATOM    353    H   1     1      36.724 -21.524  26.650  0.00  0.00             0
ATOM    354    O   1     1      11.209  -0.178  25.386  0.00  0.00             0
ATOM    355    H   1     1      11.699  -1.266  25.444  0.00  0.00             0
ATOM    356    H   1     1      10.334  -0.106  24.738  0.00  0.00             0
ATOM    357    O   1     1      -1.174  -6.204  20.502  0.00  0.00             0
ATOM    358    H   1     1      -1.061  -5.243  20.848  0.00  0.00             0
ATOM    359    H   1     1      -1.155  -6.964  21.180  0.00  0.00             0
ATOM    360    O   1     1      -4.321  22.825  13.830  0.00  0.00             0
ATOM    361    H   1     1      -4.680  21.994  14.008  0.00  0.00             0
ATOM    362    H   1     1      -3.682  22.710  13.203  0.00  0.00             0
ATOM    363    O   1     1      52.195 -18.161  17.300  0.00  0.00             0
ATOM    364    H   1     1      53.066 -17.290  17.014  0.00  0.00             0
ATOM    365    H   1     1      52.380 -36.846  17.707  0.00  0.00             0
ATOM    366    O   1     1      24.969  -8.394  29.990  0.00  0.00             0
ATOM    367    H   1     1      25.787  -8.094  30.129  0.00  0.00             0
ATOM    368    H   1     1      24.742  -9.251  30.620  0.00  0.00             0
ATOM    369    O   1     1      24.382 -22.536  23.839  0.00  0.00             0
ATOM    370    H   1     1      24.817 -22.189  22.983  0.00  0.00             0
ATOM    371    H   1     1      23.863 -23.279  23.614  0.00  0.00             0
ATOM    372    O   1     1      28.230 -37.737  22.719  0.00  0.00             0
ATOM    373    H   1     1      28.296 -37.687  21.805  0.00  0.00             0
ATOM    374    H   1     1      28.808 -38.447  22.638  0.00  0.00             0
ATOM    375    O   1     1     -23.200  37.548  15.059  0.00  0.00             0
ATOM    376    H   1     1     -22.594  38.169  14.839  0.00  0.00             0
ATOM    377    H   1     1     -23.073  36.790  14.525  0.00  0.00             0
ATOM    378    O   1     1       9.173 -39.499  16.266  0.00  0.00             0
ATOM    379    H   1     1       9.949 -39.941  16.888  0.00  0.00             0
ATOM    380    H   1     1       9.479 -39.723  15.392  0.00  0.00             0
ATOM    381    O   1     1     -12.531  -9.404  32.781  0.00  0.00             0
ATOM    382    H   1     1     -12.494 -10.311  32.211  0.00  0.00             0
ATOM    383    H   1     1      -2.726  -8.981  32.195  0.00  0.00             0
ATOM    384    O   1     1      29.661 -13.691  15.389  0.00  0.00             0
ATOM    385    H   1     1      30.443 -14.236  15.454  0.00  0.00             0
ATOM    386    H   1     1      40.455 -12.894  15.306  0.00  0.00             0
ATOM    387    O   1     1      16.166   9.798  21.790  0.00  0.00             0
ATOM    388    H   1     1       6.328   9.937  21.112  0.00  0.00             0
ATOM    389    H   1     1      16.256  10.169  22.698  0.00  0.00             0
ATOM    390    O   1     1      32.200  24.706  32.460  0.00  0.00             0
ATOM    391    H   1     1      31.467  24.545  31.970  0.00  0.00             0
ATOM    392    H   1     1      42.291  25.409  32.994  0.00  0.00             0
ATOM    393    O   1     1     -34.042  -9.303  24.523  0.00  0.00             0
ATOM    394    H   1     1     -33.732  -9.004  25.392  0.00  0.00             0
ATOM    395    H   1     1     -24.589  -8.850  24.664  0.00  0.00             0
ATOM    396    O   1     1     -23.211  10.313  14.817  0.00  0.00             0
ATOM    397    H   1     1     -23.647  11.194  14.769  0.00  0.00             0
ATOM    398    H   1     1     -12.053  10.585  14.958  0.00  0.00             0
ATOM    399    O   1     1      21.436 -32.432  29.165  0.00  0.00             0
ATOM    400    H   1     1      20.678 -31.992  28.707  0.00  0.00             0
ATOM    401    H   1     1      21.224 -32.522  30.091  0.00  0.00             0
ATOM    402    O   1     1      -0.605  30.482  32.409  0.00  0.00             0
ATOM    403    H   1     1      -1.554  30.355  32.873  0.00  0.00             0
ATOM    404    H   1     1      -0.818  30.377  31.313  0.00  0.00             0
ATOM    405    O   1     1      34.974   6.129  27.864  0.00  0.00             0
ATOM    406    H   1     1      34.151   6.746  27.986  0.00  0.00             0
ATOM    407    H   1     1      34.872   5.822  26.975  0.00  0.00             0
ATOM    408    O   1     1      45.865  64.614  25.795  0.00  0.00             0
ATOM    409    H   1     1      46.193  63.926  26.317  0.00  0.00             0
ATOM    410    H   1     1      46.621  64.810  25.148  0.00  0.00             0
ATOM    411    O   1     1      -6.615  37.523  25.915  0.00  0.00             0
ATOM    412    H   1     1      -6.478  37.993  26.617  0.00  0.00             0
ATOM    413    H   1     1      -5.837  36.975  26.048  0.00  0.00             0
ATOM    414    O   1     1      34.236  43.516  24.843  0.00  0.00             0
ATOM    415    H   1     1      34.764  42.744  25.156  0.00  0.00             0
ATOM    416    H   1     1      34.610  43.787  23.920  0.00  0.00             0
ATOM    417    O   1     1      44.426 -36.100  23.770  0.00  0.00             0
ATOM    418    H   1     1      44.178 -35.455  24.235  0.00  0.00             0
ATOM    419    H   1     1      45.408 -36.001  23.837  0.00  0.00             0
ATOM    420    O   1     1      56.325 -15.638  14.520  0.00  0.00             0
ATOM    421    H   1     1      56.123 -15.735  15.461  0.00  0.00             0
ATOM    422    H   1     1      57.296 -15.405  14.674  0.00  0.00             0
ATOM    423    O   1     1     -16.146  20.619  23.503  0.00  0.00             0
ATOM    424    H   1     1     -15.497  20.010  23.254  0.00  0.00             0
ATOM    425    H   1     1     -16.296  20.199  24.451  0.00  0.00             0
ATOM    426    O   1     1       9.765  17.802  23.126  0.00  0.00             0
ATOM    427    H   1     1       9.171  17.200  22.873  0.00  0.00             0
ATOM    428    H   1     1      10.574  17.643  22.799  0.00  0.00             0
ATOM    429    O   1     1      55.607  49.007  27.569  0.00  0.00             0
ATOM    430    H   1     1      55.753  48.355  26.985  0.00  0.00             0
ATOM    431    H   1     1      54.702  49.034  27.774  0.00  0.00             0
ATOM    432    O   1     1      26.939 -40.972  16.258  0.00  0.00             0
ATOM    433    H   1     1      27.612 -41.352  16.780  0.00  0.00             0
ATOM    434    H   1     1      27.367 -40.275  15.699  0.00  0.00             0
ATOM    435    O   1     1     -17.157   3.482  28.562  0.00  0.00             0
ATOM    436    H   1     1     -17.985   3.421  28.617  0.00  0.00             0
ATOM    437    H   1     1      -6.531   4.410  28.768  0.00  0.00             0
ATOM    438    O   1     1      65.831  10.183  19.839  0.00  0.00             0
ATOM    439    H   1     1      64.883  10.790  19.696  0.00  0.00             0
ATOM    440    H   1     1      76.502  10.201  20.871  0.00  0.00             0
ATOM    441    O   1     1       5.903 -12.609  37.007  0.00  0.00             0
ATOM    442    H   1     1      -3.939 -11.898  36.711  0.00  0.00             0
ATOM    443    H   1     1       5.022 -12.728  36.594  0.00  0.00             0
ATOM    444    O   1     1     -15.379 -62.168  27.628  0.00  0.00             0
ATOM    445    H   1     1     -14.757 -62.916  27.752  0.00  0.00             0
ATOM    446    H   1     1      -5.622 -62.179  28.404  0.00  0.00             0
ATOM    447    O   1     1     -12.303  18.091  34.138  0.00  0.00             0
ATOM    448    H   1     1     -23.265  18.793  34.364  0.00  0.00             0
ATOM    449    H   1     1     -11.828  18.426  33.362  0.00  0.00             0
ATOM    450    O   1     1      52.417  22.204  18.257  0.00  0.00             0
ATOM    451    H   1     1      51.911  22.901  17.888  0.00  0.00             0
ATOM    452    H   1     1      62.313  21.787  19.048  0.00  0.00             0
ATOM    453    O   1     1      16.793   0.470  17.625  0.00  0.00             0
ATOM    454    H   1     1      16.587   1.029  18.354  0.00  0.00             0
ATOM    455    H   1     1      17.577   0.679  17.224  0.00  0.00             0
ATOM    456    O   1     1      -7.252   9.963  14.051  0.00  0.00             0
ATOM    457    H   1     1      -6.947   9.263  14.567  0.00  0.00             0
ATOM    458    H   1     1      -6.880  10.681  14.303  0.00  0.00             0
ATOM    459    O   1     1      39.000 -23.673  25.524  0.00  0.00             0
ATOM    460    H   1     1      39.909 -23.364  25.290  0.00  0.00             0
ATOM    461    H   1     1      38.528 -23.313  26.166  0.00  0.00             0
ATOM    462    O   1     1     -22.407  26.320  28.996  0.00  0.00             0
ATOM    463    H   1     1     -22.964  25.717  28.640  0.00  0.00             0
ATOM    464    H   1     1     -22.285  26.924  28.118  0.00  0.00             0
ATOM    465    O   1     1      -8.500 -42.586  24.328  0.00  0.00             0
ATOM    466    H   1     1      -7.820 -42.812  25.008  0.00  0.00             0
ATOM    467    H   1     1      -9.127 -43.283  24.549  0.00  0.00             0
ATOM    468    O   1     1     -24.448   8.975  17.448  0.00  0.00             0
ATOM    469    H   1     1     -24.400   9.085  16.438  0.00  0.00             0
ATOM    470    H   1     1     -25.280   8.848  18.047  0.00  0.00             0
ATOM    471    O   1     1      48.797 -29.584  23.070  0.00  0.00             0
ATOM    472    H   1     1      48.542 -28.642  23.334  0.00  0.00             0
ATOM    473    H   1     1      49.524 -29.542  22.448  0.00  0.00             0
ATOM    474    O   1     1      40.793 -23.833  36.720  0.00  0.00             0
ATOM    475    H   1     1      41.425 -24.671  36.848  0.00  0.00             0
ATOM    476    H   1     1      41.164 -23.190  36.121  0.00  0.00             0
ATOM    477    O   1     1       8.677 -26.202  26.504  0.00  0.00             0
ATOM    478    H   1     1       8.396 -25.383  26.247  0.00  0.00             0
ATOM    479    H   1     1       9.458 -26.191  25.957  0.00  0.00             0
ATOM    480    O   1     1      -4.123  36.102  25.660  0.00  0.00             0
ATOM    481    H   1     1      -3.805  36.697  26.396  0.00  0.00             0
ATOM    482    H   1     1      -3.410  35.171  25.799  0.00  0.00             0
ATOM    483    O   1     1       1.689 -31.582  23.544  0.00  0.00             0
ATOM    484    H   1     1       1.379 -31.663  24.460  0.00  0.00             0
ATOM    485    H   1     1       2.466 -32.117  23.488  0.00  0.00             0
ATOM    486    O   1     1     -27.904   0.345  31.299  0.00  0.00             0
ATOM    487    H   1     1     -26.951   0.592  30.866  0.00  0.00             0
ATOM    488    H   1     1     -27.755  -0.411  31.854  0.00  0.00             0
ATOM    489    O   1     1      -8.941  17.106  29.364  0.00  0.00             0
ATOM    490    H   1     1      -8.228  17.467  29.894  0.00  0.00             0
ATOM    491    H   1     1       0.634  -0.417  29.839  0.00  0.00             0
ATOM    492    O   1     1      -2.388 -37.358  27.156  0.00  0.00             0
ATOM    493    H   1     1      -3.150 -37.078  27.801  0.00  0.00             0
ATOM    494    H   1     1       8.557 -36.774  27.258  0.00  0.00             0
ATOM    495    O   1     1     -21.527 -21.825  22.201  0.00  0.00             0
ATOM    496    H   1     1     -31.094 -21.648  21.850  0.00  0.00             0
ATOM    497    H   1     1     -21.112 -22.174  23.039  0.00  0.00             0
ATOM    498    O   1     1      -1.255 -34.860  19.052  0.00  0.00             0
ATOM    499    H   1     1      -1.590 -35.719  19.496  0.00  0.00             0
ATOM    500    H   1     1       9.757 -34.998  18.505  0.00  0.00             0
ATOM    501    O   1     1     -11.632  19.431  31.686  0.00  0.00             0
ATOM    502    H   1     1     -12.381  20.134  31.803  0.00  0.00             0
ATOM    503    H   1     1      -0.441  19.691  31.732  0.00  0.00             0
ATOM    504    O   1     1      11.588  14.226  28.649  0.00  0.00             0
ATOM    505    H   1     1      10.982  13.783  29.244  0.00  0.00             0
ATOM    506    H   1     1      21.754  15.080  28.898  0.00  0.00             0
ATOM    507    O   1     1      59.149  22.781  25.660  0.00  0.00             0
ATOM    508    H   1     1      59.930  22.035  25.410  0.00  0.00             0
ATOM    509    H   1     1      59.455   5.520  25.054  0.00  0.00             0
ATOM    510    O   1     1      37.805 -32.302  31.579  0.00  0.00             0
ATOM    511    H   1     1      37.526 -31.613  32.054  0.00  0.00             0
ATOM    512    H   1     1      37.002 -32.913  31.373  0.00  0.00             0
ATOM    513    O   1     1     -34.033   5.802  16.631  0.00  0.00             0
ATOM    514    H   1     1     -33.585   5.304  15.919  0.00  0.00             0
ATOM    515    H   1     1     -34.274   6.517  16.181  0.00  0.00             0
ATOM    516    O   1     1      23.285 -11.833  19.009  0.00  0.00             0
ATOM    517    H   1     1      22.462 -12.300  18.792  0.00  0.00             0
ATOM    518    H   1     1      22.896 -11.589  19.890  0.00  0.00             0
ATOM    519    O   1     1      33.230  33.015  25.318  0.00  0.00             0
ATOM    520    H   1     1      33.968  33.366  25.799  0.00  0.00             0
ATOM    521    H   1     1      33.653  32.513  24.653  0.00  0.00             0
ATOM    522    O   1     1      14.664  19.788  17.076  0.00  0.00             0
ATOM    523    H   1     1      15.277  18.948  17.127  0.00  0.00             0
ATOM    524    H   1     1      14.977  20.620  17.051  0.00  0.00             0
ATOM    525    O   1     1      66.141  -0.405  14.659  0.00  0.00             0
ATOM    526    H   1     1      65.283  -0.602  14.379  0.00  0.00             0
ATOM    527    H   1     1      66.262 -17.417  14.291  0.00  0.00             0
ATOM    528    O   1     1      14.360  50.224  15.067  0.00  0.00             0
ATOM    529    H   1     1      13.871  51.114  15.324  0.00  0.00             0
ATOM    530    H   1     1      15.238  50.224  14.827  0.00  0.00             0
ATOM    531    O   1     1      22.222  -4.839  35.031  0.00  0.00             0
ATOM    532    H   1     1      22.985  -4.949  35.482  0.00  0.00             0
ATOM    533    H   1     1      22.302  -3.906  34.915  0.00  0.00             0
ATOM    534    O   1     1     -11.404  38.319  23.134  0.00  0.00             0
ATOM    535    H   1     1     -10.933  38.689  22.502  0.00  0.00             0
ATOM    536    H   1     1     -11.124  37.381  23.206  0.00  0.00             0
ATOM    537    O   1     1       8.523 -18.988  15.504  0.00  0.00             0
ATOM    538    H   1     1       9.113 -19.703  15.869  0.00  0.00             0
ATOM    539    H   1     1       9.077 -18.302  16.012  0.00  0.00             0
ATOM    540    O   1     1       1.549 -38.468  17.924  0.00  0.00             0
ATOM    541    H   1     1       2.356 -38.088  17.738  0.00  0.00             0
ATOM    542    H   1     1       1.366 -39.435  17.495  0.00  0.00             0
ATOM    543    O   1     1     -24.126  30.148  29.266  0.00  0.00             0
ATOM    544    H   1     1     -24.838  30.575  29.699  0.00  0.00             0
ATOM    545    H   1     1     -13.746  30.572  28.188  0.00  0.00             0
ATOM    546    O   1     1     -11.321  15.246  32.941  0.00  0.00             0
ATOM    547    H   1     1     -11.335  14.226  32.996  0.00  0.00             0
ATOM    548    H   1     1      -0.752  15.645  32.046  0.00  0.00             0
ATOM    549    O   1     1     -10.931  24.352  17.694  0.00  0.00             0
ATOM    550    H   1     1     -20.972  25.319  17.460  0.00  0.00             0
ATOM    551    H   1     1     -11.815  24.367  17.276  0.00  0.00             0
ATOM    552    O   1     1      11.726  38.289  31.818  0.00  0.00             0
ATOM    553    H   1     1      12.427  37.573  31.629  0.00  0.00             0
ATOM    554    H   1     1      22.612  38.824  32.233  0.00  0.00             0
ATOM    555    O   1     1      61.293  12.260  29.485  0.00  0.00             0
ATOM    556    H   1     1      50.205  11.842  29.211  0.00  0.00             0
ATOM    557    H   1     1      61.903  11.570  29.287  0.00  0.00             0
ATOM    558    O   1     1      44.948  -1.740  27.415  0.00  0.00             0
ATOM    559    H   1     1      44.834  -2.597  27.576  0.00  0.00             0
ATOM    560    H   1     1      54.363  -1.428  27.861  0.00  0.00             0
ATOM    561    O   1     1     -25.095 -16.610  20.354  0.00  0.00             0
ATOM    562    H   1     1     -24.740 -16.790  21.331  0.00  0.00             0
ATOM    563    H   1     1     -24.614 -15.811  20.196  0.00  0.00             0
ATOM    564    O   1     1     -24.940 -18.510  28.916  0.00  0.00             0
ATOM    565    H   1     1     -25.053 -18.457  29.754  0.00  0.00             0
ATOM    566    H   1     1     -25.673 -18.964  28.599  0.00  0.00             0
ATOM    567    O   1     1     -14.602  31.750  35.127  0.00  0.00             0
ATOM    568    H   1     1     -13.730  31.652  35.682  0.00  0.00             0
ATOM    569    H   1     1     -14.582  32.722  34.618  0.00  0.00             0
ATOM    570    O   1     1      10.849  -8.759  17.147  0.00  0.00             0
ATOM    571    H   1     1      11.774  -8.998  17.348  0.00  0.00             0
ATOM    572    H   1     1      10.737  -8.270  16.441  0.00  0.00             0
ATOM    573    O   1     1     -36.799  -3.838  21.162  0.00  0.00             0
ATOM    574    H   1     1     -36.123  -3.939  20.395  0.00  0.00             0
ATOM    575    H   1     1     -37.635  -3.558  20.516  0.00  0.00             0
ATOM    576    O   1     1     -30.276  26.669  24.903  0.00  0.00             0
ATOM    577    H   1     1     -29.390  26.351  25.026  0.00  0.00             0
ATOM    578    H   1     1     -30.406  26.275  23.974  0.00  0.00             0
ATOM    579    O   1     1      12.333   6.196  21.653  0.00  0.00             0
ATOM    580    H   1     1      12.065   5.495  22.047  0.00  0.00             0
ATOM    581    H   1     1      13.101   6.724  21.996  0.00  0.00             0
ATOM    582    O   1     1     -23.579  25.391  35.320  0.00  0.00             0
ATOM    583    H   1     1     -23.319  25.822  34.378  0.00  0.00             0
ATOM    584    H   1     1     -22.840  25.331  35.803  0.00  0.00             0
ATOM    585    O   1     1     -47.111 -19.419  18.161  0.00  0.00             0
ATOM    586    H   1     1     -46.531 -18.711  17.932  0.00  0.00             0
ATOM    587    H   1     1     -47.529 -19.144  18.952  0.00  0.00             0
ATOM    588    O   1     1      31.747   8.968  34.180  0.00  0.00             0
ATOM    589    H   1     1      32.159   9.851  33.667  0.00  0.00             0
ATOM    590    H   1     1      30.852   9.015  34.006  0.00  0.00             0
ATOM    591    O   1     1      28.404  16.437  19.283  0.00  0.00             0
ATOM    592    H   1     1      28.112  16.804  18.471  0.00  0.00             0
ATOM    593    H   1     1      28.138  15.448  19.355  0.00  0.00             0
ATOM    594    O   1     1      57.101  15.469  24.625  0.00  0.00             0
ATOM    595    H   1     1      57.825  15.699  24.111  0.00  0.00             0
ATOM    596    H   1     1      56.412  14.913  23.977  0.00  0.00             0
ATOM    597    O   1     1     -10.016 -24.708  15.074  0.00  0.00             0
ATOM    598    H   1     1      -9.582 -24.155  15.726  0.00  0.00             0
ATOM    599    H   1     1       0.871 -25.287  14.378  0.00  0.00             0
ATOM    600    O   1     1      -9.766 -12.070  26.064  0.00  0.00             0
ATOM    601    H   1     1      -9.157 -12.097  25.217  0.00  0.00             0
ATOM    602    H   1     1       0.030 -12.950  26.026  0.00  0.00             0
ATOM    603    O   1     1       6.706 -49.849  20.040  0.00  0.00             0
ATOM    604    H   1     1      -4.113 -49.598  20.845  0.00  0.00             0
ATOM    605    H   1     1       6.229 -49.348  19.382  0.00  0.00             0
ATOM    606    O   1     1      20.398  16.649  36.105  0.00  0.00             0
ATOM    607    H   1     1      19.874  16.963  35.514  0.00  0.00             0
ATOM    608    H   1     1      30.808  17.442  36.711  0.00  0.00             0
ATOM    609    O   1     1      46.627   4.855  22.077  0.00  0.00             0
ATOM    610    H   1     1      36.018   4.029  22.577  0.00  0.00             0
ATOM    611    H   1     1      47.468   5.294  22.417  0.00  0.00             0
ATOM    612    O   1     1     -19.242  28.938  19.314  0.00  0.00             0
ATOM    613    H   1     1     -19.351  28.234  18.564  0.00  0.00             0
ATOM    614    H   1     1      -9.761  28.795  19.784  0.00  0.00             0
ATOM    615    O   1     1     -30.740  -4.212  13.906  0.00  0.00             0
ATOM    616    H   1     1     -30.885  -4.555  12.862  0.00  0.00             0
ATOM    617    H   1     1     -30.627  -5.106  14.166  0.00  0.00             0
ATOM    618    O   1     1      -4.125  -6.326  23.847  0.00  0.00             0
ATOM    619    H   1     1      -4.648  -5.587  23.861  0.00  0.00             0
ATOM    620    H   1     1      -3.344  -6.002  24.250  0.00  0.00             0
ATOM    621    O   1     1     -22.586  14.262  36.460  0.00  0.00             0
ATOM    622    H   1     1     -22.603  13.431  36.916  0.00  0.00             0
ATOM    623    H   1     1     -21.966  15.151  36.556  0.00  0.00             0
ATOM    624    O   1     1      60.501   9.571  22.557  0.00  0.00             0
ATOM    625    H   1     1      60.351   8.763  22.109  0.00  0.00             0
ATOM    626    H   1     1      59.739   9.633  23.236  0.00  0.00             0
ATOM    627    O   1     1     -21.266 -14.916  35.240  0.00  0.00             0
ATOM    628    H   1     1     -20.548 -14.662  34.749  0.00  0.00             0
ATOM    629    H   1     1     -20.889 -15.542  36.052  0.00  0.00             0
ATOM    630    O   1     1     -27.746 -16.595  19.980  0.00  0.00             0
ATOM    631    H   1     1     -27.637 -16.029  19.231  0.00  0.00             0
ATOM    632    H   1     1     -26.789 -16.422  20.404  0.00  0.00             0
ATOM    633    O   1     1     -37.380  -5.789  15.894  0.00  0.00             0
ATOM    634    H   1     1     -37.509  -4.993  15.577  0.00  0.00             0
ATOM    635    H   1     1     -36.412  -5.718  16.046  0.00  0.00             0
ATOM    636    O   1     1       7.161  28.874  35.584  0.00  0.00             0
ATOM    637    H   1     1       6.995  29.249  34.664  0.00  0.00             0
ATOM    638    H   1     1       8.100  28.900  35.998  0.00  0.00             0
ATOM    639    O   1     1     -14.005 -11.510  28.011  0.00  0.00             0
ATOM    640    H   1     1     -13.777 -11.949  27.292  0.00  0.00             0
ATOM    641    H   1     1     -15.109 -11.594  28.090  0.00  0.00             0
ATOM    642    O   1     1       9.341   7.082  20.714  0.00  0.00             0
ATOM    643    H   1     1      10.273   6.839  20.859  0.00  0.00             0
ATOM    644    H   1     1       9.279   6.704  19.920  0.00  0.00             0
ATOM    645    O   1     1      -5.675   7.477  22.333  0.00  0.00             0
ATOM    646    H   1     1      -5.454   6.506  22.098  0.00  0.00             0
ATOM    647    H   1     1      -5.193   7.972  21.820  0.00  0.00             0
ATOM    648    O   1     1       6.984   3.397  35.131  0.00  0.00             0
ATOM    649    H   1     1       6.758   3.810  35.919  0.00  0.00             0
ATOM    650    H   1     1       7.921   3.171  35.266  0.00  0.00             0
ATOM    651    O   1     1       4.078  16.952  33.713  0.00  0.00             0
ATOM    652    H   1     1       4.913  16.637  33.244  0.00  0.00             0
ATOM    653    H   1     1      13.595  -1.513  33.719  0.00  0.00             0
ATOM    654    O   1     1      14.229  25.109  31.306  0.00  0.00             0
ATOM    655    H   1     1      14.627  25.171  32.277  0.00  0.00             0
ATOM    656    H   1     1      23.787  24.586  31.573  0.00  0.00             0
ATOM    657    O   1     1      50.935 -14.679  20.337  0.00  0.00             0
ATOM    658    H   1     1      40.480 -15.593  20.056  0.00  0.00             0
ATOM    659    H   1     1      50.134 -14.184  20.182  0.00  0.00             0
ATOM    660    O   1     1      -2.860  55.852  27.112  0.00  0.00             0
ATOM    661    H   1     1      -2.780  56.588  27.726  0.00  0.00             0
ATOM    662    H   1     1       8.367  55.278  27.288  0.00  0.00             0
ATOM    663    O   1     1      27.359  16.018  33.502  0.00  0.00             0
ATOM    664    H   1     1      17.738  15.508  33.211  0.00  0.00             0
ATOM    665    H   1     1      27.981  16.797  33.657  0.00  0.00             0
ATOM    666    O   1     1      22.112  -5.325  17.115  0.00  0.00             0
ATOM    667    H   1     1      23.003  -5.457  16.768  0.00  0.00             0
ATOM    668    H   1     1      32.298  -5.791  18.046  0.00  0.00             0
ATOM    669    O   1     1      22.289  78.932  28.084  0.00  0.00             0
ATOM    670    H   1     1      22.007  78.495  27.318  0.00  0.00             0
ATOM    671    H   1     1      21.453  61.689  28.528  0.00  0.00             0
ATOM    672    O   1     1      28.934  47.027  17.798  0.00  0.00             0
ATOM    673    H   1     1      28.700  46.053  17.750  0.00  0.00             0
ATOM    674    H   1     1      29.295  47.166  18.668  0.00  0.00             0
ATOM    675    O   1     1      16.171 -21.682  18.480  0.00  0.00             0
ATOM    676    H   1     1      16.420 -22.149  17.617  0.00  0.00             0
ATOM    677    H   1     1      15.940 -20.835  18.227  0.00  0.00             0
ATOM    678    O   1     1      19.316  -0.724  30.058  0.00  0.00             0
ATOM    679    H   1     1      19.340   0.047  30.690  0.00  0.00             0
ATOM    680    H   1     1      18.457  -1.225  29.845  0.00  0.00             0
ATOM    681    O   1     1     -24.640 -10.284  14.894  0.00  0.00             0
ATOM    682    H   1     1     -24.010  -9.637  14.402  0.00  0.00             0
ATOM    683    H   1     1     -25.100 -10.619  14.283  0.00  0.00             0
ATOM    684    O   1     1     -26.455  -8.143  35.882  0.00  0.00             0
ATOM    685    H   1     1     -26.601  -7.158  36.292  0.00  0.00             0
ATOM    686    H   1     1     -25.450  -7.976  35.901  0.00  0.00             0
ATOM    687    O   1     1      71.390 -17.171  27.443  0.00  0.00             0
ATOM    688    H   1     1      71.991 -17.199  28.193  0.00  0.00             0
ATOM    689    H   1     1      72.060 -35.307  26.848  0.00  0.00             0
ATOM    690    O   1     1      52.335 -34.502  36.837  0.00  0.00             0
ATOM    691    H   1     1      53.167 -34.875  36.509  0.00  0.00             0
ATOM    692    H   1     1      52.692 -33.861  37.483  0.00  0.00             0
ATOM    693    O   1     1     -48.045   5.651  35.764  0.00  0.00             0
ATOM    694    H   1     1     -47.417   5.988  35.047  0.00  0.00             0
ATOM    695    H   1     1     -48.296   6.361  36.413  0.00  0.00             0
ATOM    696    O   1     1      45.402  11.279  32.227  0.00  0.00             0
ATOM    697    H   1     1      45.611  10.426  31.638  0.00  0.00             0
ATOM    698    H   1     1      44.393  11.179  32.313  0.00  0.00             0
ATOM    699    O   1     1      35.389  -9.743  33.641  0.00  0.00             0
ATOM    700    H   1     1      36.191  -9.878  34.077  0.00  0.00             0
ATOM    701    H   1     1      34.813  -9.220  34.226  0.00  0.00             0
ATOM    702    O   1     1      32.231 -15.268  16.019  0.00  0.00             0
ATOM    703    H   1     1      33.098 -15.475  15.982  0.00  0.00             0
ATOM    704    H   1     1      31.811 -14.898  16.913  0.00  0.00             0
ATOM    705   Al   1     1       4.515  18.386   8.524  0.00  0.00             0
ATOM    706   Al   1     1       1.949  13.966   8.309  0.00  0.00             0
ATOM    707   Al   1     1       1.906  19.996   8.536  0.00  0.00             0
ATOM    708   Al   1     1       4.542  15.422   8.499  0.00  0.00             0
ATOM    709   Si   1     1       0.205  19.855  11.142  0.00  0.00             0
ATOM    710   Si   1     1       2.764  15.339  11.122  0.00  0.00             0
ATOM    711   Si   1     1       2.768  21.401  11.230  0.00  0.00             0
ATOM    712   Si   1     1       5.366  16.852  11.285  0.00  0.00             0
ATOM    713    O   1     1       5.442  19.667   9.656  0.00  0.00             0
ATOM    714    O   1     1       2.875  15.162   9.510  0.00  0.00             0
ATOM    715    O   1     1       5.179  16.828   9.704  0.00  0.00             0
ATOM    716    O   1     1       2.560  21.431   9.624  0.00  0.00             0
ATOM    717    O   1     1       5.339  18.313  11.726  0.00  0.00             0
ATOM    718    O   1     1       2.732  22.901  11.639  0.00  0.00             0
ATOM    719    O   1     1       4.068  20.670  11.513  0.00  0.00             0
ATOM    720    O   1     1       1.474  16.172  11.431  0.00  0.00             0
ATOM    721    O   1     1       3.955  16.045  11.681  0.00  0.00             0
ATOM    722    O   1     1       1.569  20.559  11.687  0.00  0.00             0
ATOM    723    O   1     1       5.438  14.009   9.585  0.00  0.00             0
ATOM    724    O   1     1       2.855  18.597   9.728  0.00  0.00             0
ATOM    725    O   1     1       1.272  21.343   7.450  0.00  0.00             0
ATOM    726    O   1     1       3.823  16.963   7.413  0.00  0.00             0
ATOM    727    O   1     1       6.081  18.537   7.433  0.00  0.00             0
ATOM    728    O   1     1       3.666  14.092   7.317  0.00  0.00             0
ATOM    729    O   1     1       6.093  15.404   7.419  0.00  0.00             0
ATOM    730    O   1     1       3.583  19.707   7.491  0.00  0.00             0
ATOM    731    H   1     1       5.005  22.309  10.071  0.00  0.00             0
ATOM    732    H   1     1       2.725  18.097  10.587  0.00  0.00             0
ATOM    733    H   1     1       6.093  21.446   6.433  0.00  0.00             0
ATOM    734    H   1     1       3.958  17.370   6.542  0.00  0.00             0
ATOM    735    H   1     1       6.522  18.047   6.635  0.00  0.00             0
ATOM    736    H   1     1       3.798  23.108   6.409  0.00  0.00             0
ATOM    737    H   1     1       4.176  20.499   7.500  0.00  0.00             0
ATOM    738    H   1     1       6.611  16.310   7.384  0.00  0.00             0
ATOM    739   Al   1     1      10.725  12.972   1.266  0.00  0.00             0
ATOM    740   Al   1     1       8.007   8.450   1.308  0.00  0.00             0
ATOM    741   Al   1     1       8.424  14.767   1.009  0.00  0.00             0
ATOM    742   Al   1     1      10.503  10.050   1.263  0.00  0.00             0
ATOM    743   Si   1     1       6.278  14.404   4.011  0.00  0.00             0
ATOM    744   Si   1     1       9.001   9.846   4.025  0.00  0.00             0
ATOM    745   Si   1     1       8.837  15.957   3.897  0.00  0.00             0
ATOM    746   Si   1     1      11.472  11.456   4.122  0.00  0.00             0
ATOM    747    O   1     1      11.588  14.253   2.502  0.00  0.00             0
ATOM    748    O   1     1       9.074   9.797   2.419  0.00  0.00             0
ATOM    749    O   1     1      11.364  11.576   2.520  0.00  0.00             0
ATOM    750    O   1     1       8.814  16.052   2.292  0.00  0.00             0
ATOM    751    O   1     1      11.293  12.975   4.627  0.00  0.00             0
ATOM    752    O   1     1       9.013  17.459   4.458  0.00  0.00             0
ATOM    753    O   1     1      10.102  15.202   4.244  0.00  0.00             0
ATOM    754    O   1     1       7.657  10.760   4.357  0.00  0.00             0
ATOM    755    O   1     1      10.377  10.515   4.556  0.00  0.00             0
ATOM    756    O   1     1       7.571  15.177   4.419  0.00  0.00             0
ATOM    757    O   1     1      11.724   8.774   2.276  0.00  0.00             0
ATOM    758    O   1     1       8.965  13.292   2.195  0.00  0.00             0
ATOM    759    O   1     1       7.558  16.097  -0.042  0.00  0.00             0
ATOM    760    O   1     1       9.922  11.570   0.350  0.00  0.00             0
ATOM    761    O   1     1      12.309  13.067   0.123  0.00  0.00             0
ATOM    762    O   1     1       9.771   8.705   0.264  0.00  0.00             0
ATOM    763    O   1     1      12.162  10.026   0.143  0.00  0.00             0
ATOM    764    O   1     1       9.944  14.396  -0.144  0.00  0.00             0
ATOM    765    H   1     1      11.091  17.284   3.184  0.00  0.00             0
ATOM    766    H   1     1       8.561  12.574   2.300  0.00  0.00             0
ATOM    767    H   1     1      12.170  15.926  -0.608  0.00  0.00             0
ATOM    768    H   1     1       9.222  11.980  -0.197  0.00  0.00             0
ATOM    769    H   1     1      13.131  13.190  -0.469  0.00  0.00             0
ATOM    770    H   1     1      10.352  16.903  -0.166  0.00  0.00             0
ATOM    771    H   1     1      10.414  14.515  -0.980  0.00  0.00             0
ATOM    772    H   1     1      12.304  10.985  -0.148  0.00  0.00             0
ATOM    773   Al   1     1       4.591   9.508   8.619  0.00  0.00             0
ATOM    774   Al   1     1       2.031   5.076   8.382  0.00  0.00             0
ATOM    775   Al   1     1       1.884  10.981   8.485  0.00  0.00             0
ATOM    776   Al   1     1       4.580   6.593   8.487  0.00  0.00             0
ATOM    777   Si   1     1       0.185  10.808  11.221  0.00  0.00             0
ATOM    778   Si   1     1       2.748   6.465  11.199  0.00  0.00             0
ATOM    779   Si   1     1       2.581  12.425  11.112  0.00  0.00             0
ATOM    780   Si   1     1       5.433   7.982  11.210  0.00  0.00             0
ATOM    781    O   1     1       5.413  10.709   9.607  0.00  0.00             0
ATOM    782    O   1     1       3.074   6.292   9.513  0.00  0.00             0
ATOM    783    O   1     1       5.295   8.000   9.691  0.00  0.00             0
ATOM    784    O   1     1       2.479  12.468   9.524  0.00  0.00             0
ATOM    785    O   1     1       5.284   9.434  11.785  0.00  0.00             0
ATOM    786    O   1     1       2.576  13.866  11.602  0.00  0.00             0
ATOM    787    O   1     1       4.000  11.814  11.407  0.00  0.00             0
ATOM    788    O   1     1       1.528   7.278  11.530  0.00  0.00             0
ATOM    789    O   1     1       4.160   7.105  11.646  0.00  0.00             0
ATOM    790    O   1     1       1.380  11.641  11.782  0.00  0.00             0
ATOM    791    O   1     1       5.393   5.089   9.501  0.00  0.00             0
ATOM    792    O   1     1       2.815   9.596   9.615  0.00  0.00             0
ATOM    793    O   1     1       1.318  12.514   7.383  0.00  0.00             0
ATOM    794    O   1     1       3.838   7.848   7.389  0.00  0.00             0
ATOM    795    O   1     1       6.123   9.653   7.342  0.00  0.00             0
ATOM    796    O   1     1       3.501   5.001   7.220  0.00  0.00             0
ATOM    797    O   1     1       6.196   6.343   7.516  0.00  0.00             0
ATOM    798    O   1     1       3.681  10.948   7.450  0.00  0.00             0
ATOM    799    H   1     1       4.913  13.497  10.413  0.00  0.00             0
ATOM    800    H   1     1       2.448   9.094  10.199  0.00  0.00             0
ATOM    801    H   1     1       6.591  11.966   6.552  0.00  0.00             0
ATOM    802    H   1     1       3.021   8.371   7.307  0.00  0.00             0
ATOM    803    H   1     1       5.897   9.388   6.429  0.00  0.00             0
ATOM    804    H   1     1       4.201  14.009   6.592  0.00  0.00             0
ATOM    805    H   1     1       4.139  11.689   7.102  0.00  0.00             0
ATOM    806    H   1     1       6.604   7.138   7.228  0.00  0.00             0
ATOM    807   Al   1     1      10.678   4.057   1.040  0.00  0.00             0
ATOM    808   Al   1     1       7.980  -0.249   1.236  0.00  0.00             0
ATOM    809   Al   1     1       8.023   5.508   1.227  0.00  0.00             0
ATOM    810   Al   1     1      10.594   1.106   1.141  0.00  0.00             0
ATOM    811   Si   1     1       6.390   5.341   4.071  0.00  0.00             0
ATOM    812   Si   1     1       8.878   1.008   4.016  0.00  0.00             0
ATOM    813   Si   1     1       8.975   6.852   4.012  0.00  0.00             0
ATOM    814   Si   1     1      11.372   2.525   3.971  0.00  0.00             0
ATOM    815    O   1     1      11.697   5.322   2.341  0.00  0.00             0
ATOM    816    O   1     1       8.947   0.989   2.365  0.00  0.00             0
ATOM    817    O   1     1      11.197   2.636   2.284  0.00  0.00             0
ATOM    818    O   1     1       8.661   6.886   2.479  0.00  0.00             0
ATOM    819    O   1     1      11.515   3.968   4.499  0.00  0.00             0
ATOM    820    O   1     1       8.910   8.331   4.492  0.00  0.00             0
ATOM    821    O   1     1      10.338   6.293   4.276  0.00  0.00             0
ATOM    822    O   1     1       7.483   1.761   4.294  0.00  0.00             0
ATOM    823    O   1     1      10.000   1.962   4.434  0.00  0.00             0
ATOM    824    O   1     1       7.748   5.968   4.631  0.00  0.00             0
ATOM    825    O   1     1      11.521  -0.200   2.371  0.00  0.00             0
ATOM    826    O   1     1       8.949   4.044   2.095  0.00  0.00             0
ATOM    827    O   1     1       7.451   7.070   0.137  0.00  0.00             0
ATOM    828    O   1     1      10.068   2.722  -0.115  0.00  0.00             0
ATOM    829    O   1     1      12.262   4.239   0.092  0.00  0.00             0
ATOM    830    O   1     1       9.762  -0.239   0.126  0.00  0.00             0
ATOM    831    O   1     1      12.236   0.954   0.198  0.00  0.00             0
ATOM    832    O   1     1       9.840   5.525   0.093  0.00  0.00             0
ATOM    833    H   1     1      11.339   7.977   2.655  0.00  0.00             0
ATOM    834    H   1     1       8.549   3.114   2.554  0.00  0.00             0
ATOM    835    H   1     1      12.690   7.383  -0.863  0.00  0.00             0
ATOM    836    H   1     1       9.490   2.688  -0.827  0.00  0.00             0
ATOM    837    H   1     1      12.167   3.911  -0.647  0.00  0.00             0
ATOM    838    H   1     1      10.175   8.078  -0.302  0.00  0.00             0
ATOM    839    H   1     1      10.439   6.254  -0.306  0.00  0.00             0
ATOM    840    H   1     1      12.419   1.828  -0.318  0.00  0.00             0
ATOM    841   Al   1     1      -0.680  18.297   8.353  0.00  0.00             0
ATOM    842   Al   1     1      -3.290  13.917   8.464  0.00  0.00             0
ATOM    843   Al   1     1      -3.274  19.892   8.434  0.00  0.00             0
ATOM    844   Al   1     1      -0.764  15.371   8.462  0.00  0.00             0
ATOM    845   Si   1     1      -4.923  19.751  11.261  0.00  0.00             0
ATOM    846   Si   1     1      -2.389  15.401  11.204  0.00  0.00             0
ATOM    847   Si   1     1      -2.379  21.242  11.159  0.00  0.00             0
ATOM    848   Si   1     1       0.152  16.937  11.105  0.00  0.00             0
ATOM    849    O   1     1       0.339  19.799   9.596  0.00  0.00             0
ATOM    850    O   1     1      -2.226  15.356   9.635  0.00  0.00             0
ATOM    851    O   1     1      -0.003  16.949   9.496  0.00  0.00             0
ATOM    852    O   1     1      -2.489  21.429   9.595  0.00  0.00             0
ATOM    853    O   1     1       0.280  18.345  11.707  0.00  0.00             0
ATOM    854    O   1     1      -2.567  22.797  11.612  0.00  0.00             0
ATOM    855    O   1     1      -1.001  20.591  11.491  0.00  0.00             0
ATOM    856    O   1     1      -3.625  16.180  11.492  0.00  0.00             0
ATOM    857    O   1     1      -1.004  16.149  11.692  0.00  0.00             0
ATOM    858    O   1     1      -3.643  20.570  11.724  0.00  0.00             0
ATOM    859    O   1     1       0.283  14.176   9.371  0.00  0.00             0
ATOM    860    O   1     1      -2.313  18.550   9.531  0.00  0.00             0
ATOM    861    O   1     1       6.496  21.423   7.394  0.00  0.00             0
ATOM    862    O   1     1      -1.428  16.887   7.284  0.00  0.00             0
ATOM    863    O   1     1       0.948  18.600   7.352  0.00  0.00             0
ATOM    864    O   1     1      -1.649  14.113   7.335  0.00  0.00             0
ATOM    865    O   1     1       1.204  15.339   7.218  0.00  0.00             0
ATOM    866    O   1     1      -1.684  19.604   7.304  0.00  0.00             0
ATOM    867    H   1     1       0.033  22.167   9.698  0.00  0.00             0
ATOM    868    H   1     1      -2.483  17.561   9.815  0.00  0.00             0
ATOM    869    H   1     1       1.059  21.764   6.657  0.00  0.00             0
ATOM    870    H   1     1      -1.395  17.256   6.338  0.00  0.00             0
ATOM    871    H   1     1       1.622  18.023   6.801  0.00  0.00             0
ATOM    872    H   1     1      -0.837  22.289   6.923  0.00  0.00             0
ATOM    873    H   1     1      -1.236  20.179   6.756  0.00  0.00             0
ATOM    874    H   1     1       1.841  15.907   6.495  0.00  0.00             0
ATOM    875   Al   1     1       5.595  13.002   1.236  0.00  0.00             0
ATOM    876   Al   1     1       2.925   8.739   1.246  0.00  0.00             0
ATOM    877   Al   1     1       2.922  14.443   1.487  0.00  0.00             0
ATOM    878   Al   1     1       5.519   9.914   1.254  0.00  0.00             0
ATOM    879   Si   1     1       1.159  14.371   4.139  0.00  0.00             0
ATOM    880   Si   1     1       3.784   9.973   4.034  0.00  0.00             0
ATOM    881   Si   1     1       3.694  15.886   4.204  0.00  0.00             0
ATOM    882   Si   1     1       6.413  11.506   4.033  0.00  0.00             0
ATOM    883    O   1     1       6.370  14.324   2.407  0.00  0.00             0
ATOM    884    O   1     1       3.942   9.971   2.322  0.00  0.00             0
ATOM    885    O   1     1       6.227  11.548   2.377  0.00  0.00             0
ATOM    886    O   1     1       3.641  15.884   2.472  0.00  0.00             0
ATOM    887    O   1     1       6.213  12.927   4.508  0.00  0.00             0
ATOM    888    O   1     1       3.558  17.360   4.661  0.00  0.00             0
ATOM    889    O   1     1       4.997  15.250   4.487  0.00  0.00             0
ATOM    890    O   1     1       2.539  10.845   4.374  0.00  0.00             0
ATOM    891    O   1     1       5.105  10.576   4.499  0.00  0.00             0
ATOM    892    O   1     1       2.387  15.184   4.608  0.00  0.00             0
ATOM    893    O   1     1       6.408   8.644   2.388  0.00  0.00             0
ATOM    894    O   1     1       3.785  12.988   2.232  0.00  0.00             0
ATOM    895    O   1     1      12.578  15.834   0.272  0.00  0.00             0
ATOM    896    O   1     1       4.828  11.520   0.236  0.00  0.00             0
ATOM    897    O   1     1       7.180  13.391  -0.007  0.00  0.00             0
ATOM    898    O   1     1       4.521   8.694   0.072  0.00  0.00             0
ATOM    899    O   1     1       7.182   9.751   0.226  0.00  0.00             0
ATOM    900    O   1     1       4.601  14.350   0.226  0.00  0.00             0
ATOM    901    H   1     1       5.962  16.568   2.063  0.00  0.00             0
ATOM    902    H   1     1       3.304  12.121   2.389  0.00  0.00             0
ATOM    903    H   1     1       6.863  16.237  -0.740  0.00  0.00             0
ATOM    904    H   1     1       4.052  11.308  -0.527  0.00  0.00             0
ATOM    905    H   1     1       7.260  13.829  -0.759  0.00  0.00             0
ATOM    906    H   1     1       4.322  17.455  -0.855  0.00  0.00             0
ATOM    907    H   1     1       4.791  15.363   0.042  0.00  0.00             0
ATOM    908    H   1     1       7.470  10.646  -0.328  0.00  0.00             0
ATOM    909   Al   1     1      -0.741   9.451   8.509  0.00  0.00             0
ATOM    910   Al   1     1      -3.198   4.976   8.382  0.00  0.00             0
ATOM    911   Al   1     1      -3.274  11.017   8.555  0.00  0.00             0
ATOM    912   Al   1     1      -0.677   6.618   8.522  0.00  0.00             0
ATOM    913   Si   1     1      -5.021  10.979  11.264  0.00  0.00             0
ATOM    914   Si   1     1      -2.367   6.339  11.219  0.00  0.00             0
ATOM    915   Si   1     1      -2.453  12.417  11.248  0.00  0.00             0
ATOM    916   Si   1     1       0.165   7.866  11.266  0.00  0.00             0
ATOM    917    O   1     1       0.338  10.794   9.648  0.00  0.00             0
ATOM    918    O   1     1      -2.299   6.353   9.564  0.00  0.00             0
ATOM    919    O   1     1      -0.085   8.025   9.675  0.00  0.00             0
ATOM    920    O   1     1      -2.678  12.501   9.587  0.00  0.00             0
ATOM    921    O   1     1       0.111   9.341  11.751  0.00  0.00             0
ATOM    922    O   1     1      -2.465  13.861  11.673  0.00  0.00             0
ATOM    923    O   1     1      -1.155  11.610  11.538  0.00  0.00             0
ATOM    924    O   1     1      -3.583   7.217  11.553  0.00  0.00             0
ATOM    925    O   1     1      -1.119   7.058  11.710  0.00  0.00             0
ATOM    926    O   1     1      -3.760  11.722  11.708  0.00  0.00             0
ATOM    927    O   1     1       0.286   5.180   9.520  0.00  0.00             0
ATOM    928    O   1     1      -2.365   9.627   9.515  0.00  0.00             0
ATOM    929    O   1     1       6.341  12.408   7.361  0.00  0.00             0
ATOM    930    O   1     1      -1.260   8.051   7.346  0.00  0.00             0
ATOM    931    O   1     1       0.852   9.691   7.305  0.00  0.00             0
ATOM    932    O   1     1      -1.414   5.167   7.412  0.00  0.00             0
ATOM    933    O   1     1       1.083   6.526   7.504  0.00  0.00             0
ATOM    934    O   1     1      -1.611  11.013   7.364  0.00  0.00             0
ATOM    935    H   1     1      -0.111  13.608  10.027  0.00  0.00             0
ATOM    936    H   1     1      -2.645   8.722   9.744  0.00  0.00             0
ATOM    937    H   1     1       1.221  13.008   6.557  0.00  0.00             0
ATOM    938    H   1     1      -1.586   8.270   6.536  0.00  0.00             0
ATOM    939    H   1     1       0.926   9.813   6.354  0.00  0.00             0
ATOM    940    H   1     1      -1.713  13.235   6.732  0.00  0.00             0
ATOM    941    H   1     1      -0.896  11.603   7.383  0.00  0.00             0
ATOM    942    H   1     1       1.259   7.268   7.052  0.00  0.00             0
ATOM    943   Al   1     1       5.318   4.042   1.374  0.00  0.00             0
ATOM    944   Al   1     1       2.741  -0.443   1.418  0.00  0.00             0
ATOM    945   Al   1     1       2.792   5.783   1.114  0.00  0.00             0
ATOM    946   Al   1     1       5.263   1.240   1.205  0.00  0.00             0
ATOM    947   Si   1     1       1.291   5.454   4.024  0.00  0.00             0
ATOM    948   Si   1     1       3.652   0.909   4.025  0.00  0.00             0
ATOM    949   Si   1     1       3.838   6.973   3.824  0.00  0.00             0
ATOM    950   Si   1     1       6.179   2.428   4.010  0.00  0.00             0
ATOM    951    O   1     1       6.496   5.220   2.418  0.00  0.00             0
ATOM    952    O   1     1       3.753   0.752   2.418  0.00  0.00             0
ATOM    953    O   1     1       6.057   2.536   2.444  0.00  0.00             0
ATOM    954    O   1     1       3.522   7.057   2.297  0.00  0.00             0
ATOM    955    O   1     1       6.169   3.873   4.586  0.00  0.00             0
ATOM    956    O   1     1       3.736   8.481   4.294  0.00  0.00             0
ATOM    957    O   1     1       5.243   6.320   4.188  0.00  0.00             0
ATOM    958    O   1     1       2.343   1.736   4.267  0.00  0.00             0
ATOM    959    O   1     1       4.982   1.588   4.569  0.00  0.00             0
ATOM    960    O   1     1       2.618   6.200   4.427  0.00  0.00             0
ATOM    961    O   1     1       6.372  -0.354   2.300  0.00  0.00             0
ATOM    962    O   1     1       3.967   4.187   2.534  0.00  0.00             0
ATOM    963    O   1     1      12.490   7.056   0.059  0.00  0.00             0
ATOM    964    O   1     1       4.573   2.675   0.216  0.00  0.00             0
ATOM    965    O   1     1       7.080   4.110   0.111  0.00  0.00             0
ATOM    966    O   1     1       4.479  -0.223   0.232  0.00  0.00             0
ATOM    967    O   1     1       6.921   1.207   0.193  0.00  0.00             0
ATOM    968    O   1     1       4.556   5.466   0.378  0.00  0.00             0
ATOM    969    H   1     1       6.276   8.301   3.374  0.00  0.00             0
ATOM    970    H   1     1       3.648   3.391   2.792  0.00  0.00             0
ATOM    971    H   1     1       7.431   7.067  -0.807  0.00  0.00             0
ATOM    972    H   1     1       4.053   2.879  -0.456  0.00  0.00             0
ATOM    973    H   1     1       7.625   3.287   0.299  0.00  0.00             0
ATOM    974    H   1     1       4.728   7.779  -0.358  0.00  0.00             0
ATOM    975    H   1     1       5.446   5.747   0.278  0.00  0.00             0
ATOM    976    H   1     1       6.894   1.689  -0.658  0.00  0.00             0
END
