# Supplementary material for: Competing Nuclear Quantum Effects and Hydrogen-Bond Jumps in Hydrated Kaolinite
Source: J Phys Chem Lett. 2023 Feb 6;14(6):1542–7. doi: 10.1021/acs.jpclett.2c03896 (PMC9940297; doi:10.1021/acs.jpclett.2c03896)
Supplement: Supplementary file 1 — jz2c03896_si_001.zip [file jz2c03896_si_001.zip › Clay_NQEs_HBond_Jumps_SI/silica-surface/QM/prod-4/init.06.pdb]

TITLE     Step:     2000000  Bead:       6 positions{angstrom}  cell{angstrom}
CRYST1   10.307   17.884   76.812  91.93 105.05  89.80 P 1           1
ATOM      1   Al   1     1     -19.124  -0.645  42.852  0.00  0.00             0
ATOM      2   Al   1     1     -16.528   3.932  42.720  0.00  0.00             0
ATOM      3   Al   1     1     -16.667  -2.236  42.793  0.00  0.00             0
ATOM      4   Al   1     1     -19.136   2.247  42.922  0.00  0.00             0
ATOM      5   Si   1     1     -14.782  -1.962  39.980  0.00  0.00             0
ATOM      6   Si   1     1     -17.376   2.600  39.940  0.00  0.00             0
ATOM      7   Si   1     1     -17.314  -3.540  39.976  0.00  0.00             0
ATOM      8   Si   1     1     -19.862   1.093  40.056  0.00  0.00             0
ATOM      9    O   1     1     -19.998  -1.803  41.665  0.00  0.00             0
ATOM     10    O   1     1     -17.415   2.695  41.665  0.00  0.00             0
ATOM     11    O   1     1     -19.648   1.073  41.614  0.00  0.00             0
ATOM     12    O   1     1     -17.232  -3.652  41.550  0.00  0.00             0
ATOM     13    O   1     1     -19.683  -0.440  39.579  0.00  0.00             0
ATOM     14    O   1     1     -17.299  -4.953  39.418  0.00  0.00             0
ATOM     15    O   1     1     -18.678  -2.755  39.720  0.00  0.00             0
ATOM     16    O   1     1     -16.123   1.735  39.694  0.00  0.00             0
ATOM     17    O   1     1     -18.662   1.913  39.493  0.00  0.00             0
ATOM     18    O   1     1     -16.124  -2.651  39.386  0.00  0.00             0
ATOM     19    O   1     1     -20.174   3.873  41.668  0.00  0.00             0
ATOM     20    O   1     1     -17.477  -0.930  41.599  0.00  0.00             0
ATOM     21    O   1     1     -16.038  -3.719  43.885  0.00  0.00             0
ATOM     22    O   1     1     -18.317   0.756  43.819  0.00  0.00             0
ATOM     23    O   1     1     -20.778  -0.499  43.824  0.00  0.00             0
ATOM     24    O   1     1     -18.254   3.769  43.942  0.00  0.00             0
ATOM     25    O   1     1     -20.813   2.326  43.878  0.00  0.00             0
ATOM     26    O   1     1     -18.299  -2.072  43.804  0.00  0.00             0
ATOM     27    H   1     1     -19.573  -4.367  41.620  0.00  0.00             0
ATOM     28    H   1     1     -17.178  -0.821  40.745  0.00  0.00             0
ATOM     29    H   1     1     -20.353  -3.104  44.311  0.00  0.00             0
ATOM     30    H   1     1     -17.401   0.508  43.617  0.00  0.00             0
ATOM     31    H   1     1     -21.084  -0.389  44.556  0.00  0.00             0
ATOM     32    H   1     1     -18.699  -5.051  44.538  0.00  0.00             0
ATOM     33    H   1     1     -18.315  -2.478  44.674  0.00  0.00             0
ATOM     34    H   1     1     -21.158   1.386  43.783  0.00  0.00             0
ATOM     35   Al   1     1     -16.979   6.024  50.036  0.00  0.00             0
ATOM     36   Al   1     1     -14.416  10.588  49.954  0.00  0.00             0
ATOM     37   Al   1     1     -14.409   4.591  50.208  0.00  0.00             0
ATOM     38   Al   1     1     -17.002   9.090  50.227  0.00  0.00             0
ATOM     39   Si   1     1     -12.613   4.691  47.292  0.00  0.00             0
ATOM     40   Si   1     1     -15.029   9.193  47.250  0.00  0.00             0
ATOM     41   Si   1     1     -15.169   3.292  47.303  0.00  0.00             0
ATOM     42   Si   1     1     -17.549   7.696  47.224  0.00  0.00             0
ATOM     43    O   1     1     -17.834   4.782  48.983  0.00  0.00             0
ATOM     44    O   1     1     -15.196   9.202  48.803  0.00  0.00             0
ATOM     45    O   1     1     -17.427   7.629  48.810  0.00  0.00             0
ATOM     46    O   1     1     -14.903   3.098  48.920  0.00  0.00             0
ATOM     47    O   1     1     -17.641   6.147  46.879  0.00  0.00             0
ATOM     48    O   1     1     -15.088   1.841  46.737  0.00  0.00             0
ATOM     49    O   1     1     -16.538   3.900  47.012  0.00  0.00             0
ATOM     50    O   1     1     -13.721   8.366  46.907  0.00  0.00             0
ATOM     51    O   1     1     -16.245   8.334  46.727  0.00  0.00             0
ATOM     52    O   1     1     -13.900   4.066  46.818  0.00  0.00             0
ATOM     53    O   1     1     -17.643  10.492  48.998  0.00  0.00             0
ATOM     54    O   1     1     -15.319   5.866  49.151  0.00  0.00             0
ATOM     55    O   1     1     -13.720   3.156  51.335  0.00  0.00             0
ATOM     56    O   1     1     -16.277   7.696  51.137  0.00  0.00             0
ATOM     57    O   1     1     -18.621   6.062  51.052  0.00  0.00             0
ATOM     58    O   1     1     -15.932  10.389  51.095  0.00  0.00             0
ATOM     59    O   1     1     -18.812   9.173  51.065  0.00  0.00             0
ATOM     60    O   1     1     -16.066   4.731  51.346  0.00  0.00             0
ATOM     61    H   1     1     -17.179   2.427  48.510  0.00  0.00             0
ATOM     62    H   1     1     -15.051   6.726  48.906  0.00  0.00             0
ATOM     63    H   1     1     -18.518   2.507  52.046  0.00  0.00             0
ATOM     64    H   1     1     -16.238   7.647  52.122  0.00  0.00             0
ATOM     65    H   1     1     -19.384   6.799  51.132  0.00  0.00             0
ATOM     66    H   1     1     -16.316   1.820  51.481  0.00  0.00             0
ATOM     67    H   1     1     -16.777   4.514  51.994  0.00  0.00             0
ATOM     68    H   1     1     -19.560   8.616  51.145  0.00  0.00             0
ATOM     69   Al   1     1     -19.118   8.460  42.941  0.00  0.00             0
ATOM     70   Al   1     1     -16.578  12.818  42.749  0.00  0.00             0
ATOM     71   Al   1     1     -16.575   6.910  42.919  0.00  0.00             0
ATOM     72   Al   1     1     -19.138  11.303  42.640  0.00  0.00             0
ATOM     73   Si   1     1     -14.802   7.051  39.991  0.00  0.00             0
ATOM     74   Si   1     1     -17.408  11.522  39.908  0.00  0.00             0
ATOM     75   Si   1     1     -17.329   5.536  40.098  0.00  0.00             0
ATOM     76   Si   1     1     -19.909   9.865  39.991  0.00  0.00             0
ATOM     77    O   1     1     -20.142   7.133  41.778  0.00  0.00             0
ATOM     78    O   1     1     -17.425  11.537  41.573  0.00  0.00             0
ATOM     79    O   1     1     -19.647   9.877  41.643  0.00  0.00             0
ATOM     80    O   1     1     -17.154   5.443  41.709  0.00  0.00             0
ATOM     81    O   1     1     -19.920   8.378  39.581  0.00  0.00             0
ATOM     82    O   1     1     -17.260   4.118  39.570  0.00  0.00             0
ATOM     83    O   1     1     -18.675   6.194  39.805  0.00  0.00             0
ATOM     84    O   1     1     -16.139  10.618  39.615  0.00  0.00             0
ATOM     85    O   1     1     -18.629  10.734  39.516  0.00  0.00             0
ATOM     86    O   1     1     -16.140   6.402  39.599  0.00  0.00             0
ATOM     87    O   1     1     -20.051  12.746  41.722  0.00  0.00             0
ATOM     88    O   1     1     -17.536   8.229  41.743  0.00  0.00             0
ATOM     89    O   1     1     -15.790   5.487  43.947  0.00  0.00             0
ATOM     90    O   1     1     -18.559   9.853  43.961  0.00  0.00             0
ATOM     91    O   1     1     -20.812   8.330  44.004  0.00  0.00             0
ATOM     92    O   1     1     -18.217  12.596  43.778  0.00  0.00             0
ATOM     93    O   1     1     -20.766  11.528  43.895  0.00  0.00             0
ATOM     94    O   1     1     -18.159   7.004  43.973  0.00  0.00             0
ATOM     95    H   1     1     -19.530   4.732  41.634  0.00  0.00             0
ATOM     96    H   1     1     -17.252   8.865  41.262  0.00  0.00             0
ATOM     97    H   1     1     -20.526   5.037  44.661  0.00  0.00             0
ATOM     98    H   1     1     -17.747  10.426  44.394  0.00  0.00             0
ATOM     99    H   1     1     -21.300   8.435  44.833  0.00  0.00             0
ATOM    100    H   1     1     -18.998   4.076  44.531  0.00  0.00             0
ATOM    101    H   1     1     -18.832   6.666  44.604  0.00  0.00             0
ATOM    102    H   1     1     -20.714  10.919  44.671  0.00  0.00             0
ATOM    103   Al   1     1     -16.931  14.872  50.019  0.00  0.00             0
ATOM    104   Al   1     1     -14.262  19.582  49.918  0.00  0.00             0
ATOM    105   Al   1     1     -14.414  13.515  50.003  0.00  0.00             0
ATOM    106   Al   1     1     -16.789  17.979  49.915  0.00  0.00             0
ATOM    107   Si   1     1     -12.562  13.724  47.241  0.00  0.00             0
ATOM    108   Si   1     1     -14.961  18.183  47.126  0.00  0.00             0
ATOM    109   Si   1     1     -15.132  12.170  47.094  0.00  0.00             0
ATOM    110   Si   1     1     -17.486  16.710  47.236  0.00  0.00             0
ATOM    111    O   1     1     -17.853  13.829  48.695  0.00  0.00             0
ATOM    112    O   1     1     -15.129  18.275  48.816  0.00  0.00             0
ATOM    113    O   1     1     -17.236  16.587  48.776  0.00  0.00             0
ATOM    114    O   1     1     -15.023  12.015  48.699  0.00  0.00             0
ATOM    115    O   1     1     -17.678  15.274  46.653  0.00  0.00             0
ATOM    116    O   1     1     -15.053  10.654  46.727  0.00  0.00             0
ATOM    117    O   1     1     -16.406  12.978  46.790  0.00  0.00             0
ATOM    118    O   1     1     -13.761  17.382  46.957  0.00  0.00             0
ATOM    119    O   1     1     -16.298  17.518  46.655  0.00  0.00             0
ATOM    120    O   1     1     -13.868  13.034  46.653  0.00  0.00             0
ATOM    121    O   1     1     -17.771  19.463  48.811  0.00  0.00             0
ATOM    122    O   1     1     -15.101  14.842  48.879  0.00  0.00             0
ATOM    123    O   1     1     -13.578  12.004  50.960  0.00  0.00             0
ATOM    124    O   1     1     -16.254  16.374  51.204  0.00  0.00             0
ATOM    125    O   1     1     -18.559  14.940  50.944  0.00  0.00             0
ATOM    126    O   1     1     -15.868  19.272  50.903  0.00  0.00             0
ATOM    127    O   1     1     -18.438  18.156  51.047  0.00  0.00             0
ATOM    128    O   1     1     -16.052  13.455  50.970  0.00  0.00             0
ATOM    129    H   1     1     -17.129  11.220  48.751  0.00  0.00             0
ATOM    130    H   1     1     -14.774  15.757  48.505  0.00  0.00             0
ATOM    131    H   1     1     -18.774  12.171  51.882  0.00  0.00             0
ATOM    132    H   1     1     -16.581  16.454  52.200  0.00  0.00             0
ATOM    133    H   1     1     -19.340  15.174  51.473  0.00  0.00             0
ATOM    134    H   1     1     -15.921  10.567  51.997  0.00  0.00             0
ATOM    135    H   1     1     -16.451  12.653  51.154  0.00  0.00             0
ATOM    136    H   1     1     -19.248  17.427  51.242  0.00  0.00             0
ATOM    137   Al   1     1     -14.165  -0.673  42.792  0.00  0.00             0
ATOM    138   Al   1     1     -11.667   3.838  42.847  0.00  0.00             0
ATOM    139   Al   1     1     -11.476  -1.955  42.757  0.00  0.00             0
ATOM    140   Al   1     1     -14.191   2.437  42.843  0.00  0.00             0
ATOM    141   Si   1     1      -9.575  -1.894  40.083  0.00  0.00             0
ATOM    142   Si   1     1     -12.153   2.444  40.108  0.00  0.00             0
ATOM    143   Si   1     1     -12.105  -3.468  39.906  0.00  0.00             0
ATOM    144   Si   1     1     -14.809   1.042  39.956  0.00  0.00             0
ATOM    145    O   1     1     -14.970  -1.950  41.560  0.00  0.00             0
ATOM    146    O   1     1     -12.404   2.509  41.665  0.00  0.00             0
ATOM    147    O   1     1     -14.662   1.023  41.637  0.00  0.00             0
ATOM    148    O   1     1     -11.948  -3.383  41.518  0.00  0.00             0
ATOM    149    O   1     1     -14.751  -0.463  39.505  0.00  0.00             0
ATOM    150    O   1     1     -12.091  -4.961  39.387  0.00  0.00             0
ATOM    151    O   1     1     -13.470  -2.814  39.739  0.00  0.00             0
ATOM    152    O   1     1     -10.881   1.652  39.745  0.00  0.00             0
ATOM    153    O   1     1     -13.529   1.824  39.534  0.00  0.00             0
ATOM    154    O   1     1     -10.912  -2.505  39.483  0.00  0.00             0
ATOM    155    O   1     1     -14.874   3.880  41.819  0.00  0.00             0
ATOM    156    O   1     1     -12.371  -0.624  41.748  0.00  0.00             0
ATOM    157    O   1     1     -21.017  -3.422  43.747  0.00  0.00             0
ATOM    158    O   1     1     -13.583   0.867  44.006  0.00  0.00             0
ATOM    159    O   1     1     -15.751  -0.942  43.889  0.00  0.00             0
ATOM    160    O   1     1     -13.233   3.707  43.914  0.00  0.00             0
ATOM    161    O   1     1     -15.834   2.586  43.747  0.00  0.00             0
ATOM    162    O   1     1     -13.075  -2.021  43.873  0.00  0.00             0
ATOM    163    H   1     1     -14.262  -4.346  41.464  0.00  0.00             0
ATOM    164    H   1     1     -12.060   0.221  41.448  0.00  0.00             0
ATOM    165    H   1     1     -15.875  -3.893  44.881  0.00  0.00             0
ATOM    166    H   1     1     -12.868   1.019  44.697  0.00  0.00             0
ATOM    167    H   1     1     -15.825  -0.572  44.792  0.00  0.00             0
ATOM    168    H   1     1     -13.455  -5.003  44.859  0.00  0.00             0
ATOM    169    H   1     1     -13.499  -2.789  44.296  0.00  0.00             0
ATOM    170    H   1     1     -16.159   2.069  44.563  0.00  0.00             0
ATOM    171   Al   1     1     -11.755   6.055  50.067  0.00  0.00             0
ATOM    172   Al   1     1      -9.294  10.717  49.888  0.00  0.00             0
ATOM    173   Al   1     1      -9.158   4.706  50.055  0.00  0.00             0
ATOM    174   Al   1     1     -11.746   9.059  49.957  0.00  0.00             0
ATOM    175   Si   1     1      -7.455   4.674  47.334  0.00  0.00             0
ATOM    176   Si   1     1      -9.866   9.284  47.139  0.00  0.00             0
ATOM    177   Si   1     1     -10.023   3.212  47.328  0.00  0.00             0
ATOM    178   Si   1     1     -12.415   7.637  47.191  0.00  0.00             0
ATOM    179    O   1     1     -12.817   4.965  48.961  0.00  0.00             0
ATOM    180    O   1     1     -10.069   9.449  48.806  0.00  0.00             0
ATOM    181    O   1     1     -12.205   7.682  48.776  0.00  0.00             0
ATOM    182    O   1     1      -9.874   3.127  49.006  0.00  0.00             0
ATOM    183    O   1     1     -12.387   6.137  46.808  0.00  0.00             0
ATOM    184    O   1     1      -9.940   1.696  46.814  0.00  0.00             0
ATOM    185    O   1     1     -11.319   3.869  46.922  0.00  0.00             0
ATOM    186    O   1     1      -8.581   8.448  46.910  0.00  0.00             0
ATOM    187    O   1     1     -11.211   8.422  46.635  0.00  0.00             0
ATOM    188    O   1     1      -8.713   3.956  46.948  0.00  0.00             0
ATOM    189    O   1     1     -12.665  10.406  48.888  0.00  0.00             0
ATOM    190    O   1     1     -10.088   5.862  48.947  0.00  0.00             0
ATOM    191    O   1     1     -18.728   3.067  51.259  0.00  0.00             0
ATOM    192    O   1     1     -10.887   7.725  51.010  0.00  0.00             0
ATOM    193    O   1     1     -13.479   5.853  51.259  0.00  0.00             0
ATOM    194    O   1     1     -10.821  10.692  51.028  0.00  0.00             0
ATOM    195    O   1     1     -13.329   9.156  51.050  0.00  0.00             0
ATOM    196    O   1     1     -10.887   4.668  50.999  0.00  0.00             0
ATOM    197    H   1     1     -12.115   2.247  49.419  0.00  0.00             0
ATOM    198    H   1     1      -9.881   6.416  48.209  0.00  0.00             0
ATOM    199    H   1     1     -13.901   3.404  52.328  0.00  0.00             0
ATOM    200    H   1     1     -11.140   7.476  51.848  0.00  0.00             0
ATOM    201    H   1     1     -14.175   6.285  51.876  0.00  0.00             0
ATOM    202    H   1     1     -11.436   1.776  52.040  0.00  0.00             0
ATOM    203    H   1     1     -11.215   3.713  51.228  0.00  0.00             0
ATOM    204    H   1     1     -14.138   8.564  51.286  0.00  0.00             0
ATOM    205   Al   1     1     -14.037   8.429  42.719  0.00  0.00             0
ATOM    206   Al   1     1     -11.454  12.978  42.730  0.00  0.00             0
ATOM    207   Al   1     1     -11.449   6.957  42.913  0.00  0.00             0
ATOM    208   Al   1     1     -13.863  11.347  42.908  0.00  0.00             0
ATOM    209   Si   1     1      -9.645   7.027  40.172  0.00  0.00             0
ATOM    210   Si   1     1     -12.196  11.488  39.970  0.00  0.00             0
ATOM    211   Si   1     1     -12.300   5.360  40.125  0.00  0.00             0
ATOM    212   Si   1     1     -14.716  10.016  39.935  0.00  0.00             0
ATOM    213    O   1     1     -15.006   7.251  41.606  0.00  0.00             0
ATOM    214    O   1     1     -12.399  11.670  41.624  0.00  0.00             0
ATOM    215    O   1     1     -14.468   9.997  41.527  0.00  0.00             0
ATOM    216    O   1     1     -12.268   5.290  41.728  0.00  0.00             0
ATOM    217    O   1     1     -14.634   8.446  39.403  0.00  0.00             0
ATOM    218    O   1     1     -11.995   3.885  39.638  0.00  0.00             0
ATOM    219    O   1     1     -13.612   5.957  39.715  0.00  0.00             0
ATOM    220    O   1     1     -10.915  10.665  39.816  0.00  0.00             0
ATOM    221    O   1     1     -13.526  10.896  39.351  0.00  0.00             0
ATOM    222    O   1     1     -11.038   6.230  39.763  0.00  0.00             0
ATOM    223    O   1     1     -14.821  12.848  41.757  0.00  0.00             0
ATOM    224    O   1     1     -12.249   8.395  41.882  0.00  0.00             0
ATOM    225    O   1     1     -21.136   5.439  43.931  0.00  0.00             0
ATOM    226    O   1     1     -13.253   9.865  43.808  0.00  0.00             0
ATOM    227    O   1     1     -15.562   8.315  43.843  0.00  0.00             0
ATOM    228    O   1     1     -12.938  12.651  43.910  0.00  0.00             0
ATOM    229    O   1     1     -15.710  11.398  43.809  0.00  0.00             0
ATOM    230    O   1     1     -13.192   7.012  43.841  0.00  0.00             0
ATOM    231    H   1     1     -14.464   4.571  41.408  0.00  0.00             0
ATOM    232    H   1     1     -11.737   9.422  41.777  0.00  0.00             0
ATOM    233    H   1     1     -15.760   5.189  44.897  0.00  0.00             0
ATOM    234    H   1     1     -12.367   9.719  44.367  0.00  0.00             0
ATOM    235    H   1     1     -15.706   8.214  44.818  0.00  0.00             0
ATOM    236    H   1     1     -13.777   4.022  44.621  0.00  0.00             0
ATOM    237    H   1     1     -13.556   6.219  44.021  0.00  0.00             0
ATOM    238    H   1     1     -16.067  10.511  43.865  0.00  0.00             0
ATOM    239   Al   1     1     -11.791  15.024  50.028  0.00  0.00             0
ATOM    240   Al   1     1      -9.097  19.562  50.096  0.00  0.00             0
ATOM    241   Al   1     1      -9.154  13.653  49.795  0.00  0.00             0
ATOM    242   Al   1     1     -11.784  17.936  50.113  0.00  0.00             0
ATOM    243   Si   1     1      -7.417  13.778  47.076  0.00  0.00             0
ATOM    244   Si   1     1      -9.952  18.128  47.423  0.00  0.00             0
ATOM    245   Si   1     1      -9.898  12.199  46.972  0.00  0.00             0
ATOM    246   Si   1     1     -12.394  16.633  47.268  0.00  0.00             0
ATOM    247    O   1     1     -12.716  13.670  48.825  0.00  0.00             0
ATOM    248    O   1     1     -10.135  18.300  48.977  0.00  0.00             0
ATOM    249    O   1     1     -12.261  16.624  48.887  0.00  0.00             0
ATOM    250    O   1     1      -9.732  12.075  48.635  0.00  0.00             0
ATOM    251    O   1     1     -12.425  15.193  46.796  0.00  0.00             0
ATOM    252    O   1     1     -10.044  10.687  46.453  0.00  0.00             0
ATOM    253    O   1     1     -11.297  12.831  46.854  0.00  0.00             0
ATOM    254    O   1     1      -8.598  17.364  47.130  0.00  0.00             0
ATOM    255    O   1     1     -11.102  17.399  46.817  0.00  0.00             0
ATOM    256    O   1     1      -8.736  13.156  46.501  0.00  0.00             0
ATOM    257    O   1     1     -12.595  19.485  49.165  0.00  0.00             0
ATOM    258    O   1     1     -10.187  15.098  48.657  0.00  0.00             0
ATOM    259    O   1     1     -18.899  12.133  50.907  0.00  0.00             0
ATOM    260    O   1     1     -11.080  16.521  51.237  0.00  0.00             0
ATOM    261    O   1     1     -13.327  14.762  50.997  0.00  0.00             0
ATOM    262    O   1     1     -10.830  19.488  51.301  0.00  0.00             0
ATOM    263    O   1     1     -13.367  18.049  51.007  0.00  0.00             0
ATOM    264    O   1     1     -10.808  13.769  50.981  0.00  0.00             0
ATOM    265    H   1     1     -12.204  11.283  48.559  0.00  0.00             0
ATOM    266    H   1     1      -9.984  15.579  47.793  0.00  0.00             0
ATOM    267    H   1     1     -13.137  12.774  51.586  0.00  0.00             0
ATOM    268    H   1     1     -11.208  16.848  52.193  0.00  0.00             0
ATOM    269    H   1     1     -13.978  15.168  51.668  0.00  0.00             0
ATOM    270    H   1     1     -11.560  11.094  51.308  0.00  0.00             0
ATOM    271    H   1     1     -11.391  12.992  51.325  0.00  0.00             0
ATOM    272    H   1     1     -14.358  17.776  51.180  0.00  0.00             0
ATOM    273    O   1     1     -21.431   7.267  36.766  0.00  0.00             0
ATOM    274    H   1     1     -20.581   7.203  36.559  0.00  0.00             0
ATOM    275    H   1     1     -11.363   6.892  37.707  0.00  0.00             0
ATOM    276    O   1     1       3.790 -23.351  36.667  0.00  0.00             0
ATOM    277    H   1     1       4.596 -23.089  36.331  0.00  0.00             0
ATOM    278    H   1     1      14.065 -23.159  37.619  0.00  0.00             0
ATOM    279    O   1     1      27.750  27.956  30.749  0.00  0.00             0
ATOM    280    H   1     1      17.357  28.858  30.302  0.00  0.00             0
ATOM    281    H   1     1      28.027  27.506  29.948  0.00  0.00             0
ATOM    282    O   1     1       9.309  24.267  31.011  0.00  0.00             0
ATOM    283    H   1     1       9.218  23.323  30.990  0.00  0.00             0
ATOM    284    H   1     1      19.618  24.566  30.123  0.00  0.00             0
ATOM    285    O   1     1     -39.530  -6.654  33.187  0.00  0.00             0
ATOM    286    H   1     1     -40.298  -6.036  32.862  0.00  0.00             0
ATOM    287    H   1     1     -29.060  -6.133  33.847  0.00  0.00             0
ATOM    288    O   1     1      18.740 -13.905  29.286  0.00  0.00             0
ATOM    289    H   1     1      18.127 -14.426  30.086  0.00  0.00             0
ATOM    290    H   1     1      28.411 -13.158  29.097  0.00  0.00             0
ATOM    291    O   1     1       1.749  50.357  20.719  0.00  0.00             0
ATOM    292    H   1     1       1.414  50.771  19.849  0.00  0.00             0
ATOM    293    H   1     1       1.936  51.405  20.994  0.00  0.00             0
ATOM    294    O   1     1     -29.409  -1.465  14.923  0.00  0.00             0
ATOM    295    H   1     1     -30.018  -1.069  15.397  0.00  0.00             0
ATOM    296    H   1     1     -30.192  -2.233  14.549  0.00  0.00             0
ATOM    297    O   1     1     -24.027  12.379  33.046  0.00  0.00             0
ATOM    298    H   1     1     -24.734  11.907  32.646  0.00  0.00             0
ATOM    299    H   1     1     -24.380  12.908  33.785  0.00  0.00             0
ATOM    300    O   1     1      43.461  28.434  28.888  0.00  0.00             0
ATOM    301    H   1     1      44.207  28.148  29.321  0.00  0.00             0
ATOM    302    H   1     1      43.294  27.690  28.248  0.00  0.00             0
ATOM    303    O   1     1       2.293  -9.864  36.393  0.00  0.00             0
ATOM    304    H   1     1       3.057  -9.372  36.335  0.00  0.00             0
ATOM    305    H   1     1       1.558  -9.327  36.002  0.00  0.00             0
ATOM    306    O   1     1     -15.432   1.900  30.024  0.00  0.00             0
ATOM    307    H   1     1     -14.901   1.401  29.398  0.00  0.00             0
ATOM    308    H   1     1     -16.089   2.340  29.502  0.00  0.00             0
ATOM    309    O   1     1      16.491 -20.283  14.549  0.00  0.00             0
ATOM    310    H   1     1      17.333 -19.807  14.803  0.00  0.00             0
ATOM    311    H   1     1      15.911 -19.541  14.574  0.00  0.00             0
ATOM    312    O   1     1      31.252  13.208  24.643  0.00  0.00             0
ATOM    313    H   1     1      31.717  13.987  25.178  0.00  0.00             0
ATOM    314    H   1     1      31.675  12.461  24.458  0.00  0.00             0
ATOM    315    O   1     1     -19.064  22.341  33.919  0.00  0.00             0
ATOM    316    H   1     1     -19.430  23.148  33.417  0.00  0.00             0
ATOM    317    H   1     1     -18.508  22.582  34.844  0.00  0.00             0
ATOM    318    O   1     1       7.138  23.385  33.339  0.00  0.00             0
ATOM    319    H   1     1       7.151  22.558  33.833  0.00  0.00             0
ATOM    320    H   1     1       7.361  23.995  34.002  0.00  0.00             0
ATOM    321    O   1     1      46.440  15.845  31.281  0.00  0.00             0
ATOM    322    H   1     1      47.010  15.944  32.122  0.00  0.00             0
ATOM    323    H   1     1      46.005  14.968  31.259  0.00  0.00             0
ATOM    324    O   1     1      11.875  -2.219  34.058  0.00  0.00             0
ATOM    325    H   1     1      11.560  -1.638  34.755  0.00  0.00             0
ATOM    326    H   1     1      11.193  -2.367  33.529  0.00  0.00             0
ATOM    327    O   1     1      -8.337  17.250  21.499  0.00  0.00             0
ATOM    328    H   1     1      -7.862  17.977  21.023  0.00  0.00             0
ATOM    329    H   1     1       2.250  -0.465  22.477  0.00  0.00             0
ATOM    330    O   1     1      -0.189  39.309  25.453  0.00  0.00             0
ATOM    331    H   1     1      -0.493  38.876  24.489  0.00  0.00             0
ATOM    332    H   1     1      10.114  38.644  26.188  0.00  0.00             0
ATOM    333    O   1     1      16.910   1.267  22.984  0.00  0.00             0
ATOM    334    H   1     1       7.505   1.756  23.248  0.00  0.00             0
ATOM    335    H   1     1      16.747   0.743  23.779  0.00  0.00             0
ATOM    336    O   1     1      -7.176   8.500  17.854  0.00  0.00             0
ATOM    337    H   1     1      -7.102   7.568  18.206  0.00  0.00             0
ATOM    338    H   1     1       3.295   9.140  18.502  0.00  0.00             0
ATOM    339    O   1     1      15.377  40.273  17.865  0.00  0.00             0
ATOM    340    H   1     1       4.230  40.869  17.999  0.00  0.00             0
ATOM    341    H   1     1      15.990  40.957  17.483  0.00  0.00             0
ATOM    342    O   1     1       4.779  58.808  25.342  0.00  0.00             0
ATOM    343    H   1     1       4.621  57.864  25.003  0.00  0.00             0
ATOM    344    H   1     1      16.100  58.821  25.641  0.00  0.00             0
ATOM    345    O   1     1      35.172 -22.429  30.297  0.00  0.00             0
ATOM    346    H   1     1      35.151 -23.215  31.016  0.00  0.00             0
ATOM    347    H   1     1      34.751 -40.616  29.455  0.00  0.00             0
ATOM    348    O   1     1      54.881   0.713  35.802  0.00  0.00             0
ATOM    349    H   1     1      55.638   1.366  35.809  0.00  0.00             0
ATOM    350    H   1     1      55.074  -0.222  35.461  0.00  0.00             0
ATOM    351    O   1     1      37.545 -22.034  26.949  0.00  0.00             0
ATOM    352    H   1     1      38.159 -21.164  27.038  0.00  0.00             0
ATOM    353    H   1     1      36.476 -21.802  26.586  0.00  0.00             0
ATOM    354    O   1     1      11.228  -0.218  25.386  0.00  0.00             0
ATOM    355    H   1     1      11.539  -1.109  25.341  0.00  0.00             0
ATOM    356    H   1     1      10.381  -0.178  24.931  0.00  0.00             0
ATOM    357    O   1     1      -1.219  -6.233  20.553  0.00  0.00             0
ATOM    358    H   1     1      -1.106  -5.203  21.056  0.00  0.00             0
ATOM    359    H   1     1      -1.192  -6.830  21.224  0.00  0.00             0
ATOM    360    O   1     1      -4.301  22.778  13.874  0.00  0.00             0
ATOM    361    H   1     1      -4.857  22.091  14.107  0.00  0.00             0
ATOM    362    H   1     1      -3.689  22.759  13.213  0.00  0.00             0
ATOM    363    O   1     1      52.184 -18.029  17.282  0.00  0.00             0
ATOM    364    H   1     1      52.930 -17.443  16.995  0.00  0.00             0
ATOM    365    H   1     1      52.371 -36.751  17.701  0.00  0.00             0
ATOM    366    O   1     1      24.949  -8.400  29.990  0.00  0.00             0
ATOM    367    H   1     1      25.821  -8.207  30.278  0.00  0.00             0
ATOM    368    H   1     1      24.644  -9.224  30.357  0.00  0.00             0
ATOM    369    O   1     1      24.380 -22.476  23.845  0.00  0.00             0
ATOM    370    H   1     1      24.594 -22.189  22.896  0.00  0.00             0
ATOM    371    H   1     1      23.880 -23.290  23.711  0.00  0.00             0
ATOM    372    O   1     1      28.191 -37.803  22.683  0.00  0.00             0
ATOM    373    H   1     1      28.142 -37.561  21.852  0.00  0.00             0
ATOM    374    H   1     1      28.809 -38.457  22.834  0.00  0.00             0
ATOM    375    O   1     1     -23.223  37.492  14.991  0.00  0.00             0
ATOM    376    H   1     1     -22.573  38.169  14.686  0.00  0.00             0
ATOM    377    H   1     1     -23.167  36.743  14.494  0.00  0.00             0
ATOM    378    O   1     1       9.180 -39.469  16.267  0.00  0.00             0
ATOM    379    H   1     1       9.952 -39.814  16.868  0.00  0.00             0
ATOM    380    H   1     1       9.278 -39.694  15.242  0.00  0.00             0
ATOM    381    O   1     1     -12.519  -9.489  32.816  0.00  0.00             0
ATOM    382    H   1     1     -12.246 -10.304  32.314  0.00  0.00             0
ATOM    383    H   1     1      -2.647  -8.819  32.086  0.00  0.00             0
ATOM    384    O   1     1      29.718 -13.629  15.419  0.00  0.00             0
ATOM    385    H   1     1      30.391 -14.213  15.607  0.00  0.00             0
ATOM    386    H   1     1      40.315 -12.842  15.513  0.00  0.00             0
ATOM    387    O   1     1      16.156   9.766  21.740  0.00  0.00             0
ATOM    388    H   1     1       6.433  10.200  21.052  0.00  0.00             0
ATOM    389    H   1     1      16.088  10.366  22.446  0.00  0.00             0
ATOM    390    O   1     1      32.151  24.673  32.555  0.00  0.00             0
ATOM    391    H   1     1      31.209  24.511  32.110  0.00  0.00             0
ATOM    392    H   1     1      42.531  25.625  32.826  0.00  0.00             0
ATOM    393    O   1     1     -34.092  -9.328  24.511  0.00  0.00             0
ATOM    394    H   1     1     -33.721  -9.165  25.429  0.00  0.00             0
ATOM    395    H   1     1     -24.770  -9.057  24.764  0.00  0.00             0
ATOM    396    O   1     1     -23.255  10.242  14.775  0.00  0.00             0
ATOM    397    H   1     1     -23.558  11.076  14.830  0.00  0.00             0
ATOM    398    H   1     1     -12.016  10.466  15.142  0.00  0.00             0
ATOM    399    O   1     1      21.357 -32.463  29.185  0.00  0.00             0
ATOM    400    H   1     1      20.496 -32.223  29.054  0.00  0.00             0
ATOM    401    H   1     1      21.315 -32.761  29.978  0.00  0.00             0
ATOM    402    O   1     1      -0.585  30.529  32.334  0.00  0.00             0
ATOM    403    H   1     1      -1.229  30.092  32.896  0.00  0.00             0
ATOM    404    H   1     1      -0.732  30.453  31.524  0.00  0.00             0
ATOM    405    O   1     1      34.903   6.168  27.822  0.00  0.00             0
ATOM    406    H   1     1      34.150   6.421  28.224  0.00  0.00             0
ATOM    407    H   1     1      34.747   6.005  26.785  0.00  0.00             0
ATOM    408    O   1     1      45.882  64.555  25.752  0.00  0.00             0
ATOM    409    H   1     1      46.321  63.995  26.467  0.00  0.00             0
ATOM    410    H   1     1      46.552  64.775  25.104  0.00  0.00             0
ATOM    411    O   1     1      -6.562  37.536  25.948  0.00  0.00             0
ATOM    412    H   1     1      -6.563  38.038  26.657  0.00  0.00             0
ATOM    413    H   1     1      -5.880  36.828  26.001  0.00  0.00             0
ATOM    414    O   1     1      34.228  43.548  24.868  0.00  0.00             0
ATOM    415    H   1     1      34.804  42.814  25.113  0.00  0.00             0
ATOM    416    H   1     1      34.429  43.902  23.777  0.00  0.00             0
ATOM    417    O   1     1      44.399 -36.069  23.733  0.00  0.00             0
ATOM    418    H   1     1      43.903 -35.747  24.425  0.00  0.00             0
ATOM    419    H   1     1      45.200 -36.399  23.889  0.00  0.00             0
ATOM    420    O   1     1      56.304 -15.664  14.564  0.00  0.00             0
ATOM    421    H   1     1      56.004 -15.755  15.432  0.00  0.00             0
ATOM    422    H   1     1      57.439 -15.549  14.657  0.00  0.00             0
ATOM    423    O   1     1     -16.144  20.616  23.515  0.00  0.00             0
ATOM    424    H   1     1     -15.233  20.171  23.308  0.00  0.00             0
ATOM    425    H   1     1     -16.405  20.222  24.319  0.00  0.00             0
ATOM    426    O   1     1       9.731  17.834  23.092  0.00  0.00             0
ATOM    427    H   1     1       9.136  17.136  22.949  0.00  0.00             0
ATOM    428    H   1     1      10.693  17.562  22.711  0.00  0.00             0
ATOM    429    O   1     1      55.628  49.009  27.573  0.00  0.00             0
ATOM    430    H   1     1      55.688  48.444  26.979  0.00  0.00             0
ATOM    431    H   1     1      54.678  49.048  27.927  0.00  0.00             0
ATOM    432    O   1     1      26.897 -40.936  16.243  0.00  0.00             0
ATOM    433    H   1     1      27.437 -41.292  16.984  0.00  0.00             0
ATOM    434    H   1     1      27.394 -40.296  15.537  0.00  0.00             0
ATOM    435    O   1     1     -17.138   3.461  28.544  0.00  0.00             0
ATOM    436    H   1     1     -18.073   3.578  28.737  0.00  0.00             0
ATOM    437    H   1     1      -6.461   4.339  28.344  0.00  0.00             0
ATOM    438    O   1     1      65.794  10.276  19.866  0.00  0.00             0
ATOM    439    H   1     1      64.944  10.842  19.780  0.00  0.00             0
ATOM    440    H   1     1      76.405  10.111  20.732  0.00  0.00             0
ATOM    441    O   1     1       5.871 -12.632  37.085  0.00  0.00             0
ATOM    442    H   1     1      -4.002 -11.904  36.832  0.00  0.00             0
ATOM    443    H   1     1       4.852 -12.742  36.768  0.00  0.00             0
ATOM    444    O   1     1     -15.390 -62.311  27.544  0.00  0.00             0
ATOM    445    H   1     1     -14.663 -62.943  27.778  0.00  0.00             0
ATOM    446    H   1     1      -5.783 -62.212  28.321  0.00  0.00             0
ATOM    447    O   1     1     -12.282  18.137  34.163  0.00  0.00             0
ATOM    448    H   1     1     -23.149  18.811  34.488  0.00  0.00             0
ATOM    449    H   1     1     -11.749  18.375  33.368  0.00  0.00             0
ATOM    450    O   1     1      52.494  22.127  18.245  0.00  0.00             0
ATOM    451    H   1     1      52.090  23.020  17.999  0.00  0.00             0
ATOM    452    H   1     1      62.222  21.857  18.902  0.00  0.00             0
ATOM    453    O   1     1      16.773   0.483  17.634  0.00  0.00             0
ATOM    454    H   1     1      16.685   0.664  18.522  0.00  0.00             0
ATOM    455    H   1     1      17.659   0.900  17.417  0.00  0.00             0
ATOM    456    O   1     1      -7.291   9.945  14.037  0.00  0.00             0
ATOM    457    H   1     1      -7.031   9.351  14.615  0.00  0.00             0
ATOM    458    H   1     1      -6.684  10.714  14.209  0.00  0.00             0
ATOM    459    O   1     1      39.026 -23.777  25.567  0.00  0.00             0
ATOM    460    H   1     1      39.768 -23.319  25.268  0.00  0.00             0
ATOM    461    H   1     1      38.390 -23.204  25.964  0.00  0.00             0
ATOM    462    O   1     1     -22.465  26.256  28.966  0.00  0.00             0
ATOM    463    H   1     1     -22.872  25.322  28.742  0.00  0.00             0
ATOM    464    H   1     1     -22.259  26.747  27.981  0.00  0.00             0
ATOM    465    O   1     1      -8.492 -42.571  24.363  0.00  0.00             0
ATOM    466    H   1     1      -7.521 -42.796  24.708  0.00  0.00             0
ATOM    467    H   1     1      -8.997 -43.328  24.690  0.00  0.00             0
ATOM    468    O   1     1     -24.470   8.989  17.601  0.00  0.00             0
ATOM    469    H   1     1     -24.562   9.058  16.548  0.00  0.00             0
ATOM    470    H   1     1     -25.330   8.591  17.995  0.00  0.00             0
ATOM    471    O   1     1      48.842 -29.600  23.012  0.00  0.00             0
ATOM    472    H   1     1      48.731 -28.391  23.418  0.00  0.00             0
ATOM    473    H   1     1      49.457 -29.513  22.259  0.00  0.00             0
ATOM    474    O   1     1      40.873 -23.901  36.759  0.00  0.00             0
ATOM    475    H   1     1      41.544 -24.798  36.881  0.00  0.00             0
ATOM    476    H   1     1      41.387 -23.294  36.190  0.00  0.00             0
ATOM    477    O   1     1       8.733 -26.193  26.594  0.00  0.00             0
ATOM    478    H   1     1       8.327 -25.250  26.422  0.00  0.00             0
ATOM    479    H   1     1       9.416 -26.299  25.893  0.00  0.00             0
ATOM    480    O   1     1      -4.133  36.019  25.677  0.00  0.00             0
ATOM    481    H   1     1      -3.605  36.756  25.953  0.00  0.00             0
ATOM    482    H   1     1      -3.671  35.307  25.784  0.00  0.00             0
ATOM    483    O   1     1       1.650 -31.607  23.537  0.00  0.00             0
ATOM    484    H   1     1       1.073 -31.862  24.345  0.00  0.00             0
ATOM    485    H   1     1       2.374 -32.221  23.698  0.00  0.00             0
ATOM    486    O   1     1     -27.926   0.308  31.293  0.00  0.00             0
ATOM    487    H   1     1     -27.092   0.603  30.662  0.00  0.00             0
ATOM    488    H   1     1     -27.538  -0.037  32.143  0.00  0.00             0
ATOM    489    O   1     1      -8.937  17.139  29.361  0.00  0.00             0
ATOM    490    H   1     1      -8.242  17.362  30.018  0.00  0.00             0
ATOM    491    H   1     1       0.442  -0.695  29.809  0.00  0.00             0
ATOM    492    O   1     1      -2.410 -37.345  27.109  0.00  0.00             0
ATOM    493    H   1     1      -3.132 -37.103  27.656  0.00  0.00             0
ATOM    494    H   1     1       8.882 -36.994  27.166  0.00  0.00             0
ATOM    495    O   1     1     -21.546 -21.835  22.128  0.00  0.00             0
ATOM    496    H   1     1     -30.896 -21.424  21.698  0.00  0.00             0
ATOM    497    H   1     1     -21.066 -22.196  23.162  0.00  0.00             0
ATOM    498    O   1     1      -1.297 -34.860  19.088  0.00  0.00             0
ATOM    499    H   1     1      -1.715 -35.648  19.359  0.00  0.00             0
ATOM    500    H   1     1      10.078 -34.878  18.848  0.00  0.00             0
ATOM    501    O   1     1     -11.615  19.455  31.775  0.00  0.00             0
ATOM    502    H   1     1     -12.419  20.279  31.870  0.00  0.00             0
ATOM    503    H   1     1      -0.473  19.781  31.608  0.00  0.00             0
ATOM    504    O   1     1      11.686  14.241  28.613  0.00  0.00             0
ATOM    505    H   1     1      11.065  13.710  29.263  0.00  0.00             0
ATOM    506    H   1     1      21.794  15.102  29.024  0.00  0.00             0
ATOM    507    O   1     1      59.024  22.748  25.652  0.00  0.00             0
ATOM    508    H   1     1      59.677  21.959  25.388  0.00  0.00             0
ATOM    509    H   1     1      59.271   5.495  25.001  0.00  0.00             0
ATOM    510    O   1     1      37.826 -32.391  31.528  0.00  0.00             0
ATOM    511    H   1     1      37.471 -31.738  32.427  0.00  0.00             0
ATOM    512    H   1     1      37.147 -32.882  31.204  0.00  0.00             0
ATOM    513    O   1     1     -34.073   5.818  16.570  0.00  0.00             0
ATOM    514    H   1     1     -33.782   5.001  16.112  0.00  0.00             0
ATOM    515    H   1     1     -34.265   6.614  16.001  0.00  0.00             0
ATOM    516    O   1     1      23.240 -11.873  18.995  0.00  0.00             0
ATOM    517    H   1     1      22.511 -12.517  18.710  0.00  0.00             0
ATOM    518    H   1     1      23.112 -11.819  20.014  0.00  0.00             0
ATOM    519    O   1     1      33.231  33.002  25.301  0.00  0.00             0
ATOM    520    H   1     1      33.886  33.370  26.044  0.00  0.00             0
ATOM    521    H   1     1      33.534  32.342  24.695  0.00  0.00             0
ATOM    522    O   1     1      14.645  19.732  17.052  0.00  0.00             0
ATOM    523    H   1     1      15.158  19.000  17.313  0.00  0.00             0
ATOM    524    H   1     1      15.126  20.569  17.105  0.00  0.00             0
ATOM    525    O   1     1      66.055  -0.435  14.691  0.00  0.00             0
ATOM    526    H   1     1      65.326  -0.477  14.199  0.00  0.00             0
ATOM    527    H   1     1      66.288 -17.537  14.500  0.00  0.00             0
ATOM    528    O   1     1      14.362  50.226  14.986  0.00  0.00             0
ATOM    529    H   1     1      14.140  51.185  15.399  0.00  0.00             0
ATOM    530    H   1     1      15.362  50.201  15.056  0.00  0.00             0
ATOM    531    O   1     1      22.230  -4.796  35.179  0.00  0.00             0
ATOM    532    H   1     1      23.033  -4.758  35.600  0.00  0.00             0
ATOM    533    H   1     1      22.108  -3.985  34.616  0.00  0.00             0
ATOM    534    O   1     1     -11.393  38.280  23.103  0.00  0.00             0
ATOM    535    H   1     1     -10.658  38.583  22.453  0.00  0.00             0
ATOM    536    H   1     1     -11.182  37.289  23.054  0.00  0.00             0
ATOM    537    O   1     1       8.489 -19.041  15.503  0.00  0.00             0
ATOM    538    H   1     1       8.824 -19.903  15.906  0.00  0.00             0
ATOM    539    H   1     1       8.781 -18.275  15.900  0.00  0.00             0
ATOM    540    O   1     1       1.500 -38.411  17.833  0.00  0.00             0
ATOM    541    H   1     1       2.402 -37.987  17.864  0.00  0.00             0
ATOM    542    H   1     1       1.464 -39.383  17.694  0.00  0.00             0
ATOM    543    O   1     1     -24.052  30.091  29.241  0.00  0.00             0
ATOM    544    H   1     1     -24.794  30.544  29.603  0.00  0.00             0
ATOM    545    H   1     1     -13.768  30.709  28.455  0.00  0.00             0
ATOM    546    O   1     1     -11.307  15.184  32.873  0.00  0.00             0
ATOM    547    H   1     1     -11.054  14.117  32.907  0.00  0.00             0
ATOM    548    H   1     1      -0.644  15.674  32.207  0.00  0.00             0
ATOM    549    O   1     1     -10.934  24.331  17.676  0.00  0.00             0
ATOM    550    H   1     1     -21.148  25.261  17.326  0.00  0.00             0
ATOM    551    H   1     1     -11.804  24.418  17.390  0.00  0.00             0
ATOM    552    O   1     1      11.717  38.249  31.901  0.00  0.00             0
ATOM    553    H   1     1      12.431  37.757  31.737  0.00  0.00             0
ATOM    554    H   1     1      22.450  39.150  32.231  0.00  0.00             0
ATOM    555    O   1     1      61.316  12.232  29.443  0.00  0.00             0
ATOM    556    H   1     1      50.116  11.937  29.110  0.00  0.00             0
ATOM    557    H   1     1      61.976  11.548  29.121  0.00  0.00             0
ATOM    558    O   1     1      44.915  -1.751  27.462  0.00  0.00             0
ATOM    559    H   1     1      44.895  -2.628  27.544  0.00  0.00             0
ATOM    560    H   1     1      54.412  -1.482  27.621  0.00  0.00             0
ATOM    561    O   1     1     -25.048 -16.654  20.382  0.00  0.00             0
ATOM    562    H   1     1     -24.844 -16.828  21.194  0.00  0.00             0
ATOM    563    H   1     1     -24.720 -15.784  20.093  0.00  0.00             0
ATOM    564    O   1     1     -24.928 -18.568  28.986  0.00  0.00             0
ATOM    565    H   1     1     -25.107 -18.871  29.856  0.00  0.00             0
ATOM    566    H   1     1     -25.835 -18.715  28.587  0.00  0.00             0
ATOM    567    O   1     1     -14.670  31.753  35.137  0.00  0.00             0
ATOM    568    H   1     1     -13.905  31.766  35.699  0.00  0.00             0
ATOM    569    H   1     1     -14.580  32.773  34.915  0.00  0.00             0
ATOM    570    O   1     1      10.854  -8.730  17.187  0.00  0.00             0
ATOM    571    H   1     1      11.842  -9.068  17.274  0.00  0.00             0
ATOM    572    H   1     1      10.754  -8.092  16.410  0.00  0.00             0
ATOM    573    O   1     1     -36.825  -3.832  21.191  0.00  0.00             0
ATOM    574    H   1     1     -36.312  -4.052  20.326  0.00  0.00             0
ATOM    575    H   1     1     -37.623  -3.546  20.833  0.00  0.00             0
ATOM    576    O   1     1     -30.248  26.731  24.891  0.00  0.00             0
ATOM    577    H   1     1     -29.470  26.356  24.845  0.00  0.00             0
ATOM    578    H   1     1     -30.521  26.437  24.077  0.00  0.00             0
ATOM    579    O   1     1      12.319   6.266  21.603  0.00  0.00             0
ATOM    580    H   1     1      12.048   5.237  21.985  0.00  0.00             0
ATOM    581    H   1     1      13.119   6.420  21.954  0.00  0.00             0
ATOM    582    O   1     1     -23.596  25.417  35.248  0.00  0.00             0
ATOM    583    H   1     1     -23.164  25.902  34.574  0.00  0.00             0
ATOM    584    H   1     1     -22.860  25.244  35.885  0.00  0.00             0
ATOM    585    O   1     1     -47.110 -19.483  18.138  0.00  0.00             0
ATOM    586    H   1     1     -46.517 -18.939  17.675  0.00  0.00             0
ATOM    587    H   1     1     -47.445 -18.894  18.779  0.00  0.00             0
ATOM    588    O   1     1      31.683   9.001  34.279  0.00  0.00             0
ATOM    589    H   1     1      31.946   9.760  33.742  0.00  0.00             0
ATOM    590    H   1     1      30.716   8.951  34.213  0.00  0.00             0
ATOM    591    O   1     1      28.371  16.390  19.327  0.00  0.00             0
ATOM    592    H   1     1      27.883  16.638  18.576  0.00  0.00             0
ATOM    593    H   1     1      28.037  15.507  19.173  0.00  0.00             0
ATOM    594    O   1     1      57.061  15.506  24.594  0.00  0.00             0
ATOM    595    H   1     1      57.654  15.579  23.845  0.00  0.00             0
ATOM    596    H   1     1      56.487  14.747  24.428  0.00  0.00             0
ATOM    597    O   1     1      -9.992 -24.764  15.128  0.00  0.00             0
ATOM    598    H   1     1      -9.702 -24.026  15.716  0.00  0.00             0
ATOM    599    H   1     1       1.087 -25.050  14.457  0.00  0.00             0
ATOM    600    O   1     1      -9.753 -11.995  26.053  0.00  0.00             0
ATOM    601    H   1     1      -9.023 -11.937  25.331  0.00  0.00             0
ATOM    602    H   1     1       0.176 -12.891  25.985  0.00  0.00             0
ATOM    603    O   1     1       6.754 -49.832  20.022  0.00  0.00             0
ATOM    604    H   1     1      -4.068 -49.440  20.933  0.00  0.00             0
ATOM    605    H   1     1       6.120 -49.406  19.414  0.00  0.00             0
ATOM    606    O   1     1      20.432  16.673  36.129  0.00  0.00             0
ATOM    607    H   1     1      19.660  17.190  35.512  0.00  0.00             0
ATOM    608    H   1     1      30.815  17.295  36.882  0.00  0.00             0
ATOM    609    O   1     1      46.653   4.901  22.076  0.00  0.00             0
ATOM    610    H   1     1      35.920   4.089  22.490  0.00  0.00             0
ATOM    611    H   1     1      47.550   5.101  22.397  0.00  0.00             0
ATOM    612    O   1     1     -19.222  28.859  19.283  0.00  0.00             0
ATOM    613    H   1     1     -19.463  27.970  18.676  0.00  0.00             0
ATOM    614    H   1     1      -9.753  28.893  19.828  0.00  0.00             0
ATOM    615    O   1     1     -30.641  -4.299  13.946  0.00  0.00             0
ATOM    616    H   1     1     -30.822  -4.324  12.904  0.00  0.00             0
ATOM    617    H   1     1     -30.697  -5.336  14.055  0.00  0.00             0
ATOM    618    O   1     1      -4.128  -6.377  23.799  0.00  0.00             0
ATOM    619    H   1     1      -4.761  -5.689  23.697  0.00  0.00             0
ATOM    620    H   1     1      -3.349  -5.922  24.157  0.00  0.00             0
ATOM    621    O   1     1     -22.566  14.303  36.384  0.00  0.00             0
ATOM    622    H   1     1     -22.327  13.333  36.943  0.00  0.00             0
ATOM    623    H   1     1     -21.911  15.104  36.350  0.00  0.00             0
ATOM    624    O   1     1      60.505   9.584  22.516  0.00  0.00             0
ATOM    625    H   1     1      60.392   8.644  22.199  0.00  0.00             0
ATOM    626    H   1     1      59.802   9.703  23.090  0.00  0.00             0
ATOM    627    O   1     1     -21.290 -14.919  35.247  0.00  0.00             0
ATOM    628    H   1     1     -20.612 -14.461  34.725  0.00  0.00             0
ATOM    629    H   1     1     -20.877 -15.648  35.750  0.00  0.00             0
ATOM    630    O   1     1     -27.746 -16.627  19.901  0.00  0.00             0
ATOM    631    H   1     1     -27.923 -16.039  19.132  0.00  0.00             0
ATOM    632    H   1     1     -26.915 -16.542  20.491  0.00  0.00             0
ATOM    633    O   1     1     -37.377  -5.810  15.804  0.00  0.00             0
ATOM    634    H   1     1     -37.677  -4.888  15.518  0.00  0.00             0
ATOM    635    H   1     1     -36.393  -5.716  16.373  0.00  0.00             0
ATOM    636    O   1     1       7.192  28.793  35.579  0.00  0.00             0
ATOM    637    H   1     1       7.185  29.425  34.864  0.00  0.00             0
ATOM    638    H   1     1       8.060  28.941  36.105  0.00  0.00             0
ATOM    639    O   1     1     -14.018 -11.511  28.062  0.00  0.00             0
ATOM    640    H   1     1     -13.841 -12.063  27.302  0.00  0.00             0
ATOM    641    H   1     1     -15.030 -11.706  27.987  0.00  0.00             0
ATOM    642    O   1     1       9.340   7.067  20.679  0.00  0.00             0
ATOM    643    H   1     1      10.326   7.044  20.954  0.00  0.00             0
ATOM    644    H   1     1       9.111   6.728  19.822  0.00  0.00             0
ATOM    645    O   1     1      -5.722   7.404  22.293  0.00  0.00             0
ATOM    646    H   1     1      -5.298   6.520  22.211  0.00  0.00             0
ATOM    647    H   1     1      -5.192   7.917  21.764  0.00  0.00             0
ATOM    648    O   1     1       7.021   3.358  35.114  0.00  0.00             0
ATOM    649    H   1     1       6.544   3.821  35.959  0.00  0.00             0
ATOM    650    H   1     1       7.919   2.906  35.197  0.00  0.00             0
ATOM    651    O   1     1       4.086  16.916  33.710  0.00  0.00             0
ATOM    652    H   1     1       4.668  16.592  33.086  0.00  0.00             0
ATOM    653    H   1     1      13.506  -1.319  33.534  0.00  0.00             0
ATOM    654    O   1     1      14.249  25.119  31.337  0.00  0.00             0
ATOM    655    H   1     1      14.498  25.531  32.093  0.00  0.00             0
ATOM    656    H   1     1      23.742  24.686  31.567  0.00  0.00             0
ATOM    657    O   1     1      50.965 -14.619  20.411  0.00  0.00             0
ATOM    658    H   1     1      40.747 -15.479  20.074  0.00  0.00             0
ATOM    659    H   1     1      49.987 -14.362  20.352  0.00  0.00             0
ATOM    660    O   1     1      -2.911  55.840  27.060  0.00  0.00             0
ATOM    661    H   1     1      -2.626  56.576  27.721  0.00  0.00             0
ATOM    662    H   1     1       8.163  55.373  27.254  0.00  0.00             0
ATOM    663    O   1     1      27.383  16.002  33.482  0.00  0.00             0
ATOM    664    H   1     1      17.789  15.367  33.177  0.00  0.00             0
ATOM    665    H   1     1      27.921  16.842  33.718  0.00  0.00             0
ATOM    666    O   1     1      22.174  -5.379  17.167  0.00  0.00             0
ATOM    667    H   1     1      23.108  -5.571  16.807  0.00  0.00             0
ATOM    668    H   1     1      32.524  -5.671  18.156  0.00  0.00             0
ATOM    669    O   1     1      22.304  78.915  28.172  0.00  0.00             0
ATOM    670    H   1     1      22.009  78.304  27.332  0.00  0.00             0
ATOM    671    H   1     1      21.497  61.286  28.596  0.00  0.00             0
ATOM    672    O   1     1      28.947  47.037  17.814  0.00  0.00             0
ATOM    673    H   1     1      28.705  46.103  17.763  0.00  0.00             0
ATOM    674    H   1     1      29.409  47.031  18.584  0.00  0.00             0
ATOM    675    O   1     1      16.185 -21.639  18.527  0.00  0.00             0
ATOM    676    H   1     1      16.273 -22.045  17.805  0.00  0.00             0
ATOM    677    H   1     1      15.670 -20.879  18.295  0.00  0.00             0
ATOM    678    O   1     1      19.299  -0.700  30.080  0.00  0.00             0
ATOM    679    H   1     1      19.104   0.022  30.778  0.00  0.00             0
ATOM    680    H   1     1      18.589  -0.886  29.596  0.00  0.00             0
ATOM    681    O   1     1     -24.566 -10.222  14.971  0.00  0.00             0
ATOM    682    H   1     1     -23.916  -9.594  14.639  0.00  0.00             0
ATOM    683    H   1     1     -25.037 -10.725  14.215  0.00  0.00             0
ATOM    684    O   1     1     -26.453  -8.090  35.920  0.00  0.00             0
ATOM    685    H   1     1     -26.849  -7.365  36.201  0.00  0.00             0
ATOM    686    H   1     1     -25.524  -7.959  35.989  0.00  0.00             0
ATOM    687    O   1     1      71.423 -17.197  27.455  0.00  0.00             0
ATOM    688    H   1     1      71.936 -17.282  28.281  0.00  0.00             0
ATOM    689    H   1     1      71.873 -35.367  26.886  0.00  0.00             0
ATOM    690    O   1     1      52.320 -34.454  36.886  0.00  0.00             0
ATOM    691    H   1     1      53.254 -34.832  36.392  0.00  0.00             0
ATOM    692    H   1     1      52.670 -33.986  37.518  0.00  0.00             0
ATOM    693    O   1     1     -48.070   5.628  35.798  0.00  0.00             0
ATOM    694    H   1     1     -47.544   5.905  34.911  0.00  0.00             0
ATOM    695    H   1     1     -48.516   6.274  36.309  0.00  0.00             0
ATOM    696    O   1     1      45.404  11.344  32.173  0.00  0.00             0
ATOM    697    H   1     1      45.490  10.715  31.453  0.00  0.00             0
ATOM    698    H   1     1      44.511  11.198  32.438  0.00  0.00             0
ATOM    699    O   1     1      35.382  -9.769  33.693  0.00  0.00             0
ATOM    700    H   1     1      36.265 -10.008  34.068  0.00  0.00             0
ATOM    701    H   1     1      35.255  -9.081  34.433  0.00  0.00             0
ATOM    702    O   1     1      32.242 -15.319  16.007  0.00  0.00             0
ATOM    703    H   1     1      33.079 -15.603  16.166  0.00  0.00             0
ATOM    704    H   1     1      31.933 -14.705  16.593  0.00  0.00             0
ATOM    705   Al   1     1       4.546  18.363   8.544  0.00  0.00             0
ATOM    706   Al   1     1       1.979  14.001   8.303  0.00  0.00             0
ATOM    707   Al   1     1       1.923  20.002   8.475  0.00  0.00             0
ATOM    708   Al   1     1       4.513  15.406   8.474  0.00  0.00             0
ATOM    709   Si   1     1       0.206  19.855  11.170  0.00  0.00             0
ATOM    710   Si   1     1       2.810  15.301  11.184  0.00  0.00             0
ATOM    711   Si   1     1       2.747  21.341  11.249  0.00  0.00             0
ATOM    712   Si   1     1       5.373  16.823  11.300  0.00  0.00             0
ATOM    713    O   1     1       5.485  19.635   9.671  0.00  0.00             0
ATOM    714    O   1     1       2.886  15.154   9.567  0.00  0.00             0
ATOM    715    O   1     1       5.229  16.840   9.617  0.00  0.00             0
ATOM    716    O   1     1       2.618  21.396   9.611  0.00  0.00             0
ATOM    717    O   1     1       5.307  18.284  11.764  0.00  0.00             0
ATOM    718    O   1     1       2.731  22.898  11.713  0.00  0.00             0
ATOM    719    O   1     1       4.089  20.656  11.519  0.00  0.00             0
ATOM    720    O   1     1       1.523  16.185  11.450  0.00  0.00             0
ATOM    721    O   1     1       3.969  16.106  11.729  0.00  0.00             0
ATOM    722    O   1     1       1.592  20.481  11.697  0.00  0.00             0
ATOM    723    O   1     1       5.452  14.087   9.556  0.00  0.00             0
ATOM    724    O   1     1       2.854  18.537   9.669  0.00  0.00             0
ATOM    725    O   1     1       1.200  21.312   7.469  0.00  0.00             0
ATOM    726    O   1     1       3.851  16.928   7.488  0.00  0.00             0
ATOM    727    O   1     1       6.098  18.559   7.349  0.00  0.00             0
ATOM    728    O   1     1       3.585  14.151   7.340  0.00  0.00             0
ATOM    729    O   1     1       6.112  15.387   7.372  0.00  0.00             0
ATOM    730    O   1     1       3.603  19.808   7.443  0.00  0.00             0
ATOM    731    H   1     1       4.777  22.570  10.020  0.00  0.00             0
ATOM    732    H   1     1       2.640  18.014  10.454  0.00  0.00             0
ATOM    733    H   1     1       5.816  21.439   6.559  0.00  0.00             0
ATOM    734    H   1     1       3.898  17.417   6.595  0.00  0.00             0
ATOM    735    H   1     1       6.615  18.134   6.770  0.00  0.00             0
ATOM    736    H   1     1       3.866  23.028   6.376  0.00  0.00             0
ATOM    737    H   1     1       4.353  20.510   7.456  0.00  0.00             0
ATOM    738    H   1     1       6.306  16.298   7.274  0.00  0.00             0
ATOM    739   Al   1     1      10.641  12.954   1.295  0.00  0.00             0
ATOM    740   Al   1     1       7.994   8.385   1.293  0.00  0.00             0
ATOM    741   Al   1     1       8.422  14.766   1.076  0.00  0.00             0
ATOM    742   Al   1     1      10.541  10.013   1.239  0.00  0.00             0
ATOM    743   Si   1     1       6.327  14.411   4.016  0.00  0.00             0
ATOM    744   Si   1     1       8.967   9.865   4.031  0.00  0.00             0
ATOM    745   Si   1     1       8.833  16.007   3.898  0.00  0.00             0
ATOM    746   Si   1     1      11.493  11.500   4.061  0.00  0.00             0
ATOM    747    O   1     1      11.599  14.321   2.444  0.00  0.00             0
ATOM    748    O   1     1       9.095   9.884   2.475  0.00  0.00             0
ATOM    749    O   1     1      11.409  11.630   2.493  0.00  0.00             0
ATOM    750    O   1     1       8.783  16.071   2.279  0.00  0.00             0
ATOM    751    O   1     1      11.352  12.899   4.591  0.00  0.00             0
ATOM    752    O   1     1       8.973  17.425   4.524  0.00  0.00             0
ATOM    753    O   1     1      10.179  15.236   4.159  0.00  0.00             0
ATOM    754    O   1     1       7.667  10.724   4.366  0.00  0.00             0
ATOM    755    O   1     1      10.393  10.468   4.555  0.00  0.00             0
ATOM    756    O   1     1       7.648  15.217   4.448  0.00  0.00             0
ATOM    757    O   1     1      11.630   8.703   2.226  0.00  0.00             0
ATOM    758    O   1     1       9.041  13.275   2.161  0.00  0.00             0
ATOM    759    O   1     1       7.564  16.158  -0.026  0.00  0.00             0
ATOM    760    O   1     1       9.916  11.589   0.292  0.00  0.00             0
ATOM    761    O   1     1      12.380  13.021   0.086  0.00  0.00             0
ATOM    762    O   1     1       9.728   8.683   0.281  0.00  0.00             0
ATOM    763    O   1     1      12.211  10.091   0.159  0.00  0.00             0
ATOM    764    O   1     1       9.904  14.428  -0.093  0.00  0.00             0
ATOM    765    H   1     1      11.211  16.982   3.000  0.00  0.00             0
ATOM    766    H   1     1       8.513  12.480   2.266  0.00  0.00             0
ATOM    767    H   1     1      12.222  16.061  -0.503  0.00  0.00             0
ATOM    768    H   1     1       9.177  11.751  -0.266  0.00  0.00             0
ATOM    769    H   1     1      12.963  13.265  -0.676  0.00  0.00             0
ATOM    770    H   1     1       9.914  16.890  -0.283  0.00  0.00             0
ATOM    771    H   1     1      10.179  14.327  -1.121  0.00  0.00             0
ATOM    772    H   1     1      11.996  10.949  -0.341  0.00  0.00             0
ATOM    773   Al   1     1       4.621   9.490   8.574  0.00  0.00             0
ATOM    774   Al   1     1       2.026   5.125   8.440  0.00  0.00             0
ATOM    775   Al   1     1       1.892  10.936   8.462  0.00  0.00             0
ATOM    776   Al   1     1       4.589   6.546   8.461  0.00  0.00             0
ATOM    777   Si   1     1       0.198  10.801  11.254  0.00  0.00             0
ATOM    778   Si   1     1       2.828   6.478  11.153  0.00  0.00             0
ATOM    779   Si   1     1       2.587  12.360  11.179  0.00  0.00             0
ATOM    780   Si   1     1       5.365   7.943  11.136  0.00  0.00             0
ATOM    781    O   1     1       5.430  10.738   9.718  0.00  0.00             0
ATOM    782    O   1     1       3.007   6.350   9.565  0.00  0.00             0
ATOM    783    O   1     1       5.260   7.996   9.577  0.00  0.00             0
ATOM    784    O   1     1       2.487  12.429   9.551  0.00  0.00             0
ATOM    785    O   1     1       5.284   9.473  11.706  0.00  0.00             0
ATOM    786    O   1     1       2.527  13.849  11.639  0.00  0.00             0
ATOM    787    O   1     1       3.938  11.766  11.457  0.00  0.00             0
ATOM    788    O   1     1       1.529   7.271  11.490  0.00  0.00             0
ATOM    789    O   1     1       4.191   7.146  11.646  0.00  0.00             0
ATOM    790    O   1     1       1.375  11.641  11.777  0.00  0.00             0
ATOM    791    O   1     1       5.466   5.112   9.548  0.00  0.00             0
ATOM    792    O   1     1       2.837   9.639   9.574  0.00  0.00             0
ATOM    793    O   1     1       1.285  12.497   7.319  0.00  0.00             0
ATOM    794    O   1     1       3.804   7.847   7.376  0.00  0.00             0
ATOM    795    O   1     1       6.139   9.575   7.378  0.00  0.00             0
ATOM    796    O   1     1       3.536   5.026   7.230  0.00  0.00             0
ATOM    797    O   1     1       6.215   6.317   7.457  0.00  0.00             0
ATOM    798    O   1     1       3.650  10.912   7.454  0.00  0.00             0
ATOM    799    H   1     1       5.076  13.645  10.311  0.00  0.00             0
ATOM    800    H   1     1       2.499   8.974  10.163  0.00  0.00             0
ATOM    801    H   1     1       6.793  12.109   6.716  0.00  0.00             0
ATOM    802    H   1     1       2.832   8.006   7.107  0.00  0.00             0
ATOM    803    H   1     1       5.632   9.436   6.564  0.00  0.00             0
ATOM    804    H   1     1       4.000  13.792   6.520  0.00  0.00             0
ATOM    805    H   1     1       4.274  11.717   7.323  0.00  0.00             0
ATOM    806    H   1     1       6.567   7.161   7.115  0.00  0.00             0
ATOM    807   Al   1     1      10.686   4.053   1.045  0.00  0.00             0
ATOM    808   Al   1     1       7.964  -0.204   1.235  0.00  0.00             0
ATOM    809   Al   1     1       7.995   5.490   1.212  0.00  0.00             0
ATOM    810   Al   1     1      10.611   1.128   1.177  0.00  0.00             0
ATOM    811   Si   1     1       6.411   5.391   4.098  0.00  0.00             0
ATOM    812   Si   1     1       8.891   1.003   4.018  0.00  0.00             0
ATOM    813   Si   1     1       8.946   6.868   4.026  0.00  0.00             0
ATOM    814   Si   1     1      11.422   2.549   3.899  0.00  0.00             0
ATOM    815    O   1     1      11.687   5.296   2.356  0.00  0.00             0
ATOM    816    O   1     1       8.954   0.951   2.346  0.00  0.00             0
ATOM    817    O   1     1      11.170   2.519   2.309  0.00  0.00             0
ATOM    818    O   1     1       8.689   6.920   2.452  0.00  0.00             0
ATOM    819    O   1     1      11.496   3.998   4.466  0.00  0.00             0
ATOM    820    O   1     1       8.903   8.351   4.500  0.00  0.00             0
ATOM    821    O   1     1      10.367   6.271   4.185  0.00  0.00             0
ATOM    822    O   1     1       7.509   1.700   4.354  0.00  0.00             0
ATOM    823    O   1     1      10.055   1.907   4.393  0.00  0.00             0
ATOM    824    O   1     1       7.783   5.986   4.592  0.00  0.00             0
ATOM    825    O   1     1      11.440  -0.188   2.361  0.00  0.00             0
ATOM    826    O   1     1       8.931   4.015   2.086  0.00  0.00             0
ATOM    827    O   1     1       7.437   7.015   0.154  0.00  0.00             0
ATOM    828    O   1     1      10.085   2.652  -0.133  0.00  0.00             0
ATOM    829    O   1     1      12.338   4.212   0.090  0.00  0.00             0
ATOM    830    O   1     1       9.744  -0.238   0.128  0.00  0.00             0
ATOM    831    O   1     1      12.253   0.958   0.129  0.00  0.00             0
ATOM    832    O   1     1       9.812   5.485   0.099  0.00  0.00             0
ATOM    833    H   1     1      11.100   8.040   2.711  0.00  0.00             0
ATOM    834    H   1     1       8.656   3.195   2.610  0.00  0.00             0
ATOM    835    H   1     1      12.834   7.558  -0.670  0.00  0.00             0
ATOM    836    H   1     1       9.679   3.191  -0.815  0.00  0.00             0
ATOM    837    H   1     1      12.089   3.938  -0.747  0.00  0.00             0
ATOM    838    H   1     1      10.225   8.358  -0.464  0.00  0.00             0
ATOM    839    H   1     1      10.194   6.450   0.050  0.00  0.00             0
ATOM    840    H   1     1      12.229   1.775  -0.500  0.00  0.00             0
ATOM    841   Al   1     1      -0.657  18.307   8.368  0.00  0.00             0
ATOM    842   Al   1     1      -3.268  13.889   8.460  0.00  0.00             0
ATOM    843   Al   1     1      -3.208  19.881   8.416  0.00  0.00             0
ATOM    844   Al   1     1      -0.767  15.382   8.447  0.00  0.00             0
ATOM    845   Si   1     1      -4.916  19.826  11.272  0.00  0.00             0
ATOM    846   Si   1     1      -2.359  15.342  11.224  0.00  0.00             0
ATOM    847   Si   1     1      -2.345  21.293  11.089  0.00  0.00             0
ATOM    848   Si   1     1       0.168  16.908  11.176  0.00  0.00             0
ATOM    849    O   1     1       0.418  19.690   9.585  0.00  0.00             0
ATOM    850    O   1     1      -2.216  15.296   9.659  0.00  0.00             0
ATOM    851    O   1     1       0.009  16.961   9.475  0.00  0.00             0
ATOM    852    O   1     1      -2.562  21.418   9.556  0.00  0.00             0
ATOM    853    O   1     1       0.199  18.340  11.685  0.00  0.00             0
ATOM    854    O   1     1      -2.512  22.776  11.664  0.00  0.00             0
ATOM    855    O   1     1      -1.005  20.637  11.489  0.00  0.00             0
ATOM    856    O   1     1      -3.627  16.166  11.512  0.00  0.00             0
ATOM    857    O   1     1      -1.034  16.144  11.693  0.00  0.00             0
ATOM    858    O   1     1      -3.666  20.540  11.644  0.00  0.00             0
ATOM    859    O   1     1       0.284  14.153   9.384  0.00  0.00             0
ATOM    860    O   1     1      -2.361  18.539   9.563  0.00  0.00             0
ATOM    861    O   1     1       6.426  21.405   7.332  0.00  0.00             0
ATOM    862    O   1     1      -1.395  16.909   7.229  0.00  0.00             0
ATOM    863    O   1     1       0.971  18.627   7.396  0.00  0.00             0
ATOM    864    O   1     1      -1.651  14.125   7.352  0.00  0.00             0
ATOM    865    O   1     1       1.139  15.289   7.247  0.00  0.00             0
ATOM    866    O   1     1      -1.640  19.651   7.289  0.00  0.00             0
ATOM    867    H   1     1       0.089  21.970   9.395  0.00  0.00             0
ATOM    868    H   1     1      -2.742  17.650   9.740  0.00  0.00             0
ATOM    869    H   1     1       0.904  21.671   6.651  0.00  0.00             0
ATOM    870    H   1     1      -1.401  16.883   6.309  0.00  0.00             0
ATOM    871    H   1     1       1.424  17.855   7.172  0.00  0.00             0
ATOM    872    H   1     1      -0.893  22.250   7.253  0.00  0.00             0
ATOM    873    H   1     1      -1.396  20.279   6.583  0.00  0.00             0
ATOM    874    H   1     1       1.645  15.963   6.777  0.00  0.00             0
ATOM    875   Al   1     1       5.596  12.981   1.204  0.00  0.00             0
ATOM    876   Al   1     1       2.907   8.676   1.245  0.00  0.00             0
ATOM    877   Al   1     1       2.880  14.447   1.474  0.00  0.00             0
ATOM    878   Al   1     1       5.537   9.913   1.227  0.00  0.00             0
ATOM    879   Si   1     1       1.168  14.383   4.099  0.00  0.00             0
ATOM    880   Si   1     1       3.790   9.989   3.953  0.00  0.00             0
ATOM    881   Si   1     1       3.717  15.914   4.176  0.00  0.00             0
ATOM    882   Si   1     1       6.402  11.472   3.998  0.00  0.00             0
ATOM    883    O   1     1       6.367  14.355   2.400  0.00  0.00             0
ATOM    884    O   1     1       3.942   9.990   2.379  0.00  0.00             0
ATOM    885    O   1     1       6.204  11.448   2.408  0.00  0.00             0
ATOM    886    O   1     1       3.560  15.851   2.488  0.00  0.00             0
ATOM    887    O   1     1       6.195  12.859   4.514  0.00  0.00             0
ATOM    888    O   1     1       3.591  17.388   4.690  0.00  0.00             0
ATOM    889    O   1     1       5.037  15.118   4.489  0.00  0.00             0
ATOM    890    O   1     1       2.540  10.788   4.390  0.00  0.00             0
ATOM    891    O   1     1       5.088  10.599   4.473  0.00  0.00             0
ATOM    892    O   1     1       2.345  15.188   4.664  0.00  0.00             0
ATOM    893    O   1     1       6.450   8.641   2.408  0.00  0.00             0
ATOM    894    O   1     1       3.758  13.020   2.278  0.00  0.00             0
ATOM    895    O   1     1      12.612  15.866   0.272  0.00  0.00             0
ATOM    896    O   1     1       4.857  11.512   0.173  0.00  0.00             0
ATOM    897    O   1     1       7.298  13.419   0.056  0.00  0.00             0
ATOM    898    O   1     1       4.480   8.735   0.162  0.00  0.00             0
ATOM    899    O   1     1       7.144   9.770   0.229  0.00  0.00             0
ATOM    900    O   1     1       4.550  14.456   0.212  0.00  0.00             0
ATOM    901    H   1     1       5.831  16.688   2.214  0.00  0.00             0
ATOM    902    H   1     1       3.229  12.177   2.286  0.00  0.00             0
ATOM    903    H   1     1       6.882  16.405  -0.629  0.00  0.00             0
ATOM    904    H   1     1       4.106  11.257  -0.417  0.00  0.00             0
ATOM    905    H   1     1       6.951  13.810  -0.771  0.00  0.00             0
ATOM    906    H   1     1       4.596  17.524  -0.739  0.00  0.00             0
ATOM    907    H   1     1       4.737  15.336   0.183  0.00  0.00             0
ATOM    908    H   1     1       7.487  10.530  -0.072  0.00  0.00             0
ATOM    909   Al   1     1      -0.694   9.476   8.526  0.00  0.00             0
ATOM    910   Al   1     1      -3.199   4.979   8.396  0.00  0.00             0
ATOM    911   Al   1     1      -3.299  11.064   8.518  0.00  0.00             0
ATOM    912   Al   1     1      -0.688   6.637   8.545  0.00  0.00             0
ATOM    913   Si   1     1      -5.025  10.941  11.277  0.00  0.00             0
ATOM    914   Si   1     1      -2.402   6.400  11.249  0.00  0.00             0
ATOM    915   Si   1     1      -2.449  12.385  11.245  0.00  0.00             0
ATOM    916   Si   1     1       0.127   7.873  11.255  0.00  0.00             0
ATOM    917    O   1     1       0.345  10.719   9.675  0.00  0.00             0
ATOM    918    O   1     1      -2.304   6.314   9.564  0.00  0.00             0
ATOM    919    O   1     1      -0.073   8.001   9.616  0.00  0.00             0
ATOM    920    O   1     1      -2.679  12.489   9.617  0.00  0.00             0
ATOM    921    O   1     1       0.155   9.324  11.766  0.00  0.00             0
ATOM    922    O   1     1      -2.460  13.876  11.711  0.00  0.00             0
ATOM    923    O   1     1      -1.146  11.613  11.569  0.00  0.00             0
ATOM    924    O   1     1      -3.542   7.287  11.511  0.00  0.00             0
ATOM    925    O   1     1      -1.087   7.053  11.723  0.00  0.00             0
ATOM    926    O   1     1      -3.720  11.747  11.752  0.00  0.00             0
ATOM    927    O   1     1       0.360   5.152   9.555  0.00  0.00             0
ATOM    928    O   1     1      -2.384   9.698   9.441  0.00  0.00             0
ATOM    929    O   1     1       6.416  12.381   7.364  0.00  0.00             0
ATOM    930    O   1     1      -1.282   8.087   7.380  0.00  0.00             0
ATOM    931    O   1     1       0.923   9.595   7.345  0.00  0.00             0
ATOM    932    O   1     1      -1.472   5.115   7.340  0.00  0.00             0
ATOM    933    O   1     1       1.067   6.487   7.529  0.00  0.00             0
ATOM    934    O   1     1      -1.491  10.951   7.350  0.00  0.00             0
ATOM    935    H   1     1       0.074  13.508   9.970  0.00  0.00             0
ATOM    936    H   1     1      -2.894   8.913   9.799  0.00  0.00             0
ATOM    937    H   1     1       1.169  12.718   6.313  0.00  0.00             0
ATOM    938    H   1     1      -1.863   8.249   6.757  0.00  0.00             0
ATOM    939    H   1     1       0.908   9.627   6.364  0.00  0.00             0
ATOM    940    H   1     1      -1.510  13.459   6.632  0.00  0.00             0
ATOM    941    H   1     1      -0.728  11.600   7.392  0.00  0.00             0
ATOM    942    H   1     1       1.263   7.320   6.906  0.00  0.00             0
ATOM    943   Al   1     1       5.365   4.005   1.349  0.00  0.00             0
ATOM    944   Al   1     1       2.759  -0.471   1.421  0.00  0.00             0
ATOM    945   Al   1     1       2.797   5.731   1.158  0.00  0.00             0
ATOM    946   Al   1     1       5.309   1.169   1.151  0.00  0.00             0
ATOM    947   Si   1     1       1.343   5.439   4.016  0.00  0.00             0
ATOM    948   Si   1     1       3.684   0.936   4.030  0.00  0.00             0
ATOM    949   Si   1     1       3.832   6.981   3.827  0.00  0.00             0
ATOM    950   Si   1     1       6.171   2.410   4.045  0.00  0.00             0
ATOM    951    O   1     1       6.563   5.202   2.434  0.00  0.00             0
ATOM    952    O   1     1       3.784   0.724   2.450  0.00  0.00             0
ATOM    953    O   1     1       6.033   2.534   2.417  0.00  0.00             0
ATOM    954    O   1     1       3.606   7.066   2.326  0.00  0.00             0
ATOM    955    O   1     1       6.240   3.937   4.611  0.00  0.00             0
ATOM    956    O   1     1       3.739   8.497   4.301  0.00  0.00             0
ATOM    957    O   1     1       5.170   6.346   4.284  0.00  0.00             0
ATOM    958    O   1     1       2.317   1.704   4.198  0.00  0.00             0
ATOM    959    O   1     1       4.944   1.611   4.491  0.00  0.00             0
ATOM    960    O   1     1       2.599   6.178   4.418  0.00  0.00             0
ATOM    961    O   1     1       6.341  -0.310   2.314  0.00  0.00             0
ATOM    962    O   1     1       3.988   4.215   2.582  0.00  0.00             0
ATOM    963    O   1     1      12.544   7.087   0.028  0.00  0.00             0
ATOM    964    O   1     1       4.568   2.695   0.207  0.00  0.00             0
ATOM    965    O   1     1       7.027   4.147   0.097  0.00  0.00             0
ATOM    966    O   1     1       4.526  -0.205   0.195  0.00  0.00             0
ATOM    967    O   1     1       6.872   1.160   0.169  0.00  0.00             0
ATOM    968    O   1     1       4.534   5.509   0.394  0.00  0.00             0
ATOM    969    H   1     1       6.153   8.259   3.384  0.00  0.00             0
ATOM    970    H   1     1       3.428   3.438   2.792  0.00  0.00             0
ATOM    971    H   1     1       7.305   6.984  -0.712  0.00  0.00             0
ATOM    972    H   1     1       3.928   3.270  -0.326  0.00  0.00             0
ATOM    973    H   1     1       7.553   3.288   0.306  0.00  0.00             0
ATOM    974    H   1     1       4.665   8.058  -0.570  0.00  0.00             0
ATOM    975    H   1     1       5.349   5.685  -0.127  0.00  0.00             0
ATOM    976    H   1     1       6.845   1.488  -0.691  0.00  0.00             0
END
