# Supplementary material for: Competing Nuclear Quantum Effects and Hydrogen-Bond Jumps in Hydrated Kaolinite
Source: J Phys Chem Lett. 2023 Feb 6;14(6):1542–7. doi: 10.1021/acs.jpclett.2c03896 (PMC9940297; doi:10.1021/acs.jpclett.2c03896)
Supplement: Supplementary file 1 — jz2c03896_si_001.zip [file jz2c03896_si_001.zip › Clay_NQEs_HBond_Jumps_SI/silica-surface/QM/prod-4/init.16.pdb]

TITLE     Step:     2000000  Bead:      16 positions{angstrom}  cell{angstrom}
CRYST1   10.307   17.884   76.812  91.93 105.05  89.80 P 1           1
ATOM      1   Al   1     1     -19.107  -0.674  42.753  0.00  0.00             0
ATOM      2   Al   1     1     -16.531   3.908  42.765  0.00  0.00             0
ATOM      3   Al   1     1     -16.645  -2.225  42.836  0.00  0.00             0
ATOM      4   Al   1     1     -19.111   2.264  42.928  0.00  0.00             0
ATOM      5   Si   1     1     -14.725  -1.932  39.957  0.00  0.00             0
ATOM      6   Si   1     1     -17.361   2.636  39.979  0.00  0.00             0
ATOM      7   Si   1     1     -17.298  -3.490  39.974  0.00  0.00             0
ATOM      8   Si   1     1     -19.880   1.085  40.064  0.00  0.00             0
ATOM      9    O   1     1     -20.049  -1.777  41.650  0.00  0.00             0
ATOM     10    O   1     1     -17.411   2.673  41.691  0.00  0.00             0
ATOM     11    O   1     1     -19.721   1.074  41.632  0.00  0.00             0
ATOM     12    O   1     1     -17.279  -3.678  41.468  0.00  0.00             0
ATOM     13    O   1     1     -19.661  -0.434  39.648  0.00  0.00             0
ATOM     14    O   1     1     -17.255  -4.982  39.442  0.00  0.00             0
ATOM     15    O   1     1     -18.661  -2.800  39.711  0.00  0.00             0
ATOM     16    O   1     1     -16.149   1.772  39.638  0.00  0.00             0
ATOM     17    O   1     1     -18.726   1.956  39.480  0.00  0.00             0
ATOM     18    O   1     1     -16.136  -2.625  39.372  0.00  0.00             0
ATOM     19    O   1     1     -20.159   3.902  41.670  0.00  0.00             0
ATOM     20    O   1     1     -17.535  -0.874  41.614  0.00  0.00             0
ATOM     21    O   1     1     -16.073  -3.767  43.816  0.00  0.00             0
ATOM     22    O   1     1     -18.295   0.829  43.834  0.00  0.00             0
ATOM     23    O   1     1     -20.780  -0.582  43.816  0.00  0.00             0
ATOM     24    O   1     1     -18.281   3.804  43.881  0.00  0.00             0
ATOM     25    O   1     1     -20.762   2.346  43.926  0.00  0.00             0
ATOM     26    O   1     1     -18.324  -2.095  43.816  0.00  0.00             0
ATOM     27    H   1     1     -19.633  -4.286  41.490  0.00  0.00             0
ATOM     28    H   1     1     -17.518  -0.866  40.576  0.00  0.00             0
ATOM     29    H   1     1     -20.115  -3.244  44.104  0.00  0.00             0
ATOM     30    H   1     1     -17.536   0.623  43.555  0.00  0.00             0
ATOM     31    H   1     1     -20.836  -0.296  44.684  0.00  0.00             0
ATOM     32    H   1     1     -18.720  -5.002  44.769  0.00  0.00             0
ATOM     33    H   1     1     -18.206  -2.755  44.516  0.00  0.00             0
ATOM     34    H   1     1     -21.100   1.398  43.686  0.00  0.00             0
ATOM     35   Al   1     1     -17.007   6.045  50.066  0.00  0.00             0
ATOM     36   Al   1     1     -14.358  10.473  49.952  0.00  0.00             0
ATOM     37   Al   1     1     -14.406   4.539  50.162  0.00  0.00             0
ATOM     38   Al   1     1     -17.039   9.094  50.231  0.00  0.00             0
ATOM     39   Si   1     1     -12.593   4.777  47.306  0.00  0.00             0
ATOM     40   Si   1     1     -15.027   9.202  47.196  0.00  0.00             0
ATOM     41   Si   1     1     -15.132   3.297  47.298  0.00  0.00             0
ATOM     42   Si   1     1     -17.537   7.772  47.235  0.00  0.00             0
ATOM     43    O   1     1     -17.877   4.749  48.940  0.00  0.00             0
ATOM     44    O   1     1     -15.156   9.211  48.821  0.00  0.00             0
ATOM     45    O   1     1     -17.415   7.597  48.849  0.00  0.00             0
ATOM     46    O   1     1     -14.919   3.074  48.975  0.00  0.00             0
ATOM     47    O   1     1     -17.665   6.132  46.903  0.00  0.00             0
ATOM     48    O   1     1     -15.088   1.865  46.729  0.00  0.00             0
ATOM     49    O   1     1     -16.515   3.910  47.025  0.00  0.00             0
ATOM     50    O   1     1     -13.740   8.419  46.909  0.00  0.00             0
ATOM     51    O   1     1     -16.223   8.311  46.703  0.00  0.00             0
ATOM     52    O   1     1     -13.911   4.048  46.834  0.00  0.00             0
ATOM     53    O   1     1     -17.642  10.555  49.014  0.00  0.00             0
ATOM     54    O   1     1     -15.296   5.821  49.122  0.00  0.00             0
ATOM     55    O   1     1     -13.751   3.178  51.258  0.00  0.00             0
ATOM     56    O   1     1     -16.220   7.702  51.147  0.00  0.00             0
ATOM     57    O   1     1     -18.652   6.018  51.052  0.00  0.00             0
ATOM     58    O   1     1     -15.981  10.410  51.129  0.00  0.00             0
ATOM     59    O   1     1     -18.723   9.243  51.113  0.00  0.00             0
ATOM     60    O   1     1     -16.092   4.732  51.333  0.00  0.00             0
ATOM     61    H   1     1     -17.491   2.321  48.623  0.00  0.00             0
ATOM     62    H   1     1     -14.977   6.667  49.224  0.00  0.00             0
ATOM     63    H   1     1     -18.862   2.688  52.086  0.00  0.00             0
ATOM     64    H   1     1     -16.160   7.501  52.014  0.00  0.00             0
ATOM     65    H   1     1     -19.397   6.794  51.074  0.00  0.00             0
ATOM     66    H   1     1     -16.402   2.095  51.423  0.00  0.00             0
ATOM     67    H   1     1     -16.657   4.472  52.100  0.00  0.00             0
ATOM     68    H   1     1     -19.530   8.783  51.402  0.00  0.00             0
ATOM     69   Al   1     1     -19.143   8.449  42.890  0.00  0.00             0
ATOM     70   Al   1     1     -16.591  12.755  42.763  0.00  0.00             0
ATOM     71   Al   1     1     -16.589   6.914  42.924  0.00  0.00             0
ATOM     72   Al   1     1     -19.156  11.366  42.670  0.00  0.00             0
ATOM     73   Si   1     1     -14.833   7.031  39.960  0.00  0.00             0
ATOM     74   Si   1     1     -17.371  11.487  39.969  0.00  0.00             0
ATOM     75   Si   1     1     -17.351   5.559  40.139  0.00  0.00             0
ATOM     76   Si   1     1     -19.933   9.887  40.046  0.00  0.00             0
ATOM     77    O   1     1     -20.079   7.117  41.800  0.00  0.00             0
ATOM     78    O   1     1     -17.478  11.475  41.591  0.00  0.00             0
ATOM     79    O   1     1     -19.777   9.866  41.630  0.00  0.00             0
ATOM     80    O   1     1     -17.183   5.475  41.768  0.00  0.00             0
ATOM     81    O   1     1     -19.951   8.332  39.556  0.00  0.00             0
ATOM     82    O   1     1     -17.270   4.039  39.617  0.00  0.00             0
ATOM     83    O   1     1     -18.777   6.102  39.760  0.00  0.00             0
ATOM     84    O   1     1     -16.086  10.649  39.600  0.00  0.00             0
ATOM     85    O   1     1     -18.666  10.758  39.586  0.00  0.00             0
ATOM     86    O   1     1     -16.220   6.364  39.610  0.00  0.00             0
ATOM     87    O   1     1     -20.103  12.766  41.761  0.00  0.00             0
ATOM     88    O   1     1     -17.557   8.207  41.855  0.00  0.00             0
ATOM     89    O   1     1     -15.806   5.436  43.931  0.00  0.00             0
ATOM     90    O   1     1     -18.551   9.890  44.010  0.00  0.00             0
ATOM     91    O   1     1     -20.739   8.308  43.980  0.00  0.00             0
ATOM     92    O   1     1     -18.196  12.627  43.814  0.00  0.00             0
ATOM     93    O   1     1     -20.713  11.597  43.928  0.00  0.00             0
ATOM     94    O   1     1     -18.149   7.039  44.004  0.00  0.00             0
ATOM     95    H   1     1     -19.386   4.510  42.002  0.00  0.00             0
ATOM     96    H   1     1     -17.257   8.900  41.280  0.00  0.00             0
ATOM     97    H   1     1     -20.490   5.033  44.684  0.00  0.00             0
ATOM     98    H   1     1     -17.899  10.431  44.515  0.00  0.00             0
ATOM     99    H   1     1     -21.160   8.416  44.902  0.00  0.00             0
ATOM    100    H   1     1     -18.959   3.750  44.574  0.00  0.00             0
ATOM    101    H   1     1     -18.869   6.405  44.548  0.00  0.00             0
ATOM    102    H   1     1     -20.799  10.986  44.689  0.00  0.00             0
ATOM    103   Al   1     1     -16.927  14.901  50.074  0.00  0.00             0
ATOM    104   Al   1     1     -14.222  19.645  49.931  0.00  0.00             0
ATOM    105   Al   1     1     -14.401  13.509  49.990  0.00  0.00             0
ATOM    106   Al   1     1     -16.794  17.962  49.964  0.00  0.00             0
ATOM    107   Si   1     1     -12.562  13.689  47.261  0.00  0.00             0
ATOM    108   Si   1     1     -14.962  18.267  47.175  0.00  0.00             0
ATOM    109   Si   1     1     -15.092  12.180  47.143  0.00  0.00             0
ATOM    110   Si   1     1     -17.468  16.712  47.223  0.00  0.00             0
ATOM    111    O   1     1     -17.844  13.727  48.657  0.00  0.00             0
ATOM    112    O   1     1     -15.109  18.243  48.795  0.00  0.00             0
ATOM    113    O   1     1     -17.192  16.622  48.820  0.00  0.00             0
ATOM    114    O   1     1     -14.952  12.050  48.698  0.00  0.00             0
ATOM    115    O   1     1     -17.598  15.280  46.664  0.00  0.00             0
ATOM    116    O   1     1     -15.056  10.675  46.727  0.00  0.00             0
ATOM    117    O   1     1     -16.377  12.937  46.747  0.00  0.00             0
ATOM    118    O   1     1     -13.729  17.414  46.878  0.00  0.00             0
ATOM    119    O   1     1     -16.266  17.537  46.684  0.00  0.00             0
ATOM    120    O   1     1     -13.834  13.070  46.655  0.00  0.00             0
ATOM    121    O   1     1     -17.824  19.440  48.836  0.00  0.00             0
ATOM    122    O   1     1     -15.177  14.858  48.860  0.00  0.00             0
ATOM    123    O   1     1     -13.552  11.975  50.972  0.00  0.00             0
ATOM    124    O   1     1     -16.263  16.382  51.198  0.00  0.00             0
ATOM    125    O   1     1     -18.597  15.026  50.980  0.00  0.00             0
ATOM    126    O   1     1     -15.859  19.303  50.915  0.00  0.00             0
ATOM    127    O   1     1     -18.490  18.102  51.055  0.00  0.00             0
ATOM    128    O   1     1     -16.045  13.523  50.987  0.00  0.00             0
ATOM    129    H   1     1     -16.937  11.127  48.713  0.00  0.00             0
ATOM    130    H   1     1     -14.832  15.739  48.937  0.00  0.00             0
ATOM    131    H   1     1     -18.742  12.115  51.899  0.00  0.00             0
ATOM    132    H   1     1     -16.496  16.507  52.258  0.00  0.00             0
ATOM    133    H   1     1     -19.383  15.056  51.524  0.00  0.00             0
ATOM    134    H   1     1     -15.833  10.490  52.163  0.00  0.00             0
ATOM    135    H   1     1     -16.686  13.021  51.255  0.00  0.00             0
ATOM    136    H   1     1     -19.225  17.385  51.258  0.00  0.00             0
ATOM    137   Al   1     1     -14.129  -0.725  42.802  0.00  0.00             0
ATOM    138   Al   1     1     -11.629   3.860  42.812  0.00  0.00             0
ATOM    139   Al   1     1     -11.482  -1.975  42.701  0.00  0.00             0
ATOM    140   Al   1     1     -14.178   2.467  42.850  0.00  0.00             0
ATOM    141   Si   1     1      -9.620  -1.906  40.060  0.00  0.00             0
ATOM    142   Si   1     1     -12.171   2.441  40.072  0.00  0.00             0
ATOM    143   Si   1     1     -12.110  -3.442  39.905  0.00  0.00             0
ATOM    144   Si   1     1     -14.816   1.050  39.942  0.00  0.00             0
ATOM    145    O   1     1     -15.017  -1.962  41.579  0.00  0.00             0
ATOM    146    O   1     1     -12.414   2.474  41.688  0.00  0.00             0
ATOM    147    O   1     1     -14.725   1.002  41.647  0.00  0.00             0
ATOM    148    O   1     1     -11.983  -3.414  41.489  0.00  0.00             0
ATOM    149    O   1     1     -14.758  -0.444  39.617  0.00  0.00             0
ATOM    150    O   1     1     -12.147  -4.927  39.398  0.00  0.00             0
ATOM    151    O   1     1     -13.429  -2.798  39.694  0.00  0.00             0
ATOM    152    O   1     1     -10.939   1.605  39.736  0.00  0.00             0
ATOM    153    O   1     1     -13.541   1.817  39.544  0.00  0.00             0
ATOM    154    O   1     1     -10.912  -2.458  39.426  0.00  0.00             0
ATOM    155    O   1     1     -14.848   3.783  41.712  0.00  0.00             0
ATOM    156    O   1     1     -12.466  -0.602  41.848  0.00  0.00             0
ATOM    157    O   1     1     -20.995  -3.505  43.837  0.00  0.00             0
ATOM    158    O   1     1     -13.560   0.892  43.918  0.00  0.00             0
ATOM    159    O   1     1     -15.750  -0.940  43.896  0.00  0.00             0
ATOM    160    O   1     1     -13.268   3.731  43.908  0.00  0.00             0
ATOM    161    O   1     1     -15.849   2.518  43.810  0.00  0.00             0
ATOM    162    O   1     1     -13.028  -2.071  43.804  0.00  0.00             0
ATOM    163    H   1     1     -14.392  -4.144  41.633  0.00  0.00             0
ATOM    164    H   1     1     -12.183   0.159  41.328  0.00  0.00             0
ATOM    165    H   1     1     -15.767  -3.687  44.929  0.00  0.00             0
ATOM    166    H   1     1     -12.762   0.821  44.517  0.00  0.00             0
ATOM    167    H   1     1     -15.978  -0.687  44.714  0.00  0.00             0
ATOM    168    H   1     1     -12.946  -4.970  44.933  0.00  0.00             0
ATOM    169    H   1     1     -13.479  -2.836  44.345  0.00  0.00             0
ATOM    170    H   1     1     -16.043   2.035  44.592  0.00  0.00             0
ATOM    171   Al   1     1     -11.795   6.078  50.065  0.00  0.00             0
ATOM    172   Al   1     1      -9.268  10.678  49.853  0.00  0.00             0
ATOM    173   Al   1     1      -9.124   4.652  50.011  0.00  0.00             0
ATOM    174   Al   1     1     -11.767   9.123  50.033  0.00  0.00             0
ATOM    175   Si   1     1      -7.419   4.702  47.359  0.00  0.00             0
ATOM    176   Si   1     1      -9.906   9.243  47.112  0.00  0.00             0
ATOM    177   Si   1     1     -10.028   3.200  47.314  0.00  0.00             0
ATOM    178   Si   1     1     -12.382   7.633  47.174  0.00  0.00             0
ATOM    179    O   1     1     -12.787   4.970  48.995  0.00  0.00             0
ATOM    180    O   1     1     -10.062   9.389  48.817  0.00  0.00             0
ATOM    181    O   1     1     -12.163   7.650  48.821  0.00  0.00             0
ATOM    182    O   1     1      -9.829   3.133  48.978  0.00  0.00             0
ATOM    183    O   1     1     -12.369   6.136  46.868  0.00  0.00             0
ATOM    184    O   1     1      -9.940   1.731  46.788  0.00  0.00             0
ATOM    185    O   1     1     -11.343   3.892  46.985  0.00  0.00             0
ATOM    186    O   1     1      -8.614   8.451  46.951  0.00  0.00             0
ATOM    187    O   1     1     -11.249   8.478  46.647  0.00  0.00             0
ATOM    188    O   1     1      -8.726   3.928  46.868  0.00  0.00             0
ATOM    189    O   1     1     -12.708  10.413  48.890  0.00  0.00             0
ATOM    190    O   1     1     -10.042   5.868  48.950  0.00  0.00             0
ATOM    191    O   1     1     -18.702   3.054  51.196  0.00  0.00             0
ATOM    192    O   1     1     -10.828   7.737  51.048  0.00  0.00             0
ATOM    193    O   1     1     -13.438   5.818  51.380  0.00  0.00             0
ATOM    194    O   1     1     -10.855  10.690  51.028  0.00  0.00             0
ATOM    195    O   1     1     -13.310   9.188  51.004  0.00  0.00             0
ATOM    196    O   1     1     -10.880   4.715  50.987  0.00  0.00             0
ATOM    197    H   1     1     -11.888   2.242  49.268  0.00  0.00             0
ATOM    198    H   1     1      -9.972   6.517  48.314  0.00  0.00             0
ATOM    199    H   1     1     -13.833   3.628  52.055  0.00  0.00             0
ATOM    200    H   1     1     -11.186   7.547  52.009  0.00  0.00             0
ATOM    201    H   1     1     -14.028   6.509  51.961  0.00  0.00             0
ATOM    202    H   1     1     -11.433   1.778  51.829  0.00  0.00             0
ATOM    203    H   1     1     -11.242   3.671  50.970  0.00  0.00             0
ATOM    204    H   1     1     -13.989   8.625  51.247  0.00  0.00             0
ATOM    205   Al   1     1     -13.997   8.413  42.712  0.00  0.00             0
ATOM    206   Al   1     1     -11.450  12.916  42.693  0.00  0.00             0
ATOM    207   Al   1     1     -11.474   6.966  42.869  0.00  0.00             0
ATOM    208   Al   1     1     -13.872  11.314  42.875  0.00  0.00             0
ATOM    209   Si   1     1      -9.698   6.984  40.171  0.00  0.00             0
ATOM    210   Si   1     1     -12.191  11.504  39.970  0.00  0.00             0
ATOM    211   Si   1     1     -12.305   5.335  40.075  0.00  0.00             0
ATOM    212   Si   1     1     -14.738  10.028  39.941  0.00  0.00             0
ATOM    213    O   1     1     -15.011   7.158  41.576  0.00  0.00             0
ATOM    214    O   1     1     -12.387  11.707  41.551  0.00  0.00             0
ATOM    215    O   1     1     -14.462  10.026  41.604  0.00  0.00             0
ATOM    216    O   1     1     -12.260   5.228  41.729  0.00  0.00             0
ATOM    217    O   1     1     -14.645   8.401  39.428  0.00  0.00             0
ATOM    218    O   1     1     -12.065   3.867  39.577  0.00  0.00             0
ATOM    219    O   1     1     -13.668   5.981  39.739  0.00  0.00             0
ATOM    220    O   1     1     -10.994  10.587  39.827  0.00  0.00             0
ATOM    221    O   1     1     -13.509  10.836  39.355  0.00  0.00             0
ATOM    222    O   1     1     -11.052   6.251  39.749  0.00  0.00             0
ATOM    223    O   1     1     -14.777  12.811  41.737  0.00  0.00             0
ATOM    224    O   1     1     -12.237   8.279  41.853  0.00  0.00             0
ATOM    225    O   1     1     -21.132   5.370  43.891  0.00  0.00             0
ATOM    226    O   1     1     -13.196   9.813  43.787  0.00  0.00             0
ATOM    227    O   1     1     -15.464   8.301  43.859  0.00  0.00             0
ATOM    228    O   1     1     -12.993  12.702  43.860  0.00  0.00             0
ATOM    229    O   1     1     -15.596  11.387  43.750  0.00  0.00             0
ATOM    230    O   1     1     -13.092   7.058  43.845  0.00  0.00             0
ATOM    231    H   1     1     -14.279   4.576  41.324  0.00  0.00             0
ATOM    232    H   1     1     -11.739   9.305  41.657  0.00  0.00             0
ATOM    233    H   1     1     -15.721   4.998  44.744  0.00  0.00             0
ATOM    234    H   1     1     -12.463   9.500  44.322  0.00  0.00             0
ATOM    235    H   1     1     -15.569   8.166  44.745  0.00  0.00             0
ATOM    236    H   1     1     -13.726   3.954  44.766  0.00  0.00             0
ATOM    237    H   1     1     -13.843   6.382  43.981  0.00  0.00             0
ATOM    238    H   1     1     -16.076  10.449  43.893  0.00  0.00             0
ATOM    239   Al   1     1     -11.731  15.039  50.049  0.00  0.00             0
ATOM    240   Al   1     1      -9.130  19.575  50.069  0.00  0.00             0
ATOM    241   Al   1     1      -9.151  13.640  49.796  0.00  0.00             0
ATOM    242   Al   1     1     -11.796  17.868  50.131  0.00  0.00             0
ATOM    243   Si   1     1      -7.440  13.740  47.024  0.00  0.00             0
ATOM    244   Si   1     1      -9.890  18.168  47.411  0.00  0.00             0
ATOM    245   Si   1     1      -9.880  12.206  46.966  0.00  0.00             0
ATOM    246   Si   1     1     -12.372  16.629  47.278  0.00  0.00             0
ATOM    247    O   1     1     -12.595  13.651  48.831  0.00  0.00             0
ATOM    248    O   1     1     -10.147  18.266  48.998  0.00  0.00             0
ATOM    249    O   1     1     -12.238  16.598  48.844  0.00  0.00             0
ATOM    250    O   1     1      -9.691  12.133  48.616  0.00  0.00             0
ATOM    251    O   1     1     -12.461  15.185  46.810  0.00  0.00             0
ATOM    252    O   1     1     -10.018  10.712  46.465  0.00  0.00             0
ATOM    253    O   1     1     -11.349  12.771  46.818  0.00  0.00             0
ATOM    254    O   1     1      -8.536  17.351  47.199  0.00  0.00             0
ATOM    255    O   1     1     -11.115  17.354  46.828  0.00  0.00             0
ATOM    256    O   1     1      -8.745  13.040  46.461  0.00  0.00             0
ATOM    257    O   1     1     -12.525  19.464  49.173  0.00  0.00             0
ATOM    258    O   1     1     -10.124  15.056  48.730  0.00  0.00             0
ATOM    259    O   1     1     -18.842  12.102  50.911  0.00  0.00             0
ATOM    260    O   1     1     -11.042  16.525  51.222  0.00  0.00             0
ATOM    261    O   1     1     -13.371  14.778  51.070  0.00  0.00             0
ATOM    262    O   1     1     -10.804  19.462  51.270  0.00  0.00             0
ATOM    263    O   1     1     -13.381  18.031  51.056  0.00  0.00             0
ATOM    264    O   1     1     -10.767  13.647  50.919  0.00  0.00             0
ATOM    265    H   1     1     -12.274  10.926  48.155  0.00  0.00             0
ATOM    266    H   1     1      -9.985  15.525  47.755  0.00  0.00             0
ATOM    267    H   1     1     -13.032  12.448  51.650  0.00  0.00             0
ATOM    268    H   1     1     -11.082  16.451  52.143  0.00  0.00             0
ATOM    269    H   1     1     -13.961  15.454  51.576  0.00  0.00             0
ATOM    270    H   1     1     -11.551  11.291  51.319  0.00  0.00             0
ATOM    271    H   1     1     -11.447  13.022  51.420  0.00  0.00             0
ATOM    272    H   1     1     -14.102  17.804  51.414  0.00  0.00             0
ATOM    273    O   1     1     -21.455   7.294  36.784  0.00  0.00             0
ATOM    274    H   1     1     -20.515   7.419  36.761  0.00  0.00             0
ATOM    275    H   1     1     -11.393   6.956  37.725  0.00  0.00             0
ATOM    276    O   1     1       3.838 -23.377  36.639  0.00  0.00             0
ATOM    277    H   1     1       4.476 -22.698  36.188  0.00  0.00             0
ATOM    278    H   1     1      14.235 -23.264  37.537  0.00  0.00             0
ATOM    279    O   1     1      27.799  27.919  30.746  0.00  0.00             0
ATOM    280    H   1     1      17.420  28.863  30.357  0.00  0.00             0
ATOM    281    H   1     1      28.208  27.355  30.009  0.00  0.00             0
ATOM    282    O   1     1       9.287  24.209  30.969  0.00  0.00             0
ATOM    283    H   1     1       9.090  23.112  31.002  0.00  0.00             0
ATOM    284    H   1     1      19.719  24.630  30.256  0.00  0.00             0
ATOM    285    O   1     1     -39.611  -6.676  33.068  0.00  0.00             0
ATOM    286    H   1     1     -40.451  -6.229  32.838  0.00  0.00             0
ATOM    287    H   1     1     -28.952  -6.155  33.719  0.00  0.00             0
ATOM    288    O   1     1      18.746 -13.788  29.355  0.00  0.00             0
ATOM    289    H   1     1      18.435 -14.067  30.238  0.00  0.00             0
ATOM    290    H   1     1      28.165 -13.250  28.988  0.00  0.00             0
ATOM    291    O   1     1       1.750  50.416  20.646  0.00  0.00             0
ATOM    292    H   1     1       1.252  50.539  19.914  0.00  0.00             0
ATOM    293    H   1     1       1.970  51.227  21.164  0.00  0.00             0
ATOM    294    O   1     1     -29.451  -1.424  14.875  0.00  0.00             0
ATOM    295    H   1     1     -30.137  -1.021  15.480  0.00  0.00             0
ATOM    296    H   1     1     -29.838  -2.209  14.303  0.00  0.00             0
ATOM    297    O   1     1     -24.083  12.398  33.058  0.00  0.00             0
ATOM    298    H   1     1     -24.936  12.035  32.674  0.00  0.00             0
ATOM    299    H   1     1     -24.397  12.824  33.866  0.00  0.00             0
ATOM    300    O   1     1      43.465  28.503  28.891  0.00  0.00             0
ATOM    301    H   1     1      44.154  28.103  29.457  0.00  0.00             0
ATOM    302    H   1     1      43.335  27.755  28.233  0.00  0.00             0
ATOM    303    O   1     1       2.270  -9.802  36.410  0.00  0.00             0
ATOM    304    H   1     1       3.044  -9.379  36.347  0.00  0.00             0
ATOM    305    H   1     1       1.584  -9.401  35.900  0.00  0.00             0
ATOM    306    O   1     1     -15.410   1.992  30.018  0.00  0.00             0
ATOM    307    H   1     1     -14.985   1.262  29.377  0.00  0.00             0
ATOM    308    H   1     1     -16.238   2.401  29.630  0.00  0.00             0
ATOM    309    O   1     1      16.612 -20.232  14.578  0.00  0.00             0
ATOM    310    H   1     1      17.440 -19.911  14.775  0.00  0.00             0
ATOM    311    H   1     1      15.946 -19.586  14.866  0.00  0.00             0
ATOM    312    O   1     1      31.259  13.207  24.610  0.00  0.00             0
ATOM    313    H   1     1      31.590  13.982  25.038  0.00  0.00             0
ATOM    314    H   1     1      31.728  12.312  24.514  0.00  0.00             0
ATOM    315    O   1     1     -19.038  22.325  33.924  0.00  0.00             0
ATOM    316    H   1     1     -19.366  23.275  33.303  0.00  0.00             0
ATOM    317    H   1     1     -18.289  22.498  34.662  0.00  0.00             0
ATOM    318    O   1     1       7.038  23.301  33.258  0.00  0.00             0
ATOM    319    H   1     1       7.175  22.636  33.893  0.00  0.00             0
ATOM    320    H   1     1       7.549  23.915  33.715  0.00  0.00             0
ATOM    321    O   1     1      46.464  15.859  31.245  0.00  0.00             0
ATOM    322    H   1     1      47.101  15.863  31.977  0.00  0.00             0
ATOM    323    H   1     1      46.132  14.926  30.864  0.00  0.00             0
ATOM    324    O   1     1      11.859  -2.268  34.104  0.00  0.00             0
ATOM    325    H   1     1      11.468  -1.803  34.868  0.00  0.00             0
ATOM    326    H   1     1      11.008  -2.426  33.683  0.00  0.00             0
ATOM    327    O   1     1      -8.358  17.320  21.567  0.00  0.00             0
ATOM    328    H   1     1      -7.970  18.037  20.979  0.00  0.00             0
ATOM    329    H   1     1       2.524  -0.693  22.390  0.00  0.00             0
ATOM    330    O   1     1      -0.266  39.282  25.436  0.00  0.00             0
ATOM    331    H   1     1      -0.291  38.643  24.484  0.00  0.00             0
ATOM    332    H   1     1      10.259  38.752  26.215  0.00  0.00             0
ATOM    333    O   1     1      16.927   1.237  22.966  0.00  0.00             0
ATOM    334    H   1     1       7.513   1.777  23.126  0.00  0.00             0
ATOM    335    H   1     1      16.727   0.860  23.740  0.00  0.00             0
ATOM    336    O   1     1      -7.241   8.536  17.826  0.00  0.00             0
ATOM    337    H   1     1      -7.081   7.756  18.306  0.00  0.00             0
ATOM    338    H   1     1       3.403   9.188  18.338  0.00  0.00             0
ATOM    339    O   1     1      15.350  40.279  17.889  0.00  0.00             0
ATOM    340    H   1     1       4.276  41.032  18.090  0.00  0.00             0
ATOM    341    H   1     1      15.876  40.829  17.320  0.00  0.00             0
ATOM    342    O   1     1       4.768  58.792  25.283  0.00  0.00             0
ATOM    343    H   1     1       4.608  57.956  24.809  0.00  0.00             0
ATOM    344    H   1     1      16.051  58.675  25.392  0.00  0.00             0
ATOM    345    O   1     1      35.241 -22.476  30.297  0.00  0.00             0
ATOM    346    H   1     1      35.115 -23.244  31.011  0.00  0.00             0
ATOM    347    H   1     1      34.859 -40.662  29.397  0.00  0.00             0
ATOM    348    O   1     1      54.871   0.731  35.871  0.00  0.00             0
ATOM    349    H   1     1      55.536   1.408  35.620  0.00  0.00             0
ATOM    350    H   1     1      55.034  -0.023  35.442  0.00  0.00             0
ATOM    351    O   1     1      37.507 -22.020  26.979  0.00  0.00             0
ATOM    352    H   1     1      38.022 -21.344  27.067  0.00  0.00             0
ATOM    353    H   1     1      36.761 -21.638  26.728  0.00  0.00             0
ATOM    354    O   1     1      11.211  -0.195  25.404  0.00  0.00             0
ATOM    355    H   1     1      11.632  -1.161  25.421  0.00  0.00             0
ATOM    356    H   1     1      10.340  -0.073  24.756  0.00  0.00             0
ATOM    357    O   1     1      -1.153  -6.193  20.500  0.00  0.00             0
ATOM    358    H   1     1      -1.011  -5.224  20.865  0.00  0.00             0
ATOM    359    H   1     1      -1.107  -6.821  21.176  0.00  0.00             0
ATOM    360    O   1     1      -4.324  22.823  13.888  0.00  0.00             0
ATOM    361    H   1     1      -4.636  21.943  13.934  0.00  0.00             0
ATOM    362    H   1     1      -3.677  22.748  13.210  0.00  0.00             0
ATOM    363    O   1     1      52.194 -18.153  17.285  0.00  0.00             0
ATOM    364    H   1     1      52.912 -17.344  17.104  0.00  0.00             0
ATOM    365    H   1     1      52.404 -36.866  17.760  0.00  0.00             0
ATOM    366    O   1     1      24.951  -8.430  30.018  0.00  0.00             0
ATOM    367    H   1     1      25.898  -8.118  29.920  0.00  0.00             0
ATOM    368    H   1     1      24.826  -9.121  30.619  0.00  0.00             0
ATOM    369    O   1     1      24.376 -22.548  23.844  0.00  0.00             0
ATOM    370    H   1     1      24.780 -22.148  22.979  0.00  0.00             0
ATOM    371    H   1     1      23.780 -23.352  23.667  0.00  0.00             0
ATOM    372    O   1     1      28.196 -37.751  22.698  0.00  0.00             0
ATOM    373    H   1     1      28.156 -37.582  21.777  0.00  0.00             0
ATOM    374    H   1     1      28.770 -38.477  22.629  0.00  0.00             0
ATOM    375    O   1     1     -23.205  37.549  15.055  0.00  0.00             0
ATOM    376    H   1     1     -22.608  38.209  14.839  0.00  0.00             0
ATOM    377    H   1     1     -22.985  36.737  14.564  0.00  0.00             0
ATOM    378    O   1     1       9.158 -39.499  16.262  0.00  0.00             0
ATOM    379    H   1     1       9.738 -39.946  16.823  0.00  0.00             0
ATOM    380    H   1     1       9.331 -39.709  15.326  0.00  0.00             0
ATOM    381    O   1     1     -12.551  -9.416  32.771  0.00  0.00             0
ATOM    382    H   1     1     -12.469 -10.277  32.257  0.00  0.00             0
ATOM    383    H   1     1      -2.711  -8.910  32.290  0.00  0.00             0
ATOM    384    O   1     1      29.669 -13.677  15.394  0.00  0.00             0
ATOM    385    H   1     1      30.445 -14.249  15.471  0.00  0.00             0
ATOM    386    H   1     1      40.429 -12.919  15.378  0.00  0.00             0
ATOM    387    O   1     1      16.163   9.788  21.836  0.00  0.00             0
ATOM    388    H   1     1       6.439  10.078  21.095  0.00  0.00             0
ATOM    389    H   1     1      16.323  10.195  22.727  0.00  0.00             0
ATOM    390    O   1     1      32.222  24.699  32.459  0.00  0.00             0
ATOM    391    H   1     1      31.338  24.551  31.925  0.00  0.00             0
ATOM    392    H   1     1      42.218  25.432  33.057  0.00  0.00             0
ATOM    393    O   1     1     -34.024  -9.340  24.524  0.00  0.00             0
ATOM    394    H   1     1     -33.727  -9.070  25.315  0.00  0.00             0
ATOM    395    H   1     1     -24.476  -8.749  24.695  0.00  0.00             0
ATOM    396    O   1     1     -23.189  10.321  14.805  0.00  0.00             0
ATOM    397    H   1     1     -23.580  11.266  14.740  0.00  0.00             0
ATOM    398    H   1     1     -12.159  10.481  15.045  0.00  0.00             0
ATOM    399    O   1     1      21.396 -32.433  29.156  0.00  0.00             0
ATOM    400    H   1     1      20.636 -32.107  28.758  0.00  0.00             0
ATOM    401    H   1     1      21.328 -32.583  30.110  0.00  0.00             0
ATOM    402    O   1     1      -0.593  30.490  32.397  0.00  0.00             0
ATOM    403    H   1     1      -1.487  30.358  32.966  0.00  0.00             0
ATOM    404    H   1     1      -0.671  30.354  31.395  0.00  0.00             0
ATOM    405    O   1     1      34.959   6.103  27.864  0.00  0.00             0
ATOM    406    H   1     1      34.143   6.781  28.068  0.00  0.00             0
ATOM    407    H   1     1      34.999   5.906  26.968  0.00  0.00             0
ATOM    408    O   1     1      45.840  64.604  25.799  0.00  0.00             0
ATOM    409    H   1     1      46.243  63.960  26.293  0.00  0.00             0
ATOM    410    H   1     1      46.501  64.809  25.086  0.00  0.00             0
ATOM    411    O   1     1      -6.585  37.505  25.929  0.00  0.00             0
ATOM    412    H   1     1      -6.424  37.849  26.646  0.00  0.00             0
ATOM    413    H   1     1      -5.876  37.027  26.143  0.00  0.00             0
ATOM    414    O   1     1      34.200  43.508  24.824  0.00  0.00             0
ATOM    415    H   1     1      34.798  42.659  25.134  0.00  0.00             0
ATOM    416    H   1     1      34.595  43.813  23.985  0.00  0.00             0
ATOM    417    O   1     1      44.408 -36.120  23.780  0.00  0.00             0
ATOM    418    H   1     1      44.216 -35.505  24.381  0.00  0.00             0
ATOM    419    H   1     1      45.363 -35.887  23.801  0.00  0.00             0
ATOM    420    O   1     1      56.302 -15.649  14.532  0.00  0.00             0
ATOM    421    H   1     1      56.071 -15.767  15.406  0.00  0.00             0
ATOM    422    H   1     1      57.276 -15.303  14.716  0.00  0.00             0
ATOM    423    O   1     1     -16.140  20.621  23.518  0.00  0.00             0
ATOM    424    H   1     1     -15.467  19.977  23.250  0.00  0.00             0
ATOM    425    H   1     1     -16.409  20.213  24.450  0.00  0.00             0
ATOM    426    O   1     1       9.763  17.797  23.119  0.00  0.00             0
ATOM    427    H   1     1       9.218  17.126  22.895  0.00  0.00             0
ATOM    428    H   1     1      10.570  17.629  22.789  0.00  0.00             0
ATOM    429    O   1     1      55.598  48.995  27.561  0.00  0.00             0
ATOM    430    H   1     1      55.709  48.265  26.999  0.00  0.00             0
ATOM    431    H   1     1      54.789  49.121  27.753  0.00  0.00             0
ATOM    432    O   1     1      26.956 -40.942  16.244  0.00  0.00             0
ATOM    433    H   1     1      27.633 -41.392  16.856  0.00  0.00             0
ATOM    434    H   1     1      27.327 -40.239  15.662  0.00  0.00             0
ATOM    435    O   1     1     -17.164   3.464  28.573  0.00  0.00             0
ATOM    436    H   1     1     -18.094   3.456  28.670  0.00  0.00             0
ATOM    437    H   1     1      -6.523   4.443  28.778  0.00  0.00             0
ATOM    438    O   1     1      65.822  10.203  19.846  0.00  0.00             0
ATOM    439    H   1     1      64.945  10.666  19.841  0.00  0.00             0
ATOM    440    H   1     1      76.377  10.141  20.802  0.00  0.00             0
ATOM    441    O   1     1       5.899 -12.623  37.008  0.00  0.00             0
ATOM    442    H   1     1      -3.983 -11.904  36.668  0.00  0.00             0
ATOM    443    H   1     1       4.928 -12.772  36.582  0.00  0.00             0
ATOM    444    O   1     1     -15.367 -62.182  27.610  0.00  0.00             0
ATOM    445    H   1     1     -14.882 -62.956  27.815  0.00  0.00             0
ATOM    446    H   1     1      -5.656 -62.083  28.393  0.00  0.00             0
ATOM    447    O   1     1     -12.327  18.077  34.146  0.00  0.00             0
ATOM    448    H   1     1     -23.206  18.728  34.406  0.00  0.00             0
ATOM    449    H   1     1     -11.841  18.521  33.339  0.00  0.00             0
ATOM    450    O   1     1      52.411  22.199  18.245  0.00  0.00             0
ATOM    451    H   1     1      51.931  22.934  17.916  0.00  0.00             0
ATOM    452    H   1     1      62.255  21.823  19.097  0.00  0.00             0
ATOM    453    O   1     1      16.799   0.510  17.621  0.00  0.00             0
ATOM    454    H   1     1      16.556   1.056  18.314  0.00  0.00             0
ATOM    455    H   1     1      17.522   0.745  17.265  0.00  0.00             0
ATOM    456    O   1     1      -7.264   9.978  14.052  0.00  0.00             0
ATOM    457    H   1     1      -6.888   9.252  14.608  0.00  0.00             0
ATOM    458    H   1     1      -6.763  10.745  14.348  0.00  0.00             0
ATOM    459    O   1     1      38.981 -23.667  25.527  0.00  0.00             0
ATOM    460    H   1     1      39.932 -23.300  25.403  0.00  0.00             0
ATOM    461    H   1     1      38.388 -23.290  26.063  0.00  0.00             0
ATOM    462    O   1     1     -22.384  26.322  28.970  0.00  0.00             0
ATOM    463    H   1     1     -22.978  25.553  28.654  0.00  0.00             0
ATOM    464    H   1     1     -22.413  26.967  28.167  0.00  0.00             0
ATOM    465    O   1     1      -8.497 -42.576  24.324  0.00  0.00             0
ATOM    466    H   1     1      -7.817 -42.727  24.933  0.00  0.00             0
ATOM    467    H   1     1      -9.138 -43.254  24.488  0.00  0.00             0
ATOM    468    O   1     1     -24.424   8.961  17.434  0.00  0.00             0
ATOM    469    H   1     1     -24.490   8.936  16.509  0.00  0.00             0
ATOM    470    H   1     1     -25.300   8.765  17.961  0.00  0.00             0
ATOM    471    O   1     1      48.810 -29.588  23.086  0.00  0.00             0
ATOM    472    H   1     1      48.525 -28.644  23.378  0.00  0.00             0
ATOM    473    H   1     1      49.582 -29.516  22.481  0.00  0.00             0
ATOM    474    O   1     1      40.803 -23.864  36.705  0.00  0.00             0
ATOM    475    H   1     1      41.456 -24.616  36.929  0.00  0.00             0
ATOM    476    H   1     1      41.224 -23.242  36.080  0.00  0.00             0
ATOM    477    O   1     1       8.686 -26.227  26.512  0.00  0.00             0
ATOM    478    H   1     1       8.467 -25.300  26.217  0.00  0.00             0
ATOM    479    H   1     1       9.559 -26.170  26.012  0.00  0.00             0
ATOM    480    O   1     1      -4.121  36.074  25.700  0.00  0.00             0
ATOM    481    H   1     1      -3.855  36.734  26.378  0.00  0.00             0
ATOM    482    H   1     1      -3.364  35.229  25.761  0.00  0.00             0
ATOM    483    O   1     1       1.701 -31.581  23.528  0.00  0.00             0
ATOM    484    H   1     1       1.141 -31.621  24.458  0.00  0.00             0
ATOM    485    H   1     1       2.415 -32.125  23.542  0.00  0.00             0
ATOM    486    O   1     1     -27.898   0.356  31.271  0.00  0.00             0
ATOM    487    H   1     1     -26.886   0.526  30.830  0.00  0.00             0
ATOM    488    H   1     1     -27.765  -0.333  31.935  0.00  0.00             0
ATOM    489    O   1     1      -8.912  17.105  29.358  0.00  0.00             0
ATOM    490    H   1     1      -8.221  17.553  29.922  0.00  0.00             0
ATOM    491    H   1     1       0.659  -0.388  29.797  0.00  0.00             0
ATOM    492    O   1     1      -2.377 -37.370  27.165  0.00  0.00             0
ATOM    493    H   1     1      -3.061 -37.092  27.783  0.00  0.00             0
ATOM    494    H   1     1       8.652 -36.775  27.250  0.00  0.00             0
ATOM    495    O   1     1     -21.522 -21.823  22.209  0.00  0.00             0
ATOM    496    H   1     1     -31.116 -21.714  21.700  0.00  0.00             0
ATOM    497    H   1     1     -21.182 -22.201  23.112  0.00  0.00             0
ATOM    498    O   1     1      -1.243 -34.864  19.035  0.00  0.00             0
ATOM    499    H   1     1      -1.502 -35.703  19.589  0.00  0.00             0
ATOM    500    H   1     1       9.793 -35.053  18.490  0.00  0.00             0
ATOM    501    O   1     1     -11.602  19.437  31.683  0.00  0.00             0
ATOM    502    H   1     1     -12.257  20.188  31.849  0.00  0.00             0
ATOM    503    H   1     1      -0.416  19.708  31.725  0.00  0.00             0
ATOM    504    O   1     1      11.599  14.235  28.631  0.00  0.00             0
ATOM    505    H   1     1      11.049  13.785  29.277  0.00  0.00             0
ATOM    506    H   1     1      21.804  15.069  28.859  0.00  0.00             0
ATOM    507    O   1     1      59.154  22.780  25.645  0.00  0.00             0
ATOM    508    H   1     1      59.968  22.071  25.455  0.00  0.00             0
ATOM    509    H   1     1      59.379   5.511  24.954  0.00  0.00             0
ATOM    510    O   1     1      37.833 -32.281  31.539  0.00  0.00             0
ATOM    511    H   1     1      37.423 -31.635  32.113  0.00  0.00             0
ATOM    512    H   1     1      37.073 -32.948  31.500  0.00  0.00             0
ATOM    513    O   1     1     -34.019   5.789  16.590  0.00  0.00             0
ATOM    514    H   1     1     -33.606   5.216  16.004  0.00  0.00             0
ATOM    515    H   1     1     -34.187   6.654  16.067  0.00  0.00             0
ATOM    516    O   1     1      23.286 -11.858  19.031  0.00  0.00             0
ATOM    517    H   1     1      22.468 -12.355  18.765  0.00  0.00             0
ATOM    518    H   1     1      22.861 -11.638  19.913  0.00  0.00             0
ATOM    519    O   1     1      33.224  33.031  25.308  0.00  0.00             0
ATOM    520    H   1     1      33.987  33.438  25.811  0.00  0.00             0
ATOM    521    H   1     1      33.656  32.410  24.621  0.00  0.00             0
ATOM    522    O   1     1      14.648  19.776  17.088  0.00  0.00             0
ATOM    523    H   1     1      15.235  18.929  17.064  0.00  0.00             0
ATOM    524    H   1     1      14.921  20.570  16.998  0.00  0.00             0
ATOM    525    O   1     1      66.113  -0.398  14.669  0.00  0.00             0
ATOM    526    H   1     1      65.284  -0.694  14.366  0.00  0.00             0
ATOM    527    H   1     1      66.177 -17.459  14.324  0.00  0.00             0
ATOM    528    O   1     1      14.366  50.234  15.035  0.00  0.00             0
ATOM    529    H   1     1      14.002  51.168  15.272  0.00  0.00             0
ATOM    530    H   1     1      15.275  50.202  14.937  0.00  0.00             0
ATOM    531    O   1     1      22.222  -4.825  35.048  0.00  0.00             0
ATOM    532    H   1     1      23.075  -4.900  35.526  0.00  0.00             0
ATOM    533    H   1     1      22.339  -3.873  34.926  0.00  0.00             0
ATOM    534    O   1     1     -11.422  38.337  23.118  0.00  0.00             0
ATOM    535    H   1     1     -10.858  38.730  22.437  0.00  0.00             0
ATOM    536    H   1     1     -11.088  37.321  23.175  0.00  0.00             0
ATOM    537    O   1     1       8.514 -19.018  15.504  0.00  0.00             0
ATOM    538    H   1     1       9.012 -19.699  15.803  0.00  0.00             0
ATOM    539    H   1     1       9.158 -18.303  15.914  0.00  0.00             0
ATOM    540    O   1     1       1.542 -38.448  17.964  0.00  0.00             0
ATOM    541    H   1     1       2.298 -38.099  17.680  0.00  0.00             0
ATOM    542    H   1     1       1.478 -39.418  17.436  0.00  0.00             0
ATOM    543    O   1     1     -24.108  30.155  29.257  0.00  0.00             0
ATOM    544    H   1     1     -24.936  30.609  29.680  0.00  0.00             0
ATOM    545    H   1     1     -13.700  30.577  28.275  0.00  0.00             0
ATOM    546    O   1     1     -11.332  15.229  32.953  0.00  0.00             0
ATOM    547    H   1     1     -11.376  14.365  32.988  0.00  0.00             0
ATOM    548    H   1     1      -0.662  15.568  32.075  0.00  0.00             0
ATOM    549    O   1     1     -10.957  24.347  17.682  0.00  0.00             0
ATOM    550    H   1     1     -21.000  25.266  17.293  0.00  0.00             0
ATOM    551    H   1     1     -11.878  24.351  17.258  0.00  0.00             0
ATOM    552    O   1     1      11.714  38.282  31.848  0.00  0.00             0
ATOM    553    H   1     1      12.414  37.599  31.584  0.00  0.00             0
ATOM    554    H   1     1      22.473  38.833  32.313  0.00  0.00             0
ATOM    555    O   1     1      61.284  12.252  29.481  0.00  0.00             0
ATOM    556    H   1     1      50.115  11.803  29.314  0.00  0.00             0
ATOM    557    H   1     1      61.932  11.566  29.269  0.00  0.00             0
ATOM    558    O   1     1      44.925  -1.741  27.420  0.00  0.00             0
ATOM    559    H   1     1      44.836  -2.612  27.619  0.00  0.00             0
ATOM    560    H   1     1      54.473  -1.273  27.846  0.00  0.00             0
ATOM    561    O   1     1     -25.100 -16.602  20.352  0.00  0.00             0
ATOM    562    H   1     1     -24.950 -16.765  21.297  0.00  0.00             0
ATOM    563    H   1     1     -24.717 -15.800  20.119  0.00  0.00             0
ATOM    564    O   1     1     -24.947 -18.543  28.924  0.00  0.00             0
ATOM    565    H   1     1     -25.076 -18.609  29.760  0.00  0.00             0
ATOM    566    H   1     1     -25.629 -18.941  28.638  0.00  0.00             0
ATOM    567    O   1     1     -14.614  31.770  35.128  0.00  0.00             0
ATOM    568    H   1     1     -13.898  31.614  35.821  0.00  0.00             0
ATOM    569    H   1     1     -14.582  32.734  34.571  0.00  0.00             0
ATOM    570    O   1     1      10.846  -8.746  17.167  0.00  0.00             0
ATOM    571    H   1     1      11.651  -9.097  17.355  0.00  0.00             0
ATOM    572    H   1     1      10.683  -8.282  16.387  0.00  0.00             0
ATOM    573    O   1     1     -36.809  -3.816  21.144  0.00  0.00             0
ATOM    574    H   1     1     -36.006  -3.862  20.421  0.00  0.00             0
ATOM    575    H   1     1     -37.647  -3.638  20.538  0.00  0.00             0
ATOM    576    O   1     1     -30.282  26.674  24.904  0.00  0.00             0
ATOM    577    H   1     1     -29.301  26.302  25.059  0.00  0.00             0
ATOM    578    H   1     1     -30.488  26.334  24.010  0.00  0.00             0
ATOM    579    O   1     1      12.334   6.191  21.632  0.00  0.00             0
ATOM    580    H   1     1      12.166   5.488  22.105  0.00  0.00             0
ATOM    581    H   1     1      13.155   6.582  21.957  0.00  0.00             0
ATOM    582    O   1     1     -23.581  25.406  35.318  0.00  0.00             0
ATOM    583    H   1     1     -23.374  25.858  34.396  0.00  0.00             0
ATOM    584    H   1     1     -22.778  25.324  35.827  0.00  0.00             0
ATOM    585    O   1     1     -47.085 -19.441  18.176  0.00  0.00             0
ATOM    586    H   1     1     -46.586 -18.729  17.915  0.00  0.00             0
ATOM    587    H   1     1     -47.558 -19.138  18.940  0.00  0.00             0
ATOM    588    O   1     1      31.746   8.961  34.195  0.00  0.00             0
ATOM    589    H   1     1      32.070   9.855  33.685  0.00  0.00             0
ATOM    590    H   1     1      30.832   9.156  34.071  0.00  0.00             0
ATOM    591    O   1     1      28.398  16.433  19.279  0.00  0.00             0
ATOM    592    H   1     1      28.091  16.822  18.570  0.00  0.00             0
ATOM    593    H   1     1      28.094  15.511  19.271  0.00  0.00             0
ATOM    594    O   1     1      57.109  15.485  24.645  0.00  0.00             0
ATOM    595    H   1     1      57.941  15.716  24.147  0.00  0.00             0
ATOM    596    H   1     1      56.503  14.875  23.977  0.00  0.00             0
ATOM    597    O   1     1     -10.013 -24.693  15.061  0.00  0.00             0
ATOM    598    H   1     1      -9.659 -24.267  15.739  0.00  0.00             0
ATOM    599    H   1     1       0.796 -25.154  14.415  0.00  0.00             0
ATOM    600    O   1     1      -9.768 -12.087  26.090  0.00  0.00             0
ATOM    601    H   1     1      -9.204 -12.026  25.274  0.00  0.00             0
ATOM    602    H   1     1       0.109 -12.976  25.996  0.00  0.00             0
ATOM    603    O   1     1       6.689 -49.860  20.039  0.00  0.00             0
ATOM    604    H   1     1      -4.094 -49.512  20.794  0.00  0.00             0
ATOM    605    H   1     1       6.218 -49.453  19.323  0.00  0.00             0
ATOM    606    O   1     1      20.406  16.662  36.102  0.00  0.00             0
ATOM    607    H   1     1      19.817  16.975  35.563  0.00  0.00             0
ATOM    608    H   1     1      30.822  17.313  36.683  0.00  0.00             0
ATOM    609    O   1     1      46.625   4.842  22.074  0.00  0.00             0
ATOM    610    H   1     1      35.993   4.004  22.512  0.00  0.00             0
ATOM    611    H   1     1      47.341   5.332  22.475  0.00  0.00             0
ATOM    612    O   1     1     -19.238  28.931  19.331  0.00  0.00             0
ATOM    613    H   1     1     -19.296  28.298  18.553  0.00  0.00             0
ATOM    614    H   1     1      -9.823  28.859  19.817  0.00  0.00             0
ATOM    615    O   1     1     -30.728  -4.227  13.906  0.00  0.00             0
ATOM    616    H   1     1     -30.976  -4.612  12.856  0.00  0.00             0
ATOM    617    H   1     1     -30.608  -5.166  14.135  0.00  0.00             0
ATOM    618    O   1     1      -4.150  -6.314  23.864  0.00  0.00             0
ATOM    619    H   1     1      -4.673  -5.594  23.820  0.00  0.00             0
ATOM    620    H   1     1      -3.269  -5.963  24.150  0.00  0.00             0
ATOM    621    O   1     1     -22.586  14.249  36.460  0.00  0.00             0
ATOM    622    H   1     1     -22.547  13.524  37.023  0.00  0.00             0
ATOM    623    H   1     1     -22.011  15.104  36.602  0.00  0.00             0
ATOM    624    O   1     1      60.510   9.580  22.554  0.00  0.00             0
ATOM    625    H   1     1      60.382   8.727  22.043  0.00  0.00             0
ATOM    626    H   1     1      59.763   9.734  23.183  0.00  0.00             0
ATOM    627    O   1     1     -21.283 -14.898  35.243  0.00  0.00             0
ATOM    628    H   1     1     -20.579 -14.648  34.753  0.00  0.00             0
ATOM    629    H   1     1     -20.948 -15.498  35.982  0.00  0.00             0
ATOM    630    O   1     1     -27.745 -16.646  19.981  0.00  0.00             0
ATOM    631    H   1     1     -27.758 -15.893  19.184  0.00  0.00             0
ATOM    632    H   1     1     -26.787 -16.346  20.250  0.00  0.00             0
ATOM    633    O   1     1     -37.390  -5.767  15.891  0.00  0.00             0
ATOM    634    H   1     1     -37.496  -4.854  15.542  0.00  0.00             0
ATOM    635    H   1     1     -36.490  -5.735  16.006  0.00  0.00             0
ATOM    636    O   1     1       7.164  28.846  35.589  0.00  0.00             0
ATOM    637    H   1     1       7.145  29.284  34.670  0.00  0.00             0
ATOM    638    H   1     1       8.115  28.819  35.988  0.00  0.00             0
ATOM    639    O   1     1     -13.998 -11.497  28.006  0.00  0.00             0
ATOM    640    H   1     1     -13.742 -11.881  27.237  0.00  0.00             0
ATOM    641    H   1     1     -15.211 -11.571  28.130  0.00  0.00             0
ATOM    642    O   1     1       9.344   7.100  20.687  0.00  0.00             0
ATOM    643    H   1     1      10.243   6.775  21.001  0.00  0.00             0
ATOM    644    H   1     1       9.081   6.708  19.811  0.00  0.00             0
ATOM    645    O   1     1      -5.701   7.477  22.341  0.00  0.00             0
ATOM    646    H   1     1      -5.467   6.424  21.971  0.00  0.00             0
ATOM    647    H   1     1      -5.227   7.972  21.845  0.00  0.00             0
ATOM    648    O   1     1       6.993   3.403  35.144  0.00  0.00             0
ATOM    649    H   1     1       6.753   3.782  35.786  0.00  0.00             0
ATOM    650    H   1     1       7.938   3.072  35.283  0.00  0.00             0
ATOM    651    O   1     1       4.100  16.956  33.716  0.00  0.00             0
ATOM    652    H   1     1       4.859  16.630  33.221  0.00  0.00             0
ATOM    653    H   1     1      13.705  -1.426  33.727  0.00  0.00             0
ATOM    654    O   1     1      14.271  25.090  31.306  0.00  0.00             0
ATOM    655    H   1     1      14.655  25.295  32.165  0.00  0.00             0
ATOM    656    H   1     1      23.777  24.537  31.716  0.00  0.00             0
ATOM    657    O   1     1      50.945 -14.668  20.347  0.00  0.00             0
ATOM    658    H   1     1      40.520 -15.579  19.984  0.00  0.00             0
ATOM    659    H   1     1      50.183 -14.172  20.206  0.00  0.00             0
ATOM    660    O   1     1      -2.860  55.859  27.081  0.00  0.00             0
ATOM    661    H   1     1      -2.754  56.548  27.808  0.00  0.00             0
ATOM    662    H   1     1       8.331  55.243  27.330  0.00  0.00             0
ATOM    663    O   1     1      27.369  16.059  33.501  0.00  0.00             0
ATOM    664    H   1     1      17.896  15.591  33.192  0.00  0.00             0
ATOM    665    H   1     1      27.964  16.767  33.754  0.00  0.00             0
ATOM    666    O   1     1      22.157  -5.299  17.140  0.00  0.00             0
ATOM    667    H   1     1      22.913  -5.534  16.783  0.00  0.00             0
ATOM    668    H   1     1      32.304  -5.808  18.020  0.00  0.00             0
ATOM    669    O   1     1      22.297  78.923  28.109  0.00  0.00             0
ATOM    670    H   1     1      22.142  78.548  27.337  0.00  0.00             0
ATOM    671    H   1     1      21.450  61.607  28.481  0.00  0.00             0
ATOM    672    O   1     1      28.951  47.042  17.779  0.00  0.00             0
ATOM    673    H   1     1      28.660  46.082  17.755  0.00  0.00             0
ATOM    674    H   1     1      29.457  47.111  18.660  0.00  0.00             0
ATOM    675    O   1     1      16.183 -21.643  18.492  0.00  0.00             0
ATOM    676    H   1     1      16.430 -22.111  17.676  0.00  0.00             0
ATOM    677    H   1     1      15.881 -20.755  18.263  0.00  0.00             0
ATOM    678    O   1     1      19.341  -0.706  30.053  0.00  0.00             0
ATOM    679    H   1     1      19.389   0.087  30.691  0.00  0.00             0
ATOM    680    H   1     1      18.460  -1.156  29.873  0.00  0.00             0
ATOM    681    O   1     1     -24.641 -10.281  14.920  0.00  0.00             0
ATOM    682    H   1     1     -23.957  -9.507  14.367  0.00  0.00             0
ATOM    683    H   1     1     -25.066 -10.695  14.348  0.00  0.00             0
ATOM    684    O   1     1     -26.433  -8.158  35.903  0.00  0.00             0
ATOM    685    H   1     1     -26.586  -7.269  36.327  0.00  0.00             0
ATOM    686    H   1     1     -25.453  -7.997  35.859  0.00  0.00             0
ATOM    687    O   1     1      71.382 -17.176  27.451  0.00  0.00             0
ATOM    688    H   1     1      71.908 -17.231  28.324  0.00  0.00             0
ATOM    689    H   1     1      72.073 -35.424  26.758  0.00  0.00             0
ATOM    690    O   1     1      52.326 -34.518  36.860  0.00  0.00             0
ATOM    691    H   1     1      53.190 -34.947  36.554  0.00  0.00             0
ATOM    692    H   1     1      52.666 -33.823  37.466  0.00  0.00             0
ATOM    693    O   1     1     -48.019   5.626  35.768  0.00  0.00             0
ATOM    694    H   1     1     -47.372   5.929  35.014  0.00  0.00             0
ATOM    695    H   1     1     -48.276   6.387  36.282  0.00  0.00             0
ATOM    696    O   1     1      45.408  11.274  32.220  0.00  0.00             0
ATOM    697    H   1     1      45.604  10.486  31.732  0.00  0.00             0
ATOM    698    H   1     1      44.435  11.179  32.293  0.00  0.00             0
ATOM    699    O   1     1      35.392  -9.769  33.601  0.00  0.00             0
ATOM    700    H   1     1      36.253  -9.877  34.072  0.00  0.00             0
ATOM    701    H   1     1      34.858  -9.070  34.214  0.00  0.00             0
ATOM    702    O   1     1      32.224 -15.292  15.999  0.00  0.00             0
ATOM    703    H   1     1      33.101 -15.492  15.992  0.00  0.00             0
ATOM    704    H   1     1      31.823 -14.795  16.918  0.00  0.00             0
ATOM    705   Al   1     1       4.527  18.390   8.546  0.00  0.00             0
ATOM    706   Al   1     1       1.930  13.993   8.292  0.00  0.00             0
ATOM    707   Al   1     1       1.911  19.991   8.543  0.00  0.00             0
ATOM    708   Al   1     1       4.548  15.420   8.502  0.00  0.00             0
ATOM    709   Si   1     1       0.228  19.872  11.119  0.00  0.00             0
ATOM    710   Si   1     1       2.747  15.344  11.148  0.00  0.00             0
ATOM    711   Si   1     1       2.759  21.391  11.229  0.00  0.00             0
ATOM    712   Si   1     1       5.359  16.832  11.286  0.00  0.00             0
ATOM    713    O   1     1       5.473  19.665   9.687  0.00  0.00             0
ATOM    714    O   1     1       2.849  15.145   9.528  0.00  0.00             0
ATOM    715    O   1     1       5.151  16.817   9.709  0.00  0.00             0
ATOM    716    O   1     1       2.584  21.410   9.635  0.00  0.00             0
ATOM    717    O   1     1       5.359  18.311  11.717  0.00  0.00             0
ATOM    718    O   1     1       2.738  22.884  11.674  0.00  0.00             0
ATOM    719    O   1     1       4.068  20.647  11.514  0.00  0.00             0
ATOM    720    O   1     1       1.463  16.190  11.441  0.00  0.00             0
ATOM    721    O   1     1       3.967  16.046  11.670  0.00  0.00             0
ATOM    722    O   1     1       1.585  20.534  11.696  0.00  0.00             0
ATOM    723    O   1     1       5.483  14.034   9.594  0.00  0.00             0
ATOM    724    O   1     1       2.837  18.604   9.708  0.00  0.00             0
ATOM    725    O   1     1       1.254  21.371   7.425  0.00  0.00             0
ATOM    726    O   1     1       3.824  16.937   7.435  0.00  0.00             0
ATOM    727    O   1     1       6.077  18.520   7.433  0.00  0.00             0
ATOM    728    O   1     1       3.660  14.094   7.344  0.00  0.00             0
ATOM    729    O   1     1       6.102  15.415   7.381  0.00  0.00             0
ATOM    730    O   1     1       3.565  19.734   7.469  0.00  0.00             0
ATOM    731    H   1     1       5.037  22.286  10.067  0.00  0.00             0
ATOM    732    H   1     1       2.635  18.105  10.572  0.00  0.00             0
ATOM    733    H   1     1       6.079  21.374   6.487  0.00  0.00             0
ATOM    734    H   1     1       3.959  17.427   6.587  0.00  0.00             0
ATOM    735    H   1     1       6.507  18.051   6.663  0.00  0.00             0
ATOM    736    H   1     1       3.666  23.148   6.313  0.00  0.00             0
ATOM    737    H   1     1       4.288  20.502   7.541  0.00  0.00             0
ATOM    738    H   1     1       6.630  16.345   7.337  0.00  0.00             0
ATOM    739   Al   1     1      10.728  12.976   1.259  0.00  0.00             0
ATOM    740   Al   1     1       8.019   8.447   1.315  0.00  0.00             0
ATOM    741   Al   1     1       8.421  14.766   1.025  0.00  0.00             0
ATOM    742   Al   1     1      10.505  10.031   1.249  0.00  0.00             0
ATOM    743   Si   1     1       6.271  14.410   4.020  0.00  0.00             0
ATOM    744   Si   1     1       8.990   9.844   4.019  0.00  0.00             0
ATOM    745   Si   1     1       8.851  15.949   3.907  0.00  0.00             0
ATOM    746   Si   1     1      11.457  11.463   4.096  0.00  0.00             0
ATOM    747    O   1     1      11.607  14.226   2.460  0.00  0.00             0
ATOM    748    O   1     1       9.102   9.818   2.449  0.00  0.00             0
ATOM    749    O   1     1      11.369  11.575   2.494  0.00  0.00             0
ATOM    750    O   1     1       8.800  16.081   2.295  0.00  0.00             0
ATOM    751    O   1     1      11.295  12.936   4.617  0.00  0.00             0
ATOM    752    O   1     1       9.016  17.442   4.453  0.00  0.00             0
ATOM    753    O   1     1      10.095  15.215   4.229  0.00  0.00             0
ATOM    754    O   1     1       7.642  10.747   4.368  0.00  0.00             0
ATOM    755    O   1     1      10.369  10.510   4.572  0.00  0.00             0
ATOM    756    O   1     1       7.578  15.173   4.422  0.00  0.00             0
ATOM    757    O   1     1      11.718   8.816   2.272  0.00  0.00             0
ATOM    758    O   1     1       8.998  13.289   2.213  0.00  0.00             0
ATOM    759    O   1     1       7.566  16.110  -0.056  0.00  0.00             0
ATOM    760    O   1     1       9.912  11.580   0.347  0.00  0.00             0
ATOM    761    O   1     1      12.298  13.065   0.121  0.00  0.00             0
ATOM    762    O   1     1       9.780   8.698   0.261  0.00  0.00             0
ATOM    763    O   1     1      12.152  10.013   0.142  0.00  0.00             0
ATOM    764    O   1     1       9.953  14.378  -0.112  0.00  0.00             0
ATOM    765    H   1     1      11.123  17.264   3.195  0.00  0.00             0
ATOM    766    H   1     1       8.620  12.481   2.341  0.00  0.00             0
ATOM    767    H   1     1      12.033  16.060  -0.538  0.00  0.00             0
ATOM    768    H   1     1       9.329  11.891  -0.335  0.00  0.00             0
ATOM    769    H   1     1      13.119  13.177  -0.453  0.00  0.00             0
ATOM    770    H   1     1      10.337  16.921  -0.203  0.00  0.00             0
ATOM    771    H   1     1      10.352  14.497  -0.963  0.00  0.00             0
ATOM    772    H   1     1      12.337  11.008  -0.121  0.00  0.00             0
ATOM    773   Al   1     1       4.601   9.515   8.637  0.00  0.00             0
ATOM    774   Al   1     1       2.049   5.082   8.378  0.00  0.00             0
ATOM    775   Al   1     1       1.882  10.961   8.463  0.00  0.00             0
ATOM    776   Al   1     1       4.579   6.582   8.472  0.00  0.00             0
ATOM    777   Si   1     1       0.179  10.801  11.232  0.00  0.00             0
ATOM    778   Si   1     1       2.740   6.458  11.219  0.00  0.00             0
ATOM    779   Si   1     1       2.575  12.415  11.102  0.00  0.00             0
ATOM    780   Si   1     1       5.428   7.951  11.205  0.00  0.00             0
ATOM    781    O   1     1       5.416  10.717   9.608  0.00  0.00             0
ATOM    782    O   1     1       3.089   6.315   9.515  0.00  0.00             0
ATOM    783    O   1     1       5.272   8.039   9.700  0.00  0.00             0
ATOM    784    O   1     1       2.497  12.445   9.519  0.00  0.00             0
ATOM    785    O   1     1       5.290   9.440  11.773  0.00  0.00             0
ATOM    786    O   1     1       2.595  13.886  11.640  0.00  0.00             0
ATOM    787    O   1     1       3.981  11.798  11.399  0.00  0.00             0
ATOM    788    O   1     1       1.551   7.286  11.512  0.00  0.00             0
ATOM    789    O   1     1       4.154   7.114  11.651  0.00  0.00             0
ATOM    790    O   1     1       1.397  11.653  11.765  0.00  0.00             0
ATOM    791    O   1     1       5.379   5.092   9.503  0.00  0.00             0
ATOM    792    O   1     1       2.784   9.605   9.605  0.00  0.00             0
ATOM    793    O   1     1       1.322  12.515   7.365  0.00  0.00             0
ATOM    794    O   1     1       3.818   7.862   7.400  0.00  0.00             0
ATOM    795    O   1     1       6.109   9.620   7.356  0.00  0.00             0
ATOM    796    O   1     1       3.514   5.005   7.234  0.00  0.00             0
ATOM    797    O   1     1       6.207   6.342   7.525  0.00  0.00             0
ATOM    798    O   1     1       3.701  10.909   7.423  0.00  0.00             0
ATOM    799    H   1     1       5.015  13.442  10.282  0.00  0.00             0
ATOM    800    H   1     1       2.434   9.054  10.102  0.00  0.00             0
ATOM    801    H   1     1       6.666  12.052   6.532  0.00  0.00             0
ATOM    802    H   1     1       2.888   8.315   7.234  0.00  0.00             0
ATOM    803    H   1     1       6.010   9.314   6.465  0.00  0.00             0
ATOM    804    H   1     1       4.202  13.863   6.575  0.00  0.00             0
ATOM    805    H   1     1       4.133  11.629   7.133  0.00  0.00             0
ATOM    806    H   1     1       6.686   7.099   7.155  0.00  0.00             0
ATOM    807   Al   1     1      10.680   4.048   1.029  0.00  0.00             0
ATOM    808   Al   1     1       7.985  -0.243   1.250  0.00  0.00             0
ATOM    809   Al   1     1       8.007   5.521   1.207  0.00  0.00             0
ATOM    810   Al   1     1      10.602   1.109   1.139  0.00  0.00             0
ATOM    811   Si   1     1       6.395   5.354   4.091  0.00  0.00             0
ATOM    812   Si   1     1       8.866   1.002   4.018  0.00  0.00             0
ATOM    813   Si   1     1       8.957   6.837   4.037  0.00  0.00             0
ATOM    814   Si   1     1      11.399   2.530   3.947  0.00  0.00             0
ATOM    815    O   1     1      11.683   5.322   2.332  0.00  0.00             0
ATOM    816    O   1     1       8.924   0.981   2.337  0.00  0.00             0
ATOM    817    O   1     1      11.213   2.634   2.291  0.00  0.00             0
ATOM    818    O   1     1       8.661   6.903   2.483  0.00  0.00             0
ATOM    819    O   1     1      11.492   3.940   4.465  0.00  0.00             0
ATOM    820    O   1     1       8.945   8.335   4.502  0.00  0.00             0
ATOM    821    O   1     1      10.329   6.290   4.293  0.00  0.00             0
ATOM    822    O   1     1       7.471   1.750   4.305  0.00  0.00             0
ATOM    823    O   1     1       9.961   1.959   4.459  0.00  0.00             0
ATOM    824    O   1     1       7.744   6.001   4.629  0.00  0.00             0
ATOM    825    O   1     1      11.537  -0.192   2.375  0.00  0.00             0
ATOM    826    O   1     1       8.938   4.055   2.056  0.00  0.00             0
ATOM    827    O   1     1       7.447   7.074   0.116  0.00  0.00             0
ATOM    828    O   1     1      10.086   2.709  -0.122  0.00  0.00             0
ATOM    829    O   1     1      12.294   4.244   0.140  0.00  0.00             0
ATOM    830    O   1     1       9.775  -0.244   0.115  0.00  0.00             0
ATOM    831    O   1     1      12.244   0.966   0.220  0.00  0.00             0
ATOM    832    O   1     1       9.846   5.528   0.101  0.00  0.00             0
ATOM    833    H   1     1      11.310   8.091   2.654  0.00  0.00             0
ATOM    834    H   1     1       8.556   3.111   2.364  0.00  0.00             0
ATOM    835    H   1     1      12.765   7.285  -0.839  0.00  0.00             0
ATOM    836    H   1     1       9.416   2.607  -0.839  0.00  0.00             0
ATOM    837    H   1     1      12.177   3.934  -0.768  0.00  0.00             0
ATOM    838    H   1     1      10.257   8.154  -0.268  0.00  0.00             0
ATOM    839    H   1     1      10.500   6.295  -0.385  0.00  0.00             0
ATOM    840    H   1     1      12.302   1.813  -0.337  0.00  0.00             0
ATOM    841   Al   1     1      -0.658  18.304   8.376  0.00  0.00             0
ATOM    842   Al   1     1      -3.299  13.914   8.475  0.00  0.00             0
ATOM    843   Al   1     1      -3.277  19.899   8.430  0.00  0.00             0
ATOM    844   Al   1     1      -0.776  15.397   8.441  0.00  0.00             0
ATOM    845   Si   1     1      -4.919  19.739  11.247  0.00  0.00             0
ATOM    846   Si   1     1      -2.353  15.404  11.196  0.00  0.00             0
ATOM    847   Si   1     1      -2.373  21.251  11.162  0.00  0.00             0
ATOM    848   Si   1     1       0.158  16.937  11.107  0.00  0.00             0
ATOM    849    O   1     1       0.316  19.801   9.627  0.00  0.00             0
ATOM    850    O   1     1      -2.224  15.337   9.643  0.00  0.00             0
ATOM    851    O   1     1       0.012  16.956   9.485  0.00  0.00             0
ATOM    852    O   1     1      -2.495  21.413   9.582  0.00  0.00             0
ATOM    853    O   1     1       0.266  18.335  11.714  0.00  0.00             0
ATOM    854    O   1     1      -2.596  22.805  11.604  0.00  0.00             0
ATOM    855    O   1     1      -0.996  20.593  11.481  0.00  0.00             0
ATOM    856    O   1     1      -3.617  16.189  11.540  0.00  0.00             0
ATOM    857    O   1     1      -1.018  16.136  11.703  0.00  0.00             0
ATOM    858    O   1     1      -3.648  20.557  11.723  0.00  0.00             0
ATOM    859    O   1     1       0.277  14.197   9.352  0.00  0.00             0
ATOM    860    O   1     1      -2.284  18.535   9.539  0.00  0.00             0
ATOM    861    O   1     1       6.477  21.418   7.389  0.00  0.00             0
ATOM    862    O   1     1      -1.410  16.903   7.278  0.00  0.00             0
ATOM    863    O   1     1       0.946  18.585   7.380  0.00  0.00             0
ATOM    864    O   1     1      -1.691  14.119   7.312  0.00  0.00             0
ATOM    865    O   1     1       1.207  15.319   7.199  0.00  0.00             0
ATOM    866    O   1     1      -1.698  19.613   7.309  0.00  0.00             0
ATOM    867    H   1     1      -0.023  22.152   9.628  0.00  0.00             0
ATOM    868    H   1     1      -2.453  17.535   9.839  0.00  0.00             0
ATOM    869    H   1     1       1.075  21.713   6.598  0.00  0.00             0
ATOM    870    H   1     1      -1.321  17.309   6.327  0.00  0.00             0
ATOM    871    H   1     1       1.651  18.052   6.842  0.00  0.00             0
ATOM    872    H   1     1      -0.756  22.262   6.856  0.00  0.00             0
ATOM    873    H   1     1      -1.261  20.188   6.768  0.00  0.00             0
ATOM    874    H   1     1       1.702  15.952   6.486  0.00  0.00             0
ATOM    875   Al   1     1       5.577  13.018   1.226  0.00  0.00             0
ATOM    876   Al   1     1       2.924   8.736   1.260  0.00  0.00             0
ATOM    877   Al   1     1       2.918  14.441   1.469  0.00  0.00             0
ATOM    878   Al   1     1       5.538   9.904   1.271  0.00  0.00             0
ATOM    879   Si   1     1       1.165  14.371   4.146  0.00  0.00             0
ATOM    880   Si   1     1       3.801   9.977   4.024  0.00  0.00             0
ATOM    881   Si   1     1       3.716  15.896   4.206  0.00  0.00             0
ATOM    882   Si   1     1       6.426  11.503   4.051  0.00  0.00             0
ATOM    883    O   1     1       6.354  14.322   2.407  0.00  0.00             0
ATOM    884    O   1     1       3.919   9.952   2.296  0.00  0.00             0
ATOM    885    O   1     1       6.222  11.539   2.395  0.00  0.00             0
ATOM    886    O   1     1       3.627  15.864   2.467  0.00  0.00             0
ATOM    887    O   1     1       6.214  12.915   4.528  0.00  0.00             0
ATOM    888    O   1     1       3.547  17.371   4.670  0.00  0.00             0
ATOM    889    O   1     1       4.998  15.228   4.484  0.00  0.00             0
ATOM    890    O   1     1       2.535  10.866   4.360  0.00  0.00             0
ATOM    891    O   1     1       5.078  10.575   4.457  0.00  0.00             0
ATOM    892    O   1     1       2.378  15.214   4.617  0.00  0.00             0
ATOM    893    O   1     1       6.402   8.645   2.407  0.00  0.00             0
ATOM    894    O   1     1       3.801  13.010   2.243  0.00  0.00             0
ATOM    895    O   1     1      12.586  15.821   0.274  0.00  0.00             0
ATOM    896    O   1     1       4.836  11.480   0.229  0.00  0.00             0
ATOM    897    O   1     1       7.181  13.368  -0.002  0.00  0.00             0
ATOM    898    O   1     1       4.517   8.702   0.096  0.00  0.00             0
ATOM    899    O   1     1       7.175   9.740   0.208  0.00  0.00             0
ATOM    900    O   1     1       4.572  14.354   0.246  0.00  0.00             0
ATOM    901    H   1     1       5.943  16.598   2.028  0.00  0.00             0
ATOM    902    H   1     1       3.226  12.096   2.367  0.00  0.00             0
ATOM    903    H   1     1       6.813  16.322  -0.722  0.00  0.00             0
ATOM    904    H   1     1       4.053  11.262  -0.446  0.00  0.00             0
ATOM    905    H   1     1       7.231  13.748  -0.846  0.00  0.00             0
ATOM    906    H   1     1       4.356  17.512  -0.884  0.00  0.00             0
ATOM    907    H   1     1       4.737  15.292   0.036  0.00  0.00             0
ATOM    908    H   1     1       7.546  10.569  -0.175  0.00  0.00             0
ATOM    909   Al   1     1      -0.755   9.463   8.516  0.00  0.00             0
ATOM    910   Al   1     1      -3.200   4.959   8.387  0.00  0.00             0
ATOM    911   Al   1     1      -3.246  11.018   8.556  0.00  0.00             0
ATOM    912   Al   1     1      -0.663   6.625   8.532  0.00  0.00             0
ATOM    913   Si   1     1      -5.008  10.961  11.273  0.00  0.00             0
ATOM    914   Si   1     1      -2.380   6.325  11.225  0.00  0.00             0
ATOM    915   Si   1     1      -2.452  12.395  11.253  0.00  0.00             0
ATOM    916   Si   1     1       0.152   7.887  11.269  0.00  0.00             0
ATOM    917    O   1     1       0.319  10.800   9.657  0.00  0.00             0
ATOM    918    O   1     1      -2.261   6.372   9.566  0.00  0.00             0
ATOM    919    O   1     1      -0.082   8.028   9.682  0.00  0.00             0
ATOM    920    O   1     1      -2.657  12.524   9.605  0.00  0.00             0
ATOM    921    O   1     1       0.109   9.357  11.749  0.00  0.00             0
ATOM    922    O   1     1      -2.474  13.843  11.672  0.00  0.00             0
ATOM    923    O   1     1      -1.154  11.628  11.539  0.00  0.00             0
ATOM    924    O   1     1      -3.590   7.206  11.556  0.00  0.00             0
ATOM    925    O   1     1      -1.100   7.069  11.722  0.00  0.00             0
ATOM    926    O   1     1      -3.734  11.720  11.729  0.00  0.00             0
ATOM    927    O   1     1       0.296   5.166   9.513  0.00  0.00             0
ATOM    928    O   1     1      -2.357   9.652   9.521  0.00  0.00             0
ATOM    929    O   1     1       6.358  12.397   7.361  0.00  0.00             0
ATOM    930    O   1     1      -1.288   8.086   7.354  0.00  0.00             0
ATOM    931    O   1     1       0.858   9.694   7.316  0.00  0.00             0
ATOM    932    O   1     1      -1.386   5.162   7.395  0.00  0.00             0
ATOM    933    O   1     1       1.088   6.486   7.475  0.00  0.00             0
ATOM    934    O   1     1      -1.609  11.014   7.373  0.00  0.00             0
ATOM    935    H   1     1      -0.023  13.629  10.059  0.00  0.00             0
ATOM    936    H   1     1      -2.776   8.758   9.799  0.00  0.00             0
ATOM    937    H   1     1       1.216  12.980   6.434  0.00  0.00             0
ATOM    938    H   1     1      -1.688   8.378   6.639  0.00  0.00             0
ATOM    939    H   1     1       1.033   9.817   6.398  0.00  0.00             0
ATOM    940    H   1     1      -1.660  13.271   6.698  0.00  0.00             0
ATOM    941    H   1     1      -0.878  11.613   7.489  0.00  0.00             0
ATOM    942    H   1     1       1.290   7.312   7.104  0.00  0.00             0
ATOM    943   Al   1     1       5.316   4.043   1.375  0.00  0.00             0
ATOM    944   Al   1     1       2.744  -0.447   1.414  0.00  0.00             0
ATOM    945   Al   1     1       2.803   5.782   1.106  0.00  0.00             0
ATOM    946   Al   1     1       5.265   1.215   1.197  0.00  0.00             0
ATOM    947   Si   1     1       1.302   5.457   4.026  0.00  0.00             0
ATOM    948   Si   1     1       3.636   0.904   4.052  0.00  0.00             0
ATOM    949   Si   1     1       3.842   6.986   3.850  0.00  0.00             0
ATOM    950   Si   1     1       6.175   2.424   4.017  0.00  0.00             0
ATOM    951    O   1     1       6.518   5.239   2.428  0.00  0.00             0
ATOM    952    O   1     1       3.779   0.751   2.419  0.00  0.00             0
ATOM    953    O   1     1       6.052   2.528   2.450  0.00  0.00             0
ATOM    954    O   1     1       3.535   7.074   2.271  0.00  0.00             0
ATOM    955    O   1     1       6.181   3.873   4.607  0.00  0.00             0
ATOM    956    O   1     1       3.751   8.491   4.286  0.00  0.00             0
ATOM    957    O   1     1       5.240   6.299   4.206  0.00  0.00             0
ATOM    958    O   1     1       2.342   1.701   4.257  0.00  0.00             0
ATOM    959    O   1     1       4.981   1.592   4.560  0.00  0.00             0
ATOM    960    O   1     1       2.645   6.223   4.431  0.00  0.00             0
ATOM    961    O   1     1       6.361  -0.364   2.324  0.00  0.00             0
ATOM    962    O   1     1       3.961   4.202   2.549  0.00  0.00             0
ATOM    963    O   1     1      12.562   7.092   0.054  0.00  0.00             0
ATOM    964    O   1     1       4.578   2.682   0.205  0.00  0.00             0
ATOM    965    O   1     1       7.075   4.138   0.129  0.00  0.00             0
ATOM    966    O   1     1       4.490  -0.234   0.245  0.00  0.00             0
ATOM    967    O   1     1       6.926   1.163   0.191  0.00  0.00             0
ATOM    968    O   1     1       4.554   5.480   0.399  0.00  0.00             0
ATOM    969    H   1     1       6.223   8.371   3.487  0.00  0.00             0
ATOM    970    H   1     1       3.695   3.238   2.833  0.00  0.00             0
ATOM    971    H   1     1       7.426   7.031  -0.793  0.00  0.00             0
ATOM    972    H   1     1       4.021   2.894  -0.531  0.00  0.00             0
ATOM    973    H   1     1       7.538   3.280   0.256  0.00  0.00             0
ATOM    974    H   1     1       4.772   7.823  -0.291  0.00  0.00             0
ATOM    975    H   1     1       5.477   5.757   0.231  0.00  0.00             0
ATOM    976    H   1     1       6.970   1.594  -0.627  0.00  0.00             0
END
