# Supplementary material for: Competing Nuclear Quantum Effects and Hydrogen-Bond Jumps in Hydrated Kaolinite
Source: J Phys Chem Lett. 2023 Feb 6;14(6):1542–7. doi: 10.1021/acs.jpclett.2c03896 (PMC9940297; doi:10.1021/acs.jpclett.2c03896)
Supplement: Supplementary file 1 — jz2c03896_si_001.zip [file jz2c03896_si_001.zip › Clay_NQEs_HBond_Jumps_SI/silica-surface/QM/prod-4/init.22.pdb]

TITLE     Step:     2000000  Bead:      22 positions{angstrom}  cell{angstrom}
CRYST1   10.307   17.884   76.812  91.93 105.05  89.80 P 1           1
ATOM      1   Al   1     1     -19.172  -0.694  42.785  0.00  0.00             0
ATOM      2   Al   1     1     -16.577   3.897  42.775  0.00  0.00             0
ATOM      3   Al   1     1     -16.650  -2.228  42.792  0.00  0.00             0
ATOM      4   Al   1     1     -19.131   2.286  42.903  0.00  0.00             0
ATOM      5   Si   1     1     -14.762  -1.982  40.007  0.00  0.00             0
ATOM      6   Si   1     1     -17.375   2.599  40.003  0.00  0.00             0
ATOM      7   Si   1     1     -17.283  -3.484  39.922  0.00  0.00             0
ATOM      8   Si   1     1     -19.854   1.026  40.086  0.00  0.00             0
ATOM      9    O   1     1     -20.009  -1.844  41.615  0.00  0.00             0
ATOM     10    O   1     1     -17.447   2.712  41.650  0.00  0.00             0
ATOM     11    O   1     1     -19.758   1.066  41.581  0.00  0.00             0
ATOM     12    O   1     1     -17.241  -3.637  41.508  0.00  0.00             0
ATOM     13    O   1     1     -19.652  -0.437  39.557  0.00  0.00             0
ATOM     14    O   1     1     -17.284  -4.976  39.411  0.00  0.00             0
ATOM     15    O   1     1     -18.652  -2.772  39.767  0.00  0.00             0
ATOM     16    O   1     1     -16.164   1.718  39.608  0.00  0.00             0
ATOM     17    O   1     1     -18.674   1.971  39.522  0.00  0.00             0
ATOM     18    O   1     1     -16.176  -2.676  39.442  0.00  0.00             0
ATOM     19    O   1     1     -20.138   3.873  41.689  0.00  0.00             0
ATOM     20    O   1     1     -17.603  -0.886  41.640  0.00  0.00             0
ATOM     21    O   1     1     -16.079  -3.726  43.896  0.00  0.00             0
ATOM     22    O   1     1     -18.312   0.792  43.829  0.00  0.00             0
ATOM     23    O   1     1     -20.797  -0.540  43.794  0.00  0.00             0
ATOM     24    O   1     1     -18.329   3.785  43.854  0.00  0.00             0
ATOM     25    O   1     1     -20.762   2.356  43.830  0.00  0.00             0
ATOM     26    O   1     1     -18.331  -2.072  43.874  0.00  0.00             0
ATOM     27    H   1     1     -19.668  -4.258  41.441  0.00  0.00             0
ATOM     28    H   1     1     -17.474  -0.658  40.622  0.00  0.00             0
ATOM     29    H   1     1     -20.109  -3.310  43.973  0.00  0.00             0
ATOM     30    H   1     1     -17.364   0.651  43.680  0.00  0.00             0
ATOM     31    H   1     1     -20.843  -0.394  44.714  0.00  0.00             0
ATOM     32    H   1     1     -18.709  -5.030  44.650  0.00  0.00             0
ATOM     33    H   1     1     -18.123  -2.668  44.700  0.00  0.00             0
ATOM     34    H   1     1     -21.335   1.599  43.606  0.00  0.00             0
ATOM     35   Al   1     1     -17.010   6.063  50.055  0.00  0.00             0
ATOM     36   Al   1     1     -14.346  10.534  49.965  0.00  0.00             0
ATOM     37   Al   1     1     -14.364   4.538  50.158  0.00  0.00             0
ATOM     38   Al   1     1     -16.988   9.074  50.198  0.00  0.00             0
ATOM     39   Si   1     1     -12.586   4.820  47.345  0.00  0.00             0
ATOM     40   Si   1     1     -15.030   9.167  47.225  0.00  0.00             0
ATOM     41   Si   1     1     -15.106   3.282  47.324  0.00  0.00             0
ATOM     42   Si   1     1     -17.588   7.687  47.259  0.00  0.00             0
ATOM     43    O   1     1     -17.841   4.764  48.970  0.00  0.00             0
ATOM     44    O   1     1     -15.149   9.196  48.840  0.00  0.00             0
ATOM     45    O   1     1     -17.372   7.659  48.903  0.00  0.00             0
ATOM     46    O   1     1     -14.919   3.101  48.951  0.00  0.00             0
ATOM     47    O   1     1     -17.700   6.178  46.899  0.00  0.00             0
ATOM     48    O   1     1     -15.069   1.890  46.726  0.00  0.00             0
ATOM     49    O   1     1     -16.535   3.867  47.032  0.00  0.00             0
ATOM     50    O   1     1     -13.753   8.390  46.930  0.00  0.00             0
ATOM     51    O   1     1     -16.228   8.374  46.669  0.00  0.00             0
ATOM     52    O   1     1     -13.899   4.075  46.812  0.00  0.00             0
ATOM     53    O   1     1     -17.602  10.519  49.033  0.00  0.00             0
ATOM     54    O   1     1     -15.307   5.814  49.103  0.00  0.00             0
ATOM     55    O   1     1     -13.705   3.137  51.290  0.00  0.00             0
ATOM     56    O   1     1     -16.271   7.670  51.102  0.00  0.00             0
ATOM     57    O   1     1     -18.633   6.030  51.020  0.00  0.00             0
ATOM     58    O   1     1     -16.007  10.427  51.138  0.00  0.00             0
ATOM     59    O   1     1     -18.739   9.237  51.066  0.00  0.00             0
ATOM     60    O   1     1     -16.074   4.741  51.385  0.00  0.00             0
ATOM     61    H   1     1     -17.411   2.444  48.465  0.00  0.00             0
ATOM     62    H   1     1     -14.781   6.688  48.951  0.00  0.00             0
ATOM     63    H   1     1     -18.703   2.842  52.217  0.00  0.00             0
ATOM     64    H   1     1     -16.228   7.425  52.132  0.00  0.00             0
ATOM     65    H   1     1     -19.077   6.995  51.182  0.00  0.00             0
ATOM     66    H   1     1     -16.252   2.125  51.353  0.00  0.00             0
ATOM     67    H   1     1     -16.778   4.554  51.982  0.00  0.00             0
ATOM     68    H   1     1     -19.558   8.605  51.255  0.00  0.00             0
ATOM     69   Al   1     1     -19.171   8.455  42.871  0.00  0.00             0
ATOM     70   Al   1     1     -16.546  12.808  42.774  0.00  0.00             0
ATOM     71   Al   1     1     -16.603   6.933  42.898  0.00  0.00             0
ATOM     72   Al   1     1     -19.151  11.343  42.678  0.00  0.00             0
ATOM     73   Si   1     1     -14.852   7.071  39.982  0.00  0.00             0
ATOM     74   Si   1     1     -17.383  11.455  39.959  0.00  0.00             0
ATOM     75   Si   1     1     -17.315   5.528  40.153  0.00  0.00             0
ATOM     76   Si   1     1     -19.928   9.885  40.053  0.00  0.00             0
ATOM     77    O   1     1     -19.995   7.118  41.748  0.00  0.00             0
ATOM     78    O   1     1     -17.489  11.547  41.577  0.00  0.00             0
ATOM     79    O   1     1     -19.747   9.802  41.647  0.00  0.00             0
ATOM     80    O   1     1     -17.191   5.488  41.722  0.00  0.00             0
ATOM     81    O   1     1     -19.985   8.341  39.566  0.00  0.00             0
ATOM     82    O   1     1     -17.313   4.111  39.585  0.00  0.00             0
ATOM     83    O   1     1     -18.788   6.135  39.791  0.00  0.00             0
ATOM     84    O   1     1     -16.085  10.587  39.599  0.00  0.00             0
ATOM     85    O   1     1     -18.673  10.787  39.572  0.00  0.00             0
ATOM     86    O   1     1     -16.183   6.418  39.616  0.00  0.00             0
ATOM     87    O   1     1     -20.091  12.843  41.736  0.00  0.00             0
ATOM     88    O   1     1     -17.554   8.157  41.847  0.00  0.00             0
ATOM     89    O   1     1     -15.868   5.482  43.973  0.00  0.00             0
ATOM     90    O   1     1     -18.525   9.879  43.992  0.00  0.00             0
ATOM     91    O   1     1     -20.778   8.343  43.926  0.00  0.00             0
ATOM     92    O   1     1     -18.215  12.646  43.825  0.00  0.00             0
ATOM     93    O   1     1     -20.723  11.590  43.875  0.00  0.00             0
ATOM     94    O   1     1     -18.119   7.083  44.030  0.00  0.00             0
ATOM     95    H   1     1     -19.613   4.725  41.903  0.00  0.00             0
ATOM     96    H   1     1     -17.071   8.928  41.364  0.00  0.00             0
ATOM     97    H   1     1     -20.693   5.300  44.794  0.00  0.00             0
ATOM     98    H   1     1     -17.896  10.109  44.634  0.00  0.00             0
ATOM     99    H   1     1     -21.037   8.171  44.891  0.00  0.00             0
ATOM    100    H   1     1     -18.747   3.989  44.711  0.00  0.00             0
ATOM    101    H   1     1     -18.942   6.536  44.551  0.00  0.00             0
ATOM    102    H   1     1     -20.811  11.038  44.642  0.00  0.00             0
ATOM    103   Al   1     1     -16.966  14.885  50.054  0.00  0.00             0
ATOM    104   Al   1     1     -14.224  19.587  49.925  0.00  0.00             0
ATOM    105   Al   1     1     -14.419  13.468  49.971  0.00  0.00             0
ATOM    106   Al   1     1     -16.784  18.017  49.986  0.00  0.00             0
ATOM    107   Si   1     1     -12.586  13.662  47.247  0.00  0.00             0
ATOM    108   Si   1     1     -14.973  18.257  47.167  0.00  0.00             0
ATOM    109   Si   1     1     -15.113  12.172  47.058  0.00  0.00             0
ATOM    110   Si   1     1     -17.506  16.690  47.272  0.00  0.00             0
ATOM    111    O   1     1     -17.842  13.767  48.658  0.00  0.00             0
ATOM    112    O   1     1     -15.144  18.224  48.818  0.00  0.00             0
ATOM    113    O   1     1     -17.197  16.598  48.834  0.00  0.00             0
ATOM    114    O   1     1     -14.963  12.105  48.711  0.00  0.00             0
ATOM    115    O   1     1     -17.580  15.221  46.645  0.00  0.00             0
ATOM    116    O   1     1     -15.061  10.693  46.760  0.00  0.00             0
ATOM    117    O   1     1     -16.396  12.959  46.744  0.00  0.00             0
ATOM    118    O   1     1     -13.783  17.434  46.885  0.00  0.00             0
ATOM    119    O   1     1     -16.263  17.457  46.667  0.00  0.00             0
ATOM    120    O   1     1     -13.800  12.986  46.658  0.00  0.00             0
ATOM    121    O   1     1     -17.786  19.430  48.865  0.00  0.00             0
ATOM    122    O   1     1     -15.150  14.910  48.831  0.00  0.00             0
ATOM    123    O   1     1     -13.520  11.985  50.987  0.00  0.00             0
ATOM    124    O   1     1     -16.227  16.383  51.259  0.00  0.00             0
ATOM    125    O   1     1     -18.621  15.026  50.975  0.00  0.00             0
ATOM    126    O   1     1     -15.879  19.308  50.914  0.00  0.00             0
ATOM    127    O   1     1     -18.378  18.106  51.106  0.00  0.00             0
ATOM    128    O   1     1     -15.987  13.475  50.971  0.00  0.00             0
ATOM    129    H   1     1     -17.072  11.213  48.622  0.00  0.00             0
ATOM    130    H   1     1     -14.869  15.867  48.869  0.00  0.00             0
ATOM    131    H   1     1     -18.891  12.089  52.015  0.00  0.00             0
ATOM    132    H   1     1     -16.678  16.581  52.204  0.00  0.00             0
ATOM    133    H   1     1     -19.382  15.246  51.335  0.00  0.00             0
ATOM    134    H   1     1     -15.914  10.515  52.042  0.00  0.00             0
ATOM    135    H   1     1     -16.704  12.746  51.215  0.00  0.00             0
ATOM    136    H   1     1     -19.088  17.440  51.151  0.00  0.00             0
ATOM    137   Al   1     1     -14.164  -0.731  42.808  0.00  0.00             0
ATOM    138   Al   1     1     -11.674   3.858  42.831  0.00  0.00             0
ATOM    139   Al   1     1     -11.473  -1.944  42.724  0.00  0.00             0
ATOM    140   Al   1     1     -14.167   2.433  42.843  0.00  0.00             0
ATOM    141   Si   1     1      -9.625  -1.886  40.078  0.00  0.00             0
ATOM    142   Si   1     1     -12.170   2.454  40.130  0.00  0.00             0
ATOM    143   Si   1     1     -12.043  -3.448  39.939  0.00  0.00             0
ATOM    144   Si   1     1     -14.822   1.003  39.951  0.00  0.00             0
ATOM    145    O   1     1     -15.026  -1.976  41.553  0.00  0.00             0
ATOM    146    O   1     1     -12.394   2.485  41.672  0.00  0.00             0
ATOM    147    O   1     1     -14.710   1.003  41.629  0.00  0.00             0
ATOM    148    O   1     1     -11.949  -3.487  41.558  0.00  0.00             0
ATOM    149    O   1     1     -14.749  -0.464  39.528  0.00  0.00             0
ATOM    150    O   1     1     -12.039  -4.908  39.383  0.00  0.00             0
ATOM    151    O   1     1     -13.487  -2.816  39.721  0.00  0.00             0
ATOM    152    O   1     1     -10.994   1.646  39.789  0.00  0.00             0
ATOM    153    O   1     1     -13.566   1.785  39.572  0.00  0.00             0
ATOM    154    O   1     1     -10.923  -2.544  39.516  0.00  0.00             0
ATOM    155    O   1     1     -14.842   3.746  41.781  0.00  0.00             0
ATOM    156    O   1     1     -12.434  -0.585  41.861  0.00  0.00             0
ATOM    157    O   1     1     -21.008  -3.481  43.817  0.00  0.00             0
ATOM    158    O   1     1     -13.522   0.890  43.864  0.00  0.00             0
ATOM    159    O   1     1     -15.740  -0.962  43.872  0.00  0.00             0
ATOM    160    O   1     1     -13.227   3.731  43.907  0.00  0.00             0
ATOM    161    O   1     1     -15.844   2.538  43.782  0.00  0.00             0
ATOM    162    O   1     1     -13.115  -2.054  43.776  0.00  0.00             0
ATOM    163    H   1     1     -14.381  -4.074  41.922  0.00  0.00             0
ATOM    164    H   1     1     -12.320   0.358  41.352  0.00  0.00             0
ATOM    165    H   1     1     -15.746  -3.720  44.849  0.00  0.00             0
ATOM    166    H   1     1     -12.760   1.043  44.534  0.00  0.00             0
ATOM    167    H   1     1     -15.928  -0.822  44.848  0.00  0.00             0
ATOM    168    H   1     1     -12.898  -5.086  44.776  0.00  0.00             0
ATOM    169    H   1     1     -13.294  -2.770  44.391  0.00  0.00             0
ATOM    170    H   1     1     -16.250   1.995  44.542  0.00  0.00             0
ATOM    171   Al   1     1     -11.786   6.073  50.032  0.00  0.00             0
ATOM    172   Al   1     1      -9.247  10.687  49.820  0.00  0.00             0
ATOM    173   Al   1     1      -9.133   4.635  50.023  0.00  0.00             0
ATOM    174   Al   1     1     -11.763   9.140  50.059  0.00  0.00             0
ATOM    175   Si   1     1      -7.448   4.704  47.379  0.00  0.00             0
ATOM    176   Si   1     1      -9.929   9.225  47.152  0.00  0.00             0
ATOM    177   Si   1     1     -10.007   3.183  47.270  0.00  0.00             0
ATOM    178   Si   1     1     -12.469   7.607  47.202  0.00  0.00             0
ATOM    179    O   1     1     -12.823   4.943  49.025  0.00  0.00             0
ATOM    180    O   1     1     -10.025   9.402  48.820  0.00  0.00             0
ATOM    181    O   1     1     -12.121   7.626  48.866  0.00  0.00             0
ATOM    182    O   1     1      -9.790   3.113  49.059  0.00  0.00             0
ATOM    183    O   1     1     -12.361   6.121  46.792  0.00  0.00             0
ATOM    184    O   1     1      -9.935   1.727  46.742  0.00  0.00             0
ATOM    185    O   1     1     -11.315   3.931  46.995  0.00  0.00             0
ATOM    186    O   1     1      -8.523   8.439  46.902  0.00  0.00             0
ATOM    187    O   1     1     -11.181   8.439  46.582  0.00  0.00             0
ATOM    188    O   1     1      -8.748   3.971  46.895  0.00  0.00             0
ATOM    189    O   1     1     -12.726  10.393  48.935  0.00  0.00             0
ATOM    190    O   1     1     -10.001   5.826  48.992  0.00  0.00             0
ATOM    191    O   1     1     -18.687   3.087  51.249  0.00  0.00             0
ATOM    192    O   1     1     -10.882   7.663  51.038  0.00  0.00             0
ATOM    193    O   1     1     -13.522   5.841  51.345  0.00  0.00             0
ATOM    194    O   1     1     -10.886  10.687  50.947  0.00  0.00             0
ATOM    195    O   1     1     -13.353   9.169  51.061  0.00  0.00             0
ATOM    196    O   1     1     -10.910   4.675  50.975  0.00  0.00             0
ATOM    197    H   1     1     -12.007   2.180  49.159  0.00  0.00             0
ATOM    198    H   1     1      -9.848   6.423  48.281  0.00  0.00             0
ATOM    199    H   1     1     -14.023   3.468  52.144  0.00  0.00             0
ATOM    200    H   1     1     -11.214   7.568  51.974  0.00  0.00             0
ATOM    201    H   1     1     -14.094   6.401  52.038  0.00  0.00             0
ATOM    202    H   1     1     -11.391   1.907  51.939  0.00  0.00             0
ATOM    203    H   1     1     -11.118   3.609  50.834  0.00  0.00             0
ATOM    204    H   1     1     -14.046   8.549  51.284  0.00  0.00             0
ATOM    205   Al   1     1     -14.087   8.430  42.726  0.00  0.00             0
ATOM    206   Al   1     1     -11.406  12.914  42.702  0.00  0.00             0
ATOM    207   Al   1     1     -11.459   6.960  42.901  0.00  0.00             0
ATOM    208   Al   1     1     -13.855  11.318  42.831  0.00  0.00             0
ATOM    209   Si   1     1      -9.666   6.964  40.158  0.00  0.00             0
ATOM    210   Si   1     1     -12.194  11.512  40.006  0.00  0.00             0
ATOM    211   Si   1     1     -12.309   5.304  40.080  0.00  0.00             0
ATOM    212   Si   1     1     -14.747  10.050  39.902  0.00  0.00             0
ATOM    213    O   1     1     -15.068   7.196  41.587  0.00  0.00             0
ATOM    214    O   1     1     -12.338  11.685  41.547  0.00  0.00             0
ATOM    215    O   1     1     -14.489   9.986  41.575  0.00  0.00             0
ATOM    216    O   1     1     -12.287   5.215  41.700  0.00  0.00             0
ATOM    217    O   1     1     -14.631   8.505  39.496  0.00  0.00             0
ATOM    218    O   1     1     -12.101   3.911  39.595  0.00  0.00             0
ATOM    219    O   1     1     -13.647   5.950  39.744  0.00  0.00             0
ATOM    220    O   1     1     -10.993  10.639  39.725  0.00  0.00             0
ATOM    221    O   1     1     -13.542  10.866  39.371  0.00  0.00             0
ATOM    222    O   1     1     -11.009   6.284  39.743  0.00  0.00             0
ATOM    223    O   1     1     -14.781  12.832  41.730  0.00  0.00             0
ATOM    224    O   1     1     -12.263   8.264  41.819  0.00  0.00             0
ATOM    225    O   1     1     -21.167   5.385  43.929  0.00  0.00             0
ATOM    226    O   1     1     -13.163   9.775  43.836  0.00  0.00             0
ATOM    227    O   1     1     -15.521   8.341  43.897  0.00  0.00             0
ATOM    228    O   1     1     -12.922  12.695  43.905  0.00  0.00             0
ATOM    229    O   1     1     -15.622  11.489  43.796  0.00  0.00             0
ATOM    230    O   1     1     -13.131   6.999  43.868  0.00  0.00             0
ATOM    231    H   1     1     -14.190   4.606  41.418  0.00  0.00             0
ATOM    232    H   1     1     -11.734   9.197  41.752  0.00  0.00             0
ATOM    233    H   1     1     -15.696   4.929  44.763  0.00  0.00             0
ATOM    234    H   1     1     -12.504   9.392  44.375  0.00  0.00             0
ATOM    235    H   1     1     -15.800   7.998  44.868  0.00  0.00             0
ATOM    236    H   1     1     -13.710   4.061  44.595  0.00  0.00             0
ATOM    237    H   1     1     -13.932   6.490  43.782  0.00  0.00             0
ATOM    238    H   1     1     -16.271  10.739  43.732  0.00  0.00             0
ATOM    239   Al   1     1     -11.735  15.010  50.057  0.00  0.00             0
ATOM    240   Al   1     1      -9.139  19.549  50.062  0.00  0.00             0
ATOM    241   Al   1     1      -9.131  13.613  49.759  0.00  0.00             0
ATOM    242   Al   1     1     -11.783  17.956  50.164  0.00  0.00             0
ATOM    243   Si   1     1      -7.421  13.731  47.000  0.00  0.00             0
ATOM    244   Si   1     1      -9.879  18.157  47.397  0.00  0.00             0
ATOM    245   Si   1     1      -9.904  12.170  47.027  0.00  0.00             0
ATOM    246   Si   1     1     -12.394  16.640  47.301  0.00  0.00             0
ATOM    247    O   1     1     -12.567  13.667  48.781  0.00  0.00             0
ATOM    248    O   1     1     -10.125  18.289  48.979  0.00  0.00             0
ATOM    249    O   1     1     -12.199  16.599  48.870  0.00  0.00             0
ATOM    250    O   1     1      -9.721  12.164  48.616  0.00  0.00             0
ATOM    251    O   1     1     -12.460  15.217  46.797  0.00  0.00             0
ATOM    252    O   1     1     -10.008  10.729  46.466  0.00  0.00             0
ATOM    253    O   1     1     -11.344  12.788  46.867  0.00  0.00             0
ATOM    254    O   1     1      -8.561  17.369  47.193  0.00  0.00             0
ATOM    255    O   1     1     -11.142  17.332  46.789  0.00  0.00             0
ATOM    256    O   1     1      -8.766  13.086  46.465  0.00  0.00             0
ATOM    257    O   1     1     -12.541  19.446  49.184  0.00  0.00             0
ATOM    258    O   1     1     -10.098  15.033  48.673  0.00  0.00             0
ATOM    259    O   1     1     -18.849  12.111  50.956  0.00  0.00             0
ATOM    260    O   1     1     -11.039  16.527  51.265  0.00  0.00             0
ATOM    261    O   1     1     -13.329  14.796  50.992  0.00  0.00             0
ATOM    262    O   1     1     -10.843  19.496  51.260  0.00  0.00             0
ATOM    263    O   1     1     -13.387  18.021  50.978  0.00  0.00             0
ATOM    264    O   1     1     -10.835  13.666  50.958  0.00  0.00             0
ATOM    265    H   1     1     -12.247  10.836  48.194  0.00  0.00             0
ATOM    266    H   1     1     -10.130  15.561  47.726  0.00  0.00             0
ATOM    267    H   1     1     -13.006  12.642  51.519  0.00  0.00             0
ATOM    268    H   1     1     -11.065  16.590  52.263  0.00  0.00             0
ATOM    269    H   1     1     -13.910  15.336  51.659  0.00  0.00             0
ATOM    270    H   1     1     -11.713  11.085  51.466  0.00  0.00             0
ATOM    271    H   1     1     -11.282  12.806  51.215  0.00  0.00             0
ATOM    272    H   1     1     -14.423  17.853  51.294  0.00  0.00             0
ATOM    273    O   1     1     -21.424   7.293  36.784  0.00  0.00             0
ATOM    274    H   1     1     -20.595   7.328  36.708  0.00  0.00             0
ATOM    275    H   1     1     -11.292   6.822  37.580  0.00  0.00             0
ATOM    276    O   1     1       3.756 -23.348  36.650  0.00  0.00             0
ATOM    277    H   1     1       4.588 -22.940  36.155  0.00  0.00             0
ATOM    278    H   1     1      14.028 -23.020  37.496  0.00  0.00             0
ATOM    279    O   1     1      27.848  27.966  30.851  0.00  0.00             0
ATOM    280    H   1     1      17.323  28.623  30.266  0.00  0.00             0
ATOM    281    H   1     1      28.400  27.349  30.186  0.00  0.00             0
ATOM    282    O   1     1       9.333  24.185  30.982  0.00  0.00             0
ATOM    283    H   1     1       9.062  23.266  30.924  0.00  0.00             0
ATOM    284    H   1     1      19.749  24.635  30.109  0.00  0.00             0
ATOM    285    O   1     1     -39.555  -6.633  33.043  0.00  0.00             0
ATOM    286    H   1     1     -40.426  -6.093  32.687  0.00  0.00             0
ATOM    287    H   1     1     -28.948  -6.068  33.730  0.00  0.00             0
ATOM    288    O   1     1      18.724 -13.826  29.305  0.00  0.00             0
ATOM    289    H   1     1      18.338 -14.341  30.086  0.00  0.00             0
ATOM    290    H   1     1      28.316 -13.177  29.106  0.00  0.00             0
ATOM    291    O   1     1       1.789  50.412  20.669  0.00  0.00             0
ATOM    292    H   1     1       1.305  50.674  19.802  0.00  0.00             0
ATOM    293    H   1     1       2.099  51.331  21.130  0.00  0.00             0
ATOM    294    O   1     1     -29.479  -1.360  14.837  0.00  0.00             0
ATOM    295    H   1     1     -30.073  -0.968  15.581  0.00  0.00             0
ATOM    296    H   1     1     -29.843  -2.228  14.362  0.00  0.00             0
ATOM    297    O   1     1     -24.150  12.383  33.079  0.00  0.00             0
ATOM    298    H   1     1     -25.093  12.133  32.760  0.00  0.00             0
ATOM    299    H   1     1     -24.489  12.983  33.774  0.00  0.00             0
ATOM    300    O   1     1      43.471  28.489  28.857  0.00  0.00             0
ATOM    301    H   1     1      44.152  28.007  29.355  0.00  0.00             0
ATOM    302    H   1     1      43.177  27.753  28.291  0.00  0.00             0
ATOM    303    O   1     1       2.253  -9.845  36.413  0.00  0.00             0
ATOM    304    H   1     1       3.058  -9.406  36.302  0.00  0.00             0
ATOM    305    H   1     1       1.612  -9.461  35.984  0.00  0.00             0
ATOM    306    O   1     1     -15.429   1.950  30.014  0.00  0.00             0
ATOM    307    H   1     1     -14.994   1.269  29.364  0.00  0.00             0
ATOM    308    H   1     1     -16.217   2.440  29.535  0.00  0.00             0
ATOM    309    O   1     1      16.604 -20.224  14.562  0.00  0.00             0
ATOM    310    H   1     1      17.368 -19.755  14.672  0.00  0.00             0
ATOM    311    H   1     1      15.910 -19.443  14.678  0.00  0.00             0
ATOM    312    O   1     1      31.271  13.172  24.596  0.00  0.00             0
ATOM    313    H   1     1      31.654  13.871  25.165  0.00  0.00             0
ATOM    314    H   1     1      31.793  12.543  24.321  0.00  0.00             0
ATOM    315    O   1     1     -19.029  22.348  33.950  0.00  0.00             0
ATOM    316    H   1     1     -19.370  22.966  33.406  0.00  0.00             0
ATOM    317    H   1     1     -18.471  22.759  34.644  0.00  0.00             0
ATOM    318    O   1     1       7.064  23.245  33.281  0.00  0.00             0
ATOM    319    H   1     1       7.021  22.492  33.894  0.00  0.00             0
ATOM    320    H   1     1       7.509  24.026  33.805  0.00  0.00             0
ATOM    321    O   1     1      46.451  15.854  31.255  0.00  0.00             0
ATOM    322    H   1     1      47.099  15.944  32.041  0.00  0.00             0
ATOM    323    H   1     1      46.219  14.901  31.065  0.00  0.00             0
ATOM    324    O   1     1      11.860  -2.250  34.127  0.00  0.00             0
ATOM    325    H   1     1      11.407  -1.757  34.850  0.00  0.00             0
ATOM    326    H   1     1      11.003  -2.331  33.756  0.00  0.00             0
ATOM    327    O   1     1      -8.399  17.298  21.466  0.00  0.00             0
ATOM    328    H   1     1      -8.093  18.148  21.006  0.00  0.00             0
ATOM    329    H   1     1       2.587  -0.656  22.050  0.00  0.00             0
ATOM    330    O   1     1      -0.176  39.311  25.471  0.00  0.00             0
ATOM    331    H   1     1      -0.516  38.828  24.573  0.00  0.00             0
ATOM    332    H   1     1      10.163  38.602  26.130  0.00  0.00             0
ATOM    333    O   1     1      16.883   1.213  22.978  0.00  0.00             0
ATOM    334    H   1     1       7.499   1.717  22.923  0.00  0.00             0
ATOM    335    H   1     1      16.904   0.748  23.972  0.00  0.00             0
ATOM    336    O   1     1      -7.233   8.521  17.779  0.00  0.00             0
ATOM    337    H   1     1      -7.072   7.466  18.208  0.00  0.00             0
ATOM    338    H   1     1       3.407   9.121  18.523  0.00  0.00             0
ATOM    339    O   1     1      15.380  40.318  17.868  0.00  0.00             0
ATOM    340    H   1     1       4.504  41.102  18.034  0.00  0.00             0
ATOM    341    H   1     1      16.003  40.693  17.287  0.00  0.00             0
ATOM    342    O   1     1       4.746  58.799  25.313  0.00  0.00             0
ATOM    343    H   1     1       4.507  57.924  24.835  0.00  0.00             0
ATOM    344    H   1     1      16.007  58.391  25.459  0.00  0.00             0
ATOM    345    O   1     1      35.261 -22.485  30.342  0.00  0.00             0
ATOM    346    H   1     1      35.049 -23.180  31.000  0.00  0.00             0
ATOM    347    H   1     1      34.871 -40.680  29.417  0.00  0.00             0
ATOM    348    O   1     1      54.878   0.791  35.911  0.00  0.00             0
ATOM    349    H   1     1      55.646   1.328  35.567  0.00  0.00             0
ATOM    350    H   1     1      55.022   0.047  35.375  0.00  0.00             0
ATOM    351    O   1     1      37.573 -22.061  26.966  0.00  0.00             0
ATOM    352    H   1     1      38.231 -21.308  26.966  0.00  0.00             0
ATOM    353    H   1     1      36.737 -21.850  26.409  0.00  0.00             0
ATOM    354    O   1     1      11.248  -0.207  25.386  0.00  0.00             0
ATOM    355    H   1     1      11.478  -1.113  25.456  0.00  0.00             0
ATOM    356    H   1     1      10.567  -0.058  24.705  0.00  0.00             0
ATOM    357    O   1     1      -1.079  -6.233  20.542  0.00  0.00             0
ATOM    358    H   1     1      -1.045  -5.357  20.992  0.00  0.00             0
ATOM    359    H   1     1      -1.139  -7.048  21.182  0.00  0.00             0
ATOM    360    O   1     1      -4.329  22.834  13.801  0.00  0.00             0
ATOM    361    H   1     1      -4.745  21.944  14.101  0.00  0.00             0
ATOM    362    H   1     1      -3.590  22.499  13.243  0.00  0.00             0
ATOM    363    O   1     1      52.225 -18.068  17.289  0.00  0.00             0
ATOM    364    H   1     1      52.773 -17.453  17.004  0.00  0.00             0
ATOM    365    H   1     1      52.506 -36.901  17.530  0.00  0.00             0
ATOM    366    O   1     1      24.905  -8.449  29.962  0.00  0.00             0
ATOM    367    H   1     1      25.634  -8.050  30.295  0.00  0.00             0
ATOM    368    H   1     1      24.960  -9.209  30.451  0.00  0.00             0
ATOM    369    O   1     1      24.414 -22.565  23.792  0.00  0.00             0
ATOM    370    H   1     1      24.597 -22.242  22.888  0.00  0.00             0
ATOM    371    H   1     1      24.005 -23.357  23.678  0.00  0.00             0
ATOM    372    O   1     1      28.182 -37.747  22.769  0.00  0.00             0
ATOM    373    H   1     1      28.164 -37.628  21.937  0.00  0.00             0
ATOM    374    H   1     1      28.793 -38.686  22.819  0.00  0.00             0
ATOM    375    O   1     1     -23.175  37.536  15.054  0.00  0.00             0
ATOM    376    H   1     1     -22.501  38.304  14.734  0.00  0.00             0
ATOM    377    H   1     1     -22.862  36.827  14.421  0.00  0.00             0
ATOM    378    O   1     1       9.141 -39.477  16.291  0.00  0.00             0
ATOM    379    H   1     1       9.886 -39.946  16.864  0.00  0.00             0
ATOM    380    H   1     1       9.423 -39.784  15.367  0.00  0.00             0
ATOM    381    O   1     1     -12.549  -9.451  32.759  0.00  0.00             0
ATOM    382    H   1     1     -12.499 -10.200  32.334  0.00  0.00             0
ATOM    383    H   1     1      -2.680  -8.832  32.134  0.00  0.00             0
ATOM    384    O   1     1      29.689 -13.680  15.372  0.00  0.00             0
ATOM    385    H   1     1      30.481 -14.267  15.428  0.00  0.00             0
ATOM    386    H   1     1      40.302 -12.837  15.513  0.00  0.00             0
ATOM    387    O   1     1      16.181   9.743  21.781  0.00  0.00             0
ATOM    388    H   1     1       6.215  10.032  21.013  0.00  0.00             0
ATOM    389    H   1     1      16.423  10.330  22.533  0.00  0.00             0
ATOM    390    O   1     1      32.270  24.623  32.490  0.00  0.00             0
ATOM    391    H   1     1      31.566  24.442  32.030  0.00  0.00             0
ATOM    392    H   1     1      42.255  25.414  32.987  0.00  0.00             0
ATOM    393    O   1     1     -34.089  -9.296  24.512  0.00  0.00             0
ATOM    394    H   1     1     -33.684  -9.367  25.432  0.00  0.00             0
ATOM    395    H   1     1     -24.690  -8.930  24.634  0.00  0.00             0
ATOM    396    O   1     1     -23.188  10.242  14.786  0.00  0.00             0
ATOM    397    H   1     1     -23.689  11.099  14.828  0.00  0.00             0
ATOM    398    H   1     1     -11.877  10.481  14.839  0.00  0.00             0
ATOM    399    O   1     1      21.383 -32.455  29.195  0.00  0.00             0
ATOM    400    H   1     1      20.606 -31.969  28.955  0.00  0.00             0
ATOM    401    H   1     1      21.041 -32.655  30.073  0.00  0.00             0
ATOM    402    O   1     1      -0.607  30.538  32.311  0.00  0.00             0
ATOM    403    H   1     1      -1.700  30.489  32.845  0.00  0.00             0
ATOM    404    H   1     1      -0.788  30.571  31.445  0.00  0.00             0
ATOM    405    O   1     1      34.979   6.158  27.833  0.00  0.00             0
ATOM    406    H   1     1      34.167   6.647  28.009  0.00  0.00             0
ATOM    407    H   1     1      34.842   5.849  26.969  0.00  0.00             0
ATOM    408    O   1     1      45.894  64.540  25.819  0.00  0.00             0
ATOM    409    H   1     1      46.201  63.871  26.331  0.00  0.00             0
ATOM    410    H   1     1      46.565  64.719  25.125  0.00  0.00             0
ATOM    411    O   1     1      -6.612  37.564  25.893  0.00  0.00             0
ATOM    412    H   1     1      -6.435  38.177  26.543  0.00  0.00             0
ATOM    413    H   1     1      -5.854  36.970  25.984  0.00  0.00             0
ATOM    414    O   1     1      34.216  43.547  24.846  0.00  0.00             0
ATOM    415    H   1     1      34.704  42.671  25.222  0.00  0.00             0
ATOM    416    H   1     1      34.562  43.715  23.992  0.00  0.00             0
ATOM    417    O   1     1      44.455 -36.111  23.799  0.00  0.00             0
ATOM    418    H   1     1      44.006 -35.455  24.393  0.00  0.00             0
ATOM    419    H   1     1      45.295 -35.944  23.806  0.00  0.00             0
ATOM    420    O   1     1      56.325 -15.638  14.612  0.00  0.00             0
ATOM    421    H   1     1      56.102 -15.782  15.582  0.00  0.00             0
ATOM    422    H   1     1      57.271 -15.624  14.629  0.00  0.00             0
ATOM    423    O   1     1     -16.141  20.586  23.556  0.00  0.00             0
ATOM    424    H   1     1     -15.389  20.039  23.141  0.00  0.00             0
ATOM    425    H   1     1     -16.197  20.400  24.456  0.00  0.00             0
ATOM    426    O   1     1       9.795  17.785  23.148  0.00  0.00             0
ATOM    427    H   1     1       9.018  17.247  22.927  0.00  0.00             0
ATOM    428    H   1     1      10.614  17.795  22.656  0.00  0.00             0
ATOM    429    O   1     1      55.523  49.022  27.573  0.00  0.00             0
ATOM    430    H   1     1      55.552  48.407  26.822  0.00  0.00             0
ATOM    431    H   1     1      54.706  49.006  27.895  0.00  0.00             0
ATOM    432    O   1     1      26.931 -40.958  16.259  0.00  0.00             0
ATOM    433    H   1     1      27.564 -41.240  16.898  0.00  0.00             0
ATOM    434    H   1     1      27.411 -40.304  15.880  0.00  0.00             0
ATOM    435    O   1     1     -17.181   3.461  28.581  0.00  0.00             0
ATOM    436    H   1     1     -18.031   3.347  28.959  0.00  0.00             0
ATOM    437    H   1     1      -6.295   4.303  28.651  0.00  0.00             0
ATOM    438    O   1     1      65.868  10.187  19.862  0.00  0.00             0
ATOM    439    H   1     1      65.044  10.778  19.748  0.00  0.00             0
ATOM    440    H   1     1      76.347  10.137  20.825  0.00  0.00             0
ATOM    441    O   1     1       5.959 -12.559  36.950  0.00  0.00             0
ATOM    442    H   1     1      -4.046 -11.899  36.445  0.00  0.00             0
ATOM    443    H   1     1       5.047 -12.999  36.602  0.00  0.00             0
ATOM    444    O   1     1     -15.337 -62.146  27.686  0.00  0.00             0
ATOM    445    H   1     1     -14.916 -62.923  27.720  0.00  0.00             0
ATOM    446    H   1     1      -5.506 -61.952  28.530  0.00  0.00             0
ATOM    447    O   1     1     -12.296  18.099  34.235  0.00  0.00             0
ATOM    448    H   1     1     -23.139  18.694  34.589  0.00  0.00             0
ATOM    449    H   1     1     -11.937  18.251  33.377  0.00  0.00             0
ATOM    450    O   1     1      52.375  22.200  18.248  0.00  0.00             0
ATOM    451    H   1     1      51.629  22.879  17.876  0.00  0.00             0
ATOM    452    H   1     1      62.285  21.671  18.922  0.00  0.00             0
ATOM    453    O   1     1      16.783   0.485  17.673  0.00  0.00             0
ATOM    454    H   1     1      16.711   0.841  18.585  0.00  0.00             0
ATOM    455    H   1     1      17.615   0.850  17.319  0.00  0.00             0
ATOM    456    O   1     1      -7.274   9.943  14.042  0.00  0.00             0
ATOM    457    H   1     1      -6.975   9.107  14.552  0.00  0.00             0
ATOM    458    H   1     1      -6.776  10.799  14.301  0.00  0.00             0
ATOM    459    O   1     1      38.997 -23.656  25.476  0.00  0.00             0
ATOM    460    H   1     1      39.721 -23.163  25.302  0.00  0.00             0
ATOM    461    H   1     1      38.380 -23.338  26.170  0.00  0.00             0
ATOM    462    O   1     1     -22.430  26.341  28.965  0.00  0.00             0
ATOM    463    H   1     1     -22.756  25.569  28.577  0.00  0.00             0
ATOM    464    H   1     1     -22.031  26.760  28.203  0.00  0.00             0
ATOM    465    O   1     1      -8.515 -42.507  24.293  0.00  0.00             0
ATOM    466    H   1     1      -7.735 -42.742  24.824  0.00  0.00             0
ATOM    467    H   1     1      -8.999 -43.197  24.439  0.00  0.00             0
ATOM    468    O   1     1     -24.424   9.021  17.477  0.00  0.00             0
ATOM    469    H   1     1     -24.521   8.839  16.606  0.00  0.00             0
ATOM    470    H   1     1     -25.121   8.673  18.000  0.00  0.00             0
ATOM    471    O   1     1      48.809 -29.637  23.046  0.00  0.00             0
ATOM    472    H   1     1      48.570 -28.576  23.233  0.00  0.00             0
ATOM    473    H   1     1      49.675 -29.530  22.331  0.00  0.00             0
ATOM    474    O   1     1      40.850 -23.894  36.747  0.00  0.00             0
ATOM    475    H   1     1      41.207 -24.738  36.652  0.00  0.00             0
ATOM    476    H   1     1      41.307 -23.270  36.254  0.00  0.00             0
ATOM    477    O   1     1       8.668 -26.207  26.509  0.00  0.00             0
ATOM    478    H   1     1       8.349 -25.345  26.204  0.00  0.00             0
ATOM    479    H   1     1       9.518 -26.337  26.049  0.00  0.00             0
ATOM    480    O   1     1      -4.135  36.003  25.684  0.00  0.00             0
ATOM    481    H   1     1      -3.809  36.767  26.365  0.00  0.00             0
ATOM    482    H   1     1      -3.592  35.300  25.874  0.00  0.00             0
ATOM    483    O   1     1       1.699 -31.632  23.540  0.00  0.00             0
ATOM    484    H   1     1       1.067 -31.623  24.357  0.00  0.00             0
ATOM    485    H   1     1       2.566 -32.274  23.377  0.00  0.00             0
ATOM    486    O   1     1     -27.896   0.369  31.308  0.00  0.00             0
ATOM    487    H   1     1     -27.113   0.679  31.039  0.00  0.00             0
ATOM    488    H   1     1     -27.713  -0.379  31.898  0.00  0.00             0
ATOM    489    O   1     1      -8.933  17.174  29.374  0.00  0.00             0
ATOM    490    H   1     1      -8.346  17.544  29.921  0.00  0.00             0
ATOM    491    H   1     1       0.370  -0.517  29.573  0.00  0.00             0
ATOM    492    O   1     1      -2.448 -37.397  27.136  0.00  0.00             0
ATOM    493    H   1     1      -3.061 -37.334  27.715  0.00  0.00             0
ATOM    494    H   1     1       8.545 -36.799  27.162  0.00  0.00             0
ATOM    495    O   1     1     -21.517 -21.805  22.200  0.00  0.00             0
ATOM    496    H   1     1     -30.938 -21.615  21.747  0.00  0.00             0
ATOM    497    H   1     1     -21.198 -21.936  23.101  0.00  0.00             0
ATOM    498    O   1     1      -1.212 -34.827  19.067  0.00  0.00             0
ATOM    499    H   1     1      -1.616 -35.563  19.133  0.00  0.00             0
ATOM    500    H   1     1       9.847 -35.259  18.511  0.00  0.00             0
ATOM    501    O   1     1     -11.606  19.442  31.687  0.00  0.00             0
ATOM    502    H   1     1     -12.113  20.208  31.789  0.00  0.00             0
ATOM    503    H   1     1      -0.332  19.627  31.817  0.00  0.00             0
ATOM    504    O   1     1      11.607  14.194  28.586  0.00  0.00             0
ATOM    505    H   1     1      10.978  13.664  29.060  0.00  0.00             0
ATOM    506    H   1     1      21.765  15.065  28.897  0.00  0.00             0
ATOM    507    O   1     1      59.089  22.742  25.656  0.00  0.00             0
ATOM    508    H   1     1      59.910  22.214  25.462  0.00  0.00             0
ATOM    509    H   1     1      59.369   5.583  25.005  0.00  0.00             0
ATOM    510    O   1     1      37.830 -32.323  31.546  0.00  0.00             0
ATOM    511    H   1     1      37.549 -31.700  32.265  0.00  0.00             0
ATOM    512    H   1     1      37.162 -33.076  31.587  0.00  0.00             0
ATOM    513    O   1     1     -34.039   5.764  16.653  0.00  0.00             0
ATOM    514    H   1     1     -33.857   5.288  15.865  0.00  0.00             0
ATOM    515    H   1     1     -34.401   6.601  16.295  0.00  0.00             0
ATOM    516    O   1     1      23.297 -11.855  19.053  0.00  0.00             0
ATOM    517    H   1     1      22.489 -12.317  18.547  0.00  0.00             0
ATOM    518    H   1     1      22.853 -11.840  19.928  0.00  0.00             0
ATOM    519    O   1     1      33.166  33.061  25.367  0.00  0.00             0
ATOM    520    H   1     1      33.924  33.345  25.758  0.00  0.00             0
ATOM    521    H   1     1      33.443  32.653  24.582  0.00  0.00             0
ATOM    522    O   1     1      14.705  19.733  17.072  0.00  0.00             0
ATOM    523    H   1     1      15.452  18.984  16.990  0.00  0.00             0
ATOM    524    H   1     1      15.095  20.561  17.368  0.00  0.00             0
ATOM    525    O   1     1      66.153  -0.398  14.674  0.00  0.00             0
ATOM    526    H   1     1      65.217  -0.476  14.510  0.00  0.00             0
ATOM    527    H   1     1      66.387 -17.349  14.598  0.00  0.00             0
ATOM    528    O   1     1      14.340  50.245  15.065  0.00  0.00             0
ATOM    529    H   1     1      14.064  51.056  15.202  0.00  0.00             0
ATOM    530    H   1     1      15.356  50.326  14.901  0.00  0.00             0
ATOM    531    O   1     1      22.239  -4.794  35.066  0.00  0.00             0
ATOM    532    H   1     1      22.899  -4.989  35.731  0.00  0.00             0
ATOM    533    H   1     1      22.218  -3.946  34.649  0.00  0.00             0
ATOM    534    O   1     1     -11.337  38.291  23.127  0.00  0.00             0
ATOM    535    H   1     1     -10.807  38.660  22.355  0.00  0.00             0
ATOM    536    H   1     1     -11.208  37.437  23.384  0.00  0.00             0
ATOM    537    O   1     1       8.548 -19.004  15.468  0.00  0.00             0
ATOM    538    H   1     1       9.041 -19.679  15.885  0.00  0.00             0
ATOM    539    H   1     1       8.885 -18.202  15.759  0.00  0.00             0
ATOM    540    O   1     1       1.570 -38.463  17.973  0.00  0.00             0
ATOM    541    H   1     1       2.284 -38.022  17.734  0.00  0.00             0
ATOM    542    H   1     1       1.711 -39.394  17.744  0.00  0.00             0
ATOM    543    O   1     1     -24.082  30.110  29.226  0.00  0.00             0
ATOM    544    H   1     1     -24.693  30.505  29.792  0.00  0.00             0
ATOM    545    H   1     1     -13.617  30.712  28.404  0.00  0.00             0
ATOM    546    O   1     1     -11.273  15.195  32.897  0.00  0.00             0
ATOM    547    H   1     1     -11.216  14.341  32.893  0.00  0.00             0
ATOM    548    H   1     1      -0.820  15.720  32.033  0.00  0.00             0
ATOM    549    O   1     1     -10.966  24.346  17.714  0.00  0.00             0
ATOM    550    H   1     1     -21.148  25.283  17.394  0.00  0.00             0
ATOM    551    H   1     1     -11.913  24.330  17.254  0.00  0.00             0
ATOM    552    O   1     1      11.709  38.314  31.856  0.00  0.00             0
ATOM    553    H   1     1      12.431  37.541  31.580  0.00  0.00             0
ATOM    554    H   1     1      22.411  39.027  32.331  0.00  0.00             0
ATOM    555    O   1     1      61.309  12.220  29.496  0.00  0.00             0
ATOM    556    H   1     1      50.272  11.783  29.278  0.00  0.00             0
ATOM    557    H   1     1      62.033  11.598  29.089  0.00  0.00             0
ATOM    558    O   1     1      44.967  -1.700  27.365  0.00  0.00             0
ATOM    559    H   1     1      44.893  -2.694  27.224  0.00  0.00             0
ATOM    560    H   1     1      54.470  -1.409  27.804  0.00  0.00             0
ATOM    561    O   1     1     -25.057 -16.656  20.399  0.00  0.00             0
ATOM    562    H   1     1     -24.714 -17.036  21.255  0.00  0.00             0
ATOM    563    H   1     1     -24.842 -15.714  20.136  0.00  0.00             0
ATOM    564    O   1     1     -24.928 -18.503  29.020  0.00  0.00             0
ATOM    565    H   1     1     -24.940 -18.527  30.068  0.00  0.00             0
ATOM    566    H   1     1     -25.694 -18.889  28.507  0.00  0.00             0
ATOM    567    O   1     1     -14.670  31.755  35.227  0.00  0.00             0
ATOM    568    H   1     1     -13.826  31.806  35.669  0.00  0.00             0
ATOM    569    H   1     1     -14.754  32.589  34.591  0.00  0.00             0
ATOM    570    O   1     1      10.904  -8.727  17.150  0.00  0.00             0
ATOM    571    H   1     1      11.887  -9.033  17.265  0.00  0.00             0
ATOM    572    H   1     1      10.726  -8.127  16.503  0.00  0.00             0
ATOM    573    O   1     1     -36.820  -3.867  21.167  0.00  0.00             0
ATOM    574    H   1     1     -36.313  -3.993  20.515  0.00  0.00             0
ATOM    575    H   1     1     -37.589  -3.495  20.707  0.00  0.00             0
ATOM    576    O   1     1     -30.329  26.760  24.920  0.00  0.00             0
ATOM    577    H   1     1     -29.404  26.401  25.195  0.00  0.00             0
ATOM    578    H   1     1     -30.443  26.179  24.129  0.00  0.00             0
ATOM    579    O   1     1      12.339   6.195  21.646  0.00  0.00             0
ATOM    580    H   1     1      12.148   5.624  22.348  0.00  0.00             0
ATOM    581    H   1     1      13.065   6.723  21.876  0.00  0.00             0
ATOM    582    O   1     1     -23.598  25.431  35.337  0.00  0.00             0
ATOM    583    H   1     1     -23.407  25.823  34.475  0.00  0.00             0
ATOM    584    H   1     1     -22.798  25.286  35.903  0.00  0.00             0
ATOM    585    O   1     1     -47.080 -19.400  18.169  0.00  0.00             0
ATOM    586    H   1     1     -46.547 -18.691  17.830  0.00  0.00             0
ATOM    587    H   1     1     -47.473 -19.068  18.908  0.00  0.00             0
ATOM    588    O   1     1      31.690   8.998  34.130  0.00  0.00             0
ATOM    589    H   1     1      32.076   9.878  33.760  0.00  0.00             0
ATOM    590    H   1     1      30.759   8.982  34.085  0.00  0.00             0
ATOM    591    O   1     1      28.393  16.421  19.267  0.00  0.00             0
ATOM    592    H   1     1      27.903  16.706  18.397  0.00  0.00             0
ATOM    593    H   1     1      28.270  15.473  19.319  0.00  0.00             0
ATOM    594    O   1     1      57.135  15.526  24.609  0.00  0.00             0
ATOM    595    H   1     1      57.742  15.657  23.939  0.00  0.00             0
ATOM    596    H   1     1      56.454  14.875  24.219  0.00  0.00             0
ATOM    597    O   1     1     -10.013 -24.679  15.079  0.00  0.00             0
ATOM    598    H   1     1      -9.608 -24.215  15.694  0.00  0.00             0
ATOM    599    H   1     1       0.802 -25.132  14.563  0.00  0.00             0
ATOM    600    O   1     1      -9.814 -12.054  26.086  0.00  0.00             0
ATOM    601    H   1     1      -9.120 -11.851  25.535  0.00  0.00             0
ATOM    602    H   1     1       0.152 -12.986  25.984  0.00  0.00             0
ATOM    603    O   1     1       6.748 -49.879  20.046  0.00  0.00             0
ATOM    604    H   1     1      -4.107 -49.351  20.802  0.00  0.00             0
ATOM    605    H   1     1       6.433 -49.270  19.320  0.00  0.00             0
ATOM    606    O   1     1      20.403  16.643  36.106  0.00  0.00             0
ATOM    607    H   1     1      19.827  16.929  35.341  0.00  0.00             0
ATOM    608    H   1     1      30.788  17.464  36.695  0.00  0.00             0
ATOM    609    O   1     1      46.623   4.894  22.063  0.00  0.00             0
ATOM    610    H   1     1      35.798   4.191  22.693  0.00  0.00             0
ATOM    611    H   1     1      47.408   5.307  22.500  0.00  0.00             0
ATOM    612    O   1     1     -19.241  28.849  19.300  0.00  0.00             0
ATOM    613    H   1     1     -19.458  28.213  18.616  0.00  0.00             0
ATOM    614    H   1     1      -9.789  28.763  19.809  0.00  0.00             0
ATOM    615    O   1     1     -30.781  -4.229  13.881  0.00  0.00             0
ATOM    616    H   1     1     -30.786  -4.226  12.909  0.00  0.00             0
ATOM    617    H   1     1     -30.697  -5.055  14.124  0.00  0.00             0
ATOM    618    O   1     1      -4.122  -6.251  23.782  0.00  0.00             0
ATOM    619    H   1     1      -4.627  -5.435  23.788  0.00  0.00             0
ATOM    620    H   1     1      -3.298  -6.020  24.298  0.00  0.00             0
ATOM    621    O   1     1     -22.549  14.337  36.470  0.00  0.00             0
ATOM    622    H   1     1     -22.200  13.609  36.795  0.00  0.00             0
ATOM    623    H   1     1     -21.891  14.961  36.533  0.00  0.00             0
ATOM    624    O   1     1      60.472   9.588  22.578  0.00  0.00             0
ATOM    625    H   1     1      60.282   8.888  22.059  0.00  0.00             0
ATOM    626    H   1     1      59.718   9.632  23.181  0.00  0.00             0
ATOM    627    O   1     1     -21.249 -14.917  35.325  0.00  0.00             0
ATOM    628    H   1     1     -20.435 -14.587  34.853  0.00  0.00             0
ATOM    629    H   1     1     -20.891 -15.727  35.848  0.00  0.00             0
ATOM    630    O   1     1     -27.751 -16.654  19.930  0.00  0.00             0
ATOM    631    H   1     1     -27.572 -16.119  19.149  0.00  0.00             0
ATOM    632    H   1     1     -26.785 -16.758  20.265  0.00  0.00             0
ATOM    633    O   1     1     -37.341  -5.831  15.854  0.00  0.00             0
ATOM    634    H   1     1     -37.549  -4.934  15.492  0.00  0.00             0
ATOM    635    H   1     1     -36.476  -5.856  16.171  0.00  0.00             0
ATOM    636    O   1     1       7.149  28.875  35.620  0.00  0.00             0
ATOM    637    H   1     1       7.129  29.180  34.814  0.00  0.00             0
ATOM    638    H   1     1       7.982  28.904  36.060  0.00  0.00             0
ATOM    639    O   1     1     -13.979 -11.474  27.971  0.00  0.00             0
ATOM    640    H   1     1     -13.584 -12.004  27.332  0.00  0.00             0
ATOM    641    H   1     1     -14.877 -11.448  28.065  0.00  0.00             0
ATOM    642    O   1     1       9.292   7.074  20.729  0.00  0.00             0
ATOM    643    H   1     1      10.221   7.011  20.703  0.00  0.00             0
ATOM    644    H   1     1       9.283   6.623  19.893  0.00  0.00             0
ATOM    645    O   1     1      -5.686   7.397  22.372  0.00  0.00             0
ATOM    646    H   1     1      -5.378   6.421  22.275  0.00  0.00             0
ATOM    647    H   1     1      -5.290   7.995  21.803  0.00  0.00             0
ATOM    648    O   1     1       6.975   3.417  35.122  0.00  0.00             0
ATOM    649    H   1     1       6.629   3.886  35.963  0.00  0.00             0
ATOM    650    H   1     1       7.893   3.101  35.332  0.00  0.00             0
ATOM    651    O   1     1       4.073  16.949  33.678  0.00  0.00             0
ATOM    652    H   1     1       4.940  16.564  33.388  0.00  0.00             0
ATOM    653    H   1     1      13.505  -1.447  33.756  0.00  0.00             0
ATOM    654    O   1     1      14.294  25.026  31.387  0.00  0.00             0
ATOM    655    H   1     1      14.515  25.507  32.298  0.00  0.00             0
ATOM    656    H   1     1      23.822  24.530  31.426  0.00  0.00             0
ATOM    657    O   1     1      51.036 -14.647  20.376  0.00  0.00             0
ATOM    658    H   1     1      40.577 -15.526  19.971  0.00  0.00             0
ATOM    659    H   1     1      50.067 -14.277  20.241  0.00  0.00             0
ATOM    660    O   1     1      -2.960  55.833  27.111  0.00  0.00             0
ATOM    661    H   1     1      -2.844  56.507  27.640  0.00  0.00             0
ATOM    662    H   1     1       8.289  55.214  27.199  0.00  0.00             0
ATOM    663    O   1     1      27.388  16.039  33.526  0.00  0.00             0
ATOM    664    H   1     1      17.996  15.440  33.295  0.00  0.00             0
ATOM    665    H   1     1      27.902  16.798  33.804  0.00  0.00             0
ATOM    666    O   1     1      22.123  -5.269  17.126  0.00  0.00             0
ATOM    667    H   1     1      23.025  -5.634  16.978  0.00  0.00             0
ATOM    668    H   1     1      32.209  -5.981  17.923  0.00  0.00             0
ATOM    669    O   1     1      22.295  78.927  28.110  0.00  0.00             0
ATOM    670    H   1     1      22.055  78.367  27.369  0.00  0.00             0
ATOM    671    H   1     1      21.603  61.400  28.779  0.00  0.00             0
ATOM    672    O   1     1      28.910  47.010  17.847  0.00  0.00             0
ATOM    673    H   1     1      28.503  46.210  17.772  0.00  0.00             0
ATOM    674    H   1     1      29.445  46.943  18.761  0.00  0.00             0
ATOM    675    O   1     1      16.157 -21.653  18.487  0.00  0.00             0
ATOM    676    H   1     1      16.336 -22.079  17.585  0.00  0.00             0
ATOM    677    H   1     1      15.796 -20.698  18.275  0.00  0.00             0
ATOM    678    O   1     1      19.298  -0.729  30.033  0.00  0.00             0
ATOM    679    H   1     1      19.218   0.046  30.600  0.00  0.00             0
ATOM    680    H   1     1      18.521  -0.822  29.535  0.00  0.00             0
ATOM    681    O   1     1     -24.627 -10.230  14.910  0.00  0.00             0
ATOM    682    H   1     1     -23.974  -9.719  14.501  0.00  0.00             0
ATOM    683    H   1     1     -25.047 -10.720  14.119  0.00  0.00             0
ATOM    684    O   1     1     -26.465  -8.158  35.955  0.00  0.00             0
ATOM    685    H   1     1     -26.872  -7.320  36.247  0.00  0.00             0
ATOM    686    H   1     1     -25.462  -7.765  35.795  0.00  0.00             0
ATOM    687    O   1     1      71.421 -17.217  27.474  0.00  0.00             0
ATOM    688    H   1     1      71.827 -17.310  28.252  0.00  0.00             0
ATOM    689    H   1     1      72.107 -35.395  26.794  0.00  0.00             0
ATOM    690    O   1     1      52.330 -34.437  36.863  0.00  0.00             0
ATOM    691    H   1     1      53.121 -34.601  36.610  0.00  0.00             0
ATOM    692    H   1     1      52.573 -33.940  37.660  0.00  0.00             0
ATOM    693    O   1     1     -48.059   5.689  35.823  0.00  0.00             0
ATOM    694    H   1     1     -47.663   5.866  35.100  0.00  0.00             0
ATOM    695    H   1     1     -48.332   6.286  36.597  0.00  0.00             0
ATOM    696    O   1     1      45.450  11.269  32.213  0.00  0.00             0
ATOM    697    H   1     1      45.450  10.509  31.658  0.00  0.00             0
ATOM    698    H   1     1      44.458  11.178  32.387  0.00  0.00             0
ATOM    699    O   1     1      35.407  -9.733  33.698  0.00  0.00             0
ATOM    700    H   1     1      36.135 -10.023  33.944  0.00  0.00             0
ATOM    701    H   1     1      34.869  -9.177  34.193  0.00  0.00             0
ATOM    702    O   1     1      32.253 -15.298  16.112  0.00  0.00             0
ATOM    703    H   1     1      33.150 -15.421  16.159  0.00  0.00             0
ATOM    704    H   1     1      31.831 -14.829  16.871  0.00  0.00             0
ATOM    705   Al   1     1       4.493  18.343   8.528  0.00  0.00             0
ATOM    706   Al   1     1       2.005  13.972   8.312  0.00  0.00             0
ATOM    707   Al   1     1       1.929  19.976   8.533  0.00  0.00             0
ATOM    708   Al   1     1       4.587  15.389   8.440  0.00  0.00             0
ATOM    709   Si   1     1       0.211  19.837  11.181  0.00  0.00             0
ATOM    710   Si   1     1       2.739  15.354  11.119  0.00  0.00             0
ATOM    711   Si   1     1       2.765  21.428  11.258  0.00  0.00             0
ATOM    712   Si   1     1       5.330  16.873  11.247  0.00  0.00             0
ATOM    713    O   1     1       5.404  19.646   9.688  0.00  0.00             0
ATOM    714    O   1     1       2.844  15.194   9.528  0.00  0.00             0
ATOM    715    O   1     1       5.220  16.866   9.655  0.00  0.00             0
ATOM    716    O   1     1       2.613  21.386   9.649  0.00  0.00             0
ATOM    717    O   1     1       5.281  18.275  11.700  0.00  0.00             0
ATOM    718    O   1     1       2.738  22.901  11.665  0.00  0.00             0
ATOM    719    O   1     1       4.098  20.672  11.556  0.00  0.00             0
ATOM    720    O   1     1       1.461  16.143  11.444  0.00  0.00             0
ATOM    721    O   1     1       3.959  16.056  11.680  0.00  0.00             0
ATOM    722    O   1     1       1.551  20.563  11.700  0.00  0.00             0
ATOM    723    O   1     1       5.447  14.020   9.608  0.00  0.00             0
ATOM    724    O   1     1       2.850  18.617   9.658  0.00  0.00             0
ATOM    725    O   1     1       1.238  21.328   7.465  0.00  0.00             0
ATOM    726    O   1     1       3.839  16.896   7.396  0.00  0.00             0
ATOM    727    O   1     1       6.019  18.563   7.406  0.00  0.00             0
ATOM    728    O   1     1       3.650  14.098   7.333  0.00  0.00             0
ATOM    729    O   1     1       6.130  15.431   7.455  0.00  0.00             0
ATOM    730    O   1     1       3.567  19.671   7.471  0.00  0.00             0
ATOM    731    H   1     1       5.079  22.333  10.042  0.00  0.00             0
ATOM    732    H   1     1       2.641  18.266  10.682  0.00  0.00             0
ATOM    733    H   1     1       6.085  21.318   6.460  0.00  0.00             0
ATOM    734    H   1     1       3.857  17.407   6.473  0.00  0.00             0
ATOM    735    H   1     1       6.406  18.221   6.695  0.00  0.00             0
ATOM    736    H   1     1       3.978  22.930   6.223  0.00  0.00             0
ATOM    737    H   1     1       3.944  20.500   7.292  0.00  0.00             0
ATOM    738    H   1     1       6.667  16.263   7.463  0.00  0.00             0
ATOM    739   Al   1     1      10.685  12.939   1.301  0.00  0.00             0
ATOM    740   Al   1     1       8.053   8.423   1.250  0.00  0.00             0
ATOM    741   Al   1     1       8.442  14.771   1.019  0.00  0.00             0
ATOM    742   Al   1     1      10.518  10.026   1.203  0.00  0.00             0
ATOM    743   Si   1     1       6.323  14.365   4.040  0.00  0.00             0
ATOM    744   Si   1     1       8.991   9.873   4.023  0.00  0.00             0
ATOM    745   Si   1     1       8.835  15.969   3.871  0.00  0.00             0
ATOM    746   Si   1     1      11.493  11.476   4.047  0.00  0.00             0
ATOM    747    O   1     1      11.618  14.225   2.503  0.00  0.00             0
ATOM    748    O   1     1       9.147   9.815   2.482  0.00  0.00             0
ATOM    749    O   1     1      11.328  11.654   2.471  0.00  0.00             0
ATOM    750    O   1     1       8.820  16.078   2.260  0.00  0.00             0
ATOM    751    O   1     1      11.301  12.966   4.645  0.00  0.00             0
ATOM    752    O   1     1       8.977  17.457   4.483  0.00  0.00             0
ATOM    753    O   1     1      10.137  15.198   4.257  0.00  0.00             0
ATOM    754    O   1     1       7.648  10.732   4.353  0.00  0.00             0
ATOM    755    O   1     1      10.415  10.485   4.580  0.00  0.00             0
ATOM    756    O   1     1       7.593  15.166   4.414  0.00  0.00             0
ATOM    757    O   1     1      11.680   8.750   2.252  0.00  0.00             0
ATOM    758    O   1     1       8.978  13.276   2.183  0.00  0.00             0
ATOM    759    O   1     1       7.545  16.153  -0.032  0.00  0.00             0
ATOM    760    O   1     1       9.890  11.598   0.339  0.00  0.00             0
ATOM    761    O   1     1      12.356  13.063   0.193  0.00  0.00             0
ATOM    762    O   1     1       9.777   8.689   0.290  0.00  0.00             0
ATOM    763    O   1     1      12.151  10.084   0.154  0.00  0.00             0
ATOM    764    O   1     1       9.904  14.418  -0.127  0.00  0.00             0
ATOM    765    H   1     1      11.266  17.050   2.978  0.00  0.00             0
ATOM    766    H   1     1       8.419  12.402   2.262  0.00  0.00             0
ATOM    767    H   1     1      12.370  15.618  -0.771  0.00  0.00             0
ATOM    768    H   1     1       9.200  11.893  -0.279  0.00  0.00             0
ATOM    769    H   1     1      13.236  13.277  -0.351  0.00  0.00             0
ATOM    770    H   1     1      10.221  16.988  -0.208  0.00  0.00             0
ATOM    771    H   1     1      10.412  14.413  -0.976  0.00  0.00             0
ATOM    772    H   1     1      12.238  10.981   0.098  0.00  0.00             0
ATOM    773   Al   1     1       4.606   9.486   8.625  0.00  0.00             0
ATOM    774   Al   1     1       2.032   5.070   8.388  0.00  0.00             0
ATOM    775   Al   1     1       1.901  10.946   8.499  0.00  0.00             0
ATOM    776   Al   1     1       4.575   6.584   8.462  0.00  0.00             0
ATOM    777   Si   1     1       0.151  10.805  11.234  0.00  0.00             0
ATOM    778   Si   1     1       2.817   6.460  11.161  0.00  0.00             0
ATOM    779   Si   1     1       2.615  12.464  11.146  0.00  0.00             0
ATOM    780   Si   1     1       5.429   7.992  11.204  0.00  0.00             0
ATOM    781    O   1     1       5.411  10.748   9.656  0.00  0.00             0
ATOM    782    O   1     1       3.073   6.308   9.511  0.00  0.00             0
ATOM    783    O   1     1       5.306   7.980   9.632  0.00  0.00             0
ATOM    784    O   1     1       2.452  12.497   9.530  0.00  0.00             0
ATOM    785    O   1     1       5.215   9.474  11.755  0.00  0.00             0
ATOM    786    O   1     1       2.567  13.871  11.679  0.00  0.00             0
ATOM    787    O   1     1       4.044  11.798  11.466  0.00  0.00             0
ATOM    788    O   1     1       1.521   7.305  11.518  0.00  0.00             0
ATOM    789    O   1     1       4.153   7.112  11.659  0.00  0.00             0
ATOM    790    O   1     1       1.376  11.657  11.764  0.00  0.00             0
ATOM    791    O   1     1       5.417   5.135   9.561  0.00  0.00             0
ATOM    792    O   1     1       2.847   9.618   9.584  0.00  0.00             0
ATOM    793    O   1     1       1.320  12.541   7.362  0.00  0.00             0
ATOM    794    O   1     1       3.824   7.858   7.410  0.00  0.00             0
ATOM    795    O   1     1       6.151   9.618   7.358  0.00  0.00             0
ATOM    796    O   1     1       3.451   4.998   7.139  0.00  0.00             0
ATOM    797    O   1     1       6.205   6.323   7.497  0.00  0.00             0
ATOM    798    O   1     1       3.627  10.868   7.439  0.00  0.00             0
ATOM    799    H   1     1       5.041  13.593  10.457  0.00  0.00             0
ATOM    800    H   1     1       2.421   9.008  10.228  0.00  0.00             0
ATOM    801    H   1     1       6.591  12.276   6.524  0.00  0.00             0
ATOM    802    H   1     1       3.029   8.293   7.170  0.00  0.00             0
ATOM    803    H   1     1       5.762   9.453   6.568  0.00  0.00             0
ATOM    804    H   1     1       4.210  14.022   6.612  0.00  0.00             0
ATOM    805    H   1     1       3.937  11.773   7.269  0.00  0.00             0
ATOM    806    H   1     1       6.780   6.985   7.196  0.00  0.00             0
ATOM    807   Al   1     1      10.672   4.034   1.061  0.00  0.00             0
ATOM    808   Al   1     1       7.977  -0.240   1.208  0.00  0.00             0
ATOM    809   Al   1     1       7.963   5.497   1.206  0.00  0.00             0
ATOM    810   Al   1     1      10.623   1.109   1.140  0.00  0.00             0
ATOM    811   Si   1     1       6.400   5.349   4.075  0.00  0.00             0
ATOM    812   Si   1     1       8.857   1.051   4.013  0.00  0.00             0
ATOM    813   Si   1     1       8.936   6.834   4.035  0.00  0.00             0
ATOM    814   Si   1     1      11.383   2.510   3.951  0.00  0.00             0
ATOM    815    O   1     1      11.664   5.328   2.336  0.00  0.00             0
ATOM    816    O   1     1       8.996   0.997   2.386  0.00  0.00             0
ATOM    817    O   1     1      11.204   2.646   2.312  0.00  0.00             0
ATOM    818    O   1     1       8.694   6.881   2.417  0.00  0.00             0
ATOM    819    O   1     1      11.523   3.917   4.456  0.00  0.00             0
ATOM    820    O   1     1       8.872   8.346   4.514  0.00  0.00             0
ATOM    821    O   1     1      10.326   6.306   4.231  0.00  0.00             0
ATOM    822    O   1     1       7.499   1.728   4.322  0.00  0.00             0
ATOM    823    O   1     1      10.083   1.956   4.479  0.00  0.00             0
ATOM    824    O   1     1       7.774   5.943   4.661  0.00  0.00             0
ATOM    825    O   1     1      11.505  -0.165   2.294  0.00  0.00             0
ATOM    826    O   1     1       8.932   4.071   2.127  0.00  0.00             0
ATOM    827    O   1     1       7.414   7.017   0.146  0.00  0.00             0
ATOM    828    O   1     1      10.058   2.716  -0.075  0.00  0.00             0
ATOM    829    O   1     1      12.209   4.241   0.086  0.00  0.00             0
ATOM    830    O   1     1       9.735  -0.181   0.102  0.00  0.00             0
ATOM    831    O   1     1      12.252   0.943   0.202  0.00  0.00             0
ATOM    832    O   1     1       9.837   5.510   0.123  0.00  0.00             0
ATOM    833    H   1     1      11.430   7.917   2.469  0.00  0.00             0
ATOM    834    H   1     1       8.622   3.245   2.445  0.00  0.00             0
ATOM    835    H   1     1      12.418   7.433  -0.789  0.00  0.00             0
ATOM    836    H   1     1       9.561   2.867  -0.815  0.00  0.00             0
ATOM    837    H   1     1      12.043   3.960  -0.789  0.00  0.00             0
ATOM    838    H   1     1      10.093   7.868  -0.280  0.00  0.00             0
ATOM    839    H   1     1      10.477   6.212  -0.062  0.00  0.00             0
ATOM    840    H   1     1      12.658   1.809  -0.272  0.00  0.00             0
ATOM    841   Al   1     1      -0.701  18.324   8.358  0.00  0.00             0
ATOM    842   Al   1     1      -3.256  13.930   8.449  0.00  0.00             0
ATOM    843   Al   1     1      -3.237  19.867   8.417  0.00  0.00             0
ATOM    844   Al   1     1      -0.752  15.360   8.445  0.00  0.00             0
ATOM    845   Si   1     1      -4.916  19.829  11.228  0.00  0.00             0
ATOM    846   Si   1     1      -2.380  15.402  11.203  0.00  0.00             0
ATOM    847   Si   1     1      -2.411  21.260  11.154  0.00  0.00             0
ATOM    848   Si   1     1       0.130  16.872  11.114  0.00  0.00             0
ATOM    849    O   1     1       0.360  19.735   9.612  0.00  0.00             0
ATOM    850    O   1     1      -2.222  15.303   9.565  0.00  0.00             0
ATOM    851    O   1     1       0.049  16.964   9.492  0.00  0.00             0
ATOM    852    O   1     1      -2.512  21.363   9.572  0.00  0.00             0
ATOM    853    O   1     1       0.283  18.340  11.701  0.00  0.00             0
ATOM    854    O   1     1      -2.537  22.848  11.682  0.00  0.00             0
ATOM    855    O   1     1      -1.000  20.641  11.495  0.00  0.00             0
ATOM    856    O   1     1      -3.688  16.202  11.496  0.00  0.00             0
ATOM    857    O   1     1      -1.076  16.182  11.678  0.00  0.00             0
ATOM    858    O   1     1      -3.622  20.571  11.745  0.00  0.00             0
ATOM    859    O   1     1       0.264  14.147   9.378  0.00  0.00             0
ATOM    860    O   1     1      -2.274  18.559   9.557  0.00  0.00             0
ATOM    861    O   1     1       6.494  21.476   7.387  0.00  0.00             0
ATOM    862    O   1     1      -1.389  16.847   7.271  0.00  0.00             0
ATOM    863    O   1     1       0.918  18.599   7.345  0.00  0.00             0
ATOM    864    O   1     1      -1.649  14.072   7.315  0.00  0.00             0
ATOM    865    O   1     1       1.157  15.336   7.214  0.00  0.00             0
ATOM    866    O   1     1      -1.685  19.602   7.277  0.00  0.00             0
ATOM    867    H   1     1      -0.093  22.202   9.774  0.00  0.00             0
ATOM    868    H   1     1      -2.534  17.669   9.665  0.00  0.00             0
ATOM    869    H   1     1       0.956  21.876   6.706  0.00  0.00             0
ATOM    870    H   1     1      -1.574  17.057   6.279  0.00  0.00             0
ATOM    871    H   1     1       1.541  18.060   6.899  0.00  0.00             0
ATOM    872    H   1     1      -0.686  22.447   6.990  0.00  0.00             0
ATOM    873    H   1     1      -1.503  20.471   6.799  0.00  0.00             0
ATOM    874    H   1     1       1.581  16.178   6.746  0.00  0.00             0
ATOM    875   Al   1     1       5.606  13.001   1.243  0.00  0.00             0
ATOM    876   Al   1     1       2.925   8.684   1.206  0.00  0.00             0
ATOM    877   Al   1     1       2.877  14.424   1.467  0.00  0.00             0
ATOM    878   Al   1     1       5.488   9.895   1.207  0.00  0.00             0
ATOM    879   Si   1     1       1.137  14.364   4.154  0.00  0.00             0
ATOM    880   Si   1     1       3.767   9.973   4.021  0.00  0.00             0
ATOM    881   Si   1     1       3.700  15.893   4.155  0.00  0.00             0
ATOM    882   Si   1     1       6.409  11.528   4.039  0.00  0.00             0
ATOM    883    O   1     1       6.389  14.373   2.436  0.00  0.00             0
ATOM    884    O   1     1       3.944   9.909   2.384  0.00  0.00             0
ATOM    885    O   1     1       6.254  11.600   2.333  0.00  0.00             0
ATOM    886    O   1     1       3.529  15.935   2.480  0.00  0.00             0
ATOM    887    O   1     1       6.298  12.898   4.554  0.00  0.00             0
ATOM    888    O   1     1       3.586  17.412   4.673  0.00  0.00             0
ATOM    889    O   1     1       4.961  15.217   4.471  0.00  0.00             0
ATOM    890    O   1     1       2.534  10.859   4.371  0.00  0.00             0
ATOM    891    O   1     1       5.181  10.590   4.468  0.00  0.00             0
ATOM    892    O   1     1       2.383  15.112   4.661  0.00  0.00             0
ATOM    893    O   1     1       6.414   8.651   2.409  0.00  0.00             0
ATOM    894    O   1     1       3.803  13.011   2.255  0.00  0.00             0
ATOM    895    O   1     1      12.530  15.856   0.215  0.00  0.00             0
ATOM    896    O   1     1       4.872  11.512   0.204  0.00  0.00             0
ATOM    897    O   1     1       7.227  13.359  -0.014  0.00  0.00             0
ATOM    898    O   1     1       4.481   8.740   0.098  0.00  0.00             0
ATOM    899    O   1     1       7.233   9.730   0.197  0.00  0.00             0
ATOM    900    O   1     1       4.572  14.416   0.253  0.00  0.00             0
ATOM    901    H   1     1       6.057  16.574   2.115  0.00  0.00             0
ATOM    902    H   1     1       3.460  12.139   2.458  0.00  0.00             0
ATOM    903    H   1     1       6.942  16.384  -0.896  0.00  0.00             0
ATOM    904    H   1     1       4.232  11.259  -0.477  0.00  0.00             0
ATOM    905    H   1     1       7.325  13.925  -0.797  0.00  0.00             0
ATOM    906    H   1     1       4.295  17.570  -0.765  0.00  0.00             0
ATOM    907    H   1     1       4.896  15.384   0.111  0.00  0.00             0
ATOM    908    H   1     1       7.444  10.670  -0.163  0.00  0.00             0
ATOM    909   Al   1     1      -0.740   9.410   8.496  0.00  0.00             0
ATOM    910   Al   1     1      -3.196   4.997   8.392  0.00  0.00             0
ATOM    911   Al   1     1      -3.289  10.986   8.542  0.00  0.00             0
ATOM    912   Al   1     1      -0.685   6.604   8.495  0.00  0.00             0
ATOM    913   Si   1     1      -4.986  10.919  11.273  0.00  0.00             0
ATOM    914   Si   1     1      -2.332   6.378  11.232  0.00  0.00             0
ATOM    915   Si   1     1      -2.451  12.416  11.216  0.00  0.00             0
ATOM    916   Si   1     1       0.157   7.848  11.277  0.00  0.00             0
ATOM    917    O   1     1       0.326  10.726   9.577  0.00  0.00             0
ATOM    918    O   1     1      -2.245   6.329   9.563  0.00  0.00             0
ATOM    919    O   1     1      -0.103   8.074   9.648  0.00  0.00             0
ATOM    920    O   1     1      -2.676  12.464   9.601  0.00  0.00             0
ATOM    921    O   1     1       0.147   9.347  11.781  0.00  0.00             0
ATOM    922    O   1     1      -2.448  13.835  11.693  0.00  0.00             0
ATOM    923    O   1     1      -1.171  11.616  11.579  0.00  0.00             0
ATOM    924    O   1     1      -3.569   7.255  11.528  0.00  0.00             0
ATOM    925    O   1     1      -1.076   7.044  11.769  0.00  0.00             0
ATOM    926    O   1     1      -3.721  11.712  11.692  0.00  0.00             0
ATOM    927    O   1     1       0.266   5.143   9.529  0.00  0.00             0
ATOM    928    O   1     1      -2.343   9.640   9.496  0.00  0.00             0
ATOM    929    O   1     1       6.336  12.377   7.357  0.00  0.00             0
ATOM    930    O   1     1      -1.248   8.071   7.312  0.00  0.00             0
ATOM    931    O   1     1       0.871   9.679   7.348  0.00  0.00             0
ATOM    932    O   1     1      -1.440   5.217   7.387  0.00  0.00             0
ATOM    933    O   1     1       1.122   6.458   7.457  0.00  0.00             0
ATOM    934    O   1     1      -1.522  11.056   7.302  0.00  0.00             0
ATOM    935    H   1     1       0.084  13.581  10.157  0.00  0.00             0
ATOM    936    H   1     1      -2.819   8.772   9.469  0.00  0.00             0
ATOM    937    H   1     1       1.257  12.853   6.532  0.00  0.00             0
ATOM    938    H   1     1      -1.719   8.150   6.455  0.00  0.00             0
ATOM    939    H   1     1       0.905   9.497   6.297  0.00  0.00             0
ATOM    940    H   1     1      -1.624  13.513   6.499  0.00  0.00             0
ATOM    941    H   1     1      -1.009  11.709   7.400  0.00  0.00             0
ATOM    942    H   1     1       1.367   7.422   7.041  0.00  0.00             0
ATOM    943   Al   1     1       5.323   4.027   1.358  0.00  0.00             0
ATOM    944   Al   1     1       2.760  -0.417   1.392  0.00  0.00             0
ATOM    945   Al   1     1       2.807   5.728   1.118  0.00  0.00             0
ATOM    946   Al   1     1       5.266   1.232   1.187  0.00  0.00             0
ATOM    947   Si   1     1       1.282   5.445   4.033  0.00  0.00             0
ATOM    948   Si   1     1       3.658   0.891   4.045  0.00  0.00             0
ATOM    949   Si   1     1       3.845   6.948   3.836  0.00  0.00             0
ATOM    950   Si   1     1       6.191   2.446   4.001  0.00  0.00             0
ATOM    951    O   1     1       6.476   5.234   2.389  0.00  0.00             0
ATOM    952    O   1     1       3.793   0.730   2.479  0.00  0.00             0
ATOM    953    O   1     1       5.980   2.538   2.459  0.00  0.00             0
ATOM    954    O   1     1       3.532   7.066   2.270  0.00  0.00             0
ATOM    955    O   1     1       6.200   3.842   4.537  0.00  0.00             0
ATOM    956    O   1     1       3.793   8.480   4.279  0.00  0.00             0
ATOM    957    O   1     1       5.166   6.316   4.151  0.00  0.00             0
ATOM    958    O   1     1       2.336   1.781   4.264  0.00  0.00             0
ATOM    959    O   1     1       4.995   1.591   4.567  0.00  0.00             0
ATOM    960    O   1     1       2.647   6.194   4.479  0.00  0.00             0
ATOM    961    O   1     1       6.318  -0.301   2.328  0.00  0.00             0
ATOM    962    O   1     1       3.894   4.252   2.526  0.00  0.00             0
ATOM    963    O   1     1      12.444   7.031   0.092  0.00  0.00             0
ATOM    964    O   1     1       4.584   2.724   0.235  0.00  0.00             0
ATOM    965    O   1     1       7.040   4.101   0.076  0.00  0.00             0
ATOM    966    O   1     1       4.462  -0.193   0.202  0.00  0.00             0
ATOM    967    O   1     1       6.959   1.191   0.313  0.00  0.00             0
ATOM    968    O   1     1       4.539   5.484   0.313  0.00  0.00             0
ATOM    969    H   1     1       6.230   8.332   3.221  0.00  0.00             0
ATOM    970    H   1     1       3.340   3.512   2.870  0.00  0.00             0
ATOM    971    H   1     1       7.381   7.003  -0.803  0.00  0.00             0
ATOM    972    H   1     1       4.034   3.264  -0.300  0.00  0.00             0
ATOM    973    H   1     1       7.636   3.369   0.292  0.00  0.00             0
ATOM    974    H   1     1       4.917   8.086  -0.523  0.00  0.00             0
ATOM    975    H   1     1       5.320   5.823   0.122  0.00  0.00             0
ATOM    976    H   1     1       6.696   1.506  -0.602  0.00  0.00             0
END
