# Supplementary material for: Competing Nuclear Quantum Effects and Hydrogen-Bond Jumps in Hydrated Kaolinite
Source: J Phys Chem Lett. 2023 Feb 6;14(6):1542–7. doi: 10.1021/acs.jpclett.2c03896 (PMC9940297; doi:10.1021/acs.jpclett.2c03896)
Supplement: Supplementary file 1 — jz2c03896_si_001.zip [file jz2c03896_si_001.zip › Clay_NQEs_HBond_Jumps_SI/silica-surface/QM/prod-4/init.18.pdb]

TITLE     Step:     2000000  Bead:      18 positions{angstrom}  cell{angstrom}
CRYST1   10.307   17.884   76.812  91.93 105.05  89.80 P 1           1
ATOM      1   Al   1     1     -19.149  -0.675  42.781  0.00  0.00             0
ATOM      2   Al   1     1     -16.571   3.893  42.773  0.00  0.00             0
ATOM      3   Al   1     1     -16.649  -2.248  42.825  0.00  0.00             0
ATOM      4   Al   1     1     -19.144   2.284  42.912  0.00  0.00             0
ATOM      5   Si   1     1     -14.753  -1.928  39.979  0.00  0.00             0
ATOM      6   Si   1     1     -17.344   2.617  39.984  0.00  0.00             0
ATOM      7   Si   1     1     -17.284  -3.485  39.955  0.00  0.00             0
ATOM      8   Si   1     1     -19.873   1.078  40.070  0.00  0.00             0
ATOM      9    O   1     1     -20.032  -1.833  41.631  0.00  0.00             0
ATOM     10    O   1     1     -17.408   2.696  41.657  0.00  0.00             0
ATOM     11    O   1     1     -19.760   1.044  41.614  0.00  0.00             0
ATOM     12    O   1     1     -17.264  -3.651  41.429  0.00  0.00             0
ATOM     13    O   1     1     -19.700  -0.444  39.607  0.00  0.00             0
ATOM     14    O   1     1     -17.252  -4.995  39.423  0.00  0.00             0
ATOM     15    O   1     1     -18.658  -2.812  39.732  0.00  0.00             0
ATOM     16    O   1     1     -16.116   1.763  39.626  0.00  0.00             0
ATOM     17    O   1     1     -18.707   1.976  39.468  0.00  0.00             0
ATOM     18    O   1     1     -16.152  -2.660  39.398  0.00  0.00             0
ATOM     19    O   1     1     -20.172   3.862  41.692  0.00  0.00             0
ATOM     20    O   1     1     -17.530  -0.914  41.618  0.00  0.00             0
ATOM     21    O   1     1     -16.057  -3.725  43.831  0.00  0.00             0
ATOM     22    O   1     1     -18.295   0.817  43.840  0.00  0.00             0
ATOM     23    O   1     1     -20.788  -0.533  43.788  0.00  0.00             0
ATOM     24    O   1     1     -18.306   3.812  43.900  0.00  0.00             0
ATOM     25    O   1     1     -20.797   2.354  43.895  0.00  0.00             0
ATOM     26    O   1     1     -18.335  -2.076  43.847  0.00  0.00             0
ATOM     27    H   1     1     -19.784  -4.210  41.428  0.00  0.00             0
ATOM     28    H   1     1     -17.407  -0.839  40.628  0.00  0.00             0
ATOM     29    H   1     1     -20.192  -3.273  44.133  0.00  0.00             0
ATOM     30    H   1     1     -17.322   0.644  43.532  0.00  0.00             0
ATOM     31    H   1     1     -20.779  -0.254  44.671  0.00  0.00             0
ATOM     32    H   1     1     -18.703  -5.062  44.721  0.00  0.00             0
ATOM     33    H   1     1     -18.331  -2.814  44.567  0.00  0.00             0
ATOM     34    H   1     1     -21.164   1.494  43.725  0.00  0.00             0
ATOM     35   Al   1     1     -17.014   6.071  50.068  0.00  0.00             0
ATOM     36   Al   1     1     -14.356  10.510  49.951  0.00  0.00             0
ATOM     37   Al   1     1     -14.379   4.525  50.134  0.00  0.00             0
ATOM     38   Al   1     1     -16.983   9.057  50.256  0.00  0.00             0
ATOM     39   Si   1     1     -12.582   4.779  47.321  0.00  0.00             0
ATOM     40   Si   1     1     -14.997   9.197  47.235  0.00  0.00             0
ATOM     41   Si   1     1     -15.133   3.294  47.308  0.00  0.00             0
ATOM     42   Si   1     1     -17.536   7.744  47.253  0.00  0.00             0
ATOM     43    O   1     1     -17.845   4.784  48.960  0.00  0.00             0
ATOM     44    O   1     1     -15.151   9.224  48.810  0.00  0.00             0
ATOM     45    O   1     1     -17.361   7.651  48.885  0.00  0.00             0
ATOM     46    O   1     1     -14.939   3.041  48.951  0.00  0.00             0
ATOM     47    O   1     1     -17.695   6.182  46.924  0.00  0.00             0
ATOM     48    O   1     1     -15.072   1.880  46.689  0.00  0.00             0
ATOM     49    O   1     1     -16.515   3.879  46.999  0.00  0.00             0
ATOM     50    O   1     1     -13.765   8.420  46.925  0.00  0.00             0
ATOM     51    O   1     1     -16.232   8.296  46.718  0.00  0.00             0
ATOM     52    O   1     1     -13.939   4.073  46.854  0.00  0.00             0
ATOM     53    O   1     1     -17.631  10.539  49.049  0.00  0.00             0
ATOM     54    O   1     1     -15.287   5.835  49.109  0.00  0.00             0
ATOM     55    O   1     1     -13.724   3.143  51.278  0.00  0.00             0
ATOM     56    O   1     1     -16.235   7.698  51.134  0.00  0.00             0
ATOM     57    O   1     1     -18.636   6.071  51.091  0.00  0.00             0
ATOM     58    O   1     1     -15.985  10.437  51.125  0.00  0.00             0
ATOM     59    O   1     1     -18.744   9.269  51.124  0.00  0.00             0
ATOM     60    O   1     1     -16.065   4.749  51.370  0.00  0.00             0
ATOM     61    H   1     1     -17.490   2.382  48.533  0.00  0.00             0
ATOM     62    H   1     1     -14.848   6.806  49.186  0.00  0.00             0
ATOM     63    H   1     1     -18.787   2.657  52.050  0.00  0.00             0
ATOM     64    H   1     1     -16.107   7.642  52.044  0.00  0.00             0
ATOM     65    H   1     1     -19.370   6.875  50.933  0.00  0.00             0
ATOM     66    H   1     1     -16.277   2.046  51.521  0.00  0.00             0
ATOM     67    H   1     1     -16.710   4.501  52.037  0.00  0.00             0
ATOM     68    H   1     1     -19.636   8.731  51.378  0.00  0.00             0
ATOM     69   Al   1     1     -19.146   8.466  42.900  0.00  0.00             0
ATOM     70   Al   1     1     -16.573  12.765  42.742  0.00  0.00             0
ATOM     71   Al   1     1     -16.602   6.916  42.915  0.00  0.00             0
ATOM     72   Al   1     1     -19.142  11.332  42.663  0.00  0.00             0
ATOM     73   Si   1     1     -14.839   7.042  39.977  0.00  0.00             0
ATOM     74   Si   1     1     -17.369  11.490  39.996  0.00  0.00             0
ATOM     75   Si   1     1     -17.353   5.526  40.148  0.00  0.00             0
ATOM     76   Si   1     1     -19.916   9.875  40.035  0.00  0.00             0
ATOM     77    O   1     1     -20.063   7.123  41.784  0.00  0.00             0
ATOM     78    O   1     1     -17.475  11.499  41.602  0.00  0.00             0
ATOM     79    O   1     1     -19.724   9.823  41.635  0.00  0.00             0
ATOM     80    O   1     1     -17.167   5.478  41.758  0.00  0.00             0
ATOM     81    O   1     1     -19.963   8.341  39.558  0.00  0.00             0
ATOM     82    O   1     1     -17.285   4.098  39.615  0.00  0.00             0
ATOM     83    O   1     1     -18.769   6.115  39.754  0.00  0.00             0
ATOM     84    O   1     1     -16.088  10.601  39.635  0.00  0.00             0
ATOM     85    O   1     1     -18.661  10.749  39.586  0.00  0.00             0
ATOM     86    O   1     1     -16.164   6.383  39.626  0.00  0.00             0
ATOM     87    O   1     1     -20.052  12.807  41.719  0.00  0.00             0
ATOM     88    O   1     1     -17.569   8.225  41.847  0.00  0.00             0
ATOM     89    O   1     1     -15.811   5.415  43.961  0.00  0.00             0
ATOM     90    O   1     1     -18.535   9.913  44.003  0.00  0.00             0
ATOM     91    O   1     1     -20.758   8.316  43.942  0.00  0.00             0
ATOM     92    O   1     1     -18.213  12.654  43.836  0.00  0.00             0
ATOM     93    O   1     1     -20.706  11.621  43.881  0.00  0.00             0
ATOM     94    O   1     1     -18.138   7.061  43.987  0.00  0.00             0
ATOM     95    H   1     1     -19.398   4.530  41.889  0.00  0.00             0
ATOM     96    H   1     1     -17.255   8.910  41.285  0.00  0.00             0
ATOM     97    H   1     1     -20.592   4.982  44.757  0.00  0.00             0
ATOM     98    H   1     1     -17.959  10.285  44.476  0.00  0.00             0
ATOM     99    H   1     1     -21.087   8.393  44.869  0.00  0.00             0
ATOM    100    H   1     1     -18.797   3.730  44.678  0.00  0.00             0
ATOM    101    H   1     1     -18.849   6.463  44.370  0.00  0.00             0
ATOM    102    H   1     1     -20.745  11.303  44.842  0.00  0.00             0
ATOM    103   Al   1     1     -16.933  14.872  50.073  0.00  0.00             0
ATOM    104   Al   1     1     -14.215  19.645  49.945  0.00  0.00             0
ATOM    105   Al   1     1     -14.423  13.477  49.991  0.00  0.00             0
ATOM    106   Al   1     1     -16.797  17.988  49.980  0.00  0.00             0
ATOM    107   Si   1     1     -12.569  13.662  47.246  0.00  0.00             0
ATOM    108   Si   1     1     -14.971  18.257  47.182  0.00  0.00             0
ATOM    109   Si   1     1     -15.112  12.153  47.106  0.00  0.00             0
ATOM    110   Si   1     1     -17.519  16.684  47.236  0.00  0.00             0
ATOM    111    O   1     1     -17.837  13.787  48.603  0.00  0.00             0
ATOM    112    O   1     1     -15.093  18.246  48.806  0.00  0.00             0
ATOM    113    O   1     1     -17.199  16.601  48.826  0.00  0.00             0
ATOM    114    O   1     1     -14.932  12.059  48.696  0.00  0.00             0
ATOM    115    O   1     1     -17.576  15.225  46.646  0.00  0.00             0
ATOM    116    O   1     1     -15.039  10.644  46.721  0.00  0.00             0
ATOM    117    O   1     1     -16.371  12.951  46.758  0.00  0.00             0
ATOM    118    O   1     1     -13.741  17.410  46.893  0.00  0.00             0
ATOM    119    O   1     1     -16.239  17.500  46.663  0.00  0.00             0
ATOM    120    O   1     1     -13.817  13.035  46.664  0.00  0.00             0
ATOM    121    O   1     1     -17.819  19.447  48.869  0.00  0.00             0
ATOM    122    O   1     1     -15.165  14.855  48.851  0.00  0.00             0
ATOM    123    O   1     1     -13.557  11.971  50.933  0.00  0.00             0
ATOM    124    O   1     1     -16.249  16.380  51.187  0.00  0.00             0
ATOM    125    O   1     1     -18.653  15.021  50.975  0.00  0.00             0
ATOM    126    O   1     1     -15.855  19.297  50.925  0.00  0.00             0
ATOM    127    O   1     1     -18.428  18.102  51.074  0.00  0.00             0
ATOM    128    O   1     1     -16.016  13.529  50.905  0.00  0.00             0
ATOM    129    H   1     1     -16.967  11.038  48.754  0.00  0.00             0
ATOM    130    H   1     1     -14.809  15.935  48.972  0.00  0.00             0
ATOM    131    H   1     1     -18.646  12.237  51.900  0.00  0.00             0
ATOM    132    H   1     1     -16.458  16.458  52.139  0.00  0.00             0
ATOM    133    H   1     1     -19.376  15.128  51.578  0.00  0.00             0
ATOM    134    H   1     1     -15.966  10.410  52.079  0.00  0.00             0
ATOM    135    H   1     1     -16.706  12.898  51.126  0.00  0.00             0
ATOM    136    H   1     1     -19.113  17.272  51.153  0.00  0.00             0
ATOM    137   Al   1     1     -14.143  -0.739  42.803  0.00  0.00             0
ATOM    138   Al   1     1     -11.636   3.861  42.816  0.00  0.00             0
ATOM    139   Al   1     1     -11.466  -1.973  42.692  0.00  0.00             0
ATOM    140   Al   1     1     -14.187   2.456  42.869  0.00  0.00             0
ATOM    141   Si   1     1      -9.629  -1.891  40.045  0.00  0.00             0
ATOM    142   Si   1     1     -12.168   2.437  40.111  0.00  0.00             0
ATOM    143   Si   1     1     -12.083  -3.428  39.890  0.00  0.00             0
ATOM    144   Si   1     1     -14.831   1.030  39.942  0.00  0.00             0
ATOM    145    O   1     1     -15.044  -1.994  41.566  0.00  0.00             0
ATOM    146    O   1     1     -12.425   2.486  41.690  0.00  0.00             0
ATOM    147    O   1     1     -14.686   0.993  41.635  0.00  0.00             0
ATOM    148    O   1     1     -11.988  -3.423  41.486  0.00  0.00             0
ATOM    149    O   1     1     -14.765  -0.461  39.601  0.00  0.00             0
ATOM    150    O   1     1     -12.094  -4.954  39.387  0.00  0.00             0
ATOM    151    O   1     1     -13.448  -2.797  39.694  0.00  0.00             0
ATOM    152    O   1     1     -10.934   1.623  39.756  0.00  0.00             0
ATOM    153    O   1     1     -13.551   1.802  39.547  0.00  0.00             0
ATOM    154    O   1     1     -10.940  -2.441  39.471  0.00  0.00             0
ATOM    155    O   1     1     -14.840   3.748  41.722  0.00  0.00             0
ATOM    156    O   1     1     -12.449  -0.610  41.882  0.00  0.00             0
ATOM    157    O   1     1     -20.999  -3.500  43.820  0.00  0.00             0
ATOM    158    O   1     1     -13.535   0.899  43.867  0.00  0.00             0
ATOM    159    O   1     1     -15.731  -0.981  43.908  0.00  0.00             0
ATOM    160    O   1     1     -13.254   3.703  43.910  0.00  0.00             0
ATOM    161    O   1     1     -15.852   2.570  43.824  0.00  0.00             0
ATOM    162    O   1     1     -13.056  -2.062  43.787  0.00  0.00             0
ATOM    163    H   1     1     -14.357  -4.205  41.859  0.00  0.00             0
ATOM    164    H   1     1     -12.303   0.119  41.378  0.00  0.00             0
ATOM    165    H   1     1     -15.735  -3.603  44.916  0.00  0.00             0
ATOM    166    H   1     1     -12.755   0.830  44.675  0.00  0.00             0
ATOM    167    H   1     1     -16.033  -0.786  44.754  0.00  0.00             0
ATOM    168    H   1     1     -13.104  -5.026  44.840  0.00  0.00             0
ATOM    169    H   1     1     -13.502  -2.858  44.518  0.00  0.00             0
ATOM    170    H   1     1     -16.008   2.014  44.549  0.00  0.00             0
ATOM    171   Al   1     1     -11.782   6.070  50.045  0.00  0.00             0
ATOM    172   Al   1     1      -9.280  10.714  49.855  0.00  0.00             0
ATOM    173   Al   1     1      -9.103   4.643  50.048  0.00  0.00             0
ATOM    174   Al   1     1     -11.778   9.126  50.044  0.00  0.00             0
ATOM    175   Si   1     1      -7.415   4.708  47.371  0.00  0.00             0
ATOM    176   Si   1     1      -9.918   9.227  47.134  0.00  0.00             0
ATOM    177   Si   1     1     -10.016   3.181  47.278  0.00  0.00             0
ATOM    178   Si   1     1     -12.432   7.635  47.160  0.00  0.00             0
ATOM    179    O   1     1     -12.815   4.954  49.051  0.00  0.00             0
ATOM    180    O   1     1     -10.045   9.396  48.790  0.00  0.00             0
ATOM    181    O   1     1     -12.169   7.647  48.834  0.00  0.00             0
ATOM    182    O   1     1      -9.772   3.081  49.024  0.00  0.00             0
ATOM    183    O   1     1     -12.369   6.169  46.839  0.00  0.00             0
ATOM    184    O   1     1      -9.928   1.697  46.836  0.00  0.00             0
ATOM    185    O   1     1     -11.347   3.926  47.007  0.00  0.00             0
ATOM    186    O   1     1      -8.585   8.463  46.934  0.00  0.00             0
ATOM    187    O   1     1     -11.224   8.479  46.627  0.00  0.00             0
ATOM    188    O   1     1      -8.700   3.935  46.871  0.00  0.00             0
ATOM    189    O   1     1     -12.671  10.377  48.904  0.00  0.00             0
ATOM    190    O   1     1     -10.059   5.823  48.968  0.00  0.00             0
ATOM    191    O   1     1     -18.694   3.076  51.215  0.00  0.00             0
ATOM    192    O   1     1     -10.849   7.742  51.079  0.00  0.00             0
ATOM    193    O   1     1     -13.475   5.791  51.384  0.00  0.00             0
ATOM    194    O   1     1     -10.847  10.690  51.009  0.00  0.00             0
ATOM    195    O   1     1     -13.346   9.149  51.040  0.00  0.00             0
ATOM    196    O   1     1     -10.880   4.728  50.980  0.00  0.00             0
ATOM    197    H   1     1     -11.772   2.331  49.125  0.00  0.00             0
ATOM    198    H   1     1      -9.817   6.510  48.310  0.00  0.00             0
ATOM    199    H   1     1     -13.731   3.541  52.000  0.00  0.00             0
ATOM    200    H   1     1     -11.099   7.670  52.047  0.00  0.00             0
ATOM    201    H   1     1     -14.053   6.395  52.091  0.00  0.00             0
ATOM    202    H   1     1     -11.573   1.844  51.801  0.00  0.00             0
ATOM    203    H   1     1     -11.313   3.829  50.834  0.00  0.00             0
ATOM    204    H   1     1     -14.040   8.513  51.328  0.00  0.00             0
ATOM    205   Al   1     1     -14.007   8.417  42.690  0.00  0.00             0
ATOM    206   Al   1     1     -11.424  12.911  42.693  0.00  0.00             0
ATOM    207   Al   1     1     -11.457   6.964  42.864  0.00  0.00             0
ATOM    208   Al   1     1     -13.854  11.319  42.893  0.00  0.00             0
ATOM    209   Si   1     1      -9.704   6.968  40.154  0.00  0.00             0
ATOM    210   Si   1     1     -12.189  11.507  39.956  0.00  0.00             0
ATOM    211   Si   1     1     -12.320   5.325  40.092  0.00  0.00             0
ATOM    212   Si   1     1     -14.747  10.006  39.929  0.00  0.00             0
ATOM    213    O   1     1     -15.009   7.157  41.595  0.00  0.00             0
ATOM    214    O   1     1     -12.376  11.687  41.572  0.00  0.00             0
ATOM    215    O   1     1     -14.498  10.006  41.614  0.00  0.00             0
ATOM    216    O   1     1     -12.248   5.233  41.705  0.00  0.00             0
ATOM    217    O   1     1     -14.657   8.460  39.467  0.00  0.00             0
ATOM    218    O   1     1     -12.078   3.925  39.574  0.00  0.00             0
ATOM    219    O   1     1     -13.656   5.953  39.776  0.00  0.00             0
ATOM    220    O   1     1     -10.977  10.591  39.797  0.00  0.00             0
ATOM    221    O   1     1     -13.518  10.852  39.334  0.00  0.00             0
ATOM    222    O   1     1     -11.039   6.258  39.762  0.00  0.00             0
ATOM    223    O   1     1     -14.781  12.811  41.739  0.00  0.00             0
ATOM    224    O   1     1     -12.274   8.269  41.867  0.00  0.00             0
ATOM    225    O   1     1     -21.161   5.353  43.895  0.00  0.00             0
ATOM    226    O   1     1     -13.175   9.799  43.803  0.00  0.00             0
ATOM    227    O   1     1     -15.522   8.292  43.899  0.00  0.00             0
ATOM    228    O   1     1     -12.987  12.680  43.907  0.00  0.00             0
ATOM    229    O   1     1     -15.627  11.396  43.798  0.00  0.00             0
ATOM    230    O   1     1     -13.105   7.049  43.832  0.00  0.00             0
ATOM    231    H   1     1     -14.349   4.638  41.316  0.00  0.00             0
ATOM    232    H   1     1     -11.950   9.227  41.808  0.00  0.00             0
ATOM    233    H   1     1     -15.711   4.946  44.761  0.00  0.00             0
ATOM    234    H   1     1     -12.307   9.442  44.256  0.00  0.00             0
ATOM    235    H   1     1     -15.746   8.289  44.725  0.00  0.00             0
ATOM    236    H   1     1     -13.805   4.023  44.627  0.00  0.00             0
ATOM    237    H   1     1     -13.824   6.374  43.989  0.00  0.00             0
ATOM    238    H   1     1     -16.074  10.391  43.801  0.00  0.00             0
ATOM    239   Al   1     1     -11.714  15.059  50.062  0.00  0.00             0
ATOM    240   Al   1     1      -9.118  19.546  50.066  0.00  0.00             0
ATOM    241   Al   1     1      -9.123  13.635  49.753  0.00  0.00             0
ATOM    242   Al   1     1     -11.811  17.905  50.128  0.00  0.00             0
ATOM    243   Si   1     1      -7.462  13.746  47.000  0.00  0.00             0
ATOM    244   Si   1     1      -9.894  18.160  47.404  0.00  0.00             0
ATOM    245   Si   1     1      -9.892  12.180  46.984  0.00  0.00             0
ATOM    246   Si   1     1     -12.398  16.614  47.297  0.00  0.00             0
ATOM    247    O   1     1     -12.568  13.661  48.810  0.00  0.00             0
ATOM    248    O   1     1     -10.113  18.287  49.003  0.00  0.00             0
ATOM    249    O   1     1     -12.275  16.592  48.847  0.00  0.00             0
ATOM    250    O   1     1      -9.704  12.160  48.575  0.00  0.00             0
ATOM    251    O   1     1     -12.459  15.206  46.796  0.00  0.00             0
ATOM    252    O   1     1     -10.011  10.703  46.444  0.00  0.00             0
ATOM    253    O   1     1     -11.361  12.778  46.875  0.00  0.00             0
ATOM    254    O   1     1      -8.531  17.364  47.202  0.00  0.00             0
ATOM    255    O   1     1     -11.151  17.337  46.835  0.00  0.00             0
ATOM    256    O   1     1      -8.750  13.036  46.439  0.00  0.00             0
ATOM    257    O   1     1     -12.539  19.470  49.136  0.00  0.00             0
ATOM    258    O   1     1     -10.081  15.073  48.706  0.00  0.00             0
ATOM    259    O   1     1     -18.829  12.121  50.928  0.00  0.00             0
ATOM    260    O   1     1     -11.032  16.539  51.226  0.00  0.00             0
ATOM    261    O   1     1     -13.372  14.780  51.060  0.00  0.00             0
ATOM    262    O   1     1     -10.806  19.472  51.313  0.00  0.00             0
ATOM    263    O   1     1     -13.360  18.022  51.018  0.00  0.00             0
ATOM    264    O   1     1     -10.782  13.682  50.901  0.00  0.00             0
ATOM    265    H   1     1     -12.118  10.723  48.137  0.00  0.00             0
ATOM    266    H   1     1     -10.046  15.514  47.804  0.00  0.00             0
ATOM    267    H   1     1     -12.996  12.451  51.723  0.00  0.00             0
ATOM    268    H   1     1     -11.052  16.533  52.142  0.00  0.00             0
ATOM    269    H   1     1     -13.848  15.411  51.539  0.00  0.00             0
ATOM    270    H   1     1     -11.628  11.236  51.235  0.00  0.00             0
ATOM    271    H   1     1     -11.345  12.966  51.435  0.00  0.00             0
ATOM    272    H   1     1     -14.164  17.830  51.379  0.00  0.00             0
ATOM    273    O   1     1     -21.446   7.317  36.760  0.00  0.00             0
ATOM    274    H   1     1     -20.455   7.460  36.764  0.00  0.00             0
ATOM    275    H   1     1     -11.251   6.949  37.575  0.00  0.00             0
ATOM    276    O   1     1       3.770 -23.404  36.649  0.00  0.00             0
ATOM    277    H   1     1       4.473 -22.729  36.116  0.00  0.00             0
ATOM    278    H   1     1      14.135 -23.241  37.524  0.00  0.00             0
ATOM    279    O   1     1      27.807  27.936  30.752  0.00  0.00             0
ATOM    280    H   1     1      17.373  28.817  30.390  0.00  0.00             0
ATOM    281    H   1     1      28.372  27.463  30.139  0.00  0.00             0
ATOM    282    O   1     1       9.318  24.206  30.958  0.00  0.00             0
ATOM    283    H   1     1       9.124  23.112  31.028  0.00  0.00             0
ATOM    284    H   1     1      19.744  24.803  30.144  0.00  0.00             0
ATOM    285    O   1     1     -39.598  -6.680  33.023  0.00  0.00             0
ATOM    286    H   1     1     -40.485  -6.402  32.931  0.00  0.00             0
ATOM    287    H   1     1     -28.880  -6.134  33.675  0.00  0.00             0
ATOM    288    O   1     1      18.711 -13.830  29.341  0.00  0.00             0
ATOM    289    H   1     1      18.340 -14.180  30.057  0.00  0.00             0
ATOM    290    H   1     1      28.265 -13.118  28.993  0.00  0.00             0
ATOM    291    O   1     1       1.753  50.415  20.686  0.00  0.00             0
ATOM    292    H   1     1       1.272  50.620  19.774  0.00  0.00             0
ATOM    293    H   1     1       1.976  51.326  21.175  0.00  0.00             0
ATOM    294    O   1     1     -29.466  -1.425  14.846  0.00  0.00             0
ATOM    295    H   1     1     -30.149  -1.013  15.547  0.00  0.00             0
ATOM    296    H   1     1     -29.881  -2.045  14.415  0.00  0.00             0
ATOM    297    O   1     1     -24.112  12.408  33.087  0.00  0.00             0
ATOM    298    H   1     1     -24.939  12.066  32.715  0.00  0.00             0
ATOM    299    H   1     1     -24.472  12.874  33.790  0.00  0.00             0
ATOM    300    O   1     1      43.466  28.478  28.861  0.00  0.00             0
ATOM    301    H   1     1      44.196  28.142  29.573  0.00  0.00             0
ATOM    302    H   1     1      43.313  27.746  28.201  0.00  0.00             0
ATOM    303    O   1     1       2.265  -9.800  36.412  0.00  0.00             0
ATOM    304    H   1     1       3.049  -9.306  36.267  0.00  0.00             0
ATOM    305    H   1     1       1.622  -9.427  35.917  0.00  0.00             0
ATOM    306    O   1     1     -15.469   1.978  30.029  0.00  0.00             0
ATOM    307    H   1     1     -14.907   1.379  29.532  0.00  0.00             0
ATOM    308    H   1     1     -16.266   2.415  29.576  0.00  0.00             0
ATOM    309    O   1     1      16.609 -20.224  14.536  0.00  0.00             0
ATOM    310    H   1     1      17.350 -19.945  14.769  0.00  0.00             0
ATOM    311    H   1     1      15.859 -19.518  14.839  0.00  0.00             0
ATOM    312    O   1     1      31.320  13.249  24.585  0.00  0.00             0
ATOM    313    H   1     1      31.734  13.895  24.980  0.00  0.00             0
ATOM    314    H   1     1      31.685  12.357  24.510  0.00  0.00             0
ATOM    315    O   1     1     -19.023  22.295  33.966  0.00  0.00             0
ATOM    316    H   1     1     -19.326  23.098  33.453  0.00  0.00             0
ATOM    317    H   1     1     -18.442  22.624  34.601  0.00  0.00             0
ATOM    318    O   1     1       7.044  23.289  33.233  0.00  0.00             0
ATOM    319    H   1     1       6.990  22.593  33.881  0.00  0.00             0
ATOM    320    H   1     1       7.578  23.853  33.790  0.00  0.00             0
ATOM    321    O   1     1      46.471  15.846  31.252  0.00  0.00             0
ATOM    322    H   1     1      47.114  15.811  32.025  0.00  0.00             0
ATOM    323    H   1     1      46.147  14.878  30.855  0.00  0.00             0
ATOM    324    O   1     1      11.845  -2.251  34.111  0.00  0.00             0
ATOM    325    H   1     1      11.508  -1.804  35.028  0.00  0.00             0
ATOM    326    H   1     1      10.920  -2.491  33.676  0.00  0.00             0
ATOM    327    O   1     1      -8.368  17.301  21.500  0.00  0.00             0
ATOM    328    H   1     1      -8.113  18.075  21.024  0.00  0.00             0
ATOM    329    H   1     1       2.526  -0.643  22.304  0.00  0.00             0
ATOM    330    O   1     1      -0.231  39.304  25.437  0.00  0.00             0
ATOM    331    H   1     1      -0.265  38.742  24.532  0.00  0.00             0
ATOM    332    H   1     1      10.139  38.823  26.269  0.00  0.00             0
ATOM    333    O   1     1      16.931   1.232  22.972  0.00  0.00             0
ATOM    334    H   1     1       7.361   1.647  22.888  0.00  0.00             0
ATOM    335    H   1     1      16.881   0.875  23.786  0.00  0.00             0
ATOM    336    O   1     1      -7.250   8.526  17.825  0.00  0.00             0
ATOM    337    H   1     1      -6.999   7.642  18.273  0.00  0.00             0
ATOM    338    H   1     1       3.456   9.118  18.454  0.00  0.00             0
ATOM    339    O   1     1      15.365  40.314  17.926  0.00  0.00             0
ATOM    340    H   1     1       4.310  41.006  17.909  0.00  0.00             0
ATOM    341    H   1     1      15.944  40.813  17.324  0.00  0.00             0
ATOM    342    O   1     1       4.753  58.794  25.313  0.00  0.00             0
ATOM    343    H   1     1       4.586  57.969  24.803  0.00  0.00             0
ATOM    344    H   1     1      16.048  58.678  25.428  0.00  0.00             0
ATOM    345    O   1     1      35.291 -22.484  30.288  0.00  0.00             0
ATOM    346    H   1     1      34.978 -23.064  31.089  0.00  0.00             0
ATOM    347    H   1     1      34.823 -40.659  29.479  0.00  0.00             0
ATOM    348    O   1     1      54.846   0.731  35.891  0.00  0.00             0
ATOM    349    H   1     1      55.576   1.406  35.674  0.00  0.00             0
ATOM    350    H   1     1      55.068   0.007  35.441  0.00  0.00             0
ATOM    351    O   1     1      37.554 -22.060  26.937  0.00  0.00             0
ATOM    352    H   1     1      38.083 -21.360  27.112  0.00  0.00             0
ATOM    353    H   1     1      36.774 -21.516  26.560  0.00  0.00             0
ATOM    354    O   1     1      11.241  -0.164  25.391  0.00  0.00             0
ATOM    355    H   1     1      11.656  -1.161  25.349  0.00  0.00             0
ATOM    356    H   1     1      10.351  -0.142  24.619  0.00  0.00             0
ATOM    357    O   1     1      -1.178  -6.217  20.538  0.00  0.00             0
ATOM    358    H   1     1      -1.119  -5.277  20.865  0.00  0.00             0
ATOM    359    H   1     1      -1.092  -7.001  21.250  0.00  0.00             0
ATOM    360    O   1     1      -4.333  22.813  13.837  0.00  0.00             0
ATOM    361    H   1     1      -4.615  21.995  14.077  0.00  0.00             0
ATOM    362    H   1     1      -3.642  22.650  13.132  0.00  0.00             0
ATOM    363    O   1     1      52.196 -18.142  17.292  0.00  0.00             0
ATOM    364    H   1     1      52.947 -17.392  16.969  0.00  0.00             0
ATOM    365    H   1     1      52.546 -36.751  17.720  0.00  0.00             0
ATOM    366    O   1     1      24.932  -8.383  29.982  0.00  0.00             0
ATOM    367    H   1     1      25.692  -8.004  30.200  0.00  0.00             0
ATOM    368    H   1     1      24.850  -9.210  30.647  0.00  0.00             0
ATOM    369    O   1     1      24.392 -22.548  23.838  0.00  0.00             0
ATOM    370    H   1     1      24.846 -22.255  23.035  0.00  0.00             0
ATOM    371    H   1     1      23.800 -23.307  23.639  0.00  0.00             0
ATOM    372    O   1     1      28.216 -37.748  22.682  0.00  0.00             0
ATOM    373    H   1     1      28.279 -37.729  21.777  0.00  0.00             0
ATOM    374    H   1     1      28.894 -38.543  22.652  0.00  0.00             0
ATOM    375    O   1     1     -23.181  37.560  15.057  0.00  0.00             0
ATOM    376    H   1     1     -22.630  38.274  14.829  0.00  0.00             0
ATOM    377    H   1     1     -23.060  36.886  14.472  0.00  0.00             0
ATOM    378    O   1     1       9.170 -39.503  16.265  0.00  0.00             0
ATOM    379    H   1     1       9.799 -39.879  16.983  0.00  0.00             0
ATOM    380    H   1     1       9.507 -39.732  15.378  0.00  0.00             0
ATOM    381    O   1     1     -12.533  -9.398  32.774  0.00  0.00             0
ATOM    382    H   1     1     -12.468 -10.365  32.202  0.00  0.00             0
ATOM    383    H   1     1      -2.685  -8.892  32.201  0.00  0.00             0
ATOM    384    O   1     1      29.634 -13.710  15.378  0.00  0.00             0
ATOM    385    H   1     1      30.454 -14.274  15.549  0.00  0.00             0
ATOM    386    H   1     1      40.295 -12.846  15.492  0.00  0.00             0
ATOM    387    O   1     1      16.184   9.763  21.823  0.00  0.00             0
ATOM    388    H   1     1       6.259   9.933  21.135  0.00  0.00             0
ATOM    389    H   1     1      16.233  10.201  22.659  0.00  0.00             0
ATOM    390    O   1     1      32.217  24.711  32.452  0.00  0.00             0
ATOM    391    H   1     1      31.508  24.421  31.900  0.00  0.00             0
ATOM    392    H   1     1      42.284  25.378  33.000  0.00  0.00             0
ATOM    393    O   1     1     -34.061  -9.300  24.526  0.00  0.00             0
ATOM    394    H   1     1     -33.698  -9.086  25.263  0.00  0.00             0
ATOM    395    H   1     1     -24.692  -8.936  24.627  0.00  0.00             0
ATOM    396    O   1     1     -23.198  10.284  14.811  0.00  0.00             0
ATOM    397    H   1     1     -23.742  11.128  14.761  0.00  0.00             0
ATOM    398    H   1     1     -12.005  10.610  14.939  0.00  0.00             0
ATOM    399    O   1     1      21.429 -32.441  29.153  0.00  0.00             0
ATOM    400    H   1     1      20.697 -32.030  28.760  0.00  0.00             0
ATOM    401    H   1     1      21.223 -32.579  30.030  0.00  0.00             0
ATOM    402    O   1     1      -0.632  30.502  32.392  0.00  0.00             0
ATOM    403    H   1     1      -1.609  30.512  32.836  0.00  0.00             0
ATOM    404    H   1     1      -0.730  30.320  31.339  0.00  0.00             0
ATOM    405    O   1     1      34.967   6.117  27.839  0.00  0.00             0
ATOM    406    H   1     1      34.050   6.699  28.021  0.00  0.00             0
ATOM    407    H   1     1      34.868   5.846  26.923  0.00  0.00             0
ATOM    408    O   1     1      45.856  64.601  25.814  0.00  0.00             0
ATOM    409    H   1     1      46.315  63.916  26.414  0.00  0.00             0
ATOM    410    H   1     1      46.606  64.769  25.133  0.00  0.00             0
ATOM    411    O   1     1      -6.630  37.503  25.872  0.00  0.00             0
ATOM    412    H   1     1      -6.564  37.967  26.617  0.00  0.00             0
ATOM    413    H   1     1      -5.934  36.941  26.020  0.00  0.00             0
ATOM    414    O   1     1      34.221  43.504  24.840  0.00  0.00             0
ATOM    415    H   1     1      34.795  42.788  25.137  0.00  0.00             0
ATOM    416    H   1     1      34.548  43.803  23.831  0.00  0.00             0
ATOM    417    O   1     1      44.459 -36.087  23.781  0.00  0.00             0
ATOM    418    H   1     1      43.980 -35.411  24.305  0.00  0.00             0
ATOM    419    H   1     1      45.381 -35.918  23.799  0.00  0.00             0
ATOM    420    O   1     1      56.331 -15.622  14.533  0.00  0.00             0
ATOM    421    H   1     1      56.201 -15.766  15.464  0.00  0.00             0
ATOM    422    H   1     1      57.348 -15.404  14.633  0.00  0.00             0
ATOM    423    O   1     1     -16.145  20.579  23.539  0.00  0.00             0
ATOM    424    H   1     1     -15.470  20.017  23.260  0.00  0.00             0
ATOM    425    H   1     1     -16.257  20.156  24.487  0.00  0.00             0
ATOM    426    O   1     1       9.779  17.821  23.137  0.00  0.00             0
ATOM    427    H   1     1       9.083  17.284  22.784  0.00  0.00             0
ATOM    428    H   1     1      10.613  17.711  22.681  0.00  0.00             0
ATOM    429    O   1     1      55.606  48.982  27.570  0.00  0.00             0
ATOM    430    H   1     1      55.671  48.321  26.891  0.00  0.00             0
ATOM    431    H   1     1      54.653  49.172  27.826  0.00  0.00             0
ATOM    432    O   1     1      26.922 -40.990  16.264  0.00  0.00             0
ATOM    433    H   1     1      27.579 -41.344  16.864  0.00  0.00             0
ATOM    434    H   1     1      27.368 -40.197  15.707  0.00  0.00             0
ATOM    435    O   1     1     -17.158   3.487  28.575  0.00  0.00             0
ATOM    436    H   1     1     -17.977   3.414  28.690  0.00  0.00             0
ATOM    437    H   1     1      -6.393   4.451  28.763  0.00  0.00             0
ATOM    438    O   1     1      65.803  10.184  19.822  0.00  0.00             0
ATOM    439    H   1     1      64.929  10.873  19.755  0.00  0.00             0
ATOM    440    H   1     1      76.448  10.218  20.759  0.00  0.00             0
ATOM    441    O   1     1       5.894 -12.608  36.985  0.00  0.00             0
ATOM    442    H   1     1      -4.052 -11.881  36.622  0.00  0.00             0
ATOM    443    H   1     1       5.011 -12.697  36.622  0.00  0.00             0
ATOM    444    O   1     1     -15.371 -62.151  27.641  0.00  0.00             0
ATOM    445    H   1     1     -14.862 -62.790  27.780  0.00  0.00             0
ATOM    446    H   1     1      -5.568 -62.073  28.531  0.00  0.00             0
ATOM    447    O   1     1     -12.297  18.099  34.188  0.00  0.00             0
ATOM    448    H   1     1     -23.259  18.693  34.428  0.00  0.00             0
ATOM    449    H   1     1     -11.889  18.419  33.376  0.00  0.00             0
ATOM    450    O   1     1      52.419  22.174  18.250  0.00  0.00             0
ATOM    451    H   1     1      51.855  22.875  17.959  0.00  0.00             0
ATOM    452    H   1     1      62.339  21.778  18.991  0.00  0.00             0
ATOM    453    O   1     1      16.791   0.445  17.643  0.00  0.00             0
ATOM    454    H   1     1      16.633   0.886  18.443  0.00  0.00             0
ATOM    455    H   1     1      17.563   0.658  17.323  0.00  0.00             0
ATOM    456    O   1     1      -7.252   9.948  14.049  0.00  0.00             0
ATOM    457    H   1     1      -6.902   9.196  14.542  0.00  0.00             0
ATOM    458    H   1     1      -6.829  10.903  14.290  0.00  0.00             0
ATOM    459    O   1     1      39.016 -23.700  25.528  0.00  0.00             0
ATOM    460    H   1     1      39.845 -23.305  25.376  0.00  0.00             0
ATOM    461    H   1     1      38.566 -23.343  26.232  0.00  0.00             0
ATOM    462    O   1     1     -22.394  26.325  28.984  0.00  0.00             0
ATOM    463    H   1     1     -22.920  25.676  28.604  0.00  0.00             0
ATOM    464    H   1     1     -22.260  26.895  28.228  0.00  0.00             0
ATOM    465    O   1     1      -8.508 -42.583  24.331  0.00  0.00             0
ATOM    466    H   1     1      -7.852 -42.733  24.971  0.00  0.00             0
ATOM    467    H   1     1      -9.143 -43.264  24.607  0.00  0.00             0
ATOM    468    O   1     1     -24.447   9.003  17.466  0.00  0.00             0
ATOM    469    H   1     1     -24.351   9.050  16.486  0.00  0.00             0
ATOM    470    H   1     1     -25.315   8.850  17.985  0.00  0.00             0
ATOM    471    O   1     1      48.802 -29.620  23.093  0.00  0.00             0
ATOM    472    H   1     1      48.554 -28.602  23.272  0.00  0.00             0
ATOM    473    H   1     1      49.532 -29.573  22.467  0.00  0.00             0
ATOM    474    O   1     1      40.797 -23.875  36.744  0.00  0.00             0
ATOM    475    H   1     1      41.349 -24.636  36.708  0.00  0.00             0
ATOM    476    H   1     1      41.227 -23.245  36.035  0.00  0.00             0
ATOM    477    O   1     1       8.705 -26.200  26.521  0.00  0.00             0
ATOM    478    H   1     1       8.429 -25.412  26.191  0.00  0.00             0
ATOM    479    H   1     1       9.593 -26.267  26.058  0.00  0.00             0
ATOM    480    O   1     1      -4.118  36.081  25.705  0.00  0.00             0
ATOM    481    H   1     1      -3.847  36.670  26.314  0.00  0.00             0
ATOM    482    H   1     1      -3.449  35.126  25.824  0.00  0.00             0
ATOM    483    O   1     1       1.711 -31.595  23.546  0.00  0.00             0
ATOM    484    H   1     1       1.246 -31.655  24.409  0.00  0.00             0
ATOM    485    H   1     1       2.451 -32.203  23.466  0.00  0.00             0
ATOM    486    O   1     1     -27.923   0.351  31.309  0.00  0.00             0
ATOM    487    H   1     1     -26.989   0.503  30.880  0.00  0.00             0
ATOM    488    H   1     1     -27.820  -0.397  31.769  0.00  0.00             0
ATOM    489    O   1     1      -8.955  17.110  29.350  0.00  0.00             0
ATOM    490    H   1     1      -8.151  17.435  29.844  0.00  0.00             0
ATOM    491    H   1     1       0.536  -0.457  29.785  0.00  0.00             0
ATOM    492    O   1     1      -2.410 -37.356  27.166  0.00  0.00             0
ATOM    493    H   1     1      -3.218 -37.098  27.720  0.00  0.00             0
ATOM    494    H   1     1       8.625 -36.865  27.251  0.00  0.00             0
ATOM    495    O   1     1     -21.509 -21.804  22.217  0.00  0.00             0
ATOM    496    H   1     1     -30.969 -21.691  21.900  0.00  0.00             0
ATOM    497    H   1     1     -21.144 -22.265  23.176  0.00  0.00             0
ATOM    498    O   1     1      -1.227 -34.868  19.049  0.00  0.00             0
ATOM    499    H   1     1      -1.616 -35.692  19.396  0.00  0.00             0
ATOM    500    H   1     1       9.762 -35.046  18.476  0.00  0.00             0
ATOM    501    O   1     1     -11.612  19.435  31.672  0.00  0.00             0
ATOM    502    H   1     1     -12.380  20.139  31.816  0.00  0.00             0
ATOM    503    H   1     1      -0.370  19.731  31.788  0.00  0.00             0
ATOM    504    O   1     1      11.634  14.204  28.647  0.00  0.00             0
ATOM    505    H   1     1      10.973  13.733  29.192  0.00  0.00             0
ATOM    506    H   1     1      21.765  15.131  28.818  0.00  0.00             0
ATOM    507    O   1     1      59.166  22.770  25.650  0.00  0.00             0
ATOM    508    H   1     1      60.017  22.012  25.461  0.00  0.00             0
ATOM    509    H   1     1      59.426   5.571  24.962  0.00  0.00             0
ATOM    510    O   1     1      37.791 -32.297  31.593  0.00  0.00             0
ATOM    511    H   1     1      37.646 -31.605  32.057  0.00  0.00             0
ATOM    512    H   1     1      37.032 -32.914  31.344  0.00  0.00             0
ATOM    513    O   1     1     -33.994   5.799  16.621  0.00  0.00             0
ATOM    514    H   1     1     -33.669   5.281  15.976  0.00  0.00             0
ATOM    515    H   1     1     -34.237   6.551  16.177  0.00  0.00             0
ATOM    516    O   1     1      23.284 -11.872  19.010  0.00  0.00             0
ATOM    517    H   1     1      22.479 -12.311  18.679  0.00  0.00             0
ATOM    518    H   1     1      22.946 -11.672  19.807  0.00  0.00             0
ATOM    519    O   1     1      33.207  33.039  25.332  0.00  0.00             0
ATOM    520    H   1     1      33.924  33.305  25.906  0.00  0.00             0
ATOM    521    H   1     1      33.551  32.514  24.610  0.00  0.00             0
ATOM    522    O   1     1      14.683  19.789  17.088  0.00  0.00             0
ATOM    523    H   1     1      15.314  18.910  17.169  0.00  0.00             0
ATOM    524    H   1     1      14.868  20.698  17.189  0.00  0.00             0
ATOM    525    O   1     1      66.123  -0.405  14.672  0.00  0.00             0
ATOM    526    H   1     1      65.273  -0.620  14.344  0.00  0.00             0
ATOM    527    H   1     1      66.313 -17.461  14.335  0.00  0.00             0
ATOM    528    O   1     1      14.348  50.233  15.056  0.00  0.00             0
ATOM    529    H   1     1      13.903  51.138  15.385  0.00  0.00             0
ATOM    530    H   1     1      15.348  50.243  14.890  0.00  0.00             0
ATOM    531    O   1     1      22.217  -4.860  35.054  0.00  0.00             0
ATOM    532    H   1     1      23.013  -4.872  35.478  0.00  0.00             0
ATOM    533    H   1     1      22.250  -3.831  34.914  0.00  0.00             0
ATOM    534    O   1     1     -11.382  38.308  23.129  0.00  0.00             0
ATOM    535    H   1     1     -11.016  38.738  22.408  0.00  0.00             0
ATOM    536    H   1     1     -11.164  37.449  23.310  0.00  0.00             0
ATOM    537    O   1     1       8.534 -18.981  15.504  0.00  0.00             0
ATOM    538    H   1     1       9.202 -19.726  15.710  0.00  0.00             0
ATOM    539    H   1     1       8.908 -18.284  15.955  0.00  0.00             0
ATOM    540    O   1     1       1.574 -38.462  17.930  0.00  0.00             0
ATOM    541    H   1     1       2.366 -38.057  17.747  0.00  0.00             0
ATOM    542    H   1     1       1.488 -39.349  17.448  0.00  0.00             0
ATOM    543    O   1     1     -24.081  30.156  29.260  0.00  0.00             0
ATOM    544    H   1     1     -24.904  30.505  29.774  0.00  0.00             0
ATOM    545    H   1     1     -13.681  30.625  28.332  0.00  0.00             0
ATOM    546    O   1     1     -11.346  15.222  32.956  0.00  0.00             0
ATOM    547    H   1     1     -11.252  14.206  32.981  0.00  0.00             0
ATOM    548    H   1     1      -0.659  15.603  32.079  0.00  0.00             0
ATOM    549    O   1     1     -10.932  24.361  17.678  0.00  0.00             0
ATOM    550    H   1     1     -21.047  25.307  17.451  0.00  0.00             0
ATOM    551    H   1     1     -11.814  24.385  17.231  0.00  0.00             0
ATOM    552    O   1     1      11.711  38.305  31.827  0.00  0.00             0
ATOM    553    H   1     1      12.375  37.638  31.586  0.00  0.00             0
ATOM    554    H   1     1      22.608  38.951  32.356  0.00  0.00             0
ATOM    555    O   1     1      61.298  12.247  29.501  0.00  0.00             0
ATOM    556    H   1     1      50.206  11.842  29.292  0.00  0.00             0
ATOM    557    H   1     1      61.917  11.553  29.214  0.00  0.00             0
ATOM    558    O   1     1      44.951  -1.703  27.411  0.00  0.00             0
ATOM    559    H   1     1      44.879  -2.597  27.505  0.00  0.00             0
ATOM    560    H   1     1      54.244  -1.339  27.763  0.00  0.00             0
ATOM    561    O   1     1     -25.088 -16.600  20.383  0.00  0.00             0
ATOM    562    H   1     1     -24.662 -16.836  21.392  0.00  0.00             0
ATOM    563    H   1     1     -24.721 -15.709  20.088  0.00  0.00             0
ATOM    564    O   1     1     -24.930 -18.497  28.920  0.00  0.00             0
ATOM    565    H   1     1     -25.048 -18.561  29.833  0.00  0.00             0
ATOM    566    H   1     1     -25.616 -18.865  28.511  0.00  0.00             0
ATOM    567    O   1     1     -14.615  31.757  35.123  0.00  0.00             0
ATOM    568    H   1     1     -13.656  31.731  35.619  0.00  0.00             0
ATOM    569    H   1     1     -14.624  32.829  34.609  0.00  0.00             0
ATOM    570    O   1     1      10.867  -8.780  17.172  0.00  0.00             0
ATOM    571    H   1     1      11.721  -9.015  17.283  0.00  0.00             0
ATOM    572    H   1     1      10.674  -8.295  16.513  0.00  0.00             0
ATOM    573    O   1     1     -36.810  -3.820  21.158  0.00  0.00             0
ATOM    574    H   1     1     -36.181  -3.989  20.469  0.00  0.00             0
ATOM    575    H   1     1     -37.594  -3.597  20.577  0.00  0.00             0
ATOM    576    O   1     1     -30.300  26.686  24.900  0.00  0.00             0
ATOM    577    H   1     1     -29.338  26.254  25.087  0.00  0.00             0
ATOM    578    H   1     1     -30.399  26.283  23.984  0.00  0.00             0
ATOM    579    O   1     1      12.345   6.210  21.638  0.00  0.00             0
ATOM    580    H   1     1      12.074   5.564  22.172  0.00  0.00             0
ATOM    581    H   1     1      13.161   6.682  21.933  0.00  0.00             0
ATOM    582    O   1     1     -23.588  25.398  35.334  0.00  0.00             0
ATOM    583    H   1     1     -23.361  25.905  34.511  0.00  0.00             0
ATOM    584    H   1     1     -22.864  25.343  35.818  0.00  0.00             0
ATOM    585    O   1     1     -47.131 -19.422  18.156  0.00  0.00             0
ATOM    586    H   1     1     -46.480 -18.632  17.938  0.00  0.00             0
ATOM    587    H   1     1     -47.480 -18.929  18.877  0.00  0.00             0
ATOM    588    O   1     1      31.746   8.963  34.184  0.00  0.00             0
ATOM    589    H   1     1      32.102   9.856  33.609  0.00  0.00             0
ATOM    590    H   1     1      30.853   8.936  33.941  0.00  0.00             0
ATOM    591    O   1     1      28.391  16.457  19.253  0.00  0.00             0
ATOM    592    H   1     1      28.075  16.786  18.478  0.00  0.00             0
ATOM    593    H   1     1      28.063  15.463  19.452  0.00  0.00             0
ATOM    594    O   1     1      57.120  15.477  24.603  0.00  0.00             0
ATOM    595    H   1     1      57.853  15.764  24.045  0.00  0.00             0
ATOM    596    H   1     1      56.517  14.978  23.977  0.00  0.00             0
ATOM    597    O   1     1     -10.001 -24.691  15.087  0.00  0.00             0
ATOM    598    H   1     1      -9.464 -24.087  15.755  0.00  0.00             0
ATOM    599    H   1     1       0.921 -25.158  14.359  0.00  0.00             0
ATOM    600    O   1     1      -9.776 -12.045  26.037  0.00  0.00             0
ATOM    601    H   1     1      -9.240 -11.976  25.263  0.00  0.00             0
ATOM    602    H   1     1       0.031 -12.975  25.906  0.00  0.00             0
ATOM    603    O   1     1       6.714 -49.839  20.007  0.00  0.00             0
ATOM    604    H   1     1      -4.130 -49.564  20.841  0.00  0.00             0
ATOM    605    H   1     1       6.284 -49.281  19.370  0.00  0.00             0
ATOM    606    O   1     1      20.404  16.660  36.107  0.00  0.00             0
ATOM    607    H   1     1      19.805  16.998  35.427  0.00  0.00             0
ATOM    608    H   1     1      30.808  17.464  36.689  0.00  0.00             0
ATOM    609    O   1     1      46.617   4.863  22.067  0.00  0.00             0
ATOM    610    H   1     1      35.951   4.076  22.728  0.00  0.00             0
ATOM    611    H   1     1      47.395   5.397  22.352  0.00  0.00             0
ATOM    612    O   1     1     -19.234  28.928  19.310  0.00  0.00             0
ATOM    613    H   1     1     -19.322  28.261  18.541  0.00  0.00             0
ATOM    614    H   1     1      -9.788  28.791  19.684  0.00  0.00             0
ATOM    615    O   1     1     -30.763  -4.218  13.887  0.00  0.00             0
ATOM    616    H   1     1     -30.884  -4.321  12.985  0.00  0.00             0
ATOM    617    H   1     1     -30.583  -5.070  14.172  0.00  0.00             0
ATOM    618    O   1     1      -4.100  -6.302  23.852  0.00  0.00             0
ATOM    619    H   1     1      -4.692  -5.544  23.713  0.00  0.00             0
ATOM    620    H   1     1      -3.296  -6.064  24.210  0.00  0.00             0
ATOM    621    O   1     1     -22.585  14.300  36.483  0.00  0.00             0
ATOM    622    H   1     1     -22.478  13.463  36.863  0.00  0.00             0
ATOM    623    H   1     1     -21.889  15.195  36.600  0.00  0.00             0
ATOM    624    O   1     1      60.490   9.572  22.576  0.00  0.00             0
ATOM    625    H   1     1      60.311   8.727  22.039  0.00  0.00             0
ATOM    626    H   1     1      59.775   9.644  23.070  0.00  0.00             0
ATOM    627    O   1     1     -21.290 -14.916  35.254  0.00  0.00             0
ATOM    628    H   1     1     -20.429 -14.621  34.792  0.00  0.00             0
ATOM    629    H   1     1     -20.925 -15.570  35.938  0.00  0.00             0
ATOM    630    O   1     1     -27.722 -16.601  19.962  0.00  0.00             0
ATOM    631    H   1     1     -27.673 -16.052  19.279  0.00  0.00             0
ATOM    632    H   1     1     -26.695 -16.432  20.290  0.00  0.00             0
ATOM    633    O   1     1     -37.364  -5.808  15.864  0.00  0.00             0
ATOM    634    H   1     1     -37.428  -4.932  15.556  0.00  0.00             0
ATOM    635    H   1     1     -36.411  -5.743  16.093  0.00  0.00             0
ATOM    636    O   1     1       7.162  28.870  35.610  0.00  0.00             0
ATOM    637    H   1     1       6.930  29.266  34.657  0.00  0.00             0
ATOM    638    H   1     1       8.057  28.813  36.012  0.00  0.00             0
ATOM    639    O   1     1     -13.995 -11.499  28.002  0.00  0.00             0
ATOM    640    H   1     1     -13.657 -12.002  27.263  0.00  0.00             0
ATOM    641    H   1     1     -15.100 -11.558  28.034  0.00  0.00             0
ATOM    642    O   1     1       9.336   7.051  20.723  0.00  0.00             0
ATOM    643    H   1     1      10.226   6.902  20.887  0.00  0.00             0
ATOM    644    H   1     1       9.221   6.695  20.039  0.00  0.00             0
ATOM    645    O   1     1      -5.695   7.460  22.339  0.00  0.00             0
ATOM    646    H   1     1      -5.536   6.590  22.170  0.00  0.00             0
ATOM    647    H   1     1      -5.230   7.905  21.727  0.00  0.00             0
ATOM    648    O   1     1       6.994   3.389  35.117  0.00  0.00             0
ATOM    649    H   1     1       6.718   3.798  35.946  0.00  0.00             0
ATOM    650    H   1     1       7.871   3.121  35.215  0.00  0.00             0
ATOM    651    O   1     1       4.093  16.979  33.729  0.00  0.00             0
ATOM    652    H   1     1       4.823  16.569  33.338  0.00  0.00             0
ATOM    653    H   1     1      13.675  -1.453  33.637  0.00  0.00             0
ATOM    654    O   1     1      14.253  25.094  31.306  0.00  0.00             0
ATOM    655    H   1     1      14.548  25.162  32.186  0.00  0.00             0
ATOM    656    H   1     1      23.826  24.627  31.574  0.00  0.00             0
ATOM    657    O   1     1      50.953 -14.656  20.326  0.00  0.00             0
ATOM    658    H   1     1      40.563 -15.513  20.129  0.00  0.00             0
ATOM    659    H   1     1      50.105 -14.208  20.102  0.00  0.00             0
ATOM    660    O   1     1      -2.919  55.878  27.103  0.00  0.00             0
ATOM    661    H   1     1      -2.793  56.491  27.821  0.00  0.00             0
ATOM    662    H   1     1       8.269  55.372  27.326  0.00  0.00             0
ATOM    663    O   1     1      27.378  16.023  33.496  0.00  0.00             0
ATOM    664    H   1     1      17.696  15.524  33.208  0.00  0.00             0
ATOM    665    H   1     1      27.953  16.726  33.634  0.00  0.00             0
ATOM    666    O   1     1      22.105  -5.331  17.115  0.00  0.00             0
ATOM    667    H   1     1      23.032  -5.566  16.726  0.00  0.00             0
ATOM    668    H   1     1      32.272  -5.820  18.034  0.00  0.00             0
ATOM    669    O   1     1      22.277  78.916  28.095  0.00  0.00             0
ATOM    670    H   1     1      22.088  78.350  27.249  0.00  0.00             0
ATOM    671    H   1     1      21.471  61.640  28.555  0.00  0.00             0
ATOM    672    O   1     1      28.942  47.030  17.811  0.00  0.00             0
ATOM    673    H   1     1      28.570  46.009  17.813  0.00  0.00             0
ATOM    674    H   1     1      29.364  47.073  18.569  0.00  0.00             0
ATOM    675    O   1     1      16.158 -21.657  18.479  0.00  0.00             0
ATOM    676    H   1     1      16.485 -22.155  17.647  0.00  0.00             0
ATOM    677    H   1     1      15.948 -20.807  18.296  0.00  0.00             0
ATOM    678    O   1     1      19.326  -0.732  30.051  0.00  0.00             0
ATOM    679    H   1     1      19.346   0.070  30.724  0.00  0.00             0
ATOM    680    H   1     1      18.436  -0.967  29.737  0.00  0.00             0
ATOM    681    O   1     1     -24.658 -10.278  14.877  0.00  0.00             0
ATOM    682    H   1     1     -24.013  -9.673  14.375  0.00  0.00             0
ATOM    683    H   1     1     -25.057 -10.590  14.232  0.00  0.00             0
ATOM    684    O   1     1     -26.478  -8.153  35.900  0.00  0.00             0
ATOM    685    H   1     1     -26.745  -7.147  36.279  0.00  0.00             0
ATOM    686    H   1     1     -25.482  -7.913  35.844  0.00  0.00             0
ATOM    687    O   1     1      71.415 -17.210  27.463  0.00  0.00             0
ATOM    688    H   1     1      71.906 -17.311  28.195  0.00  0.00             0
ATOM    689    H   1     1      72.120 -35.312  26.843  0.00  0.00             0
ATOM    690    O   1     1      52.326 -34.513  36.849  0.00  0.00             0
ATOM    691    H   1     1      53.269 -34.783  36.348  0.00  0.00             0
ATOM    692    H   1     1      52.649 -33.874  37.490  0.00  0.00             0
ATOM    693    O   1     1     -48.029   5.656  35.792  0.00  0.00             0
ATOM    694    H   1     1     -47.522   6.006  35.033  0.00  0.00             0
ATOM    695    H   1     1     -48.242   6.255  36.558  0.00  0.00             0
ATOM    696    O   1     1      45.415  11.273  32.225  0.00  0.00             0
ATOM    697    H   1     1      45.606  10.427  31.692  0.00  0.00             0
ATOM    698    H   1     1      44.467  11.126  32.317  0.00  0.00             0
ATOM    699    O   1     1      35.389  -9.746  33.644  0.00  0.00             0
ATOM    700    H   1     1      36.231  -9.901  33.983  0.00  0.00             0
ATOM    701    H   1     1      34.870  -9.264  34.205  0.00  0.00             0
ATOM    702    O   1     1      32.229 -15.260  16.042  0.00  0.00             0
ATOM    703    H   1     1      33.137 -15.466  16.033  0.00  0.00             0
ATOM    704    H   1     1      31.897 -14.891  16.920  0.00  0.00             0
ATOM    705   Al   1     1       4.484  18.381   8.517  0.00  0.00             0
ATOM    706   Al   1     1       1.957  13.966   8.310  0.00  0.00             0
ATOM    707   Al   1     1       1.898  19.974   8.545  0.00  0.00             0
ATOM    708   Al   1     1       4.528  15.423   8.473  0.00  0.00             0
ATOM    709   Si   1     1       0.180  19.854  11.155  0.00  0.00             0
ATOM    710   Si   1     1       2.761  15.357  11.150  0.00  0.00             0
ATOM    711   Si   1     1       2.790  21.409  11.251  0.00  0.00             0
ATOM    712   Si   1     1       5.361  16.833  11.283  0.00  0.00             0
ATOM    713    O   1     1       5.430  19.642   9.660  0.00  0.00             0
ATOM    714    O   1     1       2.884  15.176   9.530  0.00  0.00             0
ATOM    715    O   1     1       5.182  16.817   9.697  0.00  0.00             0
ATOM    716    O   1     1       2.555  21.429   9.613  0.00  0.00             0
ATOM    717    O   1     1       5.322  18.298  11.709  0.00  0.00             0
ATOM    718    O   1     1       2.749  22.916  11.645  0.00  0.00             0
ATOM    719    O   1     1       4.090  20.648  11.507  0.00  0.00             0
ATOM    720    O   1     1       1.485  16.173  11.436  0.00  0.00             0
ATOM    721    O   1     1       3.945  16.037  11.682  0.00  0.00             0
ATOM    722    O   1     1       1.564  20.550  11.689  0.00  0.00             0
ATOM    723    O   1     1       5.439  14.010   9.600  0.00  0.00             0
ATOM    724    O   1     1       2.854  18.635   9.720  0.00  0.00             0
ATOM    725    O   1     1       1.254  21.323   7.459  0.00  0.00             0
ATOM    726    O   1     1       3.851  16.940   7.402  0.00  0.00             0
ATOM    727    O   1     1       6.088  18.533   7.446  0.00  0.00             0
ATOM    728    O   1     1       3.673  14.088   7.319  0.00  0.00             0
ATOM    729    O   1     1       6.078  15.418   7.429  0.00  0.00             0
ATOM    730    O   1     1       3.561  19.712   7.517  0.00  0.00             0
ATOM    731    H   1     1       5.054  22.248  10.049  0.00  0.00             0
ATOM    732    H   1     1       2.746  18.162  10.607  0.00  0.00             0
ATOM    733    H   1     1       6.162  21.462   6.375  0.00  0.00             0
ATOM    734    H   1     1       3.998  17.243   6.474  0.00  0.00             0
ATOM    735    H   1     1       6.431  18.149   6.607  0.00  0.00             0
ATOM    736    H   1     1       3.990  23.021   6.272  0.00  0.00             0
ATOM    737    H   1     1       3.908  20.552   7.399  0.00  0.00             0
ATOM    738    H   1     1       6.543  16.390   7.365  0.00  0.00             0
ATOM    739   Al   1     1      10.717  12.975   1.262  0.00  0.00             0
ATOM    740   Al   1     1       8.026   8.443   1.296  0.00  0.00             0
ATOM    741   Al   1     1       8.433  14.759   0.984  0.00  0.00             0
ATOM    742   Al   1     1      10.520  10.033   1.252  0.00  0.00             0
ATOM    743   Si   1     1       6.292  14.370   4.005  0.00  0.00             0
ATOM    744   Si   1     1       8.982   9.848   4.013  0.00  0.00             0
ATOM    745   Si   1     1       8.836  15.954   3.888  0.00  0.00             0
ATOM    746   Si   1     1      11.478  11.456   4.125  0.00  0.00             0
ATOM    747    O   1     1      11.614  14.209   2.520  0.00  0.00             0
ATOM    748    O   1     1       9.069   9.817   2.455  0.00  0.00             0
ATOM    749    O   1     1      11.364  11.597   2.513  0.00  0.00             0
ATOM    750    O   1     1       8.822  16.049   2.269  0.00  0.00             0
ATOM    751    O   1     1      11.301  12.960   4.659  0.00  0.00             0
ATOM    752    O   1     1       9.024  17.452   4.466  0.00  0.00             0
ATOM    753    O   1     1      10.112  15.206   4.225  0.00  0.00             0
ATOM    754    O   1     1       7.658  10.759   4.348  0.00  0.00             0
ATOM    755    O   1     1      10.358  10.489   4.559  0.00  0.00             0
ATOM    756    O   1     1       7.568  15.180   4.387  0.00  0.00             0
ATOM    757    O   1     1      11.720   8.781   2.264  0.00  0.00             0
ATOM    758    O   1     1       8.965  13.286   2.167  0.00  0.00             0
ATOM    759    O   1     1       7.529  16.107  -0.027  0.00  0.00             0
ATOM    760    O   1     1       9.915  11.581   0.383  0.00  0.00             0
ATOM    761    O   1     1      12.316  13.045   0.136  0.00  0.00             0
ATOM    762    O   1     1       9.776   8.733   0.282  0.00  0.00             0
ATOM    763    O   1     1      12.200  10.035   0.140  0.00  0.00             0
ATOM    764    O   1     1       9.930  14.379  -0.152  0.00  0.00             0
ATOM    765    H   1     1      11.092  17.127   2.949  0.00  0.00             0
ATOM    766    H   1     1       8.680  12.509   2.231  0.00  0.00             0
ATOM    767    H   1     1      12.183  15.825  -0.694  0.00  0.00             0
ATOM    768    H   1     1       9.304  12.127  -0.237  0.00  0.00             0
ATOM    769    H   1     1      13.063  13.139  -0.414  0.00  0.00             0
ATOM    770    H   1     1      10.380  16.954  -0.206  0.00  0.00             0
ATOM    771    H   1     1      10.454  14.437  -0.977  0.00  0.00             0
ATOM    772    H   1     1      12.199  11.034   0.001  0.00  0.00             0
ATOM    773   Al   1     1       4.594   9.500   8.628  0.00  0.00             0
ATOM    774   Al   1     1       2.050   5.091   8.389  0.00  0.00             0
ATOM    775   Al   1     1       1.871  10.966   8.500  0.00  0.00             0
ATOM    776   Al   1     1       4.602   6.604   8.489  0.00  0.00             0
ATOM    777   Si   1     1       0.164  10.803  11.214  0.00  0.00             0
ATOM    778   Si   1     1       2.766   6.450  11.200  0.00  0.00             0
ATOM    779   Si   1     1       2.602  12.437  11.124  0.00  0.00             0
ATOM    780   Si   1     1       5.438   7.972  11.218  0.00  0.00             0
ATOM    781    O   1     1       5.427  10.719   9.622  0.00  0.00             0
ATOM    782    O   1     1       3.081   6.282   9.504  0.00  0.00             0
ATOM    783    O   1     1       5.307   7.978   9.685  0.00  0.00             0
ATOM    784    O   1     1       2.483  12.463   9.521  0.00  0.00             0
ATOM    785    O   1     1       5.251   9.445  11.786  0.00  0.00             0
ATOM    786    O   1     1       2.593  13.868  11.650  0.00  0.00             0
ATOM    787    O   1     1       4.009  11.797  11.416  0.00  0.00             0
ATOM    788    O   1     1       1.555   7.305  11.518  0.00  0.00             0
ATOM    789    O   1     1       4.171   7.138  11.661  0.00  0.00             0
ATOM    790    O   1     1       1.393  11.662  11.782  0.00  0.00             0
ATOM    791    O   1     1       5.404   5.099   9.505  0.00  0.00             0
ATOM    792    O   1     1       2.835   9.616   9.609  0.00  0.00             0
ATOM    793    O   1     1       1.331  12.535   7.375  0.00  0.00             0
ATOM    794    O   1     1       3.825   7.856   7.385  0.00  0.00             0
ATOM    795    O   1     1       6.124   9.643   7.346  0.00  0.00             0
ATOM    796    O   1     1       3.476   5.012   7.205  0.00  0.00             0
ATOM    797    O   1     1       6.183   6.351   7.539  0.00  0.00             0
ATOM    798    O   1     1       3.667  10.941   7.429  0.00  0.00             0
ATOM    799    H   1     1       4.973  13.522  10.464  0.00  0.00             0
ATOM    800    H   1     1       2.380   9.071  10.092  0.00  0.00             0
ATOM    801    H   1     1       6.621  11.994   6.515  0.00  0.00             0
ATOM    802    H   1     1       3.037   8.221   7.252  0.00  0.00             0
ATOM    803    H   1     1       5.893   9.537   6.399  0.00  0.00             0
ATOM    804    H   1     1       4.218  13.994   6.622  0.00  0.00             0
ATOM    805    H   1     1       4.068  11.625   7.023  0.00  0.00             0
ATOM    806    H   1     1       6.772   7.134   7.102  0.00  0.00             0
ATOM    807   Al   1     1      10.680   4.061   1.045  0.00  0.00             0
ATOM    808   Al   1     1       7.951  -0.251   1.222  0.00  0.00             0
ATOM    809   Al   1     1       8.013   5.511   1.228  0.00  0.00             0
ATOM    810   Al   1     1      10.585   1.099   1.155  0.00  0.00             0
ATOM    811   Si   1     1       6.394   5.323   4.081  0.00  0.00             0
ATOM    812   Si   1     1       8.901   1.022   4.025  0.00  0.00             0
ATOM    813   Si   1     1       8.956   6.847   4.020  0.00  0.00             0
ATOM    814   Si   1     1      11.391   2.553   3.985  0.00  0.00             0
ATOM    815    O   1     1      11.697   5.321   2.336  0.00  0.00             0
ATOM    816    O   1     1       8.958   0.978   2.380  0.00  0.00             0
ATOM    817    O   1     1      11.182   2.667   2.248  0.00  0.00             0
ATOM    818    O   1     1       8.648   6.885   2.466  0.00  0.00             0
ATOM    819    O   1     1      11.506   3.978   4.483  0.00  0.00             0
ATOM    820    O   1     1       8.893   8.336   4.509  0.00  0.00             0
ATOM    821    O   1     1      10.319   6.285   4.290  0.00  0.00             0
ATOM    822    O   1     1       7.487   1.721   4.300  0.00  0.00             0
ATOM    823    O   1     1      10.045   1.984   4.447  0.00  0.00             0
ATOM    824    O   1     1       7.766   5.967   4.625  0.00  0.00             0
ATOM    825    O   1     1      11.521  -0.201   2.359  0.00  0.00             0
ATOM    826    O   1     1       8.954   4.059   2.130  0.00  0.00             0
ATOM    827    O   1     1       7.447   7.049   0.094  0.00  0.00             0
ATOM    828    O   1     1      10.087   2.724  -0.101  0.00  0.00             0
ATOM    829    O   1     1      12.255   4.238   0.101  0.00  0.00             0
ATOM    830    O   1     1       9.739  -0.222   0.124  0.00  0.00             0
ATOM    831    O   1     1      12.245   0.941   0.202  0.00  0.00             0
ATOM    832    O   1     1       9.825   5.523   0.103  0.00  0.00             0
ATOM    833    H   1     1      11.355   7.933   2.623  0.00  0.00             0
ATOM    834    H   1     1       8.576   3.179   2.478  0.00  0.00             0
ATOM    835    H   1     1      12.631   7.506  -0.865  0.00  0.00             0
ATOM    836    H   1     1       9.471   2.706  -0.852  0.00  0.00             0
ATOM    837    H   1     1      12.097   3.849  -0.709  0.00  0.00             0
ATOM    838    H   1     1      10.094   8.029  -0.308  0.00  0.00             0
ATOM    839    H   1     1      10.586   6.198  -0.139  0.00  0.00             0
ATOM    840    H   1     1      12.470   1.769  -0.457  0.00  0.00             0
ATOM    841   Al   1     1      -0.688  18.278   8.342  0.00  0.00             0
ATOM    842   Al   1     1      -3.287  13.897   8.469  0.00  0.00             0
ATOM    843   Al   1     1      -3.257  19.879   8.438  0.00  0.00             0
ATOM    844   Al   1     1      -0.763  15.366   8.449  0.00  0.00             0
ATOM    845   Si   1     1      -4.920  19.798  11.256  0.00  0.00             0
ATOM    846   Si   1     1      -2.396  15.417  11.205  0.00  0.00             0
ATOM    847   Si   1     1      -2.377  21.235  11.151  0.00  0.00             0
ATOM    848   Si   1     1       0.141  16.927  11.099  0.00  0.00             0
ATOM    849    O   1     1       0.332  19.802   9.585  0.00  0.00             0
ATOM    850    O   1     1      -2.224  15.345   9.609  0.00  0.00             0
ATOM    851    O   1     1      -0.002  16.956   9.488  0.00  0.00             0
ATOM    852    O   1     1      -2.465  21.428   9.577  0.00  0.00             0
ATOM    853    O   1     1       0.284  18.350  11.708  0.00  0.00             0
ATOM    854    O   1     1      -2.556  22.777  11.589  0.00  0.00             0
ATOM    855    O   1     1      -1.011  20.614  11.497  0.00  0.00             0
ATOM    856    O   1     1      -3.606  16.183  11.500  0.00  0.00             0
ATOM    857    O   1     1      -1.039  16.157  11.676  0.00  0.00             0
ATOM    858    O   1     1      -3.642  20.570  11.716  0.00  0.00             0
ATOM    859    O   1     1       0.287  14.158   9.382  0.00  0.00             0
ATOM    860    O   1     1      -2.323  18.567   9.537  0.00  0.00             0
ATOM    861    O   1     1       6.493  21.438   7.406  0.00  0.00             0
ATOM    862    O   1     1      -1.421  16.905   7.273  0.00  0.00             0
ATOM    863    O   1     1       0.935  18.609   7.350  0.00  0.00             0
ATOM    864    O   1     1      -1.673  14.118   7.320  0.00  0.00             0
ATOM    865    O   1     1       1.199  15.338   7.235  0.00  0.00             0
ATOM    866    O   1     1      -1.679  19.631   7.291  0.00  0.00             0
ATOM    867    H   1     1      -0.049  22.223   9.764  0.00  0.00             0
ATOM    868    H   1     1      -2.485  17.612   9.699  0.00  0.00             0
ATOM    869    H   1     1       1.000  21.728   6.561  0.00  0.00             0
ATOM    870    H   1     1      -1.350  17.236   6.309  0.00  0.00             0
ATOM    871    H   1     1       1.638  18.043   6.628  0.00  0.00             0
ATOM    872    H   1     1      -0.816  22.317   7.014  0.00  0.00             0
ATOM    873    H   1     1      -1.312  20.196   6.690  0.00  0.00             0
ATOM    874    H   1     1       1.732  15.924   6.584  0.00  0.00             0
ATOM    875   Al   1     1       5.593  12.995   1.243  0.00  0.00             0
ATOM    876   Al   1     1       2.926   8.735   1.234  0.00  0.00             0
ATOM    877   Al   1     1       2.912  14.435   1.464  0.00  0.00             0
ATOM    878   Al   1     1       5.509   9.906   1.250  0.00  0.00             0
ATOM    879   Si   1     1       1.162  14.394   4.124  0.00  0.00             0
ATOM    880   Si   1     1       3.786   9.974   4.044  0.00  0.00             0
ATOM    881   Si   1     1       3.719  15.879   4.223  0.00  0.00             0
ATOM    882   Si   1     1       6.419  11.510   4.040  0.00  0.00             0
ATOM    883    O   1     1       6.352  14.359   2.417  0.00  0.00             0
ATOM    884    O   1     1       3.944   9.943   2.301  0.00  0.00             0
ATOM    885    O   1     1       6.212  11.572   2.376  0.00  0.00             0
ATOM    886    O   1     1       3.679  15.922   2.481  0.00  0.00             0
ATOM    887    O   1     1       6.214  12.939   4.551  0.00  0.00             0
ATOM    888    O   1     1       3.572  17.389   4.684  0.00  0.00             0
ATOM    889    O   1     1       4.997  15.220   4.485  0.00  0.00             0
ATOM    890    O   1     1       2.532  10.835   4.390  0.00  0.00             0
ATOM    891    O   1     1       5.142  10.580   4.518  0.00  0.00             0
ATOM    892    O   1     1       2.364  15.170   4.607  0.00  0.00             0
ATOM    893    O   1     1       6.386   8.622   2.379  0.00  0.00             0
ATOM    894    O   1     1       3.789  12.999   2.253  0.00  0.00             0
ATOM    895    O   1     1      12.552  15.837   0.239  0.00  0.00             0
ATOM    896    O   1     1       4.823  11.545   0.234  0.00  0.00             0
ATOM    897    O   1     1       7.199  13.383  -0.024  0.00  0.00             0
ATOM    898    O   1     1       4.509   8.690   0.063  0.00  0.00             0
ATOM    899    O   1     1       7.186   9.746   0.216  0.00  0.00             0
ATOM    900    O   1     1       4.592  14.346   0.211  0.00  0.00             0
ATOM    901    H   1     1       5.996  16.641   2.129  0.00  0.00             0
ATOM    902    H   1     1       3.416  12.150   2.338  0.00  0.00             0
ATOM    903    H   1     1       6.892  16.284  -0.806  0.00  0.00             0
ATOM    904    H   1     1       4.165  11.329  -0.496  0.00  0.00             0
ATOM    905    H   1     1       7.266  13.940  -0.696  0.00  0.00             0
ATOM    906    H   1     1       4.408  17.434  -0.873  0.00  0.00             0
ATOM    907    H   1     1       4.849  15.334   0.043  0.00  0.00             0
ATOM    908    H   1     1       7.404  10.622  -0.273  0.00  0.00             0
ATOM    909   Al   1     1      -0.719   9.451   8.484  0.00  0.00             0
ATOM    910   Al   1     1      -3.197   4.985   8.373  0.00  0.00             0
ATOM    911   Al   1     1      -3.247  11.008   8.562  0.00  0.00             0
ATOM    912   Al   1     1      -0.684   6.606   8.513  0.00  0.00             0
ATOM    913   Si   1     1      -5.005  10.963  11.284  0.00  0.00             0
ATOM    914   Si   1     1      -2.374   6.362  11.212  0.00  0.00             0
ATOM    915   Si   1     1      -2.484  12.393  11.254  0.00  0.00             0
ATOM    916   Si   1     1       0.160   7.872  11.259  0.00  0.00             0
ATOM    917    O   1     1       0.323  10.777   9.615  0.00  0.00             0
ATOM    918    O   1     1      -2.307   6.351   9.575  0.00  0.00             0
ATOM    919    O   1     1      -0.078   8.013   9.672  0.00  0.00             0
ATOM    920    O   1     1      -2.661  12.486   9.593  0.00  0.00             0
ATOM    921    O   1     1       0.138   9.337  11.739  0.00  0.00             0
ATOM    922    O   1     1      -2.444  13.869  11.664  0.00  0.00             0
ATOM    923    O   1     1      -1.187  11.624  11.565  0.00  0.00             0
ATOM    924    O   1     1      -3.564   7.200  11.558  0.00  0.00             0
ATOM    925    O   1     1      -1.104   7.086  11.731  0.00  0.00             0
ATOM    926    O   1     1      -3.738  11.722  11.722  0.00  0.00             0
ATOM    927    O   1     1       0.257   5.143   9.512  0.00  0.00             0
ATOM    928    O   1     1      -2.361   9.608   9.503  0.00  0.00             0
ATOM    929    O   1     1       6.339  12.422   7.381  0.00  0.00             0
ATOM    930    O   1     1      -1.247   8.018   7.353  0.00  0.00             0
ATOM    931    O   1     1       0.860   9.690   7.298  0.00  0.00             0
ATOM    932    O   1     1      -1.455   5.166   7.409  0.00  0.00             0
ATOM    933    O   1     1       1.093   6.507   7.495  0.00  0.00             0
ATOM    934    O   1     1      -1.584  11.013   7.342  0.00  0.00             0
ATOM    935    H   1     1      -0.031  13.602  10.106  0.00  0.00             0
ATOM    936    H   1     1      -2.576   8.637   9.757  0.00  0.00             0
ATOM    937    H   1     1       1.237  12.993   6.425  0.00  0.00             0
ATOM    938    H   1     1      -1.582   8.166   6.460  0.00  0.00             0
ATOM    939    H   1     1       0.874   9.761   6.337  0.00  0.00             0
ATOM    940    H   1     1      -1.635  13.237   6.646  0.00  0.00             0
ATOM    941    H   1     1      -0.806  11.633   7.358  0.00  0.00             0
ATOM    942    H   1     1       1.309   7.289   6.972  0.00  0.00             0
ATOM    943   Al   1     1       5.342   4.052   1.348  0.00  0.00             0
ATOM    944   Al   1     1       2.735  -0.452   1.410  0.00  0.00             0
ATOM    945   Al   1     1       2.776   5.766   1.108  0.00  0.00             0
ATOM    946   Al   1     1       5.279   1.209   1.200  0.00  0.00             0
ATOM    947   Si   1     1       1.280   5.470   4.013  0.00  0.00             0
ATOM    948   Si   1     1       3.659   0.895   4.028  0.00  0.00             0
ATOM    949   Si   1     1       3.868   6.987   3.824  0.00  0.00             0
ATOM    950   Si   1     1       6.183   2.437   4.014  0.00  0.00             0
ATOM    951    O   1     1       6.487   5.214   2.428  0.00  0.00             0
ATOM    952    O   1     1       3.750   0.773   2.440  0.00  0.00             0
ATOM    953    O   1     1       6.051   2.518   2.457  0.00  0.00             0
ATOM    954    O   1     1       3.536   7.058   2.295  0.00  0.00             0
ATOM    955    O   1     1       6.161   3.856   4.595  0.00  0.00             0
ATOM    956    O   1     1       3.766   8.468   4.266  0.00  0.00             0
ATOM    957    O   1     1       5.221   6.315   4.172  0.00  0.00             0
ATOM    958    O   1     1       2.371   1.776   4.267  0.00  0.00             0
ATOM    959    O   1     1       4.984   1.576   4.569  0.00  0.00             0
ATOM    960    O   1     1       2.622   6.196   4.441  0.00  0.00             0
ATOM    961    O   1     1       6.334  -0.348   2.311  0.00  0.00             0
ATOM    962    O   1     1       3.915   4.218   2.551  0.00  0.00             0
ATOM    963    O   1     1      12.465   7.060   0.056  0.00  0.00             0
ATOM    964    O   1     1       4.570   2.668   0.221  0.00  0.00             0
ATOM    965    O   1     1       7.078   4.153   0.097  0.00  0.00             0
ATOM    966    O   1     1       4.441  -0.233   0.239  0.00  0.00             0
ATOM    967    O   1     1       6.945   1.220   0.215  0.00  0.00             0
ATOM    968    O   1     1       4.540   5.465   0.354  0.00  0.00             0
ATOM    969    H   1     1       6.372   8.287   3.364  0.00  0.00             0
ATOM    970    H   1     1       3.500   3.477   2.807  0.00  0.00             0
ATOM    971    H   1     1       7.480   7.079  -0.719  0.00  0.00             0
ATOM    972    H   1     1       4.053   3.070  -0.409  0.00  0.00             0
ATOM    973    H   1     1       7.607   3.199   0.401  0.00  0.00             0
ATOM    974    H   1     1       4.873   7.826  -0.354  0.00  0.00             0
ATOM    975    H   1     1       5.430   5.750   0.243  0.00  0.00             0
ATOM    976    H   1     1       6.825   1.687  -0.744  0.00  0.00             0
END
