# Supplementary material for: Competing Nuclear Quantum Effects and Hydrogen-Bond Jumps in Hydrated Kaolinite
Source: J Phys Chem Lett. 2023 Feb 6;14(6):1542–7. doi: 10.1021/acs.jpclett.2c03896 (PMC9940297; doi:10.1021/acs.jpclett.2c03896)
Supplement: Supplementary file 1 — jz2c03896_si_001.zip [file jz2c03896_si_001.zip › Clay_NQEs_HBond_Jumps_SI/silica-surface/QM/prod-4/init.12.pdb]

TITLE     Step:     2000000  Bead:      12 positions{angstrom}  cell{angstrom}
CRYST1   10.307   17.884   76.812  91.93 105.05  89.80 P 1           1
ATOM      1   Al   1     1     -19.117  -0.681  42.819  0.00  0.00             0
ATOM      2   Al   1     1     -16.531   3.890  42.717  0.00  0.00             0
ATOM      3   Al   1     1     -16.667  -2.240  42.835  0.00  0.00             0
ATOM      4   Al   1     1     -19.162   2.254  42.933  0.00  0.00             0
ATOM      5   Si   1     1     -14.768  -1.942  39.963  0.00  0.00             0
ATOM      6   Si   1     1     -17.352   2.643  39.965  0.00  0.00             0
ATOM      7   Si   1     1     -17.333  -3.492  39.978  0.00  0.00             0
ATOM      8   Si   1     1     -19.860   1.067  40.042  0.00  0.00             0
ATOM      9    O   1     1     -20.060  -1.805  41.669  0.00  0.00             0
ATOM     10    O   1     1     -17.391   2.681  41.652  0.00  0.00             0
ATOM     11    O   1     1     -19.677   1.088  41.638  0.00  0.00             0
ATOM     12    O   1     1     -17.208  -3.667  41.506  0.00  0.00             0
ATOM     13    O   1     1     -19.656  -0.425  39.579  0.00  0.00             0
ATOM     14    O   1     1     -17.262  -4.965  39.421  0.00  0.00             0
ATOM     15    O   1     1     -18.701  -2.809  39.711  0.00  0.00             0
ATOM     16    O   1     1     -16.167   1.787  39.659  0.00  0.00             0
ATOM     17    O   1     1     -18.698   1.949  39.466  0.00  0.00             0
ATOM     18    O   1     1     -16.198  -2.609  39.409  0.00  0.00             0
ATOM     19    O   1     1     -20.177   3.906  41.702  0.00  0.00             0
ATOM     20    O   1     1     -17.467  -0.917  41.617  0.00  0.00             0
ATOM     21    O   1     1     -16.050  -3.681  43.890  0.00  0.00             0
ATOM     22    O   1     1     -18.307   0.798  43.844  0.00  0.00             0
ATOM     23    O   1     1     -20.792  -0.520  43.830  0.00  0.00             0
ATOM     24    O   1     1     -18.260   3.792  43.922  0.00  0.00             0
ATOM     25    O   1     1     -20.779   2.354  43.897  0.00  0.00             0
ATOM     26    O   1     1     -18.321  -2.115  43.781  0.00  0.00             0
ATOM     27    H   1     1     -19.526  -4.212  41.635  0.00  0.00             0
ATOM     28    H   1     1     -17.272  -0.936  40.649  0.00  0.00             0
ATOM     29    H   1     1     -20.207  -3.336  44.284  0.00  0.00             0
ATOM     30    H   1     1     -17.408   0.563  43.498  0.00  0.00             0
ATOM     31    H   1     1     -21.100  -0.452  44.654  0.00  0.00             0
ATOM     32    H   1     1     -18.876  -5.041  44.609  0.00  0.00             0
ATOM     33    H   1     1     -18.145  -2.702  44.654  0.00  0.00             0
ATOM     34    H   1     1     -21.007   1.371  43.812  0.00  0.00             0
ATOM     35   Al   1     1     -17.007   6.044  50.069  0.00  0.00             0
ATOM     36   Al   1     1     -14.339  10.502  49.905  0.00  0.00             0
ATOM     37   Al   1     1     -14.411   4.536  50.229  0.00  0.00             0
ATOM     38   Al   1     1     -17.017   9.127  50.206  0.00  0.00             0
ATOM     39   Si   1     1     -12.588   4.753  47.315  0.00  0.00             0
ATOM     40   Si   1     1     -15.021   9.172  47.235  0.00  0.00             0
ATOM     41   Si   1     1     -15.142   3.269  47.325  0.00  0.00             0
ATOM     42   Si   1     1     -17.530   7.765  47.244  0.00  0.00             0
ATOM     43    O   1     1     -17.884   4.769  48.962  0.00  0.00             0
ATOM     44    O   1     1     -15.178   9.162  48.793  0.00  0.00             0
ATOM     45    O   1     1     -17.387   7.610  48.823  0.00  0.00             0
ATOM     46    O   1     1     -14.895   3.130  48.905  0.00  0.00             0
ATOM     47    O   1     1     -17.665   6.172  46.905  0.00  0.00             0
ATOM     48    O   1     1     -15.147   1.875  46.721  0.00  0.00             0
ATOM     49    O   1     1     -16.519   3.987  47.010  0.00  0.00             0
ATOM     50    O   1     1     -13.734   8.422  46.852  0.00  0.00             0
ATOM     51    O   1     1     -16.250   8.363  46.686  0.00  0.00             0
ATOM     52    O   1     1     -13.960   4.103  46.785  0.00  0.00             0
ATOM     53    O   1     1     -17.678  10.538  49.011  0.00  0.00             0
ATOM     54    O   1     1     -15.286   5.856  49.080  0.00  0.00             0
ATOM     55    O   1     1     -13.787   3.173  51.288  0.00  0.00             0
ATOM     56    O   1     1     -16.210   7.687  51.122  0.00  0.00             0
ATOM     57    O   1     1     -18.628   6.027  51.020  0.00  0.00             0
ATOM     58    O   1     1     -15.963  10.402  51.122  0.00  0.00             0
ATOM     59    O   1     1     -18.757   9.251  51.109  0.00  0.00             0
ATOM     60    O   1     1     -16.096   4.728  51.315  0.00  0.00             0
ATOM     61    H   1     1     -17.565   2.473  48.658  0.00  0.00             0
ATOM     62    H   1     1     -15.030   6.695  49.121  0.00  0.00             0
ATOM     63    H   1     1     -18.723   2.519  52.020  0.00  0.00             0
ATOM     64    H   1     1     -16.151   7.434  52.048  0.00  0.00             0
ATOM     65    H   1     1     -19.375   6.580  51.071  0.00  0.00             0
ATOM     66    H   1     1     -16.266   2.053  51.513  0.00  0.00             0
ATOM     67    H   1     1     -16.736   4.523  52.045  0.00  0.00             0
ATOM     68    H   1     1     -19.511   8.704  51.225  0.00  0.00             0
ATOM     69   Al   1     1     -19.123   8.444  42.888  0.00  0.00             0
ATOM     70   Al   1     1     -16.587  12.773  42.759  0.00  0.00             0
ATOM     71   Al   1     1     -16.585   6.895  42.926  0.00  0.00             0
ATOM     72   Al   1     1     -19.157  11.339  42.673  0.00  0.00             0
ATOM     73   Si   1     1     -14.817   7.058  39.985  0.00  0.00             0
ATOM     74   Si   1     1     -17.374  11.498  39.923  0.00  0.00             0
ATOM     75   Si   1     1     -17.323   5.557  40.114  0.00  0.00             0
ATOM     76   Si   1     1     -19.917   9.891  40.032  0.00  0.00             0
ATOM     77    O   1     1     -20.100   7.138  41.805  0.00  0.00             0
ATOM     78    O   1     1     -17.471  11.504  41.630  0.00  0.00             0
ATOM     79    O   1     1     -19.752   9.895  41.645  0.00  0.00             0
ATOM     80    O   1     1     -17.168   5.450  41.747  0.00  0.00             0
ATOM     81    O   1     1     -19.961   8.366  39.575  0.00  0.00             0
ATOM     82    O   1     1     -17.258   4.097  39.542  0.00  0.00             0
ATOM     83    O   1     1     -18.735   6.155  39.778  0.00  0.00             0
ATOM     84    O   1     1     -16.121  10.637  39.626  0.00  0.00             0
ATOM     85    O   1     1     -18.670  10.761  39.572  0.00  0.00             0
ATOM     86    O   1     1     -16.166   6.381  39.606  0.00  0.00             0
ATOM     87    O   1     1     -20.092  12.700  41.763  0.00  0.00             0
ATOM     88    O   1     1     -17.592   8.223  41.773  0.00  0.00             0
ATOM     89    O   1     1     -15.833   5.429  43.991  0.00  0.00             0
ATOM     90    O   1     1     -18.543   9.889  43.984  0.00  0.00             0
ATOM     91    O   1     1     -20.762   8.319  43.979  0.00  0.00             0
ATOM     92    O   1     1     -18.168  12.610  43.832  0.00  0.00             0
ATOM     93    O   1     1     -20.767  11.589  43.915  0.00  0.00             0
ATOM     94    O   1     1     -18.197   7.053  43.977  0.00  0.00             0
ATOM     95    H   1     1     -19.532   4.507  41.953  0.00  0.00             0
ATOM     96    H   1     1     -17.117   9.030  41.304  0.00  0.00             0
ATOM     97    H   1     1     -20.403   5.123  44.537  0.00  0.00             0
ATOM     98    H   1     1     -17.787  10.459  44.623  0.00  0.00             0
ATOM     99    H   1     1     -21.270   8.474  44.823  0.00  0.00             0
ATOM    100    H   1     1     -18.913   3.754  44.663  0.00  0.00             0
ATOM    101    H   1     1     -18.778   6.551  44.604  0.00  0.00             0
ATOM    102    H   1     1     -20.785  10.879  44.551  0.00  0.00             0
ATOM    103   Al   1     1     -16.894  14.853  50.053  0.00  0.00             0
ATOM    104   Al   1     1     -14.237  19.613  49.948  0.00  0.00             0
ATOM    105   Al   1     1     -14.362  13.525  49.998  0.00  0.00             0
ATOM    106   Al   1     1     -16.810  17.953  49.931  0.00  0.00             0
ATOM    107   Si   1     1     -12.554  13.702  47.248  0.00  0.00             0
ATOM    108   Si   1     1     -14.993  18.216  47.152  0.00  0.00             0
ATOM    109   Si   1     1     -15.097  12.159  47.121  0.00  0.00             0
ATOM    110   Si   1     1     -17.468  16.725  47.215  0.00  0.00             0
ATOM    111    O   1     1     -17.872  13.764  48.706  0.00  0.00             0
ATOM    112    O   1     1     -15.071  18.300  48.868  0.00  0.00             0
ATOM    113    O   1     1     -17.144  16.613  48.821  0.00  0.00             0
ATOM    114    O   1     1     -14.965  12.030  48.721  0.00  0.00             0
ATOM    115    O   1     1     -17.600  15.273  46.672  0.00  0.00             0
ATOM    116    O   1     1     -15.068  10.629  46.699  0.00  0.00             0
ATOM    117    O   1     1     -16.405  12.973  46.806  0.00  0.00             0
ATOM    118    O   1     1     -13.746  17.372  46.901  0.00  0.00             0
ATOM    119    O   1     1     -16.265  17.596  46.678  0.00  0.00             0
ATOM    120    O   1     1     -13.803  13.037  46.679  0.00  0.00             0
ATOM    121    O   1     1     -17.810  19.450  48.822  0.00  0.00             0
ATOM    122    O   1     1     -15.123  14.830  48.869  0.00  0.00             0
ATOM    123    O   1     1     -13.517  11.975  51.005  0.00  0.00             0
ATOM    124    O   1     1     -16.248  16.379  51.216  0.00  0.00             0
ATOM    125    O   1     1     -18.566  14.980  50.943  0.00  0.00             0
ATOM    126    O   1     1     -15.905  19.288  50.909  0.00  0.00             0
ATOM    127    O   1     1     -18.438  18.070  51.063  0.00  0.00             0
ATOM    128    O   1     1     -16.049  13.498  50.960  0.00  0.00             0
ATOM    129    H   1     1     -16.811  11.141  48.825  0.00  0.00             0
ATOM    130    H   1     1     -14.922  15.716  48.851  0.00  0.00             0
ATOM    131    H   1     1     -18.774  11.986  52.097  0.00  0.00             0
ATOM    132    H   1     1     -16.480  16.384  52.243  0.00  0.00             0
ATOM    133    H   1     1     -19.302  15.053  51.612  0.00  0.00             0
ATOM    134    H   1     1     -15.829  10.463  52.025  0.00  0.00             0
ATOM    135    H   1     1     -16.710  12.794  51.179  0.00  0.00             0
ATOM    136    H   1     1     -19.018  17.311  51.348  0.00  0.00             0
ATOM    137   Al   1     1     -14.174  -0.690  42.771  0.00  0.00             0
ATOM    138   Al   1     1     -11.609   3.889  42.833  0.00  0.00             0
ATOM    139   Al   1     1     -11.486  -1.957  42.724  0.00  0.00             0
ATOM    140   Al   1     1     -14.220   2.465  42.854  0.00  0.00             0
ATOM    141   Si   1     1      -9.585  -1.900  40.069  0.00  0.00             0
ATOM    142   Si   1     1     -12.166   2.485  40.076  0.00  0.00             0
ATOM    143   Si   1     1     -12.098  -3.446  39.943  0.00  0.00             0
ATOM    144   Si   1     1     -14.815   1.021  39.912  0.00  0.00             0
ATOM    145    O   1     1     -15.049  -1.951  41.589  0.00  0.00             0
ATOM    146    O   1     1     -12.346   2.464  41.684  0.00  0.00             0
ATOM    147    O   1     1     -14.656   0.982  41.659  0.00  0.00             0
ATOM    148    O   1     1     -11.937  -3.395  41.517  0.00  0.00             0
ATOM    149    O   1     1     -14.744  -0.395  39.621  0.00  0.00             0
ATOM    150    O   1     1     -12.106  -4.920  39.427  0.00  0.00             0
ATOM    151    O   1     1     -13.485  -2.792  39.680  0.00  0.00             0
ATOM    152    O   1     1     -10.917   1.689  39.724  0.00  0.00             0
ATOM    153    O   1     1     -13.552   1.806  39.535  0.00  0.00             0
ATOM    154    O   1     1     -10.962  -2.462  39.400  0.00  0.00             0
ATOM    155    O   1     1     -14.860   3.846  41.728  0.00  0.00             0
ATOM    156    O   1     1     -12.486  -0.623  41.805  0.00  0.00             0
ATOM    157    O   1     1     -21.016  -3.492  43.803  0.00  0.00             0
ATOM    158    O   1     1     -13.561   0.854  43.979  0.00  0.00             0
ATOM    159    O   1     1     -15.768  -0.945  43.872  0.00  0.00             0
ATOM    160    O   1     1     -13.270   3.701  43.830  0.00  0.00             0
ATOM    161    O   1     1     -15.833   2.554  43.770  0.00  0.00             0
ATOM    162    O   1     1     -13.017  -2.024  43.869  0.00  0.00             0
ATOM    163    H   1     1     -14.217  -4.358  41.332  0.00  0.00             0
ATOM    164    H   1     1     -12.149   0.227  41.368  0.00  0.00             0
ATOM    165    H   1     1     -15.850  -3.657  44.904  0.00  0.00             0
ATOM    166    H   1     1     -12.767   0.881  44.510  0.00  0.00             0
ATOM    167    H   1     1     -15.735  -0.443  44.822  0.00  0.00             0
ATOM    168    H   1     1     -13.261  -5.031  44.915  0.00  0.00             0
ATOM    169    H   1     1     -13.494  -2.854  44.319  0.00  0.00             0
ATOM    170    H   1     1     -16.170   1.990  44.544  0.00  0.00             0
ATOM    171   Al   1     1     -11.775   6.075  50.072  0.00  0.00             0
ATOM    172   Al   1     1      -9.243  10.673  49.839  0.00  0.00             0
ATOM    173   Al   1     1      -9.087   4.705  50.027  0.00  0.00             0
ATOM    174   Al   1     1     -11.748   9.114  50.004  0.00  0.00             0
ATOM    175   Si   1     1      -7.450   4.667  47.344  0.00  0.00             0
ATOM    176   Si   1     1      -9.908   9.293  47.100  0.00  0.00             0
ATOM    177   Si   1     1     -10.030   3.215  47.318  0.00  0.00             0
ATOM    178   Si   1     1     -12.395   7.628  47.154  0.00  0.00             0
ATOM    179    O   1     1     -12.798   4.989  48.966  0.00  0.00             0
ATOM    180    O   1     1     -10.082   9.399  48.836  0.00  0.00             0
ATOM    181    O   1     1     -12.164   7.733  48.863  0.00  0.00             0
ATOM    182    O   1     1      -9.808   3.187  48.927  0.00  0.00             0
ATOM    183    O   1     1     -12.418   6.167  46.850  0.00  0.00             0
ATOM    184    O   1     1      -9.936   1.700  46.860  0.00  0.00             0
ATOM    185    O   1     1     -11.321   3.867  46.909  0.00  0.00             0
ATOM    186    O   1     1      -8.578   8.466  46.934  0.00  0.00             0
ATOM    187    O   1     1     -11.239   8.495  46.619  0.00  0.00             0
ATOM    188    O   1     1      -8.751   3.950  46.901  0.00  0.00             0
ATOM    189    O   1     1     -12.668  10.369  48.910  0.00  0.00             0
ATOM    190    O   1     1     -10.073   5.862  48.956  0.00  0.00             0
ATOM    191    O   1     1     -18.740   3.049  51.151  0.00  0.00             0
ATOM    192    O   1     1     -10.910   7.770  51.067  0.00  0.00             0
ATOM    193    O   1     1     -13.481   5.855  51.325  0.00  0.00             0
ATOM    194    O   1     1     -10.847  10.682  51.005  0.00  0.00             0
ATOM    195    O   1     1     -13.326   9.151  51.039  0.00  0.00             0
ATOM    196    O   1     1     -10.894   4.683  51.027  0.00  0.00             0
ATOM    197    H   1     1     -12.042   2.177  49.349  0.00  0.00             0
ATOM    198    H   1     1     -10.031   6.513  48.177  0.00  0.00             0
ATOM    199    H   1     1     -13.809   3.468  52.277  0.00  0.00             0
ATOM    200    H   1     1     -11.054   7.427  51.967  0.00  0.00             0
ATOM    201    H   1     1     -13.929   6.417  51.944  0.00  0.00             0
ATOM    202    H   1     1     -11.508   1.797  51.914  0.00  0.00             0
ATOM    203    H   1     1     -11.178   3.786  51.186  0.00  0.00             0
ATOM    204    H   1     1     -13.971   8.540  51.146  0.00  0.00             0
ATOM    205   Al   1     1     -14.012   8.406  42.717  0.00  0.00             0
ATOM    206   Al   1     1     -11.442  12.963  42.697  0.00  0.00             0
ATOM    207   Al   1     1     -11.487   6.986  42.879  0.00  0.00             0
ATOM    208   Al   1     1     -13.869  11.349  42.894  0.00  0.00             0
ATOM    209   Si   1     1      -9.666   6.990  40.154  0.00  0.00             0
ATOM    210   Si   1     1     -12.179  11.496  39.943  0.00  0.00             0
ATOM    211   Si   1     1     -12.323   5.354  40.126  0.00  0.00             0
ATOM    212   Si   1     1     -14.747  10.027  39.942  0.00  0.00             0
ATOM    213    O   1     1     -14.988   7.184  41.573  0.00  0.00             0
ATOM    214    O   1     1     -12.369  11.704  41.585  0.00  0.00             0
ATOM    215    O   1     1     -14.475   9.975  41.584  0.00  0.00             0
ATOM    216    O   1     1     -12.221   5.245  41.734  0.00  0.00             0
ATOM    217    O   1     1     -14.620   8.408  39.427  0.00  0.00             0
ATOM    218    O   1     1     -12.034   3.939  39.628  0.00  0.00             0
ATOM    219    O   1     1     -13.641   5.994  39.759  0.00  0.00             0
ATOM    220    O   1     1     -10.962  10.621  39.816  0.00  0.00             0
ATOM    221    O   1     1     -13.526  10.838  39.329  0.00  0.00             0
ATOM    222    O   1     1     -11.019   6.269  39.729  0.00  0.00             0
ATOM    223    O   1     1     -14.786  12.816  41.734  0.00  0.00             0
ATOM    224    O   1     1     -12.270   8.306  41.840  0.00  0.00             0
ATOM    225    O   1     1     -21.125   5.398  43.875  0.00  0.00             0
ATOM    226    O   1     1     -13.207   9.908  43.752  0.00  0.00             0
ATOM    227    O   1     1     -15.515   8.280  43.820  0.00  0.00             0
ATOM    228    O   1     1     -12.990  12.683  43.938  0.00  0.00             0
ATOM    229    O   1     1     -15.608  11.412  43.782  0.00  0.00             0
ATOM    230    O   1     1     -13.127   7.034  43.876  0.00  0.00             0
ATOM    231    H   1     1     -14.427   4.586  41.488  0.00  0.00             0
ATOM    232    H   1     1     -11.720   9.231  41.729  0.00  0.00             0
ATOM    233    H   1     1     -15.640   4.987  44.824  0.00  0.00             0
ATOM    234    H   1     1     -12.505   9.584  44.498  0.00  0.00             0
ATOM    235    H   1     1     -15.485   8.167  44.704  0.00  0.00             0
ATOM    236    H   1     1     -13.637   3.945  44.749  0.00  0.00             0
ATOM    237    H   1     1     -13.717   6.254  43.957  0.00  0.00             0
ATOM    238    H   1     1     -15.955  10.409  43.860  0.00  0.00             0
ATOM    239   Al   1     1     -11.759  15.065  50.017  0.00  0.00             0
ATOM    240   Al   1     1      -9.089  19.545  50.085  0.00  0.00             0
ATOM    241   Al   1     1      -9.183  13.623  49.766  0.00  0.00             0
ATOM    242   Al   1     1     -11.793  17.854  50.124  0.00  0.00             0
ATOM    243   Si   1     1      -7.468  13.746  47.037  0.00  0.00             0
ATOM    244   Si   1     1      -9.898  18.129  47.425  0.00  0.00             0
ATOM    245   Si   1     1      -9.903  12.207  46.991  0.00  0.00             0
ATOM    246   Si   1     1     -12.414  16.611  47.247  0.00  0.00             0
ATOM    247    O   1     1     -12.675  13.675  48.788  0.00  0.00             0
ATOM    248    O   1     1     -10.132  18.269  49.013  0.00  0.00             0
ATOM    249    O   1     1     -12.234  16.557  48.837  0.00  0.00             0
ATOM    250    O   1     1      -9.702  12.123  48.606  0.00  0.00             0
ATOM    251    O   1     1     -12.428  15.159  46.826  0.00  0.00             0
ATOM    252    O   1     1     -10.031  10.703  46.459  0.00  0.00             0
ATOM    253    O   1     1     -11.267  12.777  46.852  0.00  0.00             0
ATOM    254    O   1     1      -8.574  17.396  47.148  0.00  0.00             0
ATOM    255    O   1     1     -11.116  17.363  46.827  0.00  0.00             0
ATOM    256    O   1     1      -8.748  13.074  46.508  0.00  0.00             0
ATOM    257    O   1     1     -12.527  19.476  49.147  0.00  0.00             0
ATOM    258    O   1     1     -10.113  15.056  48.632  0.00  0.00             0
ATOM    259    O   1     1     -18.844  12.079  50.896  0.00  0.00             0
ATOM    260    O   1     1     -11.037  16.528  51.200  0.00  0.00             0
ATOM    261    O   1     1     -13.371  14.758  51.081  0.00  0.00             0
ATOM    262    O   1     1     -10.840  19.443  51.238  0.00  0.00             0
ATOM    263    O   1     1     -13.367  18.011  51.021  0.00  0.00             0
ATOM    264    O   1     1     -10.728  13.689  50.957  0.00  0.00             0
ATOM    265    H   1     1     -12.425  11.115  48.377  0.00  0.00             0
ATOM    266    H   1     1     -10.132  15.500  47.742  0.00  0.00             0
ATOM    267    H   1     1     -13.185  12.487  51.660  0.00  0.00             0
ATOM    268    H   1     1     -10.874  16.483  52.198  0.00  0.00             0
ATOM    269    H   1     1     -13.940  15.263  51.462  0.00  0.00             0
ATOM    270    H   1     1     -11.675  11.139  51.316  0.00  0.00             0
ATOM    271    H   1     1     -11.296  12.972  51.485  0.00  0.00             0
ATOM    272    H   1     1     -14.162  17.883  51.419  0.00  0.00             0
ATOM    273    O   1     1     -21.467   7.296  36.761  0.00  0.00             0
ATOM    274    H   1     1     -20.427   7.242  36.641  0.00  0.00             0
ATOM    275    H   1     1     -11.358   6.858  37.654  0.00  0.00             0
ATOM    276    O   1     1       3.858 -23.388  36.644  0.00  0.00             0
ATOM    277    H   1     1       4.595 -22.938  36.443  0.00  0.00             0
ATOM    278    H   1     1      14.270 -23.254  37.524  0.00  0.00             0
ATOM    279    O   1     1      27.775  27.937  30.768  0.00  0.00             0
ATOM    280    H   1     1      17.381  28.727  30.342  0.00  0.00             0
ATOM    281    H   1     1      28.072  27.363  30.082  0.00  0.00             0
ATOM    282    O   1     1       9.331  24.275  30.954  0.00  0.00             0
ATOM    283    H   1     1       9.271  23.325  31.037  0.00  0.00             0
ATOM    284    H   1     1      19.670  24.513  29.992  0.00  0.00             0
ATOM    285    O   1     1     -39.573  -6.657  33.107  0.00  0.00             0
ATOM    286    H   1     1     -40.402  -6.084  32.783  0.00  0.00             0
ATOM    287    H   1     1     -28.776  -6.066  33.786  0.00  0.00             0
ATOM    288    O   1     1      18.751 -13.826  29.305  0.00  0.00             0
ATOM    289    H   1     1      18.366 -14.105  30.004  0.00  0.00             0
ATOM    290    H   1     1      28.331 -13.217  29.067  0.00  0.00             0
ATOM    291    O   1     1       1.747  50.455  20.678  0.00  0.00             0
ATOM    292    H   1     1       1.246  50.526  19.907  0.00  0.00             0
ATOM    293    H   1     1       1.945  51.324  21.045  0.00  0.00             0
ATOM    294    O   1     1     -29.461  -1.451  14.848  0.00  0.00             0
ATOM    295    H   1     1     -30.063  -1.160  15.424  0.00  0.00             0
ATOM    296    H   1     1     -29.679  -2.246  14.503  0.00  0.00             0
ATOM    297    O   1     1     -24.057  12.402  33.051  0.00  0.00             0
ATOM    298    H   1     1     -24.807  12.023  32.625  0.00  0.00             0
ATOM    299    H   1     1     -24.474  12.862  33.947  0.00  0.00             0
ATOM    300    O   1     1      43.440  28.466  28.899  0.00  0.00             0
ATOM    301    H   1     1      44.174  28.012  29.257  0.00  0.00             0
ATOM    302    H   1     1      43.226  27.925  28.178  0.00  0.00             0
ATOM    303    O   1     1       2.287  -9.859  36.407  0.00  0.00             0
ATOM    304    H   1     1       3.005  -9.380  36.135  0.00  0.00             0
ATOM    305    H   1     1       1.672  -9.380  35.858  0.00  0.00             0
ATOM    306    O   1     1     -15.436   1.943  30.012  0.00  0.00             0
ATOM    307    H   1     1     -14.964   1.530  29.387  0.00  0.00             0
ATOM    308    H   1     1     -16.116   2.410  29.512  0.00  0.00             0
ATOM    309    O   1     1      16.526 -20.270  14.569  0.00  0.00             0
ATOM    310    H   1     1      17.485 -19.856  14.774  0.00  0.00             0
ATOM    311    H   1     1      15.870 -19.435  14.927  0.00  0.00             0
ATOM    312    O   1     1      31.252  13.210  24.610  0.00  0.00             0
ATOM    313    H   1     1      31.554  14.032  24.935  0.00  0.00             0
ATOM    314    H   1     1      31.765  12.320  24.394  0.00  0.00             0
ATOM    315    O   1     1     -19.023  22.365  33.949  0.00  0.00             0
ATOM    316    H   1     1     -19.342  23.097  33.396  0.00  0.00             0
ATOM    317    H   1     1     -18.353  22.710  34.585  0.00  0.00             0
ATOM    318    O   1     1       7.064  23.360  33.206  0.00  0.00             0
ATOM    319    H   1     1       7.066  22.482  33.784  0.00  0.00             0
ATOM    320    H   1     1       7.508  23.774  33.882  0.00  0.00             0
ATOM    321    O   1     1      46.448  15.863  31.201  0.00  0.00             0
ATOM    322    H   1     1      47.073  15.825  31.906  0.00  0.00             0
ATOM    323    H   1     1      46.049  14.812  30.909  0.00  0.00             0
ATOM    324    O   1     1      11.866  -2.187  34.061  0.00  0.00             0
ATOM    325    H   1     1      11.604  -1.652  34.735  0.00  0.00             0
ATOM    326    H   1     1      11.099  -2.549  33.723  0.00  0.00             0
ATOM    327    O   1     1      -8.351  17.265  21.559  0.00  0.00             0
ATOM    328    H   1     1      -8.041  18.058  21.004  0.00  0.00             0
ATOM    329    H   1     1       2.346  -0.504  22.391  0.00  0.00             0
ATOM    330    O   1     1      -0.228  39.271  25.441  0.00  0.00             0
ATOM    331    H   1     1      -0.398  38.908  24.431  0.00  0.00             0
ATOM    332    H   1     1      10.421  38.610  26.164  0.00  0.00             0
ATOM    333    O   1     1      16.925   1.287  22.879  0.00  0.00             0
ATOM    334    H   1     1       7.436   1.830  23.347  0.00  0.00             0
ATOM    335    H   1     1      16.781   0.913  23.743  0.00  0.00             0
ATOM    336    O   1     1      -7.265   8.515  17.817  0.00  0.00             0
ATOM    337    H   1     1      -7.030   7.571  18.323  0.00  0.00             0
ATOM    338    H   1     1       3.352   9.196  18.621  0.00  0.00             0
ATOM    339    O   1     1      15.359  40.311  17.869  0.00  0.00             0
ATOM    340    H   1     1       4.478  40.938  18.312  0.00  0.00             0
ATOM    341    H   1     1      15.951  40.914  17.485  0.00  0.00             0
ATOM    342    O   1     1       4.764  58.775  25.330  0.00  0.00             0
ATOM    343    H   1     1       4.499  58.038  24.936  0.00  0.00             0
ATOM    344    H   1     1      15.967  58.795  25.402  0.00  0.00             0
ATOM    345    O   1     1      35.208 -22.492  30.356  0.00  0.00             0
ATOM    346    H   1     1      35.066 -23.249  30.929  0.00  0.00             0
ATOM    347    H   1     1      34.740 -40.708  29.491  0.00  0.00             0
ATOM    348    O   1     1      54.863   0.717  35.866  0.00  0.00             0
ATOM    349    H   1     1      55.664   1.365  35.597  0.00  0.00             0
ATOM    350    H   1     1      54.982  -0.150  35.511  0.00  0.00             0
ATOM    351    O   1     1      37.498 -22.005  26.920  0.00  0.00             0
ATOM    352    H   1     1      38.060 -21.189  26.984  0.00  0.00             0
ATOM    353    H   1     1      36.728 -21.650  26.595  0.00  0.00             0
ATOM    354    O   1     1      11.188  -0.215  25.362  0.00  0.00             0
ATOM    355    H   1     1      11.429  -1.136  25.296  0.00  0.00             0
ATOM    356    H   1     1      10.259  -0.067  24.805  0.00  0.00             0
ATOM    357    O   1     1      -1.230  -6.219  20.535  0.00  0.00             0
ATOM    358    H   1     1      -1.142  -5.213  20.882  0.00  0.00             0
ATOM    359    H   1     1      -1.194  -6.697  21.302  0.00  0.00             0
ATOM    360    O   1     1      -4.284  22.802  13.853  0.00  0.00             0
ATOM    361    H   1     1      -4.564  22.033  14.187  0.00  0.00             0
ATOM    362    H   1     1      -3.528  22.746  13.223  0.00  0.00             0
ATOM    363    O   1     1      52.231 -18.132  17.292  0.00  0.00             0
ATOM    364    H   1     1      52.901 -17.394  17.241  0.00  0.00             0
ATOM    365    H   1     1      52.460 -36.926  17.764  0.00  0.00             0
ATOM    366    O   1     1      24.982  -8.456  29.960  0.00  0.00             0
ATOM    367    H   1     1      25.823  -8.286  30.107  0.00  0.00             0
ATOM    368    H   1     1      24.675  -9.215  30.484  0.00  0.00             0
ATOM    369    O   1     1      24.404 -22.538  23.853  0.00  0.00             0
ATOM    370    H   1     1      24.631 -22.197  23.035  0.00  0.00             0
ATOM    371    H   1     1      23.802 -23.295  23.729  0.00  0.00             0
ATOM    372    O   1     1      28.192 -37.765  22.664  0.00  0.00             0
ATOM    373    H   1     1      28.218 -37.596  21.720  0.00  0.00             0
ATOM    374    H   1     1      28.874 -38.501  22.731  0.00  0.00             0
ATOM    375    O   1     1     -23.236  37.516  14.975  0.00  0.00             0
ATOM    376    H   1     1     -22.729  38.185  14.732  0.00  0.00             0
ATOM    377    H   1     1     -22.941  36.713  14.646  0.00  0.00             0
ATOM    378    O   1     1       9.112 -39.497  16.257  0.00  0.00             0
ATOM    379    H   1     1       9.783 -39.783  16.925  0.00  0.00             0
ATOM    380    H   1     1       9.361 -39.529  15.379  0.00  0.00             0
ATOM    381    O   1     1     -12.535  -9.406  32.774  0.00  0.00             0
ATOM    382    H   1     1     -12.449 -10.094  32.203  0.00  0.00             0
ATOM    383    H   1     1      -2.662  -8.733  32.276  0.00  0.00             0
ATOM    384    O   1     1      29.721 -13.665  15.382  0.00  0.00             0
ATOM    385    H   1     1      30.483 -14.253  15.332  0.00  0.00             0
ATOM    386    H   1     1      40.522 -12.917  15.535  0.00  0.00             0
ATOM    387    O   1     1      16.155   9.801  21.803  0.00  0.00             0
ATOM    388    H   1     1       6.493  10.055  21.120  0.00  0.00             0
ATOM    389    H   1     1      16.375  10.417  22.523  0.00  0.00             0
ATOM    390    O   1     1      32.217  24.697  32.522  0.00  0.00             0
ATOM    391    H   1     1      31.240  24.570  32.178  0.00  0.00             0
ATOM    392    H   1     1      42.460  25.316  33.098  0.00  0.00             0
ATOM    393    O   1     1     -34.079  -9.373  24.489  0.00  0.00             0
ATOM    394    H   1     1     -33.754  -9.054  25.328  0.00  0.00             0
ATOM    395    H   1     1     -24.665  -8.784  24.816  0.00  0.00             0
ATOM    396    O   1     1     -23.238  10.320  14.810  0.00  0.00             0
ATOM    397    H   1     1     -23.733  11.250  14.829  0.00  0.00             0
ATOM    398    H   1     1     -12.095  10.511  15.121  0.00  0.00             0
ATOM    399    O   1     1      21.345 -32.460  29.120  0.00  0.00             0
ATOM    400    H   1     1      20.537 -32.103  28.958  0.00  0.00             0
ATOM    401    H   1     1      21.048 -32.702  30.123  0.00  0.00             0
ATOM    402    O   1     1      -0.601  30.559  32.340  0.00  0.00             0
ATOM    403    H   1     1      -1.395  30.253  33.055  0.00  0.00             0
ATOM    404    H   1     1      -0.800  30.440  31.407  0.00  0.00             0
ATOM    405    O   1     1      34.881   6.103  27.859  0.00  0.00             0
ATOM    406    H   1     1      34.106   6.581  28.048  0.00  0.00             0
ATOM    407    H   1     1      34.903   5.746  26.938  0.00  0.00             0
ATOM    408    O   1     1      45.838  64.579  25.793  0.00  0.00             0
ATOM    409    H   1     1      46.157  64.103  26.467  0.00  0.00             0
ATOM    410    H   1     1      46.636  64.783  25.236  0.00  0.00             0
ATOM    411    O   1     1      -6.571  37.531  25.950  0.00  0.00             0
ATOM    412    H   1     1      -6.495  37.765  26.832  0.00  0.00             0
ATOM    413    H   1     1      -5.768  36.945  26.021  0.00  0.00             0
ATOM    414    O   1     1      34.222  43.508  24.892  0.00  0.00             0
ATOM    415    H   1     1      34.701  42.667  24.933  0.00  0.00             0
ATOM    416    H   1     1      34.611  43.854  23.890  0.00  0.00             0
ATOM    417    O   1     1      44.421 -36.129  23.701  0.00  0.00             0
ATOM    418    H   1     1      44.127 -35.713  24.468  0.00  0.00             0
ATOM    419    H   1     1      45.312 -36.351  23.839  0.00  0.00             0
ATOM    420    O   1     1      56.312 -15.665  14.518  0.00  0.00             0
ATOM    421    H   1     1      55.890 -15.684  15.415  0.00  0.00             0
ATOM    422    H   1     1      57.247 -15.428  14.736  0.00  0.00             0
ATOM    423    O   1     1     -16.162  20.596  23.534  0.00  0.00             0
ATOM    424    H   1     1     -15.390  20.034  23.183  0.00  0.00             0
ATOM    425    H   1     1     -16.264  20.184  24.394  0.00  0.00             0
ATOM    426    O   1     1       9.771  17.840  23.125  0.00  0.00             0
ATOM    427    H   1     1       9.306  17.041  22.895  0.00  0.00             0
ATOM    428    H   1     1      10.704  17.567  22.810  0.00  0.00             0
ATOM    429    O   1     1      55.661  48.964  27.583  0.00  0.00             0
ATOM    430    H   1     1      55.762  48.376  26.764  0.00  0.00             0
ATOM    431    H   1     1      54.777  49.277  27.762  0.00  0.00             0
ATOM    432    O   1     1      26.918 -40.969  16.196  0.00  0.00             0
ATOM    433    H   1     1      27.576 -41.252  16.912  0.00  0.00             0
ATOM    434    H   1     1      27.233 -40.173  15.657  0.00  0.00             0
ATOM    435    O   1     1     -17.150   3.440  28.578  0.00  0.00             0
ATOM    436    H   1     1     -18.072   3.465  28.702  0.00  0.00             0
ATOM    437    H   1     1      -6.416   4.364  28.577  0.00  0.00             0
ATOM    438    O   1     1      65.830  10.244  19.883  0.00  0.00             0
ATOM    439    H   1     1      65.013  10.536  19.738  0.00  0.00             0
ATOM    440    H   1     1      76.424  10.072  20.800  0.00  0.00             0
ATOM    441    O   1     1       5.878 -12.629  37.080  0.00  0.00             0
ATOM    442    H   1     1      -3.834 -12.014  36.633  0.00  0.00             0
ATOM    443    H   1     1       4.874 -12.714  36.731  0.00  0.00             0
ATOM    444    O   1     1     -15.350 -62.225  27.608  0.00  0.00             0
ATOM    445    H   1     1     -14.806 -62.968  27.991  0.00  0.00             0
ATOM    446    H   1     1      -5.606 -62.094  28.354  0.00  0.00             0
ATOM    447    O   1     1     -12.301  18.015  34.179  0.00  0.00             0
ATOM    448    H   1     1     -23.204  18.587  34.576  0.00  0.00             0
ATOM    449    H   1     1     -11.801  18.392  33.361  0.00  0.00             0
ATOM    450    O   1     1      52.381  22.119  18.272  0.00  0.00             0
ATOM    451    H   1     1      51.879  23.058  18.111  0.00  0.00             0
ATOM    452    H   1     1      62.190  21.788  19.064  0.00  0.00             0
ATOM    453    O   1     1      16.790   0.505  17.656  0.00  0.00             0
ATOM    454    H   1     1      16.708   0.971  18.374  0.00  0.00             0
ATOM    455    H   1     1      17.522   0.960  17.313  0.00  0.00             0
ATOM    456    O   1     1      -7.246   9.945  14.096  0.00  0.00             0
ATOM    457    H   1     1      -6.836   9.282  14.511  0.00  0.00             0
ATOM    458    H   1     1      -6.661  10.851  14.420  0.00  0.00             0
ATOM    459    O   1     1      38.972 -23.724  25.545  0.00  0.00             0
ATOM    460    H   1     1      39.838 -23.248  25.473  0.00  0.00             0
ATOM    461    H   1     1      38.330 -23.192  25.999  0.00  0.00             0
ATOM    462    O   1     1     -22.403  26.363  28.944  0.00  0.00             0
ATOM    463    H   1     1     -22.863  25.503  28.768  0.00  0.00             0
ATOM    464    H   1     1     -22.100  26.785  28.168  0.00  0.00             0
ATOM    465    O   1     1      -8.483 -42.560  24.334  0.00  0.00             0
ATOM    466    H   1     1      -7.766 -42.686  24.896  0.00  0.00             0
ATOM    467    H   1     1      -9.174 -43.349  24.582  0.00  0.00             0
ATOM    468    O   1     1     -24.461   8.999  17.505  0.00  0.00             0
ATOM    469    H   1     1     -24.491   8.925  16.582  0.00  0.00             0
ATOM    470    H   1     1     -25.265   8.743  18.007  0.00  0.00             0
ATOM    471    O   1     1      48.808 -29.588  23.027  0.00  0.00             0
ATOM    472    H   1     1      48.678 -28.798  23.310  0.00  0.00             0
ATOM    473    H   1     1      49.512 -29.463  22.395  0.00  0.00             0
ATOM    474    O   1     1      40.827 -23.862  36.712  0.00  0.00             0
ATOM    475    H   1     1      41.428 -24.709  36.840  0.00  0.00             0
ATOM    476    H   1     1      41.362 -23.199  36.337  0.00  0.00             0
ATOM    477    O   1     1       8.676 -26.185  26.512  0.00  0.00             0
ATOM    478    H   1     1       8.410 -25.221  26.208  0.00  0.00             0
ATOM    479    H   1     1       9.453 -26.344  25.832  0.00  0.00             0
ATOM    480    O   1     1      -4.166  36.067  25.677  0.00  0.00             0
ATOM    481    H   1     1      -3.811  36.848  26.374  0.00  0.00             0
ATOM    482    H   1     1      -3.477  35.305  25.803  0.00  0.00             0
ATOM    483    O   1     1       1.670 -31.579  23.547  0.00  0.00             0
ATOM    484    H   1     1       1.132 -31.657  24.451  0.00  0.00             0
ATOM    485    H   1     1       2.474 -32.017  23.528  0.00  0.00             0
ATOM    486    O   1     1     -27.910   0.350  31.229  0.00  0.00             0
ATOM    487    H   1     1     -27.024   0.439  30.771  0.00  0.00             0
ATOM    488    H   1     1     -27.661  -0.210  32.181  0.00  0.00             0
ATOM    489    O   1     1      -8.959  17.112  29.336  0.00  0.00             0
ATOM    490    H   1     1      -8.385  17.503  30.028  0.00  0.00             0
ATOM    491    H   1     1       0.409  -0.582  29.807  0.00  0.00             0
ATOM    492    O   1     1      -2.384 -37.387  27.129  0.00  0.00             0
ATOM    493    H   1     1      -3.043 -37.078  27.835  0.00  0.00             0
ATOM    494    H   1     1       8.762 -37.029  27.352  0.00  0.00             0
ATOM    495    O   1     1     -21.531 -21.860  22.194  0.00  0.00             0
ATOM    496    H   1     1     -30.997 -21.686  21.731  0.00  0.00             0
ATOM    497    H   1     1     -21.339 -22.004  23.146  0.00  0.00             0
ATOM    498    O   1     1      -1.276 -34.826  19.044  0.00  0.00             0
ATOM    499    H   1     1      -1.637 -35.640  19.386  0.00  0.00             0
ATOM    500    H   1     1       9.896 -35.118  18.648  0.00  0.00             0
ATOM    501    O   1     1     -11.600  19.418  31.700  0.00  0.00             0
ATOM    502    H   1     1     -12.316  20.243  31.819  0.00  0.00             0
ATOM    503    H   1     1      -0.458  19.814  31.649  0.00  0.00             0
ATOM    504    O   1     1      11.612  14.267  28.631  0.00  0.00             0
ATOM    505    H   1     1      11.160  13.685  29.266  0.00  0.00             0
ATOM    506    H   1     1      21.768  15.106  28.949  0.00  0.00             0
ATOM    507    O   1     1      59.134  22.806  25.598  0.00  0.00             0
ATOM    508    H   1     1      59.790  22.045  25.468  0.00  0.00             0
ATOM    509    H   1     1      59.425   5.664  24.934  0.00  0.00             0
ATOM    510    O   1     1      37.810 -32.272  31.503  0.00  0.00             0
ATOM    511    H   1     1      37.523 -31.689  32.284  0.00  0.00             0
ATOM    512    H   1     1      37.172 -33.006  31.423  0.00  0.00             0
ATOM    513    O   1     1     -34.032   5.764  16.574  0.00  0.00             0
ATOM    514    H   1     1     -33.577   5.204  15.994  0.00  0.00             0
ATOM    515    H   1     1     -34.247   6.552  16.087  0.00  0.00             0
ATOM    516    O   1     1      23.308 -11.868  18.961  0.00  0.00             0
ATOM    517    H   1     1      22.505 -12.471  18.854  0.00  0.00             0
ATOM    518    H   1     1      23.121 -11.785  19.893  0.00  0.00             0
ATOM    519    O   1     1      33.260  33.056  25.356  0.00  0.00             0
ATOM    520    H   1     1      33.933  33.384  25.973  0.00  0.00             0
ATOM    521    H   1     1      33.734  32.316  24.816  0.00  0.00             0
ATOM    522    O   1     1      14.586  19.769  17.088  0.00  0.00             0
ATOM    523    H   1     1      15.289  19.109  17.106  0.00  0.00             0
ATOM    524    H   1     1      14.984  20.553  17.085  0.00  0.00             0
ATOM    525    O   1     1      66.117  -0.395  14.678  0.00  0.00             0
ATOM    526    H   1     1      65.144  -0.520  14.385  0.00  0.00             0
ATOM    527    H   1     1      66.322 -17.358  14.506  0.00  0.00             0
ATOM    528    O   1     1      14.340  50.210  15.040  0.00  0.00             0
ATOM    529    H   1     1      13.991  51.023  15.453  0.00  0.00             0
ATOM    530    H   1     1      15.355  50.173  14.976  0.00  0.00             0
ATOM    531    O   1     1      22.247  -4.824  35.097  0.00  0.00             0
ATOM    532    H   1     1      23.184  -5.018  35.507  0.00  0.00             0
ATOM    533    H   1     1      22.405  -4.021  34.675  0.00  0.00             0
ATOM    534    O   1     1     -11.400  38.274  23.078  0.00  0.00             0
ATOM    535    H   1     1     -10.747  38.485  22.405  0.00  0.00             0
ATOM    536    H   1     1     -11.393  37.242  23.163  0.00  0.00             0
ATOM    537    O   1     1       8.468 -19.038  15.520  0.00  0.00             0
ATOM    538    H   1     1       8.907 -19.824  15.853  0.00  0.00             0
ATOM    539    H   1     1       9.285 -18.360  15.768  0.00  0.00             0
ATOM    540    O   1     1       1.503 -38.463  17.884  0.00  0.00             0
ATOM    541    H   1     1       2.436 -38.011  17.728  0.00  0.00             0
ATOM    542    H   1     1       1.332 -39.486  17.569  0.00  0.00             0
ATOM    543    O   1     1     -24.066  30.087  29.255  0.00  0.00             0
ATOM    544    H   1     1     -24.976  30.585  29.522  0.00  0.00             0
ATOM    545    H   1     1     -13.761  30.668  28.418  0.00  0.00             0
ATOM    546    O   1     1     -11.375  15.228  32.964  0.00  0.00             0
ATOM    547    H   1     1     -11.174  14.171  32.823  0.00  0.00             0
ATOM    548    H   1     1      -0.736  15.696  32.274  0.00  0.00             0
ATOM    549    O   1     1     -10.982  24.355  17.687  0.00  0.00             0
ATOM    550    H   1     1     -20.994  25.163  17.430  0.00  0.00             0
ATOM    551    H   1     1     -12.128  24.277  17.307  0.00  0.00             0
ATOM    552    O   1     1      11.734  38.254  31.921  0.00  0.00             0
ATOM    553    H   1     1      12.410  37.552  31.697  0.00  0.00             0
ATOM    554    H   1     1      22.471  38.975  32.395  0.00  0.00             0
ATOM    555    O   1     1      61.263  12.226  29.480  0.00  0.00             0
ATOM    556    H   1     1      50.173  12.026  29.205  0.00  0.00             0
ATOM    557    H   1     1      61.816  11.527  29.141  0.00  0.00             0
ATOM    558    O   1     1      44.922  -1.764  27.406  0.00  0.00             0
ATOM    559    H   1     1      44.769  -2.683  27.606  0.00  0.00             0
ATOM    560    H   1     1      54.315  -1.259  27.657  0.00  0.00             0
ATOM    561    O   1     1     -25.107 -16.633  20.340  0.00  0.00             0
ATOM    562    H   1     1     -24.959 -16.859  21.245  0.00  0.00             0
ATOM    563    H   1     1     -24.716 -15.809  20.171  0.00  0.00             0
ATOM    564    O   1     1     -24.924 -18.554  28.927  0.00  0.00             0
ATOM    565    H   1     1     -25.069 -18.763  29.824  0.00  0.00             0
ATOM    566    H   1     1     -25.790 -18.990  28.607  0.00  0.00             0
ATOM    567    O   1     1     -14.659  31.740  35.146  0.00  0.00             0
ATOM    568    H   1     1     -13.876  31.796  35.832  0.00  0.00             0
ATOM    569    H   1     1     -14.636  32.538  34.702  0.00  0.00             0
ATOM    570    O   1     1      10.881  -8.767  17.174  0.00  0.00             0
ATOM    571    H   1     1      11.780  -9.257  17.220  0.00  0.00             0
ATOM    572    H   1     1      10.873  -8.157  16.399  0.00  0.00             0
ATOM    573    O   1     1     -36.843  -3.836  21.134  0.00  0.00             0
ATOM    574    H   1     1     -36.185  -3.929  20.448  0.00  0.00             0
ATOM    575    H   1     1     -37.554  -3.744  20.490  0.00  0.00             0
ATOM    576    O   1     1     -30.297  26.693  24.874  0.00  0.00             0
ATOM    577    H   1     1     -29.342  26.399  24.858  0.00  0.00             0
ATOM    578    H   1     1     -30.619  26.381  24.063  0.00  0.00             0
ATOM    579    O   1     1      12.335   6.184  21.622  0.00  0.00             0
ATOM    580    H   1     1      12.094   5.365  22.105  0.00  0.00             0
ATOM    581    H   1     1      13.177   6.596  21.922  0.00  0.00             0
ATOM    582    O   1     1     -23.623  25.419  35.233  0.00  0.00             0
ATOM    583    H   1     1     -23.479  26.044  34.506  0.00  0.00             0
ATOM    584    H   1     1     -22.940  25.442  35.797  0.00  0.00             0
ATOM    585    O   1     1     -47.097 -19.470  18.147  0.00  0.00             0
ATOM    586    H   1     1     -46.400 -18.723  17.966  0.00  0.00             0
ATOM    587    H   1     1     -47.659 -19.091  18.952  0.00  0.00             0
ATOM    588    O   1     1      31.754   8.985  34.233  0.00  0.00             0
ATOM    589    H   1     1      31.986   9.792  33.658  0.00  0.00             0
ATOM    590    H   1     1      30.684   9.153  34.164  0.00  0.00             0
ATOM    591    O   1     1      28.376  16.464  19.308  0.00  0.00             0
ATOM    592    H   1     1      28.219  16.650  18.506  0.00  0.00             0
ATOM    593    H   1     1      28.119  15.494  19.297  0.00  0.00             0
ATOM    594    O   1     1      57.040  15.552  24.620  0.00  0.00             0
ATOM    595    H   1     1      57.828  15.681  23.994  0.00  0.00             0
ATOM    596    H   1     1      56.418  14.772  24.178  0.00  0.00             0
ATOM    597    O   1     1     -10.016 -24.740  15.099  0.00  0.00             0
ATOM    598    H   1     1      -9.513 -24.162  15.764  0.00  0.00             0
ATOM    599    H   1     1       1.031 -25.063  14.468  0.00  0.00             0
ATOM    600    O   1     1      -9.704 -12.043  26.049  0.00  0.00             0
ATOM    601    H   1     1      -9.254 -11.790  25.236  0.00  0.00             0
ATOM    602    H   1     1       0.284 -12.950  26.127  0.00  0.00             0
ATOM    603    O   1     1       6.707 -49.852  19.965  0.00  0.00             0
ATOM    604    H   1     1      -3.901 -49.535  20.803  0.00  0.00             0
ATOM    605    H   1     1       6.116 -49.568  19.303  0.00  0.00             0
ATOM    606    O   1     1      20.406  16.591  36.136  0.00  0.00             0
ATOM    607    H   1     1      19.773  16.994  35.519  0.00  0.00             0
ATOM    608    H   1     1      31.038  17.157  36.738  0.00  0.00             0
ATOM    609    O   1     1      46.661   4.840  22.070  0.00  0.00             0
ATOM    610    H   1     1      36.094   4.069  22.587  0.00  0.00             0
ATOM    611    H   1     1      47.384   5.307  22.574  0.00  0.00             0
ATOM    612    O   1     1     -19.197  28.901  19.321  0.00  0.00             0
ATOM    613    H   1     1     -19.402  28.275  18.737  0.00  0.00             0
ATOM    614    H   1     1      -9.701  28.999  19.838  0.00  0.00             0
ATOM    615    O   1     1     -30.671  -4.236  13.880  0.00  0.00             0
ATOM    616    H   1     1     -30.960  -4.421  12.814  0.00  0.00             0
ATOM    617    H   1     1     -30.482  -5.062  14.200  0.00  0.00             0
ATOM    618    O   1     1      -4.101  -6.363  23.857  0.00  0.00             0
ATOM    619    H   1     1      -4.777  -5.599  23.873  0.00  0.00             0
ATOM    620    H   1     1      -3.366  -5.923  24.023  0.00  0.00             0
ATOM    621    O   1     1     -22.579  14.283  36.419  0.00  0.00             0
ATOM    622    H   1     1     -22.382  13.567  36.967  0.00  0.00             0
ATOM    623    H   1     1     -22.162  15.122  36.332  0.00  0.00             0
ATOM    624    O   1     1      60.488   9.553  22.513  0.00  0.00             0
ATOM    625    H   1     1      60.490   8.696  22.155  0.00  0.00             0
ATOM    626    H   1     1      59.925   9.553  23.290  0.00  0.00             0
ATOM    627    O   1     1     -21.295 -14.895  35.279  0.00  0.00             0
ATOM    628    H   1     1     -20.635 -14.339  34.721  0.00  0.00             0
ATOM    629    H   1     1     -20.822 -15.517  35.970  0.00  0.00             0
ATOM    630    O   1     1     -27.761 -16.649  19.947  0.00  0.00             0
ATOM    631    H   1     1     -27.768 -16.115  19.120  0.00  0.00             0
ATOM    632    H   1     1     -26.907 -16.385  20.299  0.00  0.00             0
ATOM    633    O   1     1     -37.348  -5.821  15.884  0.00  0.00             0
ATOM    634    H   1     1     -37.533  -4.923  15.469  0.00  0.00             0
ATOM    635    H   1     1     -36.378  -5.691  16.173  0.00  0.00             0
ATOM    636    O   1     1       7.148  28.850  35.538  0.00  0.00             0
ATOM    637    H   1     1       7.149  29.594  34.817  0.00  0.00             0
ATOM    638    H   1     1       8.125  28.810  35.895  0.00  0.00             0
ATOM    639    O   1     1     -14.037 -11.489  28.035  0.00  0.00             0
ATOM    640    H   1     1     -13.683 -12.049  27.292  0.00  0.00             0
ATOM    641    H   1     1     -14.970 -11.803  28.074  0.00  0.00             0
ATOM    642    O   1     1       9.346   7.075  20.678  0.00  0.00             0
ATOM    643    H   1     1      10.412   7.002  20.938  0.00  0.00             0
ATOM    644    H   1     1       9.167   6.790  19.805  0.00  0.00             0
ATOM    645    O   1     1      -5.718   7.472  22.322  0.00  0.00             0
ATOM    646    H   1     1      -5.320   6.609  22.108  0.00  0.00             0
ATOM    647    H   1     1      -5.032   7.942  21.649  0.00  0.00             0
ATOM    648    O   1     1       7.009   3.336  35.139  0.00  0.00             0
ATOM    649    H   1     1       6.779   3.990  35.953  0.00  0.00             0
ATOM    650    H   1     1       7.934   3.110  35.237  0.00  0.00             0
ATOM    651    O   1     1       4.068  16.948  33.730  0.00  0.00             0
ATOM    652    H   1     1       4.659  16.647  32.990  0.00  0.00             0
ATOM    653    H   1     1      13.400  -1.531  33.567  0.00  0.00             0
ATOM    654    O   1     1      14.262  25.075  31.335  0.00  0.00             0
ATOM    655    H   1     1      14.688  25.509  32.242  0.00  0.00             0
ATOM    656    H   1     1      23.762  24.589  31.513  0.00  0.00             0
ATOM    657    O   1     1      50.946 -14.652  20.392  0.00  0.00             0
ATOM    658    H   1     1      40.713 -15.599  20.125  0.00  0.00             0
ATOM    659    H   1     1      50.122 -14.217  20.307  0.00  0.00             0
ATOM    660    O   1     1      -2.868  55.859  27.094  0.00  0.00             0
ATOM    661    H   1     1      -2.671  56.597  27.673  0.00  0.00             0
ATOM    662    H   1     1       8.301  55.227  27.412  0.00  0.00             0
ATOM    663    O   1     1      27.439  15.996  33.502  0.00  0.00             0
ATOM    664    H   1     1      17.814  15.504  33.206  0.00  0.00             0
ATOM    665    H   1     1      27.828  16.716  33.750  0.00  0.00             0
ATOM    666    O   1     1      22.165  -5.254  17.194  0.00  0.00             0
ATOM    667    H   1     1      22.922  -5.603  16.685  0.00  0.00             0
ATOM    668    H   1     1      32.412  -5.752  18.064  0.00  0.00             0
ATOM    669    O   1     1      22.287  78.975  28.152  0.00  0.00             0
ATOM    670    H   1     1      21.960  78.452  27.361  0.00  0.00             0
ATOM    671    H   1     1      21.526  61.478  28.595  0.00  0.00             0
ATOM    672    O   1     1      28.914  47.018  17.840  0.00  0.00             0
ATOM    673    H   1     1      28.648  46.094  17.782  0.00  0.00             0
ATOM    674    H   1     1      29.609  46.980  18.549  0.00  0.00             0
ATOM    675    O   1     1      16.189 -21.626  18.590  0.00  0.00             0
ATOM    676    H   1     1      16.355 -22.180  17.719  0.00  0.00             0
ATOM    677    H   1     1      15.699 -20.797  18.383  0.00  0.00             0
ATOM    678    O   1     1      19.394  -0.718  30.106  0.00  0.00             0
ATOM    679    H   1     1      19.153   0.007  30.705  0.00  0.00             0
ATOM    680    H   1     1      18.442  -0.833  29.837  0.00  0.00             0
ATOM    681    O   1     1     -24.570 -10.245  14.931  0.00  0.00             0
ATOM    682    H   1     1     -23.892  -9.679  14.445  0.00  0.00             0
ATOM    683    H   1     1     -25.072 -10.743  14.292  0.00  0.00             0
ATOM    684    O   1     1     -26.439  -8.098  35.948  0.00  0.00             0
ATOM    685    H   1     1     -26.698  -7.292  36.219  0.00  0.00             0
ATOM    686    H   1     1     -25.511  -8.051  35.890  0.00  0.00             0
ATOM    687    O   1     1      71.392 -17.138  27.438  0.00  0.00             0
ATOM    688    H   1     1      71.846 -17.495  28.267  0.00  0.00             0
ATOM    689    H   1     1      72.079 -35.410  26.861  0.00  0.00             0
ATOM    690    O   1     1      52.256 -34.488  36.819  0.00  0.00             0
ATOM    691    H   1     1      53.095 -34.804  36.470  0.00  0.00             0
ATOM    692    H   1     1      52.836 -33.917  37.455  0.00  0.00             0
ATOM    693    O   1     1     -48.028   5.639  35.799  0.00  0.00             0
ATOM    694    H   1     1     -47.512   6.016  35.003  0.00  0.00             0
ATOM    695    H   1     1     -48.372   6.209  36.362  0.00  0.00             0
ATOM    696    O   1     1      45.393  11.340  32.188  0.00  0.00             0
ATOM    697    H   1     1      45.780  10.629  31.610  0.00  0.00             0
ATOM    698    H   1     1      44.530  11.078  32.338  0.00  0.00             0
ATOM    699    O   1     1      35.368  -9.735  33.645  0.00  0.00             0
ATOM    700    H   1     1      36.218  -9.737  33.868  0.00  0.00             0
ATOM    701    H   1     1      34.961  -9.189  34.252  0.00  0.00             0
ATOM    702    O   1     1      32.254 -15.268  16.011  0.00  0.00             0
ATOM    703    H   1     1      33.138 -15.614  16.056  0.00  0.00             0
ATOM    704    H   1     1      31.896 -14.726  16.729  0.00  0.00             0
ATOM    705   Al   1     1       4.539  18.408   8.519  0.00  0.00             0
ATOM    706   Al   1     1       1.918  13.998   8.311  0.00  0.00             0
ATOM    707   Al   1     1       1.940  20.031   8.533  0.00  0.00             0
ATOM    708   Al   1     1       4.534  15.433   8.471  0.00  0.00             0
ATOM    709   Si   1     1       0.236  19.854  11.163  0.00  0.00             0
ATOM    710   Si   1     1       2.733  15.378  11.183  0.00  0.00             0
ATOM    711   Si   1     1       2.746  21.368  11.271  0.00  0.00             0
ATOM    712   Si   1     1       5.344  16.820  11.273  0.00  0.00             0
ATOM    713    O   1     1       5.484  19.634   9.665  0.00  0.00             0
ATOM    714    O   1     1       2.876  15.137   9.594  0.00  0.00             0
ATOM    715    O   1     1       5.176  16.815   9.696  0.00  0.00             0
ATOM    716    O   1     1       2.595  21.386   9.605  0.00  0.00             0
ATOM    717    O   1     1       5.361  18.317  11.732  0.00  0.00             0
ATOM    718    O   1     1       2.759  22.908  11.664  0.00  0.00             0
ATOM    719    O   1     1       4.062  20.674  11.496  0.00  0.00             0
ATOM    720    O   1     1       1.483  16.198  11.408  0.00  0.00             0
ATOM    721    O   1     1       3.986  16.109  11.682  0.00  0.00             0
ATOM    722    O   1     1       1.566  20.544  11.685  0.00  0.00             0
ATOM    723    O   1     1       5.461  14.047   9.566  0.00  0.00             0
ATOM    724    O   1     1       2.861  18.581   9.654  0.00  0.00             0
ATOM    725    O   1     1       1.192  21.337   7.411  0.00  0.00             0
ATOM    726    O   1     1       3.906  16.951   7.464  0.00  0.00             0
ATOM    727    O   1     1       6.073  18.551   7.410  0.00  0.00             0
ATOM    728    O   1     1       3.575  14.093   7.331  0.00  0.00             0
ATOM    729    O   1     1       6.049  15.422   7.411  0.00  0.00             0
ATOM    730    O   1     1       3.585  19.766   7.455  0.00  0.00             0
ATOM    731    H   1     1       4.863  22.453   9.968  0.00  0.00             0
ATOM    732    H   1     1       2.638  18.134  10.480  0.00  0.00             0
ATOM    733    H   1     1       6.033  21.335   6.561  0.00  0.00             0
ATOM    734    H   1     1       4.008  17.453   6.649  0.00  0.00             0
ATOM    735    H   1     1       6.665  18.076   6.703  0.00  0.00             0
ATOM    736    H   1     1       3.590  23.323   6.290  0.00  0.00             0
ATOM    737    H   1     1       4.233  20.460   7.232  0.00  0.00             0
ATOM    738    H   1     1       6.466  16.202   7.284  0.00  0.00             0
ATOM    739   Al   1     1      10.684  12.951   1.325  0.00  0.00             0
ATOM    740   Al   1     1       8.019   8.395   1.294  0.00  0.00             0
ATOM    741   Al   1     1       8.411  14.755   1.043  0.00  0.00             0
ATOM    742   Al   1     1      10.510  10.007   1.227  0.00  0.00             0
ATOM    743   Si   1     1       6.327  14.407   4.005  0.00  0.00             0
ATOM    744   Si   1     1       8.958   9.892   3.989  0.00  0.00             0
ATOM    745   Si   1     1       8.794  15.939   3.892  0.00  0.00             0
ATOM    746   Si   1     1      11.492  11.473   4.089  0.00  0.00             0
ATOM    747    O   1     1      11.622  14.292   2.491  0.00  0.00             0
ATOM    748    O   1     1       9.081   9.819   2.455  0.00  0.00             0
ATOM    749    O   1     1      11.356  11.572   2.503  0.00  0.00             0
ATOM    750    O   1     1       8.783  16.099   2.293  0.00  0.00             0
ATOM    751    O   1     1      11.315  12.917   4.568  0.00  0.00             0
ATOM    752    O   1     1       8.997  17.467   4.510  0.00  0.00             0
ATOM    753    O   1     1      10.097  15.226   4.180  0.00  0.00             0
ATOM    754    O   1     1       7.643  10.774   4.365  0.00  0.00             0
ATOM    755    O   1     1      10.369  10.493   4.571  0.00  0.00             0
ATOM    756    O   1     1       7.591  15.216   4.431  0.00  0.00             0
ATOM    757    O   1     1      11.652   8.832   2.267  0.00  0.00             0
ATOM    758    O   1     1       9.031  13.279   2.191  0.00  0.00             0
ATOM    759    O   1     1       7.574  16.163  -0.051  0.00  0.00             0
ATOM    760    O   1     1       9.927  11.574   0.352  0.00  0.00             0
ATOM    761    O   1     1      12.323  13.045   0.041  0.00  0.00             0
ATOM    762    O   1     1       9.746   8.645   0.247  0.00  0.00             0
ATOM    763    O   1     1      12.232  10.017   0.152  0.00  0.00             0
ATOM    764    O   1     1       9.918  14.393  -0.124  0.00  0.00             0
ATOM    765    H   1     1      11.169  17.255   3.087  0.00  0.00             0
ATOM    766    H   1     1       8.400  12.471   2.521  0.00  0.00             0
ATOM    767    H   1     1      11.967  15.901  -0.496  0.00  0.00             0
ATOM    768    H   1     1       9.092  11.660  -0.208  0.00  0.00             0
ATOM    769    H   1     1      13.065  13.264  -0.699  0.00  0.00             0
ATOM    770    H   1     1      10.151  16.857  -0.394  0.00  0.00             0
ATOM    771    H   1     1      10.181  14.186  -1.000  0.00  0.00             0
ATOM    772    H   1     1      12.004  10.823  -0.273  0.00  0.00             0
ATOM    773   Al   1     1       4.586   9.521   8.620  0.00  0.00             0
ATOM    774   Al   1     1       2.042   5.092   8.411  0.00  0.00             0
ATOM    775   Al   1     1       1.891  10.927   8.473  0.00  0.00             0
ATOM    776   Al   1     1       4.603   6.547   8.489  0.00  0.00             0
ATOM    777   Si   1     1       0.249  10.789  11.254  0.00  0.00             0
ATOM    778   Si   1     1       2.749   6.458  11.221  0.00  0.00             0
ATOM    779   Si   1     1       2.585  12.372  11.138  0.00  0.00             0
ATOM    780   Si   1     1       5.392   7.933  11.166  0.00  0.00             0
ATOM    781    O   1     1       5.437  10.769   9.662  0.00  0.00             0
ATOM    782    O   1     1       3.045   6.298   9.497  0.00  0.00             0
ATOM    783    O   1     1       5.279   8.041   9.649  0.00  0.00             0
ATOM    784    O   1     1       2.482  12.467   9.590  0.00  0.00             0
ATOM    785    O   1     1       5.250   9.484  11.752  0.00  0.00             0
ATOM    786    O   1     1       2.570  13.912  11.672  0.00  0.00             0
ATOM    787    O   1     1       3.942  11.824  11.440  0.00  0.00             0
ATOM    788    O   1     1       1.508   7.286  11.503  0.00  0.00             0
ATOM    789    O   1     1       4.172   7.148  11.664  0.00  0.00             0
ATOM    790    O   1     1       1.405  11.596  11.760  0.00  0.00             0
ATOM    791    O   1     1       5.398   5.126   9.561  0.00  0.00             0
ATOM    792    O   1     1       2.845   9.652   9.570  0.00  0.00             0
ATOM    793    O   1     1       1.293  12.544   7.365  0.00  0.00             0
ATOM    794    O   1     1       3.779   7.826   7.403  0.00  0.00             0
ATOM    795    O   1     1       6.138   9.643   7.415  0.00  0.00             0
ATOM    796    O   1     1       3.508   5.000   7.304  0.00  0.00             0
ATOM    797    O   1     1       6.266   6.316   7.507  0.00  0.00             0
ATOM    798    O   1     1       3.641  10.950   7.436  0.00  0.00             0
ATOM    799    H   1     1       5.048  13.425  10.334  0.00  0.00             0
ATOM    800    H   1     1       2.364   9.128  10.157  0.00  0.00             0
ATOM    801    H   1     1       6.718  12.149   6.581  0.00  0.00             0
ATOM    802    H   1     1       2.962   8.131   7.225  0.00  0.00             0
ATOM    803    H   1     1       5.812   9.426   6.504  0.00  0.00             0
ATOM    804    H   1     1       4.194  13.962   6.480  0.00  0.00             0
ATOM    805    H   1     1       4.176  11.814   7.162  0.00  0.00             0
ATOM    806    H   1     1       6.826   7.087   7.192  0.00  0.00             0
ATOM    807   Al   1     1      10.705   4.031   1.053  0.00  0.00             0
ATOM    808   Al   1     1       7.991  -0.183   1.275  0.00  0.00             0
ATOM    809   Al   1     1       8.001   5.487   1.215  0.00  0.00             0
ATOM    810   Al   1     1      10.597   1.125   1.115  0.00  0.00             0
ATOM    811   Si   1     1       6.352   5.349   4.110  0.00  0.00             0
ATOM    812   Si   1     1       8.865   1.046   4.006  0.00  0.00             0
ATOM    813   Si   1     1       8.955   6.834   4.046  0.00  0.00             0
ATOM    814   Si   1     1      11.384   2.526   3.914  0.00  0.00             0
ATOM    815    O   1     1      11.680   5.312   2.356  0.00  0.00             0
ATOM    816    O   1     1       8.936   1.016   2.318  0.00  0.00             0
ATOM    817    O   1     1      11.226   2.624   2.297  0.00  0.00             0
ATOM    818    O   1     1       8.681   6.872   2.465  0.00  0.00             0
ATOM    819    O   1     1      11.435   3.979   4.458  0.00  0.00             0
ATOM    820    O   1     1       8.942   8.323   4.475  0.00  0.00             0
ATOM    821    O   1     1      10.345   6.325   4.276  0.00  0.00             0
ATOM    822    O   1     1       7.515   1.719   4.364  0.00  0.00             0
ATOM    823    O   1     1      10.000   1.928   4.458  0.00  0.00             0
ATOM    824    O   1     1       7.759   5.943   4.558  0.00  0.00             0
ATOM    825    O   1     1      11.518  -0.201   2.348  0.00  0.00             0
ATOM    826    O   1     1       8.904   4.041   2.075  0.00  0.00             0
ATOM    827    O   1     1       7.449   7.051   0.124  0.00  0.00             0
ATOM    828    O   1     1      10.081   2.682  -0.136  0.00  0.00             0
ATOM    829    O   1     1      12.282   4.226   0.125  0.00  0.00             0
ATOM    830    O   1     1       9.768  -0.225   0.116  0.00  0.00             0
ATOM    831    O   1     1      12.228   0.967   0.173  0.00  0.00             0
ATOM    832    O   1     1       9.818   5.519   0.067  0.00  0.00             0
ATOM    833    H   1     1      11.148   8.020   2.563  0.00  0.00             0
ATOM    834    H   1     1       8.533   3.246   2.418  0.00  0.00             0
ATOM    835    H   1     1      12.586   7.484  -0.963  0.00  0.00             0
ATOM    836    H   1     1       9.561   2.827  -0.927  0.00  0.00             0
ATOM    837    H   1     1      12.179   3.823  -0.949  0.00  0.00             0
ATOM    838    H   1     1      10.233   8.264  -0.345  0.00  0.00             0
ATOM    839    H   1     1      10.403   6.247  -0.409  0.00  0.00             0
ATOM    840    H   1     1      12.359   1.812  -0.407  0.00  0.00             0
ATOM    841   Al   1     1      -0.655  18.316   8.346  0.00  0.00             0
ATOM    842   Al   1     1      -3.278  13.931   8.457  0.00  0.00             0
ATOM    843   Al   1     1      -3.225  19.895   8.442  0.00  0.00             0
ATOM    844   Al   1     1      -0.778  15.411   8.451  0.00  0.00             0
ATOM    845   Si   1     1      -4.935  19.813  11.275  0.00  0.00             0
ATOM    846   Si   1     1      -2.387  15.376  11.163  0.00  0.00             0
ATOM    847   Si   1     1      -2.315  21.274  11.141  0.00  0.00             0
ATOM    848   Si   1     1       0.139  16.967  11.166  0.00  0.00             0
ATOM    849    O   1     1       0.327  19.714   9.595  0.00  0.00             0
ATOM    850    O   1     1      -2.212  15.315   9.653  0.00  0.00             0
ATOM    851    O   1     1      -0.002  16.951   9.482  0.00  0.00             0
ATOM    852    O   1     1      -2.537  21.444   9.576  0.00  0.00             0
ATOM    853    O   1     1       0.217  18.408  11.737  0.00  0.00             0
ATOM    854    O   1     1      -2.540  22.804  11.558  0.00  0.00             0
ATOM    855    O   1     1      -1.014  20.642  11.515  0.00  0.00             0
ATOM    856    O   1     1      -3.600  16.147  11.538  0.00  0.00             0
ATOM    857    O   1     1      -1.052  16.093  11.719  0.00  0.00             0
ATOM    858    O   1     1      -3.680  20.521  11.676  0.00  0.00             0
ATOM    859    O   1     1       0.291  14.165   9.349  0.00  0.00             0
ATOM    860    O   1     1      -2.310  18.505   9.567  0.00  0.00             0
ATOM    861    O   1     1       6.472  21.380   7.311  0.00  0.00             0
ATOM    862    O   1     1      -1.389  16.925   7.294  0.00  0.00             0
ATOM    863    O   1     1       0.930  18.606   7.463  0.00  0.00             0
ATOM    864    O   1     1      -1.633  14.071   7.327  0.00  0.00             0
ATOM    865    O   1     1       1.155  15.356   7.221  0.00  0.00             0
ATOM    866    O   1     1      -1.644  19.583   7.296  0.00  0.00             0
ATOM    867    H   1     1      -0.042  22.104   9.734  0.00  0.00             0
ATOM    868    H   1     1      -2.679  17.595   9.714  0.00  0.00             0
ATOM    869    H   1     1       1.006  21.553   6.493  0.00  0.00             0
ATOM    870    H   1     1      -1.271  17.216   6.317  0.00  0.00             0
ATOM    871    H   1     1       1.673  18.017   6.884  0.00  0.00             0
ATOM    872    H   1     1      -1.000  22.227   6.912  0.00  0.00             0
ATOM    873    H   1     1      -1.147  20.216   6.718  0.00  0.00             0
ATOM    874    H   1     1       1.524  16.073   6.578  0.00  0.00             0
ATOM    875   Al   1     1       5.595  13.006   1.174  0.00  0.00             0
ATOM    876   Al   1     1       2.910   8.729   1.244  0.00  0.00             0
ATOM    877   Al   1     1       2.888  14.453   1.490  0.00  0.00             0
ATOM    878   Al   1     1       5.550   9.925   1.233  0.00  0.00             0
ATOM    879   Si   1     1       1.179  14.407   4.143  0.00  0.00             0
ATOM    880   Si   1     1       3.783   9.978   3.977  0.00  0.00             0
ATOM    881   Si   1     1       3.687  15.947   4.184  0.00  0.00             0
ATOM    882   Si   1     1       6.403  11.451   4.063  0.00  0.00             0
ATOM    883    O   1     1       6.344  14.332   2.410  0.00  0.00             0
ATOM    884    O   1     1       3.923   9.970   2.324  0.00  0.00             0
ATOM    885    O   1     1       6.187  11.505   2.406  0.00  0.00             0
ATOM    886    O   1     1       3.597  15.878   2.499  0.00  0.00             0
ATOM    887    O   1     1       6.197  12.867   4.532  0.00  0.00             0
ATOM    888    O   1     1       3.540  17.400   4.629  0.00  0.00             0
ATOM    889    O   1     1       5.013  15.199   4.498  0.00  0.00             0
ATOM    890    O   1     1       2.558  10.844   4.360  0.00  0.00             0
ATOM    891    O   1     1       5.094  10.602   4.488  0.00  0.00             0
ATOM    892    O   1     1       2.352  15.160   4.623  0.00  0.00             0
ATOM    893    O   1     1       6.433   8.636   2.398  0.00  0.00             0
ATOM    894    O   1     1       3.779  13.062   2.292  0.00  0.00             0
ATOM    895    O   1     1      12.613  15.885   0.274  0.00  0.00             0
ATOM    896    O   1     1       4.826  11.460   0.247  0.00  0.00             0
ATOM    897    O   1     1       7.226  13.398  -0.032  0.00  0.00             0
ATOM    898    O   1     1       4.551   8.730   0.169  0.00  0.00             0
ATOM    899    O   1     1       7.180   9.801   0.225  0.00  0.00             0
ATOM    900    O   1     1       4.583  14.403   0.225  0.00  0.00             0
ATOM    901    H   1     1       5.872  16.778   2.227  0.00  0.00             0
ATOM    902    H   1     1       3.288  12.403   2.223  0.00  0.00             0
ATOM    903    H   1     1       6.909  16.326  -0.639  0.00  0.00             0
ATOM    904    H   1     1       4.216  11.196  -0.453  0.00  0.00             0
ATOM    905    H   1     1       7.130  13.786  -0.990  0.00  0.00             0
ATOM    906    H   1     1       4.304  17.493  -0.817  0.00  0.00             0
ATOM    907    H   1     1       4.758  15.368   0.207  0.00  0.00             0
ATOM    908    H   1     1       7.520  10.545  -0.213  0.00  0.00             0
ATOM    909   Al   1     1      -0.716   9.436   8.500  0.00  0.00             0
ATOM    910   Al   1     1      -3.191   4.975   8.399  0.00  0.00             0
ATOM    911   Al   1     1      -3.271  11.040   8.555  0.00  0.00             0
ATOM    912   Al   1     1      -0.689   6.621   8.519  0.00  0.00             0
ATOM    913   Si   1     1      -5.032  10.937  11.292  0.00  0.00             0
ATOM    914   Si   1     1      -2.369   6.404  11.187  0.00  0.00             0
ATOM    915   Si   1     1      -2.443  12.374  11.268  0.00  0.00             0
ATOM    916   Si   1     1       0.144   7.840  11.258  0.00  0.00             0
ATOM    917    O   1     1       0.296  10.757   9.620  0.00  0.00             0
ATOM    918    O   1     1      -2.286   6.331   9.553  0.00  0.00             0
ATOM    919    O   1     1      -0.046   7.985   9.663  0.00  0.00             0
ATOM    920    O   1     1      -2.687  12.523   9.596  0.00  0.00             0
ATOM    921    O   1     1       0.138   9.306  11.734  0.00  0.00             0
ATOM    922    O   1     1      -2.479  13.822  11.707  0.00  0.00             0
ATOM    923    O   1     1      -1.158  11.671  11.585  0.00  0.00             0
ATOM    924    O   1     1      -3.577   7.249  11.511  0.00  0.00             0
ATOM    925    O   1     1      -1.086   7.075  11.720  0.00  0.00             0
ATOM    926    O   1     1      -3.755  11.755  11.660  0.00  0.00             0
ATOM    927    O   1     1       0.326   5.180   9.529  0.00  0.00             0
ATOM    928    O   1     1      -2.429   9.659   9.483  0.00  0.00             0
ATOM    929    O   1     1       6.404  12.394   7.393  0.00  0.00             0
ATOM    930    O   1     1      -1.347   8.093   7.361  0.00  0.00             0
ATOM    931    O   1     1       0.863   9.647   7.331  0.00  0.00             0
ATOM    932    O   1     1      -1.420   5.101   7.344  0.00  0.00             0
ATOM    933    O   1     1       1.081   6.530   7.533  0.00  0.00             0
ATOM    934    O   1     1      -1.527  11.017   7.379  0.00  0.00             0
ATOM    935    H   1     1      -0.045  13.453  10.114  0.00  0.00             0
ATOM    936    H   1     1      -2.865   8.762   9.730  0.00  0.00             0
ATOM    937    H   1     1       1.337  12.684   6.410  0.00  0.00             0
ATOM    938    H   1     1      -1.794   8.524   6.716  0.00  0.00             0
ATOM    939    H   1     1       1.055   9.826   6.379  0.00  0.00             0
ATOM    940    H   1     1      -1.596  13.300   6.734  0.00  0.00             0
ATOM    941    H   1     1      -0.666  11.503   7.404  0.00  0.00             0
ATOM    942    H   1     1       1.101   7.289   7.092  0.00  0.00             0
ATOM    943   Al   1     1       5.342   4.040   1.367  0.00  0.00             0
ATOM    944   Al   1     1       2.756  -0.413   1.421  0.00  0.00             0
ATOM    945   Al   1     1       2.812   5.758   1.118  0.00  0.00             0
ATOM    946   Al   1     1       5.268   1.218   1.214  0.00  0.00             0
ATOM    947   Si   1     1       1.331   5.413   4.040  0.00  0.00             0
ATOM    948   Si   1     1       3.672   0.908   4.070  0.00  0.00             0
ATOM    949   Si   1     1       3.818   6.970   3.850  0.00  0.00             0
ATOM    950   Si   1     1       6.187   2.408   4.021  0.00  0.00             0
ATOM    951    O   1     1       6.568   5.215   2.441  0.00  0.00             0
ATOM    952    O   1     1       3.772   0.709   2.456  0.00  0.00             0
ATOM    953    O   1     1       6.022   2.526   2.375  0.00  0.00             0
ATOM    954    O   1     1       3.584   7.086   2.313  0.00  0.00             0
ATOM    955    O   1     1       6.211   3.870   4.567  0.00  0.00             0
ATOM    956    O   1     1       3.751   8.485   4.304  0.00  0.00             0
ATOM    957    O   1     1       5.201   6.311   4.223  0.00  0.00             0
ATOM    958    O   1     1       2.347   1.712   4.212  0.00  0.00             0
ATOM    959    O   1     1       4.974   1.600   4.542  0.00  0.00             0
ATOM    960    O   1     1       2.655   6.166   4.419  0.00  0.00             0
ATOM    961    O   1     1       6.378  -0.360   2.280  0.00  0.00             0
ATOM    962    O   1     1       4.007   4.233   2.549  0.00  0.00             0
ATOM    963    O   1     1      12.560   7.095   0.039  0.00  0.00             0
ATOM    964    O   1     1       4.586   2.703   0.258  0.00  0.00             0
ATOM    965    O   1     1       7.014   4.143   0.078  0.00  0.00             0
ATOM    966    O   1     1       4.485  -0.187   0.192  0.00  0.00             0
ATOM    967    O   1     1       6.874   1.133   0.169  0.00  0.00             0
ATOM    968    O   1     1       4.551   5.497   0.403  0.00  0.00             0
ATOM    969    H   1     1       6.270   8.480   3.327  0.00  0.00             0
ATOM    970    H   1     1       3.604   3.499   2.723  0.00  0.00             0
ATOM    971    H   1     1       7.220   6.980  -0.770  0.00  0.00             0
ATOM    972    H   1     1       3.973   2.881  -0.401  0.00  0.00             0
ATOM    973    H   1     1       7.682   3.274   0.312  0.00  0.00             0
ATOM    974    H   1     1       4.921   8.099  -0.421  0.00  0.00             0
ATOM    975    H   1     1       5.265   5.651   0.020  0.00  0.00             0
ATOM    976    H   1     1       6.878   1.509  -0.693  0.00  0.00             0
END
