# Supplementary material for: Competing Nuclear Quantum Effects and Hydrogen-Bond Jumps in Hydrated Kaolinite
Source: J Phys Chem Lett. 2023 Feb 6;14(6):1542–7. doi: 10.1021/acs.jpclett.2c03896 (PMC9940297; doi:10.1021/acs.jpclett.2c03896)
Supplement: Supplementary file 1 — jz2c03896_si_001.zip [file jz2c03896_si_001.zip › Clay_NQEs_HBond_Jumps_SI/silica-surface/QM/prod-4/init.31.pdb]

TITLE     Step:     2000000  Bead:      31 positions{angstrom}  cell{angstrom}
CRYST1   10.307   17.884   76.812  91.93 105.05  89.80 P 1           1
ATOM      1   Al   1     1     -19.148  -0.698  42.770  0.00  0.00             0
ATOM      2   Al   1     1     -16.505   3.894  42.756  0.00  0.00             0
ATOM      3   Al   1     1     -16.636  -2.258  42.813  0.00  0.00             0
ATOM      4   Al   1     1     -19.144   2.181  42.921  0.00  0.00             0
ATOM      5   Si   1     1     -14.749  -2.012  39.993  0.00  0.00             0
ATOM      6   Si   1     1     -17.383   2.603  39.977  0.00  0.00             0
ATOM      7   Si   1     1     -17.310  -3.519  39.906  0.00  0.00             0
ATOM      8   Si   1     1     -19.873   1.081  40.038  0.00  0.00             0
ATOM      9    O   1     1     -20.002  -1.824  41.681  0.00  0.00             0
ATOM     10    O   1     1     -17.479   2.666  41.689  0.00  0.00             0
ATOM     11    O   1     1     -19.710   1.075  41.628  0.00  0.00             0
ATOM     12    O   1     1     -17.214  -3.636  41.545  0.00  0.00             0
ATOM     13    O   1     1     -19.689  -0.411  39.553  0.00  0.00             0
ATOM     14    O   1     1     -17.326  -4.987  39.431  0.00  0.00             0
ATOM     15    O   1     1     -18.681  -2.757  39.751  0.00  0.00             0
ATOM     16    O   1     1     -16.113   1.778  39.675  0.00  0.00             0
ATOM     17    O   1     1     -18.692   1.945  39.567  0.00  0.00             0
ATOM     18    O   1     1     -16.097  -2.735  39.425  0.00  0.00             0
ATOM     19    O   1     1     -20.258   3.920  41.709  0.00  0.00             0
ATOM     20    O   1     1     -17.517  -0.856  41.602  0.00  0.00             0
ATOM     21    O   1     1     -16.097  -3.667  43.909  0.00  0.00             0
ATOM     22    O   1     1     -18.295   0.778  43.865  0.00  0.00             0
ATOM     23    O   1     1     -20.788  -0.522  43.837  0.00  0.00             0
ATOM     24    O   1     1     -18.288   3.842  43.845  0.00  0.00             0
ATOM     25    O   1     1     -20.733   2.385  43.875  0.00  0.00             0
ATOM     26    O   1     1     -18.315  -2.085  43.789  0.00  0.00             0
ATOM     27    H   1     1     -19.705  -4.343  41.629  0.00  0.00             0
ATOM     28    H   1     1     -17.253  -0.635  40.641  0.00  0.00             0
ATOM     29    H   1     1     -20.141  -3.211  44.040  0.00  0.00             0
ATOM     30    H   1     1     -17.356   0.700  43.802  0.00  0.00             0
ATOM     31    H   1     1     -20.920  -0.429  44.663  0.00  0.00             0
ATOM     32    H   1     1     -18.699  -4.811  44.557  0.00  0.00             0
ATOM     33    H   1     1     -18.136  -2.430  44.659  0.00  0.00             0
ATOM     34    H   1     1     -20.952   1.420  43.635  0.00  0.00             0
ATOM     35   Al   1     1     -17.005   6.009  50.044  0.00  0.00             0
ATOM     36   Al   1     1     -14.322  10.549  49.964  0.00  0.00             0
ATOM     37   Al   1     1     -14.382   4.577  50.155  0.00  0.00             0
ATOM     38   Al   1     1     -16.990   9.077  50.189  0.00  0.00             0
ATOM     39   Si   1     1     -12.571   4.711  47.319  0.00  0.00             0
ATOM     40   Si   1     1     -15.038   9.224  47.249  0.00  0.00             0
ATOM     41   Si   1     1     -15.129   3.316  47.365  0.00  0.00             0
ATOM     42   Si   1     1     -17.538   7.654  47.253  0.00  0.00             0
ATOM     43    O   1     1     -17.849   4.735  49.006  0.00  0.00             0
ATOM     44    O   1     1     -15.138   9.184  48.766  0.00  0.00             0
ATOM     45    O   1     1     -17.388   7.679  48.812  0.00  0.00             0
ATOM     46    O   1     1     -14.923   3.056  48.953  0.00  0.00             0
ATOM     47    O   1     1     -17.675   6.141  46.899  0.00  0.00             0
ATOM     48    O   1     1     -15.097   1.854  46.706  0.00  0.00             0
ATOM     49    O   1     1     -16.540   3.868  47.051  0.00  0.00             0
ATOM     50    O   1     1     -13.757   8.387  47.003  0.00  0.00             0
ATOM     51    O   1     1     -16.218   8.351  46.721  0.00  0.00             0
ATOM     52    O   1     1     -13.973   4.141  46.831  0.00  0.00             0
ATOM     53    O   1     1     -17.598  10.467  49.015  0.00  0.00             0
ATOM     54    O   1     1     -15.325   5.880  49.084  0.00  0.00             0
ATOM     55    O   1     1     -13.788   3.206  51.307  0.00  0.00             0
ATOM     56    O   1     1     -16.323   7.646  51.163  0.00  0.00             0
ATOM     57    O   1     1     -18.655   6.039  51.136  0.00  0.00             0
ATOM     58    O   1     1     -15.976  10.370  51.071  0.00  0.00             0
ATOM     59    O   1     1     -18.810   9.189  51.105  0.00  0.00             0
ATOM     60    O   1     1     -16.065   4.711  51.380  0.00  0.00             0
ATOM     61    H   1     1     -17.238   2.480  48.787  0.00  0.00             0
ATOM     62    H   1     1     -14.806   6.714  49.079  0.00  0.00             0
ATOM     63    H   1     1     -18.521   2.850  52.182  0.00  0.00             0
ATOM     64    H   1     1     -16.304   7.937  52.160  0.00  0.00             0
ATOM     65    H   1     1     -19.330   6.819  51.369  0.00  0.00             0
ATOM     66    H   1     1     -16.299   2.169  51.402  0.00  0.00             0
ATOM     67    H   1     1     -16.655   4.541  52.077  0.00  0.00             0
ATOM     68    H   1     1     -19.492   8.611  51.134  0.00  0.00             0
ATOM     69   Al   1     1     -19.149   8.481  42.920  0.00  0.00             0
ATOM     70   Al   1     1     -16.568  12.814  42.689  0.00  0.00             0
ATOM     71   Al   1     1     -16.549   6.873  42.904  0.00  0.00             0
ATOM     72   Al   1     1     -19.144  11.253  42.689  0.00  0.00             0
ATOM     73   Si   1     1     -14.818   7.049  39.958  0.00  0.00             0
ATOM     74   Si   1     1     -17.372  11.482  39.950  0.00  0.00             0
ATOM     75   Si   1     1     -17.318   5.529  40.174  0.00  0.00             0
ATOM     76   Si   1     1     -19.906   9.875  39.993  0.00  0.00             0
ATOM     77    O   1     1     -20.107   7.019  41.757  0.00  0.00             0
ATOM     78    O   1     1     -17.440  11.543  41.599  0.00  0.00             0
ATOM     79    O   1     1     -19.710   9.824  41.614  0.00  0.00             0
ATOM     80    O   1     1     -17.149   5.414  41.736  0.00  0.00             0
ATOM     81    O   1     1     -19.905   8.387  39.601  0.00  0.00             0
ATOM     82    O   1     1     -17.308   4.133  39.613  0.00  0.00             0
ATOM     83    O   1     1     -18.732   6.179  39.784  0.00  0.00             0
ATOM     84    O   1     1     -16.101  10.607  39.643  0.00  0.00             0
ATOM     85    O   1     1     -18.688  10.762  39.458  0.00  0.00             0
ATOM     86    O   1     1     -16.194   6.417  39.645  0.00  0.00             0
ATOM     87    O   1     1     -20.125  12.815  41.679  0.00  0.00             0
ATOM     88    O   1     1     -17.585   8.199  41.756  0.00  0.00             0
ATOM     89    O   1     1     -15.819   5.448  43.920  0.00  0.00             0
ATOM     90    O   1     1     -18.490   9.912  43.944  0.00  0.00             0
ATOM     91    O   1     1     -20.741   8.292  44.000  0.00  0.00             0
ATOM     92    O   1     1     -18.185  12.633  43.801  0.00  0.00             0
ATOM     93    O   1     1     -20.772  11.551  43.933  0.00  0.00             0
ATOM     94    O   1     1     -18.214   7.026  44.002  0.00  0.00             0
ATOM     95    H   1     1     -19.358   4.648  41.828  0.00  0.00             0
ATOM     96    H   1     1     -17.179   8.861  41.251  0.00  0.00             0
ATOM     97    H   1     1     -20.678   5.040  44.538  0.00  0.00             0
ATOM     98    H   1     1     -17.846  10.373  44.442  0.00  0.00             0
ATOM     99    H   1     1     -21.119   7.973  44.860  0.00  0.00             0
ATOM    100    H   1     1     -18.914   3.931  44.646  0.00  0.00             0
ATOM    101    H   1     1     -18.917   6.645  44.448  0.00  0.00             0
ATOM    102    H   1     1     -20.780  11.022  44.733  0.00  0.00             0
ATOM    103   Al   1     1     -16.947  14.895  50.017  0.00  0.00             0
ATOM    104   Al   1     1     -14.262  19.607  49.941  0.00  0.00             0
ATOM    105   Al   1     1     -14.368  13.508  49.967  0.00  0.00             0
ATOM    106   Al   1     1     -16.783  18.009  49.962  0.00  0.00             0
ATOM    107   Si   1     1     -12.553  13.711  47.213  0.00  0.00             0
ATOM    108   Si   1     1     -14.991  18.235  47.147  0.00  0.00             0
ATOM    109   Si   1     1     -15.153  12.143  47.072  0.00  0.00             0
ATOM    110   Si   1     1     -17.462  16.703  47.293  0.00  0.00             0
ATOM    111    O   1     1     -17.851  13.873  48.719  0.00  0.00             0
ATOM    112    O   1     1     -15.090  18.263  48.761  0.00  0.00             0
ATOM    113    O   1     1     -17.212  16.577  48.830  0.00  0.00             0
ATOM    114    O   1     1     -14.986  12.023  48.723  0.00  0.00             0
ATOM    115    O   1     1     -17.586  15.277  46.600  0.00  0.00             0
ATOM    116    O   1     1     -15.092  10.725  46.721  0.00  0.00             0
ATOM    117    O   1     1     -16.405  12.984  46.798  0.00  0.00             0
ATOM    118    O   1     1     -13.687  17.405  46.966  0.00  0.00             0
ATOM    119    O   1     1     -16.272  17.506  46.640  0.00  0.00             0
ATOM    120    O   1     1     -13.858  13.000  46.703  0.00  0.00             0
ATOM    121    O   1     1     -17.810  19.400  48.906  0.00  0.00             0
ATOM    122    O   1     1     -15.141  14.908  48.855  0.00  0.00             0
ATOM    123    O   1     1     -13.560  12.027  50.942  0.00  0.00             0
ATOM    124    O   1     1     -16.260  16.440  51.284  0.00  0.00             0
ATOM    125    O   1     1     -18.599  14.912  50.875  0.00  0.00             0
ATOM    126    O   1     1     -15.874  19.326  50.899  0.00  0.00             0
ATOM    127    O   1     1     -18.411  18.141  51.058  0.00  0.00             0
ATOM    128    O   1     1     -16.005  13.443  50.952  0.00  0.00             0
ATOM    129    H   1     1     -17.059  11.205  48.735  0.00  0.00             0
ATOM    130    H   1     1     -14.759  15.850  48.922  0.00  0.00             0
ATOM    131    H   1     1     -18.877  12.262  51.900  0.00  0.00             0
ATOM    132    H   1     1     -16.592  16.627  52.121  0.00  0.00             0
ATOM    133    H   1     1     -19.252  15.295  51.454  0.00  0.00             0
ATOM    134    H   1     1     -15.730  10.715  51.987  0.00  0.00             0
ATOM    135    H   1     1     -16.487  12.656  51.364  0.00  0.00             0
ATOM    136    H   1     1     -19.108  17.438  51.131  0.00  0.00             0
ATOM    137   Al   1     1     -14.146  -0.720  42.797  0.00  0.00             0
ATOM    138   Al   1     1     -11.660   3.873  42.875  0.00  0.00             0
ATOM    139   Al   1     1     -11.522  -1.929  42.752  0.00  0.00             0
ATOM    140   Al   1     1     -14.184   2.452  42.864  0.00  0.00             0
ATOM    141   Si   1     1      -9.590  -1.912  40.064  0.00  0.00             0
ATOM    142   Si   1     1     -12.154   2.410  40.184  0.00  0.00             0
ATOM    143   Si   1     1     -12.096  -3.492  39.942  0.00  0.00             0
ATOM    144   Si   1     1     -14.794   1.058  39.922  0.00  0.00             0
ATOM    145    O   1     1     -14.974  -1.925  41.605  0.00  0.00             0
ATOM    146    O   1     1     -12.411   2.492  41.781  0.00  0.00             0
ATOM    147    O   1     1     -14.637   1.013  41.642  0.00  0.00             0
ATOM    148    O   1     1     -11.919  -3.400  41.554  0.00  0.00             0
ATOM    149    O   1     1     -14.757  -0.435  39.466  0.00  0.00             0
ATOM    150    O   1     1     -12.088  -4.944  39.420  0.00  0.00             0
ATOM    151    O   1     1     -13.505  -2.864  39.730  0.00  0.00             0
ATOM    152    O   1     1     -10.970   1.599  39.745  0.00  0.00             0
ATOM    153    O   1     1     -13.518   1.794  39.556  0.00  0.00             0
ATOM    154    O   1     1     -10.915  -2.522  39.437  0.00  0.00             0
ATOM    155    O   1     1     -14.873   3.808  41.814  0.00  0.00             0
ATOM    156    O   1     1     -12.401  -0.607  41.778  0.00  0.00             0
ATOM    157    O   1     1     -20.976  -3.409  43.763  0.00  0.00             0
ATOM    158    O   1     1     -13.584   0.823  43.919  0.00  0.00             0
ATOM    159    O   1     1     -15.758  -0.891  43.882  0.00  0.00             0
ATOM    160    O   1     1     -13.261   3.740  43.890  0.00  0.00             0
ATOM    161    O   1     1     -15.822   2.596  43.775  0.00  0.00             0
ATOM    162    O   1     1     -13.114  -2.004  43.821  0.00  0.00             0
ATOM    163    H   1     1     -14.316  -4.210  41.685  0.00  0.00             0
ATOM    164    H   1     1     -12.113   0.196  41.344  0.00  0.00             0
ATOM    165    H   1     1     -15.970  -3.783  44.797  0.00  0.00             0
ATOM    166    H   1     1     -12.884   1.299  44.492  0.00  0.00             0
ATOM    167    H   1     1     -15.808  -0.717  44.979  0.00  0.00             0
ATOM    168    H   1     1     -13.235  -5.239  44.785  0.00  0.00             0
ATOM    169    H   1     1     -13.273  -2.710  44.420  0.00  0.00             0
ATOM    170    H   1     1     -16.194   1.998  44.522  0.00  0.00             0
ATOM    171   Al   1     1     -11.751   6.045  50.082  0.00  0.00             0
ATOM    172   Al   1     1      -9.283  10.717  49.882  0.00  0.00             0
ATOM    173   Al   1     1      -9.165   4.640  50.087  0.00  0.00             0
ATOM    174   Al   1     1     -11.727   9.101  49.989  0.00  0.00             0
ATOM    175   Si   1     1      -7.449   4.674  47.381  0.00  0.00             0
ATOM    176   Si   1     1      -9.895   9.222  47.119  0.00  0.00             0
ATOM    177   Si   1     1     -10.029   3.148  47.280  0.00  0.00             0
ATOM    178   Si   1     1     -12.425   7.623  47.230  0.00  0.00             0
ATOM    179    O   1     1     -12.837   4.962  48.985  0.00  0.00             0
ATOM    180    O   1     1     -10.111   9.438  48.786  0.00  0.00             0
ATOM    181    O   1     1     -12.149   7.607  48.759  0.00  0.00             0
ATOM    182    O   1     1      -9.835   3.139  49.027  0.00  0.00             0
ATOM    183    O   1     1     -12.341   6.126  46.790  0.00  0.00             0
ATOM    184    O   1     1      -9.899   1.718  46.818  0.00  0.00             0
ATOM    185    O   1     1     -11.358   3.887  47.001  0.00  0.00             0
ATOM    186    O   1     1      -8.571   8.388  46.946  0.00  0.00             0
ATOM    187    O   1     1     -11.190   8.418  46.626  0.00  0.00             0
ATOM    188    O   1     1      -8.740   3.955  46.900  0.00  0.00             0
ATOM    189    O   1     1     -12.694  10.395  48.895  0.00  0.00             0
ATOM    190    O   1     1     -10.014   5.753  48.879  0.00  0.00             0
ATOM    191    O   1     1     -18.680   3.121  51.205  0.00  0.00             0
ATOM    192    O   1     1     -10.903   7.719  51.032  0.00  0.00             0
ATOM    193    O   1     1     -13.487   5.857  51.284  0.00  0.00             0
ATOM    194    O   1     1     -10.856  10.715  51.002  0.00  0.00             0
ATOM    195    O   1     1     -13.368   9.186  51.068  0.00  0.00             0
ATOM    196    O   1     1     -10.906   4.682  51.011  0.00  0.00             0
ATOM    197    H   1     1     -11.984   2.194  49.542  0.00  0.00             0
ATOM    198    H   1     1      -9.955   6.315  47.948  0.00  0.00             0
ATOM    199    H   1     1     -13.856   3.432  52.291  0.00  0.00             0
ATOM    200    H   1     1     -11.245   7.737  51.977  0.00  0.00             0
ATOM    201    H   1     1     -13.908   6.109  52.117  0.00  0.00             0
ATOM    202    H   1     1     -11.789   1.832  51.863  0.00  0.00             0
ATOM    203    H   1     1     -11.027   3.814  50.990  0.00  0.00             0
ATOM    204    H   1     1     -14.131   8.651  51.273  0.00  0.00             0
ATOM    205   Al   1     1     -14.002   8.431  42.703  0.00  0.00             0
ATOM    206   Al   1     1     -11.424  12.988  42.721  0.00  0.00             0
ATOM    207   Al   1     1     -11.424   6.946  42.909  0.00  0.00             0
ATOM    208   Al   1     1     -13.851  11.349  42.873  0.00  0.00             0
ATOM    209   Si   1     1      -9.621   6.945  40.108  0.00  0.00             0
ATOM    210   Si   1     1     -12.214  11.506  39.993  0.00  0.00             0
ATOM    211   Si   1     1     -12.279   5.319  40.121  0.00  0.00             0
ATOM    212   Si   1     1     -14.683  10.048  39.925  0.00  0.00             0
ATOM    213    O   1     1     -15.000   7.223  41.602  0.00  0.00             0
ATOM    214    O   1     1     -12.370  11.691  41.581  0.00  0.00             0
ATOM    215    O   1     1     -14.514   9.972  41.567  0.00  0.00             0
ATOM    216    O   1     1     -12.301   5.229  41.721  0.00  0.00             0
ATOM    217    O   1     1     -14.581   8.477  39.473  0.00  0.00             0
ATOM    218    O   1     1     -12.022   3.952  39.613  0.00  0.00             0
ATOM    219    O   1     1     -13.654   5.889  39.734  0.00  0.00             0
ATOM    220    O   1     1     -11.011  10.591  39.836  0.00  0.00             0
ATOM    221    O   1     1     -13.525  10.851  39.383  0.00  0.00             0
ATOM    222    O   1     1     -11.015   6.238  39.730  0.00  0.00             0
ATOM    223    O   1     1     -14.863  12.873  41.723  0.00  0.00             0
ATOM    224    O   1     1     -12.175   8.340  41.797  0.00  0.00             0
ATOM    225    O   1     1     -21.204   5.443  43.908  0.00  0.00             0
ATOM    226    O   1     1     -13.235   9.837  43.847  0.00  0.00             0
ATOM    227    O   1     1     -15.590   8.376  43.901  0.00  0.00             0
ATOM    228    O   1     1     -12.930  12.717  43.869  0.00  0.00             0
ATOM    229    O   1     1     -15.678  11.376  43.787  0.00  0.00             0
ATOM    230    O   1     1     -13.153   7.040  43.867  0.00  0.00             0
ATOM    231    H   1     1     -14.395   4.449  41.354  0.00  0.00             0
ATOM    232    H   1     1     -11.724   9.207  41.700  0.00  0.00             0
ATOM    233    H   1     1     -15.831   5.207  44.786  0.00  0.00             0
ATOM    234    H   1     1     -12.489   9.515  44.336  0.00  0.00             0
ATOM    235    H   1     1     -15.575   8.357  44.815  0.00  0.00             0
ATOM    236    H   1     1     -13.798   4.090  44.638  0.00  0.00             0
ATOM    237    H   1     1     -13.821   6.215  44.063  0.00  0.00             0
ATOM    238    H   1     1     -16.057  10.439  43.859  0.00  0.00             0
ATOM    239   Al   1     1     -11.760  14.978  50.042  0.00  0.00             0
ATOM    240   Al   1     1      -9.092  19.573  50.068  0.00  0.00             0
ATOM    241   Al   1     1      -9.130  13.699  49.806  0.00  0.00             0
ATOM    242   Al   1     1     -11.749  17.941  50.114  0.00  0.00             0
ATOM    243   Si   1     1      -7.424  13.746  47.064  0.00  0.00             0
ATOM    244   Si   1     1      -9.942  18.123  47.418  0.00  0.00             0
ATOM    245   Si   1     1      -9.898  12.180  46.983  0.00  0.00             0
ATOM    246   Si   1     1     -12.384  16.648  47.285  0.00  0.00             0
ATOM    247    O   1     1     -12.742  13.658  48.798  0.00  0.00             0
ATOM    248    O   1     1     -10.163  18.269  48.975  0.00  0.00             0
ATOM    249    O   1     1     -12.293  16.671  48.895  0.00  0.00             0
ATOM    250    O   1     1      -9.704  12.125  48.622  0.00  0.00             0
ATOM    251    O   1     1     -12.448  15.181  46.776  0.00  0.00             0
ATOM    252    O   1     1     -10.043  10.724  46.458  0.00  0.00             0
ATOM    253    O   1     1     -11.343  12.834  46.822  0.00  0.00             0
ATOM    254    O   1     1      -8.571  17.363  47.173  0.00  0.00             0
ATOM    255    O   1     1     -11.122  17.422  46.753  0.00  0.00             0
ATOM    256    O   1     1      -8.737  13.105  46.506  0.00  0.00             0
ATOM    257    O   1     1     -12.595  19.504  49.132  0.00  0.00             0
ATOM    258    O   1     1     -10.197  15.005  48.654  0.00  0.00             0
ATOM    259    O   1     1     -18.868  12.147  50.935  0.00  0.00             0
ATOM    260    O   1     1     -11.087  16.486  51.245  0.00  0.00             0
ATOM    261    O   1     1     -13.285  14.804  51.008  0.00  0.00             0
ATOM    262    O   1     1     -10.888  19.442  51.271  0.00  0.00             0
ATOM    263    O   1     1     -13.447  18.038  50.983  0.00  0.00             0
ATOM    264    O   1     1     -10.832  13.686  50.941  0.00  0.00             0
ATOM    265    H   1     1     -12.221  11.069  48.425  0.00  0.00             0
ATOM    266    H   1     1     -10.178  15.615  47.903  0.00  0.00             0
ATOM    267    H   1     1     -13.208  12.665  51.724  0.00  0.00             0
ATOM    268    H   1     1     -10.921  16.551  52.042  0.00  0.00             0
ATOM    269    H   1     1     -13.946  15.270  51.603  0.00  0.00             0
ATOM    270    H   1     1     -11.512  11.112  51.320  0.00  0.00             0
ATOM    271    H   1     1     -11.014  12.925  51.485  0.00  0.00             0
ATOM    272    H   1     1     -14.174  17.644  51.465  0.00  0.00             0
ATOM    273    O   1     1     -21.366   7.335  36.738  0.00  0.00             0
ATOM    274    H   1     1     -20.509   7.032  36.506  0.00  0.00             0
ATOM    275    H   1     1     -11.270   7.004  37.636  0.00  0.00             0
ATOM    276    O   1     1       3.708 -23.301  36.666  0.00  0.00             0
ATOM    277    H   1     1       4.583 -22.937  36.259  0.00  0.00             0
ATOM    278    H   1     1      14.006 -23.081  37.563  0.00  0.00             0
ATOM    279    O   1     1      27.795  27.934  30.825  0.00  0.00             0
ATOM    280    H   1     1      17.325  28.827  30.334  0.00  0.00             0
ATOM    281    H   1     1      28.292  27.511  30.083  0.00  0.00             0
ATOM    282    O   1     1       9.363  24.228  31.058  0.00  0.00             0
ATOM    283    H   1     1       9.130  23.275  31.104  0.00  0.00             0
ATOM    284    H   1     1      19.573  24.586  30.143  0.00  0.00             0
ATOM    285    O   1     1     -39.525  -6.666  33.145  0.00  0.00             0
ATOM    286    H   1     1     -40.124  -6.130  32.833  0.00  0.00             0
ATOM    287    H   1     1     -28.961  -6.131  33.915  0.00  0.00             0
ATOM    288    O   1     1      18.746 -13.828  29.303  0.00  0.00             0
ATOM    289    H   1     1      18.381 -14.289  30.062  0.00  0.00             0
ATOM    290    H   1     1      28.323 -13.167  28.986  0.00  0.00             0
ATOM    291    O   1     1       1.780  50.369  20.670  0.00  0.00             0
ATOM    292    H   1     1       1.632  50.442  19.743  0.00  0.00             0
ATOM    293    H   1     1       1.922  51.348  20.937  0.00  0.00             0
ATOM    294    O   1     1     -29.490  -1.392  14.836  0.00  0.00             0
ATOM    295    H   1     1     -30.103  -0.872  15.615  0.00  0.00             0
ATOM    296    H   1     1     -30.074  -2.162  14.825  0.00  0.00             0
ATOM    297    O   1     1     -24.071  12.415  33.083  0.00  0.00             0
ATOM    298    H   1     1     -24.932  11.951  32.710  0.00  0.00             0
ATOM    299    H   1     1     -24.420  13.209  33.535  0.00  0.00             0
ATOM    300    O   1     1      43.445  28.387  28.879  0.00  0.00             0
ATOM    301    H   1     1      44.077  27.967  29.553  0.00  0.00             0
ATOM    302    H   1     1      43.150  27.607  28.375  0.00  0.00             0
ATOM    303    O   1     1       2.352  -9.857  36.426  0.00  0.00             0
ATOM    304    H   1     1       3.195  -9.426  36.190  0.00  0.00             0
ATOM    305    H   1     1       1.588  -9.473  35.796  0.00  0.00             0
ATOM    306    O   1     1     -15.429   1.889  30.066  0.00  0.00             0
ATOM    307    H   1     1     -14.857   1.308  29.329  0.00  0.00             0
ATOM    308    H   1     1     -16.176   1.998  29.436  0.00  0.00             0
ATOM    309    O   1     1      16.565 -20.277  14.552  0.00  0.00             0
ATOM    310    H   1     1      17.276 -19.674  14.896  0.00  0.00             0
ATOM    311    H   1     1      15.966 -19.517  14.569  0.00  0.00             0
ATOM    312    O   1     1      31.272  13.211  24.600  0.00  0.00             0
ATOM    313    H   1     1      31.684  13.843  25.281  0.00  0.00             0
ATOM    314    H   1     1      31.761  12.309  24.525  0.00  0.00             0
ATOM    315    O   1     1     -19.089  22.389  34.019  0.00  0.00             0
ATOM    316    H   1     1     -19.054  23.305  33.313  0.00  0.00             0
ATOM    317    H   1     1     -18.621  22.630  34.843  0.00  0.00             0
ATOM    318    O   1     1       7.077  23.275  33.341  0.00  0.00             0
ATOM    319    H   1     1       7.097  22.512  33.931  0.00  0.00             0
ATOM    320    H   1     1       7.368  24.061  33.852  0.00  0.00             0
ATOM    321    O   1     1      46.404  15.875  31.249  0.00  0.00             0
ATOM    322    H   1     1      47.052  15.829  31.971  0.00  0.00             0
ATOM    323    H   1     1      46.169  14.924  31.247  0.00  0.00             0
ATOM    324    O   1     1      11.869  -2.251  34.068  0.00  0.00             0
ATOM    325    H   1     1      11.435  -1.640  34.958  0.00  0.00             0
ATOM    326    H   1     1      11.109  -2.124  33.512  0.00  0.00             0
ATOM    327    O   1     1      -8.381  17.272  21.501  0.00  0.00             0
ATOM    328    H   1     1      -7.946  18.074  21.076  0.00  0.00             0
ATOM    329    H   1     1       2.386  -0.833  22.302  0.00  0.00             0
ATOM    330    O   1     1      -0.233  39.261  25.390  0.00  0.00             0
ATOM    331    H   1     1      -0.499  38.998  24.637  0.00  0.00             0
ATOM    332    H   1     1      10.101  38.587  26.051  0.00  0.00             0
ATOM    333    O   1     1      16.933   1.246  22.960  0.00  0.00             0
ATOM    334    H   1     1       7.388   1.715  23.185  0.00  0.00             0
ATOM    335    H   1     1      16.783   0.592  23.643  0.00  0.00             0
ATOM    336    O   1     1      -7.237   8.543  17.777  0.00  0.00             0
ATOM    337    H   1     1      -7.477   7.535  18.170  0.00  0.00             0
ATOM    338    H   1     1       3.345   9.106  18.550  0.00  0.00             0
ATOM    339    O   1     1      15.417  40.321  17.851  0.00  0.00             0
ATOM    340    H   1     1       4.302  40.799  17.916  0.00  0.00             0
ATOM    341    H   1     1      15.936  40.846  17.439  0.00  0.00             0
ATOM    342    O   1     1       4.709  58.789  25.337  0.00  0.00             0
ATOM    343    H   1     1       4.765  57.854  24.927  0.00  0.00             0
ATOM    344    H   1     1      15.895  58.746  25.656  0.00  0.00             0
ATOM    345    O   1     1      35.227 -22.487  30.305  0.00  0.00             0
ATOM    346    H   1     1      35.279 -23.237  31.039  0.00  0.00             0
ATOM    347    H   1     1      34.760 -40.755  29.443  0.00  0.00             0
ATOM    348    O   1     1      54.859   0.769  35.914  0.00  0.00             0
ATOM    349    H   1     1      55.630   1.182  35.654  0.00  0.00             0
ATOM    350    H   1     1      55.263  -0.047  35.419  0.00  0.00             0
ATOM    351    O   1     1      37.468 -22.077  26.968  0.00  0.00             0
ATOM    352    H   1     1      38.189 -21.298  26.971  0.00  0.00             0
ATOM    353    H   1     1      36.641 -21.611  26.689  0.00  0.00             0
ATOM    354    O   1     1      11.246  -0.247  25.392  0.00  0.00             0
ATOM    355    H   1     1      11.588  -1.191  25.174  0.00  0.00             0
ATOM    356    H   1     1      10.554  -0.142  24.729  0.00  0.00             0
ATOM    357    O   1     1      -1.079  -6.252  20.511  0.00  0.00             0
ATOM    358    H   1     1      -0.914  -5.362  21.039  0.00  0.00             0
ATOM    359    H   1     1      -1.185  -6.905  21.348  0.00  0.00             0
ATOM    360    O   1     1      -4.338  22.785  13.922  0.00  0.00             0
ATOM    361    H   1     1      -4.866  21.947  14.009  0.00  0.00             0
ATOM    362    H   1     1      -3.694  22.598  13.218  0.00  0.00             0
ATOM    363    O   1     1      52.220 -18.001  17.223  0.00  0.00             0
ATOM    364    H   1     1      52.857 -17.456  16.821  0.00  0.00             0
ATOM    365    H   1     1      52.510 -36.623  17.776  0.00  0.00             0
ATOM    366    O   1     1      24.891  -8.372  29.964  0.00  0.00             0
ATOM    367    H   1     1      25.752  -8.479  30.268  0.00  0.00             0
ATOM    368    H   1     1      24.636  -9.256  30.390  0.00  0.00             0
ATOM    369    O   1     1      24.334 -22.459  23.822  0.00  0.00             0
ATOM    370    H   1     1      24.615 -22.325  22.921  0.00  0.00             0
ATOM    371    H   1     1      23.921 -23.246  23.603  0.00  0.00             0
ATOM    372    O   1     1      28.167 -37.743  22.668  0.00  0.00             0
ATOM    373    H   1     1      28.236 -37.665  21.654  0.00  0.00             0
ATOM    374    H   1     1      28.602 -38.627  22.705  0.00  0.00             0
ATOM    375    O   1     1     -23.169  37.543  15.029  0.00  0.00             0
ATOM    376    H   1     1     -22.446  38.011  14.843  0.00  0.00             0
ATOM    377    H   1     1     -23.120  36.808  14.535  0.00  0.00             0
ATOM    378    O   1     1       9.117 -39.465  16.257  0.00  0.00             0
ATOM    379    H   1     1       9.835 -39.933  16.821  0.00  0.00             0
ATOM    380    H   1     1       9.632 -39.684  15.471  0.00  0.00             0
ATOM    381    O   1     1     -12.564  -9.459  32.787  0.00  0.00             0
ATOM    382    H   1     1     -12.247 -10.213  32.139  0.00  0.00             0
ATOM    383    H   1     1      -2.659  -8.976  32.047  0.00  0.00             0
ATOM    384    O   1     1      29.656 -13.725  15.417  0.00  0.00             0
ATOM    385    H   1     1      30.593 -14.248  15.590  0.00  0.00             0
ATOM    386    H   1     1      40.182 -12.981  16.024  0.00  0.00             0
ATOM    387    O   1     1      16.156   9.772  21.797  0.00  0.00             0
ATOM    388    H   1     1       6.255  10.270  21.035  0.00  0.00             0
ATOM    389    H   1     1      16.088  10.417  22.419  0.00  0.00             0
ATOM    390    O   1     1      32.220  24.640  32.535  0.00  0.00             0
ATOM    391    H   1     1      31.350  24.507  32.127  0.00  0.00             0
ATOM    392    H   1     1      42.546  25.634  32.809  0.00  0.00             0
ATOM    393    O   1     1     -34.053  -9.308  24.496  0.00  0.00             0
ATOM    394    H   1     1     -33.830  -9.191  25.373  0.00  0.00             0
ATOM    395    H   1     1     -24.629  -9.048  24.447  0.00  0.00             0
ATOM    396    O   1     1     -23.165  10.239  14.778  0.00  0.00             0
ATOM    397    H   1     1     -23.675  11.037  14.726  0.00  0.00             0
ATOM    398    H   1     1     -11.821  10.344  14.843  0.00  0.00             0
ATOM    399    O   1     1      21.366 -32.519  29.204  0.00  0.00             0
ATOM    400    H   1     1      20.403 -32.167  29.162  0.00  0.00             0
ATOM    401    H   1     1      21.265 -32.766  30.102  0.00  0.00             0
ATOM    402    O   1     1      -0.619  30.536  32.294  0.00  0.00             0
ATOM    403    H   1     1      -1.206  30.121  32.925  0.00  0.00             0
ATOM    404    H   1     1      -0.745  30.572  31.402  0.00  0.00             0
ATOM    405    O   1     1      34.939   6.176  27.845  0.00  0.00             0
ATOM    406    H   1     1      34.027   6.553  27.841  0.00  0.00             0
ATOM    407    H   1     1      34.955   5.854  26.834  0.00  0.00             0
ATOM    408    O   1     1      45.949  64.622  25.806  0.00  0.00             0
ATOM    409    H   1     1      46.261  63.949  26.552  0.00  0.00             0
ATOM    410    H   1     1      46.677  64.667  25.352  0.00  0.00             0
ATOM    411    O   1     1      -6.540  37.593  25.933  0.00  0.00             0
ATOM    412    H   1     1      -6.701  38.127  26.582  0.00  0.00             0
ATOM    413    H   1     1      -5.733  36.930  26.038  0.00  0.00             0
ATOM    414    O   1     1      34.203  43.518  24.856  0.00  0.00             0
ATOM    415    H   1     1      34.690  42.805  25.146  0.00  0.00             0
ATOM    416    H   1     1      34.546  43.795  23.990  0.00  0.00             0
ATOM    417    O   1     1      44.420 -36.062  23.769  0.00  0.00             0
ATOM    418    H   1     1      43.940 -35.713  24.561  0.00  0.00             0
ATOM    419    H   1     1      45.427 -36.039  24.030  0.00  0.00             0
ATOM    420    O   1     1      56.327 -15.664  14.595  0.00  0.00             0
ATOM    421    H   1     1      56.166 -15.977  15.501  0.00  0.00             0
ATOM    422    H   1     1      57.229 -15.612  14.741  0.00  0.00             0
ATOM    423    O   1     1     -16.129  20.574  23.494  0.00  0.00             0
ATOM    424    H   1     1     -15.266  20.054  23.286  0.00  0.00             0
ATOM    425    H   1     1     -16.036  20.183  24.318  0.00  0.00             0
ATOM    426    O   1     1       9.773  17.777  23.103  0.00  0.00             0
ATOM    427    H   1     1       9.048  17.138  22.700  0.00  0.00             0
ATOM    428    H   1     1      10.503  17.798  22.534  0.00  0.00             0
ATOM    429    O   1     1      55.586  48.993  27.521  0.00  0.00             0
ATOM    430    H   1     1      55.480  48.172  26.851  0.00  0.00             0
ATOM    431    H   1     1      54.673  49.055  28.016  0.00  0.00             0
ATOM    432    O   1     1      26.902 -40.971  16.289  0.00  0.00             0
ATOM    433    H   1     1      27.625 -41.337  16.880  0.00  0.00             0
ATOM    434    H   1     1      27.352 -40.299  15.711  0.00  0.00             0
ATOM    435    O   1     1     -17.157   3.487  28.526  0.00  0.00             0
ATOM    436    H   1     1     -18.039   3.627  28.877  0.00  0.00             0
ATOM    437    H   1     1      -6.442   4.396  28.482  0.00  0.00             0
ATOM    438    O   1     1      65.806  10.240  19.882  0.00  0.00             0
ATOM    439    H   1     1      65.004  10.728  19.897  0.00  0.00             0
ATOM    440    H   1     1      76.287  10.178  20.799  0.00  0.00             0
ATOM    441    O   1     1       5.887 -12.576  36.986  0.00  0.00             0
ATOM    442    H   1     1      -3.809 -11.966  36.396  0.00  0.00             0
ATOM    443    H   1     1       4.916 -12.679  36.711  0.00  0.00             0
ATOM    444    O   1     1     -15.364 -62.248  27.623  0.00  0.00             0
ATOM    445    H   1     1     -14.803 -62.915  27.893  0.00  0.00             0
ATOM    446    H   1     1      -5.697 -62.184  28.409  0.00  0.00             0
ATOM    447    O   1     1     -12.244  18.108  34.236  0.00  0.00             0
ATOM    448    H   1     1     -23.071  18.873  34.442  0.00  0.00             0
ATOM    449    H   1     1     -11.733  18.242  33.529  0.00  0.00             0
ATOM    450    O   1     1      52.421  22.136  18.194  0.00  0.00             0
ATOM    451    H   1     1      51.869  22.876  17.929  0.00  0.00             0
ATOM    452    H   1     1      62.153  21.893  18.747  0.00  0.00             0
ATOM    453    O   1     1      16.791   0.498  17.677  0.00  0.00             0
ATOM    454    H   1     1      16.751   0.494  18.696  0.00  0.00             0
ATOM    455    H   1     1      17.633   0.866  17.483  0.00  0.00             0
ATOM    456    O   1     1      -7.315   9.930  13.995  0.00  0.00             0
ATOM    457    H   1     1      -7.101   9.144  14.473  0.00  0.00             0
ATOM    458    H   1     1      -6.808  10.639  14.469  0.00  0.00             0
ATOM    459    O   1     1      39.029 -23.693  25.527  0.00  0.00             0
ATOM    460    H   1     1      39.795 -23.140  25.442  0.00  0.00             0
ATOM    461    H   1     1      38.410 -23.278  26.115  0.00  0.00             0
ATOM    462    O   1     1     -22.486  26.273  28.932  0.00  0.00             0
ATOM    463    H   1     1     -22.826  25.189  28.638  0.00  0.00             0
ATOM    464    H   1     1     -22.201  26.579  28.122  0.00  0.00             0
ATOM    465    O   1     1      -8.534 -42.556  24.327  0.00  0.00             0
ATOM    466    H   1     1      -7.849 -42.715  24.833  0.00  0.00             0
ATOM    467    H   1     1      -9.183 -43.258  24.521  0.00  0.00             0
ATOM    468    O   1     1     -24.442   9.032  17.599  0.00  0.00             0
ATOM    469    H   1     1     -24.522   8.889  16.616  0.00  0.00             0
ATOM    470    H   1     1     -25.289   8.630  17.929  0.00  0.00             0
ATOM    471    O   1     1      48.858 -29.578  23.058  0.00  0.00             0
ATOM    472    H   1     1      48.736 -28.449  23.328  0.00  0.00             0
ATOM    473    H   1     1      49.413 -29.420  22.109  0.00  0.00             0
ATOM    474    O   1     1      40.820 -23.935  36.722  0.00  0.00             0
ATOM    475    H   1     1      41.341 -24.835  36.857  0.00  0.00             0
ATOM    476    H   1     1      41.400 -23.452  36.162  0.00  0.00             0
ATOM    477    O   1     1       8.723 -26.209  26.513  0.00  0.00             0
ATOM    478    H   1     1       8.243 -25.439  26.189  0.00  0.00             0
ATOM    479    H   1     1       9.501 -26.311  25.868  0.00  0.00             0
ATOM    480    O   1     1      -4.152  36.073  25.706  0.00  0.00             0
ATOM    481    H   1     1      -3.839  36.849  25.962  0.00  0.00             0
ATOM    482    H   1     1      -3.577  35.223  25.644  0.00  0.00             0
ATOM    483    O   1     1       1.641 -31.625  23.538  0.00  0.00             0
ATOM    484    H   1     1       1.101 -31.812  24.360  0.00  0.00             0
ATOM    485    H   1     1       2.336 -32.124  23.545  0.00  0.00             0
ATOM    486    O   1     1     -27.931   0.342  31.289  0.00  0.00             0
ATOM    487    H   1     1     -27.151   0.647  30.826  0.00  0.00             0
ATOM    488    H   1     1     -27.290  -0.283  32.045  0.00  0.00             0
ATOM    489    O   1     1      -8.900  17.153  29.383  0.00  0.00             0
ATOM    490    H   1     1      -8.076  17.355  30.020  0.00  0.00             0
ATOM    491    H   1     1       0.439  -0.600  29.895  0.00  0.00             0
ATOM    492    O   1     1      -2.425 -37.396  27.130  0.00  0.00             0
ATOM    493    H   1     1      -3.114 -36.932  27.539  0.00  0.00             0
ATOM    494    H   1     1       8.616 -36.672  27.247  0.00  0.00             0
ATOM    495    O   1     1     -21.474 -21.846  22.177  0.00  0.00             0
ATOM    496    H   1     1     -31.018 -21.636  21.603  0.00  0.00             0
ATOM    497    H   1     1     -20.905 -22.071  22.881  0.00  0.00             0
ATOM    498    O   1     1      -1.229 -34.848  19.048  0.00  0.00             0
ATOM    499    H   1     1      -1.669 -35.624  19.094  0.00  0.00             0
ATOM    500    H   1     1       9.909 -35.219  18.583  0.00  0.00             0
ATOM    501    O   1     1     -11.700  19.466  31.763  0.00  0.00             0
ATOM    502    H   1     1     -12.389  20.119  32.082  0.00  0.00             0
ATOM    503    H   1     1      -0.485  19.989  31.589  0.00  0.00             0
ATOM    504    O   1     1      11.626  14.207  28.579  0.00  0.00             0
ATOM    505    H   1     1      10.964  13.711  29.062  0.00  0.00             0
ATOM    506    H   1     1      21.945  15.178  28.952  0.00  0.00             0
ATOM    507    O   1     1      59.044  22.816  25.624  0.00  0.00             0
ATOM    508    H   1     1      59.825  22.024  25.557  0.00  0.00             0
ATOM    509    H   1     1      59.425   5.497  24.968  0.00  0.00             0
ATOM    510    O   1     1      37.794 -32.349  31.599  0.00  0.00             0
ATOM    511    H   1     1      37.378 -31.672  32.140  0.00  0.00             0
ATOM    512    H   1     1      36.999 -32.950  31.570  0.00  0.00             0
ATOM    513    O   1     1     -34.063   5.753  16.617  0.00  0.00             0
ATOM    514    H   1     1     -33.930   5.129  15.841  0.00  0.00             0
ATOM    515    H   1     1     -34.425   6.514  16.071  0.00  0.00             0
ATOM    516    O   1     1      23.226 -11.841  18.951  0.00  0.00             0
ATOM    517    H   1     1      22.471 -12.329  18.669  0.00  0.00             0
ATOM    518    H   1     1      23.009 -11.572  19.943  0.00  0.00             0
ATOM    519    O   1     1      33.268  33.026  25.353  0.00  0.00             0
ATOM    520    H   1     1      33.914  33.392  25.781  0.00  0.00             0
ATOM    521    H   1     1      33.522  32.383  24.754  0.00  0.00             0
ATOM    522    O   1     1      14.640  19.728  17.044  0.00  0.00             0
ATOM    523    H   1     1      15.192  19.135  17.119  0.00  0.00             0
ATOM    524    H   1     1      15.248  20.388  17.045  0.00  0.00             0
ATOM    525    O   1     1      66.101  -0.513  14.659  0.00  0.00             0
ATOM    526    H   1     1      65.295  -0.485  14.407  0.00  0.00             0
ATOM    527    H   1     1      66.279 -17.397  14.571  0.00  0.00             0
ATOM    528    O   1     1      14.300  50.244  15.019  0.00  0.00             0
ATOM    529    H   1     1      13.892  51.234  15.241  0.00  0.00             0
ATOM    530    H   1     1      15.298  50.333  14.892  0.00  0.00             0
ATOM    531    O   1     1      22.257  -4.794  35.193  0.00  0.00             0
ATOM    532    H   1     1      23.063  -4.645  35.594  0.00  0.00             0
ATOM    533    H   1     1      22.147  -3.943  34.826  0.00  0.00             0
ATOM    534    O   1     1     -11.386  38.379  23.066  0.00  0.00             0
ATOM    535    H   1     1     -10.876  38.804  22.291  0.00  0.00             0
ATOM    536    H   1     1     -10.997  37.293  23.097  0.00  0.00             0
ATOM    537    O   1     1       8.501 -19.060  15.491  0.00  0.00             0
ATOM    538    H   1     1       8.862 -20.020  15.761  0.00  0.00             0
ATOM    539    H   1     1       8.934 -18.152  15.958  0.00  0.00             0
ATOM    540    O   1     1       1.555 -38.497  17.831  0.00  0.00             0
ATOM    541    H   1     1       2.536 -38.171  17.865  0.00  0.00             0
ATOM    542    H   1     1       1.603 -39.531  17.948  0.00  0.00             0
ATOM    543    O   1     1     -24.077  30.069  29.191  0.00  0.00             0
ATOM    544    H   1     1     -24.555  30.627  29.769  0.00  0.00             0
ATOM    545    H   1     1     -13.828  30.792  28.548  0.00  0.00             0
ATOM    546    O   1     1     -11.264  15.194  32.877  0.00  0.00             0
ATOM    547    H   1     1     -11.057  14.327  32.772  0.00  0.00             0
ATOM    548    H   1     1      -0.725  15.705  32.221  0.00  0.00             0
ATOM    549    O   1     1     -10.982  24.310  17.714  0.00  0.00             0
ATOM    550    H   1     1     -20.929  25.094  17.269  0.00  0.00             0
ATOM    551    H   1     1     -11.898  24.348  17.641  0.00  0.00             0
ATOM    552    O   1     1      11.653  38.284  31.843  0.00  0.00             0
ATOM    553    H   1     1      12.488  37.716  31.842  0.00  0.00             0
ATOM    554    H   1     1      22.325  38.825  32.219  0.00  0.00             0
ATOM    555    O   1     1      61.262  12.238  29.493  0.00  0.00             0
ATOM    556    H   1     1      50.239  12.015  29.063  0.00  0.00             0
ATOM    557    H   1     1      61.979  11.641  29.159  0.00  0.00             0
ATOM    558    O   1     1      44.895  -1.751  27.429  0.00  0.00             0
ATOM    559    H   1     1      44.970  -2.814  27.538  0.00  0.00             0
ATOM    560    H   1     1      54.522  -1.381  27.940  0.00  0.00             0
ATOM    561    O   1     1     -25.034 -16.671  20.411  0.00  0.00             0
ATOM    562    H   1     1     -24.844 -16.895  21.368  0.00  0.00             0
ATOM    563    H   1     1     -24.824 -15.729  20.123  0.00  0.00             0
ATOM    564    O   1     1     -24.903 -18.518  28.933  0.00  0.00             0
ATOM    565    H   1     1     -25.235 -18.695  29.910  0.00  0.00             0
ATOM    566    H   1     1     -25.615 -18.844  28.305  0.00  0.00             0
ATOM    567    O   1     1     -14.719  31.752  35.151  0.00  0.00             0
ATOM    568    H   1     1     -13.732  31.648  35.485  0.00  0.00             0
ATOM    569    H   1     1     -14.543  32.704  34.814  0.00  0.00             0
ATOM    570    O   1     1      10.934  -8.680  17.136  0.00  0.00             0
ATOM    571    H   1     1      11.877  -8.853  17.376  0.00  0.00             0
ATOM    572    H   1     1      10.810  -8.265  16.307  0.00  0.00             0
ATOM    573    O   1     1     -36.875  -3.859  21.178  0.00  0.00             0
ATOM    574    H   1     1     -36.247  -3.959  20.442  0.00  0.00             0
ATOM    575    H   1     1     -37.696  -3.470  20.660  0.00  0.00             0
ATOM    576    O   1     1     -30.240  26.759  24.917  0.00  0.00             0
ATOM    577    H   1     1     -29.449  26.392  25.128  0.00  0.00             0
ATOM    578    H   1     1     -30.478  26.425  24.110  0.00  0.00             0
ATOM    579    O   1     1      12.312   6.212  21.591  0.00  0.00             0
ATOM    580    H   1     1      12.240   5.491  22.035  0.00  0.00             0
ATOM    581    H   1     1      13.321   6.028  21.902  0.00  0.00             0
ATOM    582    O   1     1     -23.632  25.471  35.328  0.00  0.00             0
ATOM    583    H   1     1     -23.234  25.906  34.473  0.00  0.00             0
ATOM    584    H   1     1     -22.700  25.424  35.817  0.00  0.00             0
ATOM    585    O   1     1     -47.068 -19.441  18.087  0.00  0.00             0
ATOM    586    H   1     1     -46.429 -18.918  17.637  0.00  0.00             0
ATOM    587    H   1     1     -47.412 -18.775  18.789  0.00  0.00             0
ATOM    588    O   1     1      31.748   8.967  34.220  0.00  0.00             0
ATOM    589    H   1     1      32.009   9.836  33.780  0.00  0.00             0
ATOM    590    H   1     1      30.715   9.035  34.009  0.00  0.00             0
ATOM    591    O   1     1      28.391  16.347  19.366  0.00  0.00             0
ATOM    592    H   1     1      28.116  16.665  18.499  0.00  0.00             0
ATOM    593    H   1     1      28.071  15.465  19.262  0.00  0.00             0
ATOM    594    O   1     1      57.085  15.532  24.602  0.00  0.00             0
ATOM    595    H   1     1      57.797  15.669  23.847  0.00  0.00             0
ATOM    596    H   1     1      56.284  15.015  24.356  0.00  0.00             0
ATOM    597    O   1     1      -9.999 -24.726  15.104  0.00  0.00             0
ATOM    598    H   1     1      -9.675 -24.243  15.876  0.00  0.00             0
ATOM    599    H   1     1       1.010 -25.238  14.586  0.00  0.00             0
ATOM    600    O   1     1      -9.693 -11.999  26.058  0.00  0.00             0
ATOM    601    H   1     1      -9.174 -11.890  25.265  0.00  0.00             0
ATOM    602    H   1     1       0.406 -12.855  26.013  0.00  0.00             0
ATOM    603    O   1     1       6.780 -49.863  20.023  0.00  0.00             0
ATOM    604    H   1     1      -3.895 -49.540  20.883  0.00  0.00             0
ATOM    605    H   1     1       6.287 -49.484  19.315  0.00  0.00             0
ATOM    606    O   1     1      20.389  16.691  36.071  0.00  0.00             0
ATOM    607    H   1     1      19.665  17.052  35.489  0.00  0.00             0
ATOM    608    H   1     1      30.952  17.146  36.872  0.00  0.00             0
ATOM    609    O   1     1      46.656   4.890  22.056  0.00  0.00             0
ATOM    610    H   1     1      36.004   4.221  22.549  0.00  0.00             0
ATOM    611    H   1     1      47.530   5.241  22.476  0.00  0.00             0
ATOM    612    O   1     1     -19.258  28.825  19.315  0.00  0.00             0
ATOM    613    H   1     1     -19.403  27.992  18.878  0.00  0.00             0
ATOM    614    H   1     1      -9.764  28.837  19.822  0.00  0.00             0
ATOM    615    O   1     1     -30.722  -4.265  13.914  0.00  0.00             0
ATOM    616    H   1     1     -30.636  -4.305  12.879  0.00  0.00             0
ATOM    617    H   1     1     -30.707  -5.070  14.048  0.00  0.00             0
ATOM    618    O   1     1      -4.126  -6.318  23.774  0.00  0.00             0
ATOM    619    H   1     1      -4.617  -5.508  23.618  0.00  0.00             0
ATOM    620    H   1     1      -3.243  -5.978  24.282  0.00  0.00             0
ATOM    621    O   1     1     -22.616  14.249  36.432  0.00  0.00             0
ATOM    622    H   1     1     -22.069  13.287  36.777  0.00  0.00             0
ATOM    623    H   1     1     -21.969  14.992  36.559  0.00  0.00             0
ATOM    624    O   1     1      60.512   9.509  22.553  0.00  0.00             0
ATOM    625    H   1     1      60.178   8.730  22.054  0.00  0.00             0
ATOM    626    H   1     1      59.852   9.570  23.130  0.00  0.00             0
ATOM    627    O   1     1     -21.292 -14.912  35.334  0.00  0.00             0
ATOM    628    H   1     1     -20.584 -14.514  34.658  0.00  0.00             0
ATOM    629    H   1     1     -20.876 -15.603  35.927  0.00  0.00             0
ATOM    630    O   1     1     -27.717 -16.619  19.917  0.00  0.00             0
ATOM    631    H   1     1     -27.730 -16.063  19.144  0.00  0.00             0
ATOM    632    H   1     1     -26.835 -16.767  20.431  0.00  0.00             0
ATOM    633    O   1     1     -37.427  -5.841  15.782  0.00  0.00             0
ATOM    634    H   1     1     -37.424  -4.959  15.367  0.00  0.00             0
ATOM    635    H   1     1     -36.582  -5.710  16.178  0.00  0.00             0
ATOM    636    O   1     1       7.145  28.943  35.601  0.00  0.00             0
ATOM    637    H   1     1       7.121  29.300  34.846  0.00  0.00             0
ATOM    638    H   1     1       7.980  29.017  35.987  0.00  0.00             0
ATOM    639    O   1     1     -13.955 -11.516  28.045  0.00  0.00             0
ATOM    640    H   1     1     -13.635 -12.143  27.301  0.00  0.00             0
ATOM    641    H   1     1     -14.928 -11.568  28.236  0.00  0.00             0
ATOM    642    O   1     1       9.361   7.104  20.740  0.00  0.00             0
ATOM    643    H   1     1      10.273   7.052  20.782  0.00  0.00             0
ATOM    644    H   1     1       9.407   6.545  19.917  0.00  0.00             0
ATOM    645    O   1     1      -5.673   7.429  22.337  0.00  0.00             0
ATOM    646    H   1     1      -5.214   6.426  22.383  0.00  0.00             0
ATOM    647    H   1     1      -5.283   8.111  21.813  0.00  0.00             0
ATOM    648    O   1     1       6.994   3.399  35.104  0.00  0.00             0
ATOM    649    H   1     1       6.776   3.953  35.948  0.00  0.00             0
ATOM    650    H   1     1       7.929   3.175  35.305  0.00  0.00             0
ATOM    651    O   1     1       4.082  17.017  33.704  0.00  0.00             0
ATOM    652    H   1     1       4.868  16.361  33.345  0.00  0.00             0
ATOM    653    H   1     1      13.543  -1.290  33.530  0.00  0.00             0
ATOM    654    O   1     1      14.290  25.111  31.393  0.00  0.00             0
ATOM    655    H   1     1      14.555  25.619  32.196  0.00  0.00             0
ATOM    656    H   1     1      23.765  24.546  31.633  0.00  0.00             0
ATOM    657    O   1     1      50.968 -14.701  20.404  0.00  0.00             0
ATOM    658    H   1     1      40.628 -15.580  20.049  0.00  0.00             0
ATOM    659    H   1     1      50.075 -14.433  20.323  0.00  0.00             0
ATOM    660    O   1     1      -2.951  55.832  27.089  0.00  0.00             0
ATOM    661    H   1     1      -2.595  56.679  27.524  0.00  0.00             0
ATOM    662    H   1     1       8.102  55.320  27.484  0.00  0.00             0
ATOM    663    O   1     1      27.308  16.042  33.515  0.00  0.00             0
ATOM    664    H   1     1      17.714  15.385  33.260  0.00  0.00             0
ATOM    665    H   1     1      27.830  16.905  33.731  0.00  0.00             0
ATOM    666    O   1     1      22.173  -5.263  17.183  0.00  0.00             0
ATOM    667    H   1     1      23.139  -5.434  16.793  0.00  0.00             0
ATOM    668    H   1     1      32.477  -5.695  17.913  0.00  0.00             0
ATOM    669    O   1     1      22.341  78.948  28.146  0.00  0.00             0
ATOM    670    H   1     1      21.821  78.344  27.518  0.00  0.00             0
ATOM    671    H   1     1      21.425  61.400  28.876  0.00  0.00             0
ATOM    672    O   1     1      28.908  47.022  17.848  0.00  0.00             0
ATOM    673    H   1     1      28.440  46.196  17.860  0.00  0.00             0
ATOM    674    H   1     1      29.677  47.138  18.626  0.00  0.00             0
ATOM    675    O   1     1      16.198 -21.688  18.505  0.00  0.00             0
ATOM    676    H   1     1      16.342 -22.039  17.607  0.00  0.00             0
ATOM    677    H   1     1      15.677 -20.849  18.324  0.00  0.00             0
ATOM    678    O   1     1      19.315  -0.739  30.013  0.00  0.00             0
ATOM    679    H   1     1      19.153   0.256  30.472  0.00  0.00             0
ATOM    680    H   1     1      18.653  -0.800  29.493  0.00  0.00             0
ATOM    681    O   1     1     -24.599 -10.223  14.942  0.00  0.00             0
ATOM    682    H   1     1     -23.990  -9.683  14.601  0.00  0.00             0
ATOM    683    H   1     1     -24.955 -10.745  14.365  0.00  0.00             0
ATOM    684    O   1     1     -26.532  -8.150  35.923  0.00  0.00             0
ATOM    685    H   1     1     -26.935  -7.348  36.281  0.00  0.00             0
ATOM    686    H   1     1     -25.524  -8.112  36.089  0.00  0.00             0
ATOM    687    O   1     1      71.324 -17.140  27.430  0.00  0.00             0
ATOM    688    H   1     1      71.810 -17.296  28.326  0.00  0.00             0
ATOM    689    H   1     1      71.947 -35.375  26.849  0.00  0.00             0
ATOM    690    O   1     1      52.302 -34.467  36.888  0.00  0.00             0
ATOM    691    H   1     1      53.161 -34.802  36.530  0.00  0.00             0
ATOM    692    H   1     1      52.633 -33.980  37.585  0.00  0.00             0
ATOM    693    O   1     1     -48.015   5.698  35.836  0.00  0.00             0
ATOM    694    H   1     1     -47.385   5.794  35.181  0.00  0.00             0
ATOM    695    H   1     1     -48.598   6.396  36.303  0.00  0.00             0
ATOM    696    O   1     1      45.385  11.347  32.152  0.00  0.00             0
ATOM    697    H   1     1      45.537  10.746  31.445  0.00  0.00             0
ATOM    698    H   1     1      44.537  11.408  32.296  0.00  0.00             0
ATOM    699    O   1     1      35.355  -9.770  33.722  0.00  0.00             0
ATOM    700    H   1     1      36.453 -10.095  33.952  0.00  0.00             0
ATOM    701    H   1     1      35.111  -9.030  34.185  0.00  0.00             0
ATOM    702    O   1     1      32.220 -15.358  16.085  0.00  0.00             0
ATOM    703    H   1     1      32.974 -15.498  16.282  0.00  0.00             0
ATOM    704    H   1     1      32.229 -14.645  16.663  0.00  0.00             0
ATOM    705   Al   1     1       4.448  18.391   8.502  0.00  0.00             0
ATOM    706   Al   1     1       2.000  13.980   8.322  0.00  0.00             0
ATOM    707   Al   1     1       1.898  20.019   8.475  0.00  0.00             0
ATOM    708   Al   1     1       4.514  15.389   8.447  0.00  0.00             0
ATOM    709   Si   1     1       0.264  19.874  11.157  0.00  0.00             0
ATOM    710   Si   1     1       2.801  15.365  11.151  0.00  0.00             0
ATOM    711   Si   1     1       2.749  21.382  11.277  0.00  0.00             0
ATOM    712   Si   1     1       5.306  16.850  11.262  0.00  0.00             0
ATOM    713    O   1     1       5.468  19.614   9.645  0.00  0.00             0
ATOM    714    O   1     1       2.844  15.170   9.549  0.00  0.00             0
ATOM    715    O   1     1       5.217  16.875   9.634  0.00  0.00             0
ATOM    716    O   1     1       2.659  21.381   9.653  0.00  0.00             0
ATOM    717    O   1     1       5.235  18.305  11.744  0.00  0.00             0
ATOM    718    O   1     1       2.740  22.851  11.695  0.00  0.00             0
ATOM    719    O   1     1       4.068  20.681  11.504  0.00  0.00             0
ATOM    720    O   1     1       1.550  16.154  11.448  0.00  0.00             0
ATOM    721    O   1     1       3.979  16.062  11.654  0.00  0.00             0
ATOM    722    O   1     1       1.597  20.554  11.698  0.00  0.00             0
ATOM    723    O   1     1       5.474  14.053   9.565  0.00  0.00             0
ATOM    724    O   1     1       2.864  18.597   9.693  0.00  0.00             0
ATOM    725    O   1     1       1.266  21.331   7.435  0.00  0.00             0
ATOM    726    O   1     1       3.883  16.918   7.392  0.00  0.00             0
ATOM    727    O   1     1       6.073  18.633   7.368  0.00  0.00             0
ATOM    728    O   1     1       3.634  14.180   7.351  0.00  0.00             0
ATOM    729    O   1     1       6.089  15.364   7.440  0.00  0.00             0
ATOM    730    O   1     1       3.617  19.732   7.484  0.00  0.00             0
ATOM    731    H   1     1       4.733  22.634  10.149  0.00  0.00             0
ATOM    732    H   1     1       2.486  18.128  10.477  0.00  0.00             0
ATOM    733    H   1     1       5.942  21.399   6.623  0.00  0.00             0
ATOM    734    H   1     1       4.028  17.355   6.446  0.00  0.00             0
ATOM    735    H   1     1       6.440  18.357   6.353  0.00  0.00             0
ATOM    736    H   1     1       3.906  22.844   6.276  0.00  0.00             0
ATOM    737    H   1     1       3.956  20.387   7.079  0.00  0.00             0
ATOM    738    H   1     1       6.365  16.273   6.993  0.00  0.00             0
ATOM    739   Al   1     1      10.657  12.929   1.347  0.00  0.00             0
ATOM    740   Al   1     1       8.042   8.433   1.274  0.00  0.00             0
ATOM    741   Al   1     1       8.430  14.799   1.081  0.00  0.00             0
ATOM    742   Al   1     1      10.553  10.003   1.235  0.00  0.00             0
ATOM    743   Si   1     1       6.358  14.352   4.018  0.00  0.00             0
ATOM    744   Si   1     1       8.988   9.839   4.081  0.00  0.00             0
ATOM    745   Si   1     1       8.833  15.973   3.933  0.00  0.00             0
ATOM    746   Si   1     1      11.496  11.472   4.041  0.00  0.00             0
ATOM    747    O   1     1      11.667  14.299   2.480  0.00  0.00             0
ATOM    748    O   1     1       9.118   9.763   2.508  0.00  0.00             0
ATOM    749    O   1     1      11.322  11.626   2.511  0.00  0.00             0
ATOM    750    O   1     1       8.755  16.048   2.286  0.00  0.00             0
ATOM    751    O   1     1      11.398  12.926   4.607  0.00  0.00             0
ATOM    752    O   1     1       8.920  17.417   4.527  0.00  0.00             0
ATOM    753    O   1     1      10.177  15.183   4.186  0.00  0.00             0
ATOM    754    O   1     1       7.690  10.684   4.337  0.00  0.00             0
ATOM    755    O   1     1      10.341  10.447   4.575  0.00  0.00             0
ATOM    756    O   1     1       7.640  15.179   4.409  0.00  0.00             0
ATOM    757    O   1     1      11.733   8.767   2.272  0.00  0.00             0
ATOM    758    O   1     1       9.022  13.251   2.190  0.00  0.00             0
ATOM    759    O   1     1       7.507  16.210  -0.053  0.00  0.00             0
ATOM    760    O   1     1       9.894  11.596   0.368  0.00  0.00             0
ATOM    761    O   1     1      12.363  13.019   0.169  0.00  0.00             0
ATOM    762    O   1     1       9.696   8.650   0.256  0.00  0.00             0
ATOM    763    O   1     1      12.168  10.039   0.141  0.00  0.00             0
ATOM    764    O   1     1       9.874  14.489  -0.042  0.00  0.00             0
ATOM    765    H   1     1      11.241  16.946   2.845  0.00  0.00             0
ATOM    766    H   1     1       8.441  12.391   2.187  0.00  0.00             0
ATOM    767    H   1     1      12.314  15.935  -0.685  0.00  0.00             0
ATOM    768    H   1     1       9.165  12.058  -0.317  0.00  0.00             0
ATOM    769    H   1     1      13.069  13.065  -0.410  0.00  0.00             0
ATOM    770    H   1     1      10.163  16.933  -0.210  0.00  0.00             0
ATOM    771    H   1     1      10.307  14.025  -0.916  0.00  0.00             0
ATOM    772    H   1     1      11.956  10.955  -0.151  0.00  0.00             0
ATOM    773   Al   1     1       4.584   9.475   8.582  0.00  0.00             0
ATOM    774   Al   1     1       2.029   5.144   8.385  0.00  0.00             0
ATOM    775   Al   1     1       1.881  10.915   8.488  0.00  0.00             0
ATOM    776   Al   1     1       4.603   6.545   8.436  0.00  0.00             0
ATOM    777   Si   1     1       0.195  10.834  11.249  0.00  0.00             0
ATOM    778   Si   1     1       2.797   6.488  11.142  0.00  0.00             0
ATOM    779   Si   1     1       2.563  12.447  11.220  0.00  0.00             0
ATOM    780   Si   1     1       5.370   7.986  11.145  0.00  0.00             0
ATOM    781    O   1     1       5.383  10.686   9.666  0.00  0.00             0
ATOM    782    O   1     1       3.065   6.407   9.510  0.00  0.00             0
ATOM    783    O   1     1       5.292   7.974   9.631  0.00  0.00             0
ATOM    784    O   1     1       2.461  12.445   9.604  0.00  0.00             0
ATOM    785    O   1     1       5.254   9.483  11.712  0.00  0.00             0
ATOM    786    O   1     1       2.529  13.901  11.663  0.00  0.00             0
ATOM    787    O   1     1       3.975  11.781  11.487  0.00  0.00             0
ATOM    788    O   1     1       1.518   7.290  11.531  0.00  0.00             0
ATOM    789    O   1     1       4.180   7.128  11.593  0.00  0.00             0
ATOM    790    O   1     1       1.419  11.622  11.826  0.00  0.00             0
ATOM    791    O   1     1       5.480   5.151   9.570  0.00  0.00             0
ATOM    792    O   1     1       2.831   9.642   9.566  0.00  0.00             0
ATOM    793    O   1     1       1.333  12.519   7.364  0.00  0.00             0
ATOM    794    O   1     1       3.886   7.921   7.378  0.00  0.00             0
ATOM    795    O   1     1       6.149   9.614   7.424  0.00  0.00             0
ATOM    796    O   1     1       3.455   5.051   7.237  0.00  0.00             0
ATOM    797    O   1     1       6.188   6.294   7.435  0.00  0.00             0
ATOM    798    O   1     1       3.616  10.971   7.422  0.00  0.00             0
ATOM    799    H   1     1       5.377  13.621  10.298  0.00  0.00             0
ATOM    800    H   1     1       2.410   9.264  10.343  0.00  0.00             0
ATOM    801    H   1     1       6.751  12.450   6.338  0.00  0.00             0
ATOM    802    H   1     1       2.937   8.124   7.022  0.00  0.00             0
ATOM    803    H   1     1       5.865   9.510   6.454  0.00  0.00             0
ATOM    804    H   1     1       4.223  13.670   6.668  0.00  0.00             0
ATOM    805    H   1     1       4.128  11.808   7.496  0.00  0.00             0
ATOM    806    H   1     1       6.555   7.213   7.218  0.00  0.00             0
ATOM    807   Al   1     1      10.678   4.074   1.051  0.00  0.00             0
ATOM    808   Al   1     1       7.907  -0.203   1.228  0.00  0.00             0
ATOM    809   Al   1     1       7.962   5.501   1.248  0.00  0.00             0
ATOM    810   Al   1     1      10.639   1.187   1.153  0.00  0.00             0
ATOM    811   Si   1     1       6.396   5.354   4.044  0.00  0.00             0
ATOM    812   Si   1     1       8.868   1.016   3.989  0.00  0.00             0
ATOM    813   Si   1     1       8.989   6.841   4.049  0.00  0.00             0
ATOM    814   Si   1     1      11.399   2.504   3.981  0.00  0.00             0
ATOM    815    O   1     1      11.718   5.285   2.374  0.00  0.00             0
ATOM    816    O   1     1       8.935   0.936   2.365  0.00  0.00             0
ATOM    817    O   1     1      11.206   2.590   2.287  0.00  0.00             0
ATOM    818    O   1     1       8.705   6.915   2.487  0.00  0.00             0
ATOM    819    O   1     1      11.457   3.998   4.493  0.00  0.00             0
ATOM    820    O   1     1       8.940   8.370   4.521  0.00  0.00             0
ATOM    821    O   1     1      10.357   6.327   4.242  0.00  0.00             0
ATOM    822    O   1     1       7.542   1.760   4.319  0.00  0.00             0
ATOM    823    O   1     1      10.049   1.896   4.449  0.00  0.00             0
ATOM    824    O   1     1       7.746   5.918   4.521  0.00  0.00             0
ATOM    825    O   1     1      11.440  -0.187   2.348  0.00  0.00             0
ATOM    826    O   1     1       8.974   4.041   2.074  0.00  0.00             0
ATOM    827    O   1     1       7.452   7.026   0.148  0.00  0.00             0
ATOM    828    O   1     1      10.058   2.697  -0.140  0.00  0.00             0
ATOM    829    O   1     1      12.291   4.210   0.043  0.00  0.00             0
ATOM    830    O   1     1       9.708  -0.243   0.104  0.00  0.00             0
ATOM    831    O   1     1      12.306   0.915   0.097  0.00  0.00             0
ATOM    832    O   1     1       9.793   5.483   0.115  0.00  0.00             0
ATOM    833    H   1     1      10.988   8.029   2.488  0.00  0.00             0
ATOM    834    H   1     1       8.583   3.284   2.338  0.00  0.00             0
ATOM    835    H   1     1      12.426   7.473  -0.801  0.00  0.00             0
ATOM    836    H   1     1       9.424   3.302  -0.732  0.00  0.00             0
ATOM    837    H   1     1      11.993   3.892  -0.790  0.00  0.00             0
ATOM    838    H   1     1      10.231   8.120  -0.425  0.00  0.00             0
ATOM    839    H   1     1      10.208   6.436  -0.022  0.00  0.00             0
ATOM    840    H   1     1      12.312   1.721  -0.315  0.00  0.00             0
ATOM    841   Al   1     1      -0.669  18.340   8.404  0.00  0.00             0
ATOM    842   Al   1     1      -3.291  13.923   8.402  0.00  0.00             0
ATOM    843   Al   1     1      -3.273  19.897   8.397  0.00  0.00             0
ATOM    844   Al   1     1      -0.759  15.378   8.473  0.00  0.00             0
ATOM    845   Si   1     1      -4.905  19.788  11.259  0.00  0.00             0
ATOM    846   Si   1     1      -2.367  15.366  11.233  0.00  0.00             0
ATOM    847   Si   1     1      -2.357  21.282  11.083  0.00  0.00             0
ATOM    848   Si   1     1       0.169  16.886  11.112  0.00  0.00             0
ATOM    849    O   1     1       0.403  19.773   9.621  0.00  0.00             0
ATOM    850    O   1     1      -2.269  15.337   9.642  0.00  0.00             0
ATOM    851    O   1     1       0.008  16.962   9.520  0.00  0.00             0
ATOM    852    O   1     1      -2.500  21.351   9.556  0.00  0.00             0
ATOM    853    O   1     1       0.198  18.346  11.690  0.00  0.00             0
ATOM    854    O   1     1      -2.451  22.827  11.655  0.00  0.00             0
ATOM    855    O   1     1      -0.981  20.683  11.458  0.00  0.00             0
ATOM    856    O   1     1      -3.637  16.209  11.499  0.00  0.00             0
ATOM    857    O   1     1      -1.077  16.122  11.657  0.00  0.00             0
ATOM    858    O   1     1      -3.622  20.600  11.615  0.00  0.00             0
ATOM    859    O   1     1       0.235  14.165   9.460  0.00  0.00             0
ATOM    860    O   1     1      -2.377  18.532   9.530  0.00  0.00             0
ATOM    861    O   1     1       6.440  21.461   7.345  0.00  0.00             0
ATOM    862    O   1     1      -1.428  16.870   7.231  0.00  0.00             0
ATOM    863    O   1     1       0.943  18.587   7.349  0.00  0.00             0
ATOM    864    O   1     1      -1.652  14.142   7.432  0.00  0.00             0
ATOM    865    O   1     1       1.068  15.294   7.249  0.00  0.00             0
ATOM    866    O   1     1      -1.637  19.577   7.338  0.00  0.00             0
ATOM    867    H   1     1      -0.098  22.222   9.634  0.00  0.00             0
ATOM    868    H   1     1      -2.922  17.759   9.668  0.00  0.00             0
ATOM    869    H   1     1       0.894  21.962   6.806  0.00  0.00             0
ATOM    870    H   1     1      -1.572  16.823   6.242  0.00  0.00             0
ATOM    871    H   1     1       1.464  17.862   7.023  0.00  0.00             0
ATOM    872    H   1     1      -0.734  22.653   6.862  0.00  0.00             0
ATOM    873    H   1     1      -1.467  20.358   6.770  0.00  0.00             0
ATOM    874    H   1     1       1.653  16.003   6.989  0.00  0.00             0
ATOM    875   Al   1     1       5.600  13.025   1.205  0.00  0.00             0
ATOM    876   Al   1     1       2.938   8.658   1.273  0.00  0.00             0
ATOM    877   Al   1     1       2.884  14.422   1.476  0.00  0.00             0
ATOM    878   Al   1     1       5.501   9.888   1.165  0.00  0.00             0
ATOM    879   Si   1     1       1.165  14.375   4.164  0.00  0.00             0
ATOM    880   Si   1     1       3.769  10.021   3.972  0.00  0.00             0
ATOM    881   Si   1     1       3.668  15.895   4.157  0.00  0.00             0
ATOM    882   Si   1     1       6.380  11.429   4.020  0.00  0.00             0
ATOM    883    O   1     1       6.371  14.292   2.403  0.00  0.00             0
ATOM    884    O   1     1       3.935   9.992   2.343  0.00  0.00             0
ATOM    885    O   1     1       6.203  11.548   2.298  0.00  0.00             0
ATOM    886    O   1     1       3.601  15.911   2.375  0.00  0.00             0
ATOM    887    O   1     1       6.282  12.900   4.507  0.00  0.00             0
ATOM    888    O   1     1       3.552  17.391   4.637  0.00  0.00             0
ATOM    889    O   1     1       4.960  15.169   4.519  0.00  0.00             0
ATOM    890    O   1     1       2.603  10.792   4.384  0.00  0.00             0
ATOM    891    O   1     1       5.157  10.579   4.481  0.00  0.00             0
ATOM    892    O   1     1       2.352  15.142   4.634  0.00  0.00             0
ATOM    893    O   1     1       6.415   8.619   2.426  0.00  0.00             0
ATOM    894    O   1     1       3.767  13.024   2.281  0.00  0.00             0
ATOM    895    O   1     1      12.588  15.868   0.273  0.00  0.00             0
ATOM    896    O   1     1       4.902  11.512   0.177  0.00  0.00             0
ATOM    897    O   1     1       7.311  13.420   0.015  0.00  0.00             0
ATOM    898    O   1     1       4.424   8.713   0.109  0.00  0.00             0
ATOM    899    O   1     1       7.182   9.752   0.219  0.00  0.00             0
ATOM    900    O   1     1       4.584  14.429   0.223  0.00  0.00             0
ATOM    901    H   1     1       5.891  16.801   2.135  0.00  0.00             0
ATOM    902    H   1     1       3.488  12.201   2.375  0.00  0.00             0
ATOM    903    H   1     1       6.800  16.581  -0.637  0.00  0.00             0
ATOM    904    H   1     1       4.267  11.164  -0.556  0.00  0.00             0
ATOM    905    H   1     1       7.296  13.718  -0.941  0.00  0.00             0
ATOM    906    H   1     1       4.564  17.500  -0.762  0.00  0.00             0
ATOM    907    H   1     1       4.923  15.422   0.035  0.00  0.00             0
ATOM    908    H   1     1       7.352  10.687  -0.089  0.00  0.00             0
ATOM    909   Al   1     1      -0.699   9.430   8.515  0.00  0.00             0
ATOM    910   Al   1     1      -3.188   4.987   8.372  0.00  0.00             0
ATOM    911   Al   1     1      -3.302  10.985   8.566  0.00  0.00             0
ATOM    912   Al   1     1      -0.708   6.655   8.553  0.00  0.00             0
ATOM    913   Si   1     1      -4.970  10.973  11.296  0.00  0.00             0
ATOM    914   Si   1     1      -2.435   6.426  11.237  0.00  0.00             0
ATOM    915   Si   1     1      -2.492  12.418  11.228  0.00  0.00             0
ATOM    916   Si   1     1       0.156   7.878  11.260  0.00  0.00             0
ATOM    917    O   1     1       0.351  10.670   9.600  0.00  0.00             0
ATOM    918    O   1     1      -2.310   6.297   9.575  0.00  0.00             0
ATOM    919    O   1     1      -0.108   8.037   9.665  0.00  0.00             0
ATOM    920    O   1     1      -2.683  12.461   9.626  0.00  0.00             0
ATOM    921    O   1     1       0.128   9.402  11.742  0.00  0.00             0
ATOM    922    O   1     1      -2.418  13.851  11.700  0.00  0.00             0
ATOM    923    O   1     1      -1.193  11.670  11.550  0.00  0.00             0
ATOM    924    O   1     1      -3.587   7.260  11.566  0.00  0.00             0
ATOM    925    O   1     1      -1.108   7.031  11.689  0.00  0.00             0
ATOM    926    O   1     1      -3.724  11.695  11.715  0.00  0.00             0
ATOM    927    O   1     1       0.290   5.133   9.559  0.00  0.00             0
ATOM    928    O   1     1      -2.338   9.647   9.452  0.00  0.00             0
ATOM    929    O   1     1       6.371  12.352   7.315  0.00  0.00             0
ATOM    930    O   1     1      -1.286   8.072   7.393  0.00  0.00             0
ATOM    931    O   1     1       0.920   9.608   7.292  0.00  0.00             0
ATOM    932    O   1     1      -1.498   5.178   7.358  0.00  0.00             0
ATOM    933    O   1     1       1.056   6.454   7.468  0.00  0.00             0
ATOM    934    O   1     1      -1.511  10.953   7.347  0.00  0.00             0
ATOM    935    H   1     1       0.012  13.548  10.205  0.00  0.00             0
ATOM    936    H   1     1      -2.754   8.740   9.382  0.00  0.00             0
ATOM    937    H   1     1       1.151  12.917   6.623  0.00  0.00             0
ATOM    938    H   1     1      -1.967   8.259   6.648  0.00  0.00             0
ATOM    939    H   1     1       0.781   9.679   6.377  0.00  0.00             0
ATOM    940    H   1     1      -1.222  13.641   6.615  0.00  0.00             0
ATOM    941    H   1     1      -0.848  11.843   7.290  0.00  0.00             0
ATOM    942    H   1     1       1.059   7.402   7.053  0.00  0.00             0
ATOM    943   Al   1     1       5.342   4.048   1.338  0.00  0.00             0
ATOM    944   Al   1     1       2.762  -0.447   1.328  0.00  0.00             0
ATOM    945   Al   1     1       2.826   5.720   1.134  0.00  0.00             0
ATOM    946   Al   1     1       5.338   1.171   1.163  0.00  0.00             0
ATOM    947   Si   1     1       1.288   5.450   4.025  0.00  0.00             0
ATOM    948   Si   1     1       3.660   0.901   4.011  0.00  0.00             0
ATOM    949   Si   1     1       3.832   6.963   3.806  0.00  0.00             0
ATOM    950   Si   1     1       6.183   2.414   4.046  0.00  0.00             0
ATOM    951    O   1     1       6.572   5.228   2.420  0.00  0.00             0
ATOM    952    O   1     1       3.844   0.696   2.449  0.00  0.00             0
ATOM    953    O   1     1       5.942   2.491   2.453  0.00  0.00             0
ATOM    954    O   1     1       3.598   7.077   2.224  0.00  0.00             0
ATOM    955    O   1     1       6.196   3.922   4.563  0.00  0.00             0
ATOM    956    O   1     1       3.754   8.472   4.289  0.00  0.00             0
ATOM    957    O   1     1       5.179   6.324   4.277  0.00  0.00             0
ATOM    958    O   1     1       2.319   1.757   4.269  0.00  0.00             0
ATOM    959    O   1     1       4.972   1.548   4.486  0.00  0.00             0
ATOM    960    O   1     1       2.560   6.222   4.390  0.00  0.00             0
ATOM    961    O   1     1       6.359  -0.339   2.321  0.00  0.00             0
ATOM    962    O   1     1       3.919   4.192   2.572  0.00  0.00             0
ATOM    963    O   1     1      12.560   7.167   0.057  0.00  0.00             0
ATOM    964    O   1     1       4.551   2.726   0.272  0.00  0.00             0
ATOM    965    O   1     1       7.071   4.104   0.056  0.00  0.00             0
ATOM    966    O   1     1       4.450  -0.268   0.211  0.00  0.00             0
ATOM    967    O   1     1       6.903   1.131   0.224  0.00  0.00             0
ATOM    968    O   1     1       4.496   5.435   0.411  0.00  0.00             0
ATOM    969    H   1     1       6.407   8.154   3.303  0.00  0.00             0
ATOM    970    H   1     1       3.428   3.470   2.962  0.00  0.00             0
ATOM    971    H   1     1       7.271   6.921  -0.759  0.00  0.00             0
ATOM    972    H   1     1       3.946   3.269  -0.272  0.00  0.00             0
ATOM    973    H   1     1       7.590   3.338   0.315  0.00  0.00             0
ATOM    974    H   1     1       4.436   8.085  -0.433  0.00  0.00             0
ATOM    975    H   1     1       5.169   5.877  -0.144  0.00  0.00             0
ATOM    976    H   1     1       6.984   1.346  -0.719  0.00  0.00             0
END
