# Supplementary material for: Competing Nuclear Quantum Effects and Hydrogen-Bond Jumps in Hydrated Kaolinite
Source: J Phys Chem Lett. 2023 Feb 6;14(6):1542–7. doi: 10.1021/acs.jpclett.2c03896 (PMC9940297; doi:10.1021/acs.jpclett.2c03896)
Supplement: Supplementary file 1 — jz2c03896_si_001.zip [file jz2c03896_si_001.zip › Clay_NQEs_HBond_Jumps_SI/silica-surface/QM/prod-4/init.03.pdb]

TITLE     Step:     2000000  Bead:       3 positions{angstrom}  cell{angstrom}
CRYST1   10.307   17.884   76.812  91.93 105.05  89.80 P 1           1
ATOM      1   Al   1     1     -19.144  -0.699  42.804  0.00  0.00             0
ATOM      2   Al   1     1     -16.506   3.927  42.755  0.00  0.00             0
ATOM      3   Al   1     1     -16.645  -2.261  42.800  0.00  0.00             0
ATOM      4   Al   1     1     -19.136   2.228  42.937  0.00  0.00             0
ATOM      5   Si   1     1     -14.767  -1.988  39.990  0.00  0.00             0
ATOM      6   Si   1     1     -17.377   2.601  39.957  0.00  0.00             0
ATOM      7   Si   1     1     -17.310  -3.534  39.957  0.00  0.00             0
ATOM      8   Si   1     1     -19.856   1.078  40.031  0.00  0.00             0
ATOM      9    O   1     1     -20.008  -1.807  41.656  0.00  0.00             0
ATOM     10    O   1     1     -17.467   2.736  41.667  0.00  0.00             0
ATOM     11    O   1     1     -19.716   1.052  41.600  0.00  0.00             0
ATOM     12    O   1     1     -17.230  -3.639  41.549  0.00  0.00             0
ATOM     13    O   1     1     -19.716  -0.369  39.587  0.00  0.00             0
ATOM     14    O   1     1     -17.298  -4.978  39.428  0.00  0.00             0
ATOM     15    O   1     1     -18.660  -2.752  39.754  0.00  0.00             0
ATOM     16    O   1     1     -16.107   1.774  39.661  0.00  0.00             0
ATOM     17    O   1     1     -18.675   1.917  39.521  0.00  0.00             0
ATOM     18    O   1     1     -16.123  -2.697  39.393  0.00  0.00             0
ATOM     19    O   1     1     -20.200   3.865  41.693  0.00  0.00             0
ATOM     20    O   1     1     -17.507  -0.932  41.619  0.00  0.00             0
ATOM     21    O   1     1     -16.053  -3.687  43.894  0.00  0.00             0
ATOM     22    O   1     1     -18.341   0.729  43.842  0.00  0.00             0
ATOM     23    O   1     1     -20.757  -0.498  43.840  0.00  0.00             0
ATOM     24    O   1     1     -18.255   3.811  43.945  0.00  0.00             0
ATOM     25    O   1     1     -20.819   2.330  43.867  0.00  0.00             0
ATOM     26    O   1     1     -18.290  -2.093  43.776  0.00  0.00             0
ATOM     27    H   1     1     -19.632  -4.214  41.364  0.00  0.00             0
ATOM     28    H   1     1     -17.243  -0.901  40.590  0.00  0.00             0
ATOM     29    H   1     1     -20.202  -3.157  44.224  0.00  0.00             0
ATOM     30    H   1     1     -17.529   0.727  43.555  0.00  0.00             0
ATOM     31    H   1     1     -21.006  -0.407  44.669  0.00  0.00             0
ATOM     32    H   1     1     -18.665  -4.958  44.564  0.00  0.00             0
ATOM     33    H   1     1     -18.264  -2.454  44.771  0.00  0.00             0
ATOM     34    H   1     1     -20.993   1.294  43.830  0.00  0.00             0
ATOM     35   Al   1     1     -16.994   6.004  50.054  0.00  0.00             0
ATOM     36   Al   1     1     -14.351  10.584  49.959  0.00  0.00             0
ATOM     37   Al   1     1     -14.381   4.591  50.177  0.00  0.00             0
ATOM     38   Al   1     1     -17.015   9.090  50.235  0.00  0.00             0
ATOM     39   Si   1     1     -12.603   4.683  47.303  0.00  0.00             0
ATOM     40   Si   1     1     -15.039   9.191  47.253  0.00  0.00             0
ATOM     41   Si   1     1     -15.140   3.318  47.288  0.00  0.00             0
ATOM     42   Si   1     1     -17.543   7.665  47.245  0.00  0.00             0
ATOM     43    O   1     1     -17.838   4.741  48.991  0.00  0.00             0
ATOM     44    O   1     1     -15.160   9.162  48.786  0.00  0.00             0
ATOM     45    O   1     1     -17.376   7.699  48.785  0.00  0.00             0
ATOM     46    O   1     1     -14.883   3.085  48.914  0.00  0.00             0
ATOM     47    O   1     1     -17.663   6.148  46.873  0.00  0.00             0
ATOM     48    O   1     1     -15.081   1.815  46.686  0.00  0.00             0
ATOM     49    O   1     1     -16.526   3.891  47.002  0.00  0.00             0
ATOM     50    O   1     1     -13.745   8.355  46.918  0.00  0.00             0
ATOM     51    O   1     1     -16.239   8.334  46.746  0.00  0.00             0
ATOM     52    O   1     1     -13.959   4.121  46.820  0.00  0.00             0
ATOM     53    O   1     1     -17.563  10.470  49.021  0.00  0.00             0
ATOM     54    O   1     1     -15.333   5.896  49.105  0.00  0.00             0
ATOM     55    O   1     1     -13.781   3.220  51.307  0.00  0.00             0
ATOM     56    O   1     1     -16.302   7.691  51.160  0.00  0.00             0
ATOM     57    O   1     1     -18.643   6.054  51.061  0.00  0.00             0
ATOM     58    O   1     1     -15.913  10.360  51.085  0.00  0.00             0
ATOM     59    O   1     1     -18.776   9.172  51.086  0.00  0.00             0
ATOM     60    O   1     1     -16.089   4.755  51.349  0.00  0.00             0
ATOM     61    H   1     1     -17.243   2.405  48.685  0.00  0.00             0
ATOM     62    H   1     1     -14.930   6.741  48.971  0.00  0.00             0
ATOM     63    H   1     1     -18.579   2.644  52.219  0.00  0.00             0
ATOM     64    H   1     1     -16.438   7.807  52.145  0.00  0.00             0
ATOM     65    H   1     1     -19.482   6.625  51.215  0.00  0.00             0
ATOM     66    H   1     1     -16.382   2.150  51.269  0.00  0.00             0
ATOM     67    H   1     1     -16.795   4.509  51.944  0.00  0.00             0
ATOM     68    H   1     1     -19.638   8.552  51.083  0.00  0.00             0
ATOM     69   Al   1     1     -19.119   8.477  42.930  0.00  0.00             0
ATOM     70   Al   1     1     -16.581  12.816  42.725  0.00  0.00             0
ATOM     71   Al   1     1     -16.567   6.889  42.941  0.00  0.00             0
ATOM     72   Al   1     1     -19.143  11.306  42.680  0.00  0.00             0
ATOM     73   Si   1     1     -14.823   7.051  39.939  0.00  0.00             0
ATOM     74   Si   1     1     -17.374  11.498  39.910  0.00  0.00             0
ATOM     75   Si   1     1     -17.337   5.534  40.126  0.00  0.00             0
ATOM     76   Si   1     1     -19.914   9.861  39.974  0.00  0.00             0
ATOM     77    O   1     1     -20.110   7.130  41.791  0.00  0.00             0
ATOM     78    O   1     1     -17.428  11.524  41.571  0.00  0.00             0
ATOM     79    O   1     1     -19.692   9.812  41.647  0.00  0.00             0
ATOM     80    O   1     1     -17.136   5.451  41.714  0.00  0.00             0
ATOM     81    O   1     1     -19.938   8.384  39.568  0.00  0.00             0
ATOM     82    O   1     1     -17.279   4.124  39.576  0.00  0.00             0
ATOM     83    O   1     1     -18.656   6.195  39.806  0.00  0.00             0
ATOM     84    O   1     1     -16.107  10.621  39.635  0.00  0.00             0
ATOM     85    O   1     1     -18.638  10.776  39.495  0.00  0.00             0
ATOM     86    O   1     1     -16.197   6.383  39.613  0.00  0.00             0
ATOM     87    O   1     1     -20.078  12.788  41.732  0.00  0.00             0
ATOM     88    O   1     1     -17.563   8.245  41.702  0.00  0.00             0
ATOM     89    O   1     1     -15.839   5.460  43.945  0.00  0.00             0
ATOM     90    O   1     1     -18.521   9.893  43.943  0.00  0.00             0
ATOM     91    O   1     1     -20.778   8.384  44.031  0.00  0.00             0
ATOM     92    O   1     1     -18.177  12.604  43.784  0.00  0.00             0
ATOM     93    O   1     1     -20.747  11.533  43.897  0.00  0.00             0
ATOM     94    O   1     1     -18.222   7.011  43.982  0.00  0.00             0
ATOM     95    H   1     1     -19.538   4.725  41.600  0.00  0.00             0
ATOM     96    H   1     1     -17.106   8.980  41.186  0.00  0.00             0
ATOM     97    H   1     1     -20.612   4.956  44.682  0.00  0.00             0
ATOM     98    H   1     1     -17.848  10.383  44.350  0.00  0.00             0
ATOM     99    H   1     1     -21.271   8.112  44.778  0.00  0.00             0
ATOM    100    H   1     1     -18.868   4.050  44.573  0.00  0.00             0
ATOM    101    H   1     1     -18.924   6.541  44.650  0.00  0.00             0
ATOM    102    H   1     1     -20.648  10.961  44.855  0.00  0.00             0
ATOM    103   Al   1     1     -16.908  14.901  50.023  0.00  0.00             0
ATOM    104   Al   1     1     -14.263  19.582  49.915  0.00  0.00             0
ATOM    105   Al   1     1     -14.387  13.513  49.993  0.00  0.00             0
ATOM    106   Al   1     1     -16.790  17.988  49.919  0.00  0.00             0
ATOM    107   Si   1     1     -12.552  13.713  47.195  0.00  0.00             0
ATOM    108   Si   1     1     -15.002  18.180  47.125  0.00  0.00             0
ATOM    109   Si   1     1     -15.140  12.120  47.083  0.00  0.00             0
ATOM    110   Si   1     1     -17.489  16.722  47.241  0.00  0.00             0
ATOM    111    O   1     1     -17.815  13.818  48.731  0.00  0.00             0
ATOM    112    O   1     1     -15.104  18.267  48.754  0.00  0.00             0
ATOM    113    O   1     1     -17.210  16.611  48.817  0.00  0.00             0
ATOM    114    O   1     1     -15.023  11.970  48.706  0.00  0.00             0
ATOM    115    O   1     1     -17.644  15.298  46.624  0.00  0.00             0
ATOM    116    O   1     1     -15.061  10.669  46.727  0.00  0.00             0
ATOM    117    O   1     1     -16.405  12.984  46.775  0.00  0.00             0
ATOM    118    O   1     1     -13.756  17.392  46.962  0.00  0.00             0
ATOM    119    O   1     1     -16.315  17.529  46.665  0.00  0.00             0
ATOM    120    O   1     1     -13.902  13.003  46.667  0.00  0.00             0
ATOM    121    O   1     1     -17.759  19.468  48.886  0.00  0.00             0
ATOM    122    O   1     1     -15.133  14.887  48.883  0.00  0.00             0
ATOM    123    O   1     1     -13.576  12.022  50.946  0.00  0.00             0
ATOM    124    O   1     1     -16.245  16.408  51.260  0.00  0.00             0
ATOM    125    O   1     1     -18.602  14.923  50.916  0.00  0.00             0
ATOM    126    O   1     1     -15.877  19.289  50.904  0.00  0.00             0
ATOM    127    O   1     1     -18.393  18.115  51.075  0.00  0.00             0
ATOM    128    O   1     1     -15.997  13.428  50.973  0.00  0.00             0
ATOM    129    H   1     1     -17.068  11.184  48.870  0.00  0.00             0
ATOM    130    H   1     1     -14.790  15.764  48.751  0.00  0.00             0
ATOM    131    H   1     1     -18.867  12.175  51.715  0.00  0.00             0
ATOM    132    H   1     1     -16.608  16.492  52.082  0.00  0.00             0
ATOM    133    H   1     1     -19.352  15.258  51.333  0.00  0.00             0
ATOM    134    H   1     1     -15.752  10.652  51.977  0.00  0.00             0
ATOM    135    H   1     1     -16.528  12.668  51.267  0.00  0.00             0
ATOM    136    H   1     1     -19.276  17.473  51.050  0.00  0.00             0
ATOM    137   Al   1     1     -14.146  -0.710  42.769  0.00  0.00             0
ATOM    138   Al   1     1     -11.673   3.846  42.855  0.00  0.00             0
ATOM    139   Al   1     1     -11.486  -1.938  42.749  0.00  0.00             0
ATOM    140   Al   1     1     -14.178   2.483  42.849  0.00  0.00             0
ATOM    141   Si   1     1      -9.568  -1.902  40.089  0.00  0.00             0
ATOM    142   Si   1     1     -12.164   2.453  40.136  0.00  0.00             0
ATOM    143   Si   1     1     -12.099  -3.474  39.935  0.00  0.00             0
ATOM    144   Si   1     1     -14.803   1.032  39.947  0.00  0.00             0
ATOM    145    O   1     1     -14.941  -1.943  41.541  0.00  0.00             0
ATOM    146    O   1     1     -12.465   2.524  41.705  0.00  0.00             0
ATOM    147    O   1     1     -14.638   1.018  41.664  0.00  0.00             0
ATOM    148    O   1     1     -11.941  -3.368  41.526  0.00  0.00             0
ATOM    149    O   1     1     -14.763  -0.455  39.473  0.00  0.00             0
ATOM    150    O   1     1     -12.128  -4.981  39.387  0.00  0.00             0
ATOM    151    O   1     1     -13.494  -2.869  39.710  0.00  0.00             0
ATOM    152    O   1     1     -10.925   1.627  39.764  0.00  0.00             0
ATOM    153    O   1     1     -13.520   1.797  39.533  0.00  0.00             0
ATOM    154    O   1     1     -10.888  -2.558  39.468  0.00  0.00             0
ATOM    155    O   1     1     -14.854   3.869  41.805  0.00  0.00             0
ATOM    156    O   1     1     -12.402  -0.626  41.747  0.00  0.00             0
ATOM    157    O   1     1     -21.010  -3.407  43.726  0.00  0.00             0
ATOM    158    O   1     1     -13.595   0.861  43.974  0.00  0.00             0
ATOM    159    O   1     1     -15.789  -0.901  43.891  0.00  0.00             0
ATOM    160    O   1     1     -13.252   3.732  43.887  0.00  0.00             0
ATOM    161    O   1     1     -15.828   2.565  43.750  0.00  0.00             0
ATOM    162    O   1     1     -13.116  -1.983  43.832  0.00  0.00             0
ATOM    163    H   1     1     -14.220  -4.211  41.422  0.00  0.00             0
ATOM    164    H   1     1     -12.188   0.246  41.424  0.00  0.00             0
ATOM    165    H   1     1     -16.050  -3.866  44.880  0.00  0.00             0
ATOM    166    H   1     1     -12.858   1.026  44.693  0.00  0.00             0
ATOM    167    H   1     1     -15.798  -0.567  44.765  0.00  0.00             0
ATOM    168    H   1     1     -13.416  -5.340  44.924  0.00  0.00             0
ATOM    169    H   1     1     -13.419  -2.645  44.381  0.00  0.00             0
ATOM    170    H   1     1     -16.068   2.081  44.646  0.00  0.00             0
ATOM    171   Al   1     1     -11.705   6.073  50.063  0.00  0.00             0
ATOM    172   Al   1     1      -9.277  10.735  49.878  0.00  0.00             0
ATOM    173   Al   1     1      -9.171   4.682  50.067  0.00  0.00             0
ATOM    174   Al   1     1     -11.712   9.091  49.959  0.00  0.00             0
ATOM    175   Si   1     1      -7.467   4.690  47.331  0.00  0.00             0
ATOM    176   Si   1     1      -9.881   9.270  47.136  0.00  0.00             0
ATOM    177   Si   1     1     -10.037   3.207  47.305  0.00  0.00             0
ATOM    178   Si   1     1     -12.429   7.622  47.196  0.00  0.00             0
ATOM    179    O   1     1     -12.808   4.958  48.979  0.00  0.00             0
ATOM    180    O   1     1     -10.114   9.432  48.799  0.00  0.00             0
ATOM    181    O   1     1     -12.160   7.683  48.747  0.00  0.00             0
ATOM    182    O   1     1      -9.816   3.107  49.018  0.00  0.00             0
ATOM    183    O   1     1     -12.377   6.124  46.799  0.00  0.00             0
ATOM    184    O   1     1      -9.937   1.664  46.794  0.00  0.00             0
ATOM    185    O   1     1     -11.335   3.906  46.963  0.00  0.00             0
ATOM    186    O   1     1      -8.596   8.395  46.932  0.00  0.00             0
ATOM    187    O   1     1     -11.227   8.446  46.651  0.00  0.00             0
ATOM    188    O   1     1      -8.719   3.943  46.902  0.00  0.00             0
ATOM    189    O   1     1     -12.680  10.392  48.891  0.00  0.00             0
ATOM    190    O   1     1     -10.055   5.776  48.885  0.00  0.00             0
ATOM    191    O   1     1     -18.702   3.049  51.261  0.00  0.00             0
ATOM    192    O   1     1     -10.859   7.720  51.006  0.00  0.00             0
ATOM    193    O   1     1     -13.478   5.830  51.252  0.00  0.00             0
ATOM    194    O   1     1     -10.828  10.686  51.016  0.00  0.00             0
ATOM    195    O   1     1     -13.346   9.169  51.096  0.00  0.00             0
ATOM    196    O   1     1     -10.888   4.694  50.963  0.00  0.00             0
ATOM    197    H   1     1     -12.002   2.261  49.606  0.00  0.00             0
ATOM    198    H   1     1     -10.000   6.488  48.080  0.00  0.00             0
ATOM    199    H   1     1     -13.808   3.263  52.235  0.00  0.00             0
ATOM    200    H   1     1     -11.219   7.809  51.922  0.00  0.00             0
ATOM    201    H   1     1     -14.045   6.124  51.984  0.00  0.00             0
ATOM    202    H   1     1     -11.665   1.787  52.012  0.00  0.00             0
ATOM    203    H   1     1     -11.063   3.699  51.001  0.00  0.00             0
ATOM    204    H   1     1     -14.139   8.469  51.248  0.00  0.00             0
ATOM    205   Al   1     1     -14.038   8.472  42.725  0.00  0.00             0
ATOM    206   Al   1     1     -11.466  12.986  42.755  0.00  0.00             0
ATOM    207   Al   1     1     -11.444   6.942  42.914  0.00  0.00             0
ATOM    208   Al   1     1     -13.812  11.328  42.888  0.00  0.00             0
ATOM    209   Si   1     1      -9.647   6.948  40.132  0.00  0.00             0
ATOM    210   Si   1     1     -12.172  11.494  39.987  0.00  0.00             0
ATOM    211   Si   1     1     -12.299   5.354  40.170  0.00  0.00             0
ATOM    212   Si   1     1     -14.698  10.045  39.916  0.00  0.00             0
ATOM    213    O   1     1     -14.998   7.189  41.656  0.00  0.00             0
ATOM    214    O   1     1     -12.352  11.679  41.580  0.00  0.00             0
ATOM    215    O   1     1     -14.498   9.988  41.564  0.00  0.00             0
ATOM    216    O   1     1     -12.282   5.284  41.727  0.00  0.00             0
ATOM    217    O   1     1     -14.618   8.457  39.478  0.00  0.00             0
ATOM    218    O   1     1     -12.021   3.906  39.586  0.00  0.00             0
ATOM    219    O   1     1     -13.643   5.955  39.729  0.00  0.00             0
ATOM    220    O   1     1     -10.975  10.621  39.825  0.00  0.00             0
ATOM    221    O   1     1     -13.523  10.881  39.397  0.00  0.00             0
ATOM    222    O   1     1     -11.018   6.227  39.758  0.00  0.00             0
ATOM    223    O   1     1     -14.840  12.861  41.741  0.00  0.00             0
ATOM    224    O   1     1     -12.251   8.397  41.860  0.00  0.00             0
ATOM    225    O   1     1     -21.139   5.457  43.951  0.00  0.00             0
ATOM    226    O   1     1     -13.217   9.884  43.841  0.00  0.00             0
ATOM    227    O   1     1     -15.610   8.349  43.868  0.00  0.00             0
ATOM    228    O   1     1     -12.969  12.703  43.919  0.00  0.00             0
ATOM    229    O   1     1     -15.685  11.354  43.830  0.00  0.00             0
ATOM    230    O   1     1     -13.205   7.018  43.870  0.00  0.00             0
ATOM    231    H   1     1     -14.386   4.494  41.428  0.00  0.00             0
ATOM    232    H   1     1     -11.813   9.392  41.800  0.00  0.00             0
ATOM    233    H   1     1     -15.976   5.145  44.857  0.00  0.00             0
ATOM    234    H   1     1     -12.512   9.516  44.342  0.00  0.00             0
ATOM    235    H   1     1     -15.609   8.144  44.810  0.00  0.00             0
ATOM    236    H   1     1     -13.815   4.076  44.658  0.00  0.00             0
ATOM    237    H   1     1     -13.730   6.206  44.153  0.00  0.00             0
ATOM    238    H   1     1     -16.035  10.493  43.769  0.00  0.00             0
ATOM    239   Al   1     1     -11.771  15.024  50.027  0.00  0.00             0
ATOM    240   Al   1     1      -9.092  19.569  50.077  0.00  0.00             0
ATOM    241   Al   1     1      -9.120  13.686  49.817  0.00  0.00             0
ATOM    242   Al   1     1     -11.761  17.907  50.104  0.00  0.00             0
ATOM    243   Si   1     1      -7.397  13.784  47.048  0.00  0.00             0
ATOM    244   Si   1     1      -9.926  18.117  47.427  0.00  0.00             0
ATOM    245   Si   1     1      -9.890  12.177  46.961  0.00  0.00             0
ATOM    246   Si   1     1     -12.400  16.670  47.287  0.00  0.00             0
ATOM    247    O   1     1     -12.719  13.655  48.794  0.00  0.00             0
ATOM    248    O   1     1     -10.153  18.308  48.980  0.00  0.00             0
ATOM    249    O   1     1     -12.251  16.627  48.901  0.00  0.00             0
ATOM    250    O   1     1      -9.745  12.082  48.632  0.00  0.00             0
ATOM    251    O   1     1     -12.455  15.181  46.791  0.00  0.00             0
ATOM    252    O   1     1     -10.042  10.716  46.475  0.00  0.00             0
ATOM    253    O   1     1     -11.314  12.850  46.848  0.00  0.00             0
ATOM    254    O   1     1      -8.568  17.387  47.159  0.00  0.00             0
ATOM    255    O   1     1     -11.107  17.372  46.812  0.00  0.00             0
ATOM    256    O   1     1      -8.757  13.130  46.519  0.00  0.00             0
ATOM    257    O   1     1     -12.571  19.541  49.172  0.00  0.00             0
ATOM    258    O   1     1     -10.183  15.031  48.629  0.00  0.00             0
ATOM    259    O   1     1     -18.854  12.121  50.915  0.00  0.00             0
ATOM    260    O   1     1     -11.120  16.544  51.223  0.00  0.00             0
ATOM    261    O   1     1     -13.348  14.781  50.999  0.00  0.00             0
ATOM    262    O   1     1     -10.835  19.465  51.280  0.00  0.00             0
ATOM    263    O   1     1     -13.413  18.083  50.977  0.00  0.00             0
ATOM    264    O   1     1     -10.780  13.752  50.983  0.00  0.00             0
ATOM    265    H   1     1     -12.296  11.189  48.429  0.00  0.00             0
ATOM    266    H   1     1     -10.050  15.648  47.806  0.00  0.00             0
ATOM    267    H   1     1     -13.200  12.723  51.526  0.00  0.00             0
ATOM    268    H   1     1     -11.135  16.798  52.205  0.00  0.00             0
ATOM    269    H   1     1     -13.927  15.217  51.621  0.00  0.00             0
ATOM    270    H   1     1     -11.668  11.117  51.144  0.00  0.00             0
ATOM    271    H   1     1     -11.215  13.103  51.280  0.00  0.00             0
ATOM    272    H   1     1     -14.289  17.683  51.232  0.00  0.00             0
ATOM    273    O   1     1     -21.378   7.279  36.793  0.00  0.00             0
ATOM    274    H   1     1     -20.436   7.246  36.594  0.00  0.00             0
ATOM    275    H   1     1     -11.142   6.837  37.579  0.00  0.00             0
ATOM    276    O   1     1       3.750 -23.343  36.652  0.00  0.00             0
ATOM    277    H   1     1       4.586 -22.897  36.276  0.00  0.00             0
ATOM    278    H   1     1      14.055 -22.943  37.645  0.00  0.00             0
ATOM    279    O   1     1      27.747  27.934  30.822  0.00  0.00             0
ATOM    280    H   1     1      17.474  28.749  30.309  0.00  0.00             0
ATOM    281    H   1     1      28.277  27.542  30.112  0.00  0.00             0
ATOM    282    O   1     1       9.358  24.243  31.025  0.00  0.00             0
ATOM    283    H   1     1       9.249  23.328  31.030  0.00  0.00             0
ATOM    284    H   1     1      19.534  24.510  30.201  0.00  0.00             0
ATOM    285    O   1     1     -39.505  -6.647  33.151  0.00  0.00             0
ATOM    286    H   1     1     -40.213  -6.031  32.809  0.00  0.00             0
ATOM    287    H   1     1     -29.003  -6.089  34.041  0.00  0.00             0
ATOM    288    O   1     1      18.733 -13.883  29.287  0.00  0.00             0
ATOM    289    H   1     1      18.353 -14.207  30.245  0.00  0.00             0
ATOM    290    H   1     1      28.287 -13.190  28.934  0.00  0.00             0
ATOM    291    O   1     1       1.752  50.386  20.743  0.00  0.00             0
ATOM    292    H   1     1       1.543  50.570  19.850  0.00  0.00             0
ATOM    293    H   1     1       1.997  51.372  20.968  0.00  0.00             0
ATOM    294    O   1     1     -29.433  -1.452  14.923  0.00  0.00             0
ATOM    295    H   1     1     -30.124  -0.995  15.492  0.00  0.00             0
ATOM    296    H   1     1     -30.012  -2.156  14.548  0.00  0.00             0
ATOM    297    O   1     1     -24.045  12.425  33.111  0.00  0.00             0
ATOM    298    H   1     1     -24.883  11.991  32.779  0.00  0.00             0
ATOM    299    H   1     1     -24.481  12.990  33.642  0.00  0.00             0
ATOM    300    O   1     1      43.447  28.416  28.890  0.00  0.00             0
ATOM    301    H   1     1      44.104  28.153  29.518  0.00  0.00             0
ATOM    302    H   1     1      43.224  27.696  28.381  0.00  0.00             0
ATOM    303    O   1     1       2.303  -9.871  36.431  0.00  0.00             0
ATOM    304    H   1     1       3.212  -9.519  36.390  0.00  0.00             0
ATOM    305    H   1     1       1.667  -9.368  35.808  0.00  0.00             0
ATOM    306    O   1     1     -15.405   1.917  30.030  0.00  0.00             0
ATOM    307    H   1     1     -14.967   1.402  29.421  0.00  0.00             0
ATOM    308    H   1     1     -16.108   2.241  29.441  0.00  0.00             0
ATOM    309    O   1     1      16.547 -20.273  14.536  0.00  0.00             0
ATOM    310    H   1     1      17.325 -19.839  14.848  0.00  0.00             0
ATOM    311    H   1     1      16.062 -19.412  14.758  0.00  0.00             0
ATOM    312    O   1     1      31.238  13.140  24.669  0.00  0.00             0
ATOM    313    H   1     1      31.691  13.900  25.255  0.00  0.00             0
ATOM    314    H   1     1      31.713  12.374  24.492  0.00  0.00             0
ATOM    315    O   1     1     -19.053  22.310  33.968  0.00  0.00             0
ATOM    316    H   1     1     -19.231  23.117  33.506  0.00  0.00             0
ATOM    317    H   1     1     -18.357  22.408  34.869  0.00  0.00             0
ATOM    318    O   1     1       7.113  23.378  33.328  0.00  0.00             0
ATOM    319    H   1     1       7.190  22.533  33.862  0.00  0.00             0
ATOM    320    H   1     1       7.359  24.017  33.994  0.00  0.00             0
ATOM    321    O   1     1      46.412  15.888  31.254  0.00  0.00             0
ATOM    322    H   1     1      46.905  15.904  32.065  0.00  0.00             0
ATOM    323    H   1     1      45.993  14.989  31.256  0.00  0.00             0
ATOM    324    O   1     1      11.877  -2.190  34.054  0.00  0.00             0
ATOM    325    H   1     1      11.559  -1.539  34.776  0.00  0.00             0
ATOM    326    H   1     1      11.286  -2.278  33.390  0.00  0.00             0
ATOM    327    O   1     1      -8.347  17.264  21.457  0.00  0.00             0
ATOM    328    H   1     1      -7.847  18.019  20.950  0.00  0.00             0
ATOM    329    H   1     1       2.170  -0.504  22.350  0.00  0.00             0
ATOM    330    O   1     1      -0.197  39.272  25.428  0.00  0.00             0
ATOM    331    H   1     1      -0.418  38.904  24.483  0.00  0.00             0
ATOM    332    H   1     1      10.138  38.539  26.132  0.00  0.00             0
ATOM    333    O   1     1      16.896   1.253  22.990  0.00  0.00             0
ATOM    334    H   1     1       7.356   1.900  23.315  0.00  0.00             0
ATOM    335    H   1     1      16.722   0.575  23.660  0.00  0.00             0
ATOM    336    O   1     1      -7.163   8.520  17.833  0.00  0.00             0
ATOM    337    H   1     1      -7.148   7.477  18.044  0.00  0.00             0
ATOM    338    H   1     1       3.231   9.188  18.539  0.00  0.00             0
ATOM    339    O   1     1      15.411  40.263  17.849  0.00  0.00             0
ATOM    340    H   1     1       4.319  40.832  18.066  0.00  0.00             0
ATOM    341    H   1     1      16.030  41.030  17.553  0.00  0.00             0
ATOM    342    O   1     1       4.755  58.794  25.347  0.00  0.00             0
ATOM    343    H   1     1       4.604  57.898  24.935  0.00  0.00             0
ATOM    344    H   1     1      15.984  58.797  25.461  0.00  0.00             0
ATOM    345    O   1     1      35.146 -22.490  30.325  0.00  0.00             0
ATOM    346    H   1     1      35.379 -23.105  30.969  0.00  0.00             0
ATOM    347    H   1     1      34.692 -40.614  29.432  0.00  0.00             0
ATOM    348    O   1     1      54.889   0.722  35.870  0.00  0.00             0
ATOM    349    H   1     1      55.812   1.322  35.886  0.00  0.00             0
ATOM    350    H   1     1      55.130  -0.053  35.384  0.00  0.00             0
ATOM    351    O   1     1      37.498 -22.065  26.970  0.00  0.00             0
ATOM    352    H   1     1      38.112 -21.372  26.992  0.00  0.00             0
ATOM    353    H   1     1      36.527 -21.761  26.682  0.00  0.00             0
ATOM    354    O   1     1      11.240  -0.233  25.402  0.00  0.00             0
ATOM    355    H   1     1      11.469  -1.191  25.248  0.00  0.00             0
ATOM    356    H   1     1      10.404  -0.150  24.940  0.00  0.00             0
ATOM    357    O   1     1      -1.147  -6.266  20.493  0.00  0.00             0
ATOM    358    H   1     1      -0.972  -5.493  21.066  0.00  0.00             0
ATOM    359    H   1     1      -1.085  -6.970  21.276  0.00  0.00             0
ATOM    360    O   1     1      -4.332  22.797  13.890  0.00  0.00             0
ATOM    361    H   1     1      -4.834  21.915  14.111  0.00  0.00             0
ATOM    362    H   1     1      -3.667  22.894  13.067  0.00  0.00             0
ATOM    363    O   1     1      52.196 -18.018  17.263  0.00  0.00             0
ATOM    364    H   1     1      52.930 -17.511  16.899  0.00  0.00             0
ATOM    365    H   1     1      52.445 -36.716  17.585  0.00  0.00             0
ATOM    366    O   1     1      24.908  -8.400  29.977  0.00  0.00             0
ATOM    367    H   1     1      25.844  -8.285  30.338  0.00  0.00             0
ATOM    368    H   1     1      24.575  -9.285  30.313  0.00  0.00             0
ATOM    369    O   1     1      24.359 -22.495  23.870  0.00  0.00             0
ATOM    370    H   1     1      24.628 -22.048  22.860  0.00  0.00             0
ATOM    371    H   1     1      23.826 -23.284  23.714  0.00  0.00             0
ATOM    372    O   1     1      28.169 -37.774  22.700  0.00  0.00             0
ATOM    373    H   1     1      28.140 -37.629  21.667  0.00  0.00             0
ATOM    374    H   1     1      28.716 -38.539  22.755  0.00  0.00             0
ATOM    375    O   1     1     -23.170  37.516  15.001  0.00  0.00             0
ATOM    376    H   1     1     -22.487  38.147  14.837  0.00  0.00             0
ATOM    377    H   1     1     -23.186  36.773  14.348  0.00  0.00             0
ATOM    378    O   1     1       9.145 -39.460  16.294  0.00  0.00             0
ATOM    379    H   1     1       9.998 -39.712  16.763  0.00  0.00             0
ATOM    380    H   1     1       9.294 -39.592  15.268  0.00  0.00             0
ATOM    381    O   1     1     -12.506  -9.434  32.808  0.00  0.00             0
ATOM    382    H   1     1     -12.100 -10.181  32.340  0.00  0.00             0
ATOM    383    H   1     1      -2.693  -9.056  32.161  0.00  0.00             0
ATOM    384    O   1     1      29.703 -13.645  15.389  0.00  0.00             0
ATOM    385    H   1     1      30.533 -14.274  15.629  0.00  0.00             0
ATOM    386    H   1     1      40.173 -12.842  15.780  0.00  0.00             0
ATOM    387    O   1     1      16.143   9.801  21.790  0.00  0.00             0
ATOM    388    H   1     1       6.347  10.132  21.122  0.00  0.00             0
ATOM    389    H   1     1      15.753  10.390  22.384  0.00  0.00             0
ATOM    390    O   1     1      32.188  24.644  32.542  0.00  0.00             0
ATOM    391    H   1     1      31.341  24.470  32.083  0.00  0.00             0
ATOM    392    H   1     1      42.528  25.506  32.709  0.00  0.00             0
ATOM    393    O   1     1     -34.075  -9.348  24.519  0.00  0.00             0
ATOM    394    H   1     1     -33.658  -9.225  25.412  0.00  0.00             0
ATOM    395    H   1     1     -24.600  -9.020  24.586  0.00  0.00             0
ATOM    396    O   1     1     -23.208  10.213  14.782  0.00  0.00             0
ATOM    397    H   1     1     -23.656  11.128  14.745  0.00  0.00             0
ATOM    398    H   1     1     -11.971  10.250  15.002  0.00  0.00             0
ATOM    399    O   1     1      21.341 -32.456  29.225  0.00  0.00             0
ATOM    400    H   1     1      20.489 -32.184  29.114  0.00  0.00             0
ATOM    401    H   1     1      21.310 -32.920  30.131  0.00  0.00             0
ATOM    402    O   1     1      -0.585  30.536  32.320  0.00  0.00             0
ATOM    403    H   1     1      -1.316  30.224  32.880  0.00  0.00             0
ATOM    404    H   1     1      -0.663  30.556  31.400  0.00  0.00             0
ATOM    405    O   1     1      34.945   6.215  27.809  0.00  0.00             0
ATOM    406    H   1     1      34.117   6.541  28.097  0.00  0.00             0
ATOM    407    H   1     1      34.860   5.952  26.845  0.00  0.00             0
ATOM    408    O   1     1      45.876  64.613  25.771  0.00  0.00             0
ATOM    409    H   1     1      46.166  64.033  26.514  0.00  0.00             0
ATOM    410    H   1     1      46.528  64.815  25.065  0.00  0.00             0
ATOM    411    O   1     1      -6.555  37.550  25.939  0.00  0.00             0
ATOM    412    H   1     1      -6.684  38.103  26.740  0.00  0.00             0
ATOM    413    H   1     1      -5.870  36.881  26.043  0.00  0.00             0
ATOM    414    O   1     1      34.198  43.538  24.880  0.00  0.00             0
ATOM    415    H   1     1      34.725  42.858  24.981  0.00  0.00             0
ATOM    416    H   1     1      34.420  43.818  23.906  0.00  0.00             0
ATOM    417    O   1     1      44.398 -36.061  23.766  0.00  0.00             0
ATOM    418    H   1     1      43.966 -35.485  24.554  0.00  0.00             0
ATOM    419    H   1     1      45.360 -36.243  23.967  0.00  0.00             0
ATOM    420    O   1     1      56.317 -15.675  14.600  0.00  0.00             0
ATOM    421    H   1     1      56.017 -15.923  15.545  0.00  0.00             0
ATOM    422    H   1     1      57.385 -15.491  14.581  0.00  0.00             0
ATOM    423    O   1     1     -16.170  20.590  23.544  0.00  0.00             0
ATOM    424    H   1     1     -15.292  20.185  23.247  0.00  0.00             0
ATOM    425    H   1     1     -16.170  20.141  24.275  0.00  0.00             0
ATOM    426    O   1     1       9.697  17.811  23.099  0.00  0.00             0
ATOM    427    H   1     1       9.073  17.183  22.663  0.00  0.00             0
ATOM    428    H   1     1      10.625  17.755  22.632  0.00  0.00             0
ATOM    429    O   1     1      55.621  49.000  27.547  0.00  0.00             0
ATOM    430    H   1     1      55.647  48.405  26.826  0.00  0.00             0
ATOM    431    H   1     1      54.793  49.099  28.003  0.00  0.00             0
ATOM    432    O   1     1      26.910 -40.980  16.254  0.00  0.00             0
ATOM    433    H   1     1      27.540 -41.306  17.004  0.00  0.00             0
ATOM    434    H   1     1      27.460 -40.230  15.747  0.00  0.00             0
ATOM    435    O   1     1     -17.139   3.489  28.513  0.00  0.00             0
ATOM    436    H   1     1     -18.089   3.468  28.649  0.00  0.00             0
ATOM    437    H   1     1      -6.531   4.404  28.547  0.00  0.00             0
ATOM    438    O   1     1      65.774  10.273  19.854  0.00  0.00             0
ATOM    439    H   1     1      64.885  10.680  19.883  0.00  0.00             0
ATOM    440    H   1     1      76.452  10.122  20.869  0.00  0.00             0
ATOM    441    O   1     1       5.901 -12.585  37.017  0.00  0.00             0
ATOM    442    H   1     1      -3.943 -11.905  36.669  0.00  0.00             0
ATOM    443    H   1     1       4.918 -12.415  36.652  0.00  0.00             0
ATOM    444    O   1     1     -15.417 -62.257  27.553  0.00  0.00             0
ATOM    445    H   1     1     -14.876 -63.023  27.836  0.00  0.00             0
ATOM    446    H   1     1      -5.693 -62.164  28.450  0.00  0.00             0
ATOM    447    O   1     1     -12.226  18.103  34.191  0.00  0.00             0
ATOM    448    H   1     1     -23.038  18.942  34.402  0.00  0.00             0
ATOM    449    H   1     1     -11.621  18.414  33.441  0.00  0.00             0
ATOM    450    O   1     1      52.471  22.115  18.225  0.00  0.00             0
ATOM    451    H   1     1      51.993  23.002  17.849  0.00  0.00             0
ATOM    452    H   1     1      62.134  21.818  18.830  0.00  0.00             0
ATOM    453    O   1     1      16.774   0.488  17.629  0.00  0.00             0
ATOM    454    H   1     1      16.687   0.612  18.556  0.00  0.00             0
ATOM    455    H   1     1      17.469   0.792  17.251  0.00  0.00             0
ATOM    456    O   1     1      -7.301   9.965  14.035  0.00  0.00             0
ATOM    457    H   1     1      -7.048   9.226  14.576  0.00  0.00             0
ATOM    458    H   1     1      -6.702  10.718  14.332  0.00  0.00             0
ATOM    459    O   1     1      39.033 -23.708  25.577  0.00  0.00             0
ATOM    460    H   1     1      39.941 -23.099  25.471  0.00  0.00             0
ATOM    461    H   1     1      38.284 -23.061  25.962  0.00  0.00             0
ATOM    462    O   1     1     -22.452  26.266  28.914  0.00  0.00             0
ATOM    463    H   1     1     -22.840  25.425  28.616  0.00  0.00             0
ATOM    464    H   1     1     -22.237  26.692  27.977  0.00  0.00             0
ATOM    465    O   1     1      -8.486 -42.589  24.347  0.00  0.00             0
ATOM    466    H   1     1      -7.706 -42.861  24.768  0.00  0.00             0
ATOM    467    H   1     1      -9.220 -43.198  24.615  0.00  0.00             0
ATOM    468    O   1     1     -24.453   9.021  17.607  0.00  0.00             0
ATOM    469    H   1     1     -24.511   8.988  16.523  0.00  0.00             0
ATOM    470    H   1     1     -25.337   8.665  17.988  0.00  0.00             0
ATOM    471    O   1     1      48.824 -29.577  23.057  0.00  0.00             0
ATOM    472    H   1     1      48.731 -28.572  23.453  0.00  0.00             0
ATOM    473    H   1     1      49.380 -29.624  22.315  0.00  0.00             0
ATOM    474    O   1     1      40.835 -23.898  36.725  0.00  0.00             0
ATOM    475    H   1     1      41.362 -24.783  36.894  0.00  0.00             0
ATOM    476    H   1     1      41.541 -23.337  36.083  0.00  0.00             0
ATOM    477    O   1     1       8.710 -26.217  26.582  0.00  0.00             0
ATOM    478    H   1     1       8.422 -25.246  26.373  0.00  0.00             0
ATOM    479    H   1     1       9.429 -26.302  26.019  0.00  0.00             0
ATOM    480    O   1     1      -4.106  36.016  25.702  0.00  0.00             0
ATOM    481    H   1     1      -3.793  36.791  25.968  0.00  0.00             0
ATOM    482    H   1     1      -3.721  35.180  25.837  0.00  0.00             0
ATOM    483    O   1     1       1.622 -31.659  23.536  0.00  0.00             0
ATOM    484    H   1     1       1.153 -31.737  24.284  0.00  0.00             0
ATOM    485    H   1     1       2.351 -32.193  23.730  0.00  0.00             0
ATOM    486    O   1     1     -27.934   0.360  31.300  0.00  0.00             0
ATOM    487    H   1     1     -27.058   0.453  30.679  0.00  0.00             0
ATOM    488    H   1     1     -27.510  -0.177  32.098  0.00  0.00             0
ATOM    489    O   1     1      -8.916  17.152  29.354  0.00  0.00             0
ATOM    490    H   1     1      -8.358  17.461  30.084  0.00  0.00             0
ATOM    491    H   1     1       0.494  -0.669  29.841  0.00  0.00             0
ATOM    492    O   1     1      -2.409 -37.365  27.117  0.00  0.00             0
ATOM    493    H   1     1      -3.070 -36.958  27.690  0.00  0.00             0
ATOM    494    H   1     1       8.863 -36.811  27.180  0.00  0.00             0
ATOM    495    O   1     1     -21.510 -21.842  22.181  0.00  0.00             0
ATOM    496    H   1     1     -31.043 -21.557  21.484  0.00  0.00             0
ATOM    497    H   1     1     -21.137 -22.106  22.984  0.00  0.00             0
ATOM    498    O   1     1      -1.260 -34.870  19.113  0.00  0.00             0
ATOM    499    H   1     1      -1.803 -35.751  19.308  0.00  0.00             0
ATOM    500    H   1     1       9.924 -35.048  18.798  0.00  0.00             0
ATOM    501    O   1     1     -11.655  19.458  31.751  0.00  0.00             0
ATOM    502    H   1     1     -12.254  20.170  31.830  0.00  0.00             0
ATOM    503    H   1     1      -0.484  19.856  31.607  0.00  0.00             0
ATOM    504    O   1     1      11.624  14.222  28.574  0.00  0.00             0
ATOM    505    H   1     1      11.038  13.803  29.218  0.00  0.00             0
ATOM    506    H   1     1      21.919  15.033  28.858  0.00  0.00             0
ATOM    507    O   1     1      59.056  22.783  25.653  0.00  0.00             0
ATOM    508    H   1     1      59.907  22.116  25.415  0.00  0.00             0
ATOM    509    H   1     1      59.277   5.531  24.907  0.00  0.00             0
ATOM    510    O   1     1      37.804 -32.363  31.525  0.00  0.00             0
ATOM    511    H   1     1      37.495 -31.712  32.282  0.00  0.00             0
ATOM    512    H   1     1      36.893 -32.955  31.437  0.00  0.00             0
ATOM    513    O   1     1     -34.092   5.807  16.595  0.00  0.00             0
ATOM    514    H   1     1     -33.928   4.946  16.084  0.00  0.00             0
ATOM    515    H   1     1     -34.240   6.568  16.054  0.00  0.00             0
ATOM    516    O   1     1      23.224 -11.885  19.009  0.00  0.00             0
ATOM    517    H   1     1      22.488 -12.442  18.790  0.00  0.00             0
ATOM    518    H   1     1      22.955 -11.709  19.857  0.00  0.00             0
ATOM    519    O   1     1      33.244  33.034  25.287  0.00  0.00             0
ATOM    520    H   1     1      33.901  33.267  25.971  0.00  0.00             0
ATOM    521    H   1     1      33.642  32.306  24.783  0.00  0.00             0
ATOM    522    O   1     1      14.634  19.729  16.994  0.00  0.00             0
ATOM    523    H   1     1      15.167  19.127  17.306  0.00  0.00             0
ATOM    524    H   1     1      15.047  20.537  16.938  0.00  0.00             0
ATOM    525    O   1     1      66.058  -0.422  14.674  0.00  0.00             0
ATOM    526    H   1     1      65.351  -0.530  14.330  0.00  0.00             0
ATOM    527    H   1     1      66.350 -17.291  14.703  0.00  0.00             0
ATOM    528    O   1     1      14.346  50.249  15.032  0.00  0.00             0
ATOM    529    H   1     1      14.180  51.057  15.255  0.00  0.00             0
ATOM    530    H   1     1      15.309  50.262  15.077  0.00  0.00             0
ATOM    531    O   1     1      22.253  -4.828  35.185  0.00  0.00             0
ATOM    532    H   1     1      23.075  -4.678  35.566  0.00  0.00             0
ATOM    533    H   1     1      22.053  -4.079  34.651  0.00  0.00             0
ATOM    534    O   1     1     -11.375  38.325  23.043  0.00  0.00             0
ATOM    535    H   1     1     -10.764  38.641  22.426  0.00  0.00             0
ATOM    536    H   1     1     -11.193  37.370  23.049  0.00  0.00             0
ATOM    537    O   1     1       8.499 -19.012  15.528  0.00  0.00             0
ATOM    538    H   1     1       8.752 -20.087  15.856  0.00  0.00             0
ATOM    539    H   1     1       8.736 -18.299  16.030  0.00  0.00             0
ATOM    540    O   1     1       1.553 -38.447  17.827  0.00  0.00             0
ATOM    541    H   1     1       2.329 -38.077  17.817  0.00  0.00             0
ATOM    542    H   1     1       1.694 -39.344  17.775  0.00  0.00             0
ATOM    543    O   1     1     -24.053  30.083  29.222  0.00  0.00             0
ATOM    544    H   1     1     -24.771  30.594  29.591  0.00  0.00             0
ATOM    545    H   1     1     -13.830  30.682  28.534  0.00  0.00             0
ATOM    546    O   1     1     -11.249  15.150  32.887  0.00  0.00             0
ATOM    547    H   1     1     -11.108  14.205  32.752  0.00  0.00             0
ATOM    548    H   1     1      -0.968  15.612  32.119  0.00  0.00             0
ATOM    549    O   1     1     -10.941  24.317  17.702  0.00  0.00             0
ATOM    550    H   1     1     -20.921  25.173  17.339  0.00  0.00             0
ATOM    551    H   1     1     -11.864  24.331  17.452  0.00  0.00             0
ATOM    552    O   1     1      11.668  38.286  31.836  0.00  0.00             0
ATOM    553    H   1     1      12.449  37.615  31.752  0.00  0.00             0
ATOM    554    H   1     1      22.370  38.860  32.287  0.00  0.00             0
ATOM    555    O   1     1      61.301  12.245  29.490  0.00  0.00             0
ATOM    556    H   1     1      50.289  11.834  29.168  0.00  0.00             0
ATOM    557    H   1     1      61.996  11.674  29.034  0.00  0.00             0
ATOM    558    O   1     1      44.915  -1.706  27.436  0.00  0.00             0
ATOM    559    H   1     1      44.921  -2.726  27.843  0.00  0.00             0
ATOM    560    H   1     1      54.338  -1.447  27.934  0.00  0.00             0
ATOM    561    O   1     1     -25.084 -16.597  20.410  0.00  0.00             0
ATOM    562    H   1     1     -24.812 -16.885  21.344  0.00  0.00             0
ATOM    563    H   1     1     -24.749 -15.815  20.272  0.00  0.00             0
ATOM    564    O   1     1     -24.902 -18.524  28.991  0.00  0.00             0
ATOM    565    H   1     1     -25.184 -18.862  29.914  0.00  0.00             0
ATOM    566    H   1     1     -25.699 -18.795  28.385  0.00  0.00             0
ATOM    567    O   1     1     -14.729  31.774  35.152  0.00  0.00             0
ATOM    568    H   1     1     -13.732  31.651  35.500  0.00  0.00             0
ATOM    569    H   1     1     -14.657  32.711  34.827  0.00  0.00             0
ATOM    570    O   1     1      10.889  -8.739  17.180  0.00  0.00             0
ATOM    571    H   1     1      11.881  -8.818  17.423  0.00  0.00             0
ATOM    572    H   1     1      10.733  -8.150  16.458  0.00  0.00             0
ATOM    573    O   1     1     -36.848  -3.808  21.191  0.00  0.00             0
ATOM    574    H   1     1     -36.336  -3.970  20.382  0.00  0.00             0
ATOM    575    H   1     1     -37.578  -3.402  20.725  0.00  0.00             0
ATOM    576    O   1     1     -30.238  26.772  24.859  0.00  0.00             0
ATOM    577    H   1     1     -29.245  26.310  24.977  0.00  0.00             0
ATOM    578    H   1     1     -30.653  26.447  24.063  0.00  0.00             0
ATOM    579    O   1     1      12.313   6.233  21.586  0.00  0.00             0
ATOM    580    H   1     1      12.072   5.360  22.024  0.00  0.00             0
ATOM    581    H   1     1      13.263   6.228  22.071  0.00  0.00             0
ATOM    582    O   1     1     -23.554  25.448  35.254  0.00  0.00             0
ATOM    583    H   1     1     -23.231  25.971  34.543  0.00  0.00             0
ATOM    584    H   1     1     -22.873  25.448  35.892  0.00  0.00             0
ATOM    585    O   1     1     -47.044 -19.469  18.127  0.00  0.00             0
ATOM    586    H   1     1     -46.464 -18.931  17.517  0.00  0.00             0
ATOM    587    H   1     1     -47.317 -18.749  18.771  0.00  0.00             0
ATOM    588    O   1     1      31.721   8.967  34.276  0.00  0.00             0
ATOM    589    H   1     1      31.842   9.830  33.943  0.00  0.00             0
ATOM    590    H   1     1      30.686   9.011  34.167  0.00  0.00             0
ATOM    591    O   1     1      28.382  16.372  19.371  0.00  0.00             0
ATOM    592    H   1     1      27.780  16.746  18.527  0.00  0.00             0
ATOM    593    H   1     1      28.036  15.599  19.120  0.00  0.00             0
ATOM    594    O   1     1      57.076  15.484  24.558  0.00  0.00             0
ATOM    595    H   1     1      57.767  15.640  23.885  0.00  0.00             0
ATOM    596    H   1     1      56.562  14.774  24.360  0.00  0.00             0
ATOM    597    O   1     1      -9.963 -24.763  15.130  0.00  0.00             0
ATOM    598    H   1     1      -9.699 -24.048  15.753  0.00  0.00             0
ATOM    599    H   1     1       0.978 -25.176  14.461  0.00  0.00             0
ATOM    600    O   1     1      -9.683 -12.022  26.065  0.00  0.00             0
ATOM    601    H   1     1      -9.040 -11.810  25.446  0.00  0.00             0
ATOM    602    H   1     1       0.173 -12.961  26.117  0.00  0.00             0
ATOM    603    O   1     1       6.753 -49.827  20.023  0.00  0.00             0
ATOM    604    H   1     1      -3.923 -49.544  20.961  0.00  0.00             0
ATOM    605    H   1     1       6.161 -49.394  19.413  0.00  0.00             0
ATOM    606    O   1     1      20.415  16.648  36.118  0.00  0.00             0
ATOM    607    H   1     1      19.769  17.183  35.575  0.00  0.00             0
ATOM    608    H   1     1      30.784  17.081  36.907  0.00  0.00             0
ATOM    609    O   1     1      46.639   4.898  22.133  0.00  0.00             0
ATOM    610    H   1     1      35.917   4.188  22.463  0.00  0.00             0
ATOM    611    H   1     1      47.482   5.201  22.521  0.00  0.00             0
ATOM    612    O   1     1     -19.251  28.809  19.294  0.00  0.00             0
ATOM    613    H   1     1     -19.378  27.909  18.769  0.00  0.00             0
ATOM    614    H   1     1      -9.664  28.884  19.783  0.00  0.00             0
ATOM    615    O   1     1     -30.612  -4.269  13.914  0.00  0.00             0
ATOM    616    H   1     1     -30.942  -4.311  13.005  0.00  0.00             0
ATOM    617    H   1     1     -30.703  -5.263  13.945  0.00  0.00             0
ATOM    618    O   1     1      -4.144  -6.317  23.775  0.00  0.00             0
ATOM    619    H   1     1      -4.702  -5.614  23.611  0.00  0.00             0
ATOM    620    H   1     1      -3.350  -5.896  24.264  0.00  0.00             0
ATOM    621    O   1     1     -22.577  14.277  36.427  0.00  0.00             0
ATOM    622    H   1     1     -22.370  13.291  36.808  0.00  0.00             0
ATOM    623    H   1     1     -22.017  15.009  36.430  0.00  0.00             0
ATOM    624    O   1     1      60.553   9.532  22.493  0.00  0.00             0
ATOM    625    H   1     1      60.359   8.664  22.145  0.00  0.00             0
ATOM    626    H   1     1      59.671   9.491  23.208  0.00  0.00             0
ATOM    627    O   1     1     -21.263 -14.915  35.246  0.00  0.00             0
ATOM    628    H   1     1     -20.630 -14.522  34.625  0.00  0.00             0
ATOM    629    H   1     1     -20.796 -15.652  35.723  0.00  0.00             0
ATOM    630    O   1     1     -27.729 -16.608  19.915  0.00  0.00             0
ATOM    631    H   1     1     -27.782 -16.021  19.146  0.00  0.00             0
ATOM    632    H   1     1     -26.878 -16.792  20.447  0.00  0.00             0
ATOM    633    O   1     1     -37.411  -5.809  15.788  0.00  0.00             0
ATOM    634    H   1     1     -37.574  -4.890  15.533  0.00  0.00             0
ATOM    635    H   1     1     -36.513  -5.761  16.366  0.00  0.00             0
ATOM    636    O   1     1       7.153  28.840  35.583  0.00  0.00             0
ATOM    637    H   1     1       7.184  29.457  34.841  0.00  0.00             0
ATOM    638    H   1     1       7.998  28.947  36.028  0.00  0.00             0
ATOM    639    O   1     1     -13.986 -11.505  28.030  0.00  0.00             0
ATOM    640    H   1     1     -13.725 -11.980  27.195  0.00  0.00             0
ATOM    641    H   1     1     -15.050 -11.664  28.158  0.00  0.00             0
ATOM    642    O   1     1       9.318   7.098  20.674  0.00  0.00             0
ATOM    643    H   1     1      10.362   7.034  20.980  0.00  0.00             0
ATOM    644    H   1     1       9.244   6.506  19.835  0.00  0.00             0
ATOM    645    O   1     1      -5.722   7.410  22.301  0.00  0.00             0
ATOM    646    H   1     1      -5.400   6.506  22.355  0.00  0.00             0
ATOM    647    H   1     1      -5.197   7.982  21.704  0.00  0.00             0
ATOM    648    O   1     1       7.056   3.390  35.088  0.00  0.00             0
ATOM    649    H   1     1       6.673   3.962  36.057  0.00  0.00             0
ATOM    650    H   1     1       8.027   3.132  35.202  0.00  0.00             0
ATOM    651    O   1     1       4.079  16.954  33.714  0.00  0.00             0
ATOM    652    H   1     1       4.782  16.534  33.065  0.00  0.00             0
ATOM    653    H   1     1      13.453  -1.252  33.510  0.00  0.00             0
ATOM    654    O   1     1      14.284  25.125  31.375  0.00  0.00             0
ATOM    655    H   1     1      14.552  25.536  32.217  0.00  0.00             0
ATOM    656    H   1     1      23.793  24.757  31.693  0.00  0.00             0
ATOM    657    O   1     1      51.006 -14.634  20.382  0.00  0.00             0
ATOM    658    H   1     1      40.743 -15.642  20.173  0.00  0.00             0
ATOM    659    H   1     1      50.086 -14.351  20.199  0.00  0.00             0
ATOM    660    O   1     1      -2.936  55.847  27.033  0.00  0.00             0
ATOM    661    H   1     1      -2.629  56.560  27.617  0.00  0.00             0
ATOM    662    H   1     1       8.139  55.250  27.275  0.00  0.00             0
ATOM    663    O   1     1      27.352  16.029  33.496  0.00  0.00             0
ATOM    664    H   1     1      17.773  15.526  33.197  0.00  0.00             0
ATOM    665    H   1     1      27.939  16.867  33.693  0.00  0.00             0
ATOM    666    O   1     1      22.172  -5.300  17.147  0.00  0.00             0
ATOM    667    H   1     1      23.098  -5.468  16.713  0.00  0.00             0
ATOM    668    H   1     1      32.542  -5.788  18.113  0.00  0.00             0
ATOM    669    O   1     1      22.357  78.938  28.149  0.00  0.00             0
ATOM    670    H   1     1      21.992  78.408  27.426  0.00  0.00             0
ATOM    671    H   1     1      21.521  61.208  28.680  0.00  0.00             0
ATOM    672    O   1     1      28.936  47.049  17.847  0.00  0.00             0
ATOM    673    H   1     1      28.599  46.132  17.561  0.00  0.00             0
ATOM    674    H   1     1      29.482  47.080  18.682  0.00  0.00             0
ATOM    675    O   1     1      16.146 -21.696  18.493  0.00  0.00             0
ATOM    676    H   1     1      16.347 -22.169  17.829  0.00  0.00             0
ATOM    677    H   1     1      15.683 -20.923  18.422  0.00  0.00             0
ATOM    678    O   1     1      19.290  -0.712  30.088  0.00  0.00             0
ATOM    679    H   1     1      19.180   0.163  30.750  0.00  0.00             0
ATOM    680    H   1     1      18.577  -0.820  29.671  0.00  0.00             0
ATOM    681    O   1     1     -24.542 -10.265  14.961  0.00  0.00             0
ATOM    682    H   1     1     -23.870  -9.532  14.715  0.00  0.00             0
ATOM    683    H   1     1     -25.022 -10.567  14.131  0.00  0.00             0
ATOM    684    O   1     1     -26.496  -8.112  35.961  0.00  0.00             0
ATOM    685    H   1     1     -26.870  -7.350  36.090  0.00  0.00             0
ATOM    686    H   1     1     -25.528  -8.029  36.069  0.00  0.00             0
ATOM    687    O   1     1      71.355 -17.159  27.480  0.00  0.00             0
ATOM    688    H   1     1      71.814 -17.462  28.272  0.00  0.00             0
ATOM    689    H   1     1      71.866 -35.228  26.925  0.00  0.00             0
ATOM    690    O   1     1      52.300 -34.448  36.883  0.00  0.00             0
ATOM    691    H   1     1      53.076 -34.865  36.366  0.00  0.00             0
ATOM    692    H   1     1      52.887 -33.864  37.441  0.00  0.00             0
ATOM    693    O   1     1     -48.030   5.661  35.753  0.00  0.00             0
ATOM    694    H   1     1     -47.551   5.910  34.947  0.00  0.00             0
ATOM    695    H   1     1     -48.520   6.528  36.085  0.00  0.00             0
ATOM    696    O   1     1      45.371  11.384  32.164  0.00  0.00             0
ATOM    697    H   1     1      45.350  10.701  31.527  0.00  0.00             0
ATOM    698    H   1     1      44.360  11.390  32.443  0.00  0.00             0
ATOM    699    O   1     1      35.376  -9.801  33.678  0.00  0.00             0
ATOM    700    H   1     1      36.214 -10.043  34.010  0.00  0.00             0
ATOM    701    H   1     1      35.285  -9.218  34.285  0.00  0.00             0
ATOM    702    O   1     1      32.232 -15.339  15.989  0.00  0.00             0
ATOM    703    H   1     1      32.988 -15.639  16.128  0.00  0.00             0
ATOM    704    H   1     1      32.233 -14.767  16.724  0.00  0.00             0
ATOM    705   Al   1     1       4.476  18.397   8.500  0.00  0.00             0
ATOM    706   Al   1     1       1.985  14.013   8.339  0.00  0.00             0
ATOM    707   Al   1     1       1.938  20.006   8.459  0.00  0.00             0
ATOM    708   Al   1     1       4.531  15.415   8.447  0.00  0.00             0
ATOM    709   Si   1     1       0.238  19.846  11.178  0.00  0.00             0
ATOM    710   Si   1     1       2.795  15.361  11.169  0.00  0.00             0
ATOM    711   Si   1     1       2.710  21.375  11.254  0.00  0.00             0
ATOM    712   Si   1     1       5.322  16.845  11.284  0.00  0.00             0
ATOM    713    O   1     1       5.463  19.642   9.679  0.00  0.00             0
ATOM    714    O   1     1       2.851  15.147   9.520  0.00  0.00             0
ATOM    715    O   1     1       5.201  16.839   9.572  0.00  0.00             0
ATOM    716    O   1     1       2.597  21.393   9.616  0.00  0.00             0
ATOM    717    O   1     1       5.293  18.283  11.770  0.00  0.00             0
ATOM    718    O   1     1       2.754  22.870  11.720  0.00  0.00             0
ATOM    719    O   1     1       4.112  20.676  11.522  0.00  0.00             0
ATOM    720    O   1     1       1.539  16.194  11.505  0.00  0.00             0
ATOM    721    O   1     1       4.020  16.107  11.694  0.00  0.00             0
ATOM    722    O   1     1       1.580  20.516  11.662  0.00  0.00             0
ATOM    723    O   1     1       5.466  14.060   9.573  0.00  0.00             0
ATOM    724    O   1     1       2.890  18.538   9.665  0.00  0.00             0
ATOM    725    O   1     1       1.257  21.308   7.450  0.00  0.00             0
ATOM    726    O   1     1       3.851  16.891   7.447  0.00  0.00             0
ATOM    727    O   1     1       6.075  18.581   7.331  0.00  0.00             0
ATOM    728    O   1     1       3.610  14.141   7.326  0.00  0.00             0
ATOM    729    O   1     1       6.118  15.336   7.391  0.00  0.00             0
ATOM    730    O   1     1       3.623  19.779   7.468  0.00  0.00             0
ATOM    731    H   1     1       4.832  22.619  10.130  0.00  0.00             0
ATOM    732    H   1     1       2.724  18.237  10.480  0.00  0.00             0
ATOM    733    H   1     1       5.907  21.562   6.660  0.00  0.00             0
ATOM    734    H   1     1       4.002  17.279   6.648  0.00  0.00             0
ATOM    735    H   1     1       6.542  18.128   6.782  0.00  0.00             0
ATOM    736    H   1     1       3.978  22.994   6.501  0.00  0.00             0
ATOM    737    H   1     1       4.093  20.505   7.204  0.00  0.00             0
ATOM    738    H   1     1       6.316  16.292   7.183  0.00  0.00             0
ATOM    739   Al   1     1      10.647  12.959   1.337  0.00  0.00             0
ATOM    740   Al   1     1       8.042   8.400   1.278  0.00  0.00             0
ATOM    741   Al   1     1       8.428  14.786   1.052  0.00  0.00             0
ATOM    742   Al   1     1      10.568  10.052   1.266  0.00  0.00             0
ATOM    743   Si   1     1       6.357  14.412   4.015  0.00  0.00             0
ATOM    744   Si   1     1       8.964   9.863   4.065  0.00  0.00             0
ATOM    745   Si   1     1       8.833  15.997   3.922  0.00  0.00             0
ATOM    746   Si   1     1      11.480  11.471   4.072  0.00  0.00             0
ATOM    747    O   1     1      11.668  14.316   2.443  0.00  0.00             0
ATOM    748    O   1     1       9.113   9.855   2.480  0.00  0.00             0
ATOM    749    O   1     1      11.376  11.613   2.495  0.00  0.00             0
ATOM    750    O   1     1       8.778  16.072   2.248  0.00  0.00             0
ATOM    751    O   1     1      11.360  12.921   4.584  0.00  0.00             0
ATOM    752    O   1     1       8.957  17.431   4.528  0.00  0.00             0
ATOM    753    O   1     1      10.189  15.236   4.166  0.00  0.00             0
ATOM    754    O   1     1       7.669  10.695   4.350  0.00  0.00             0
ATOM    755    O   1     1      10.341  10.455   4.544  0.00  0.00             0
ATOM    756    O   1     1       7.657  15.230   4.427  0.00  0.00             0
ATOM    757    O   1     1      11.688   8.710   2.215  0.00  0.00             0
ATOM    758    O   1     1       9.041  13.282   2.187  0.00  0.00             0
ATOM    759    O   1     1       7.533  16.146  -0.039  0.00  0.00             0
ATOM    760    O   1     1       9.878  11.604   0.323  0.00  0.00             0
ATOM    761    O   1     1      12.393  13.023   0.103  0.00  0.00             0
ATOM    762    O   1     1       9.752   8.663   0.277  0.00  0.00             0
ATOM    763    O   1     1      12.177  10.088   0.184  0.00  0.00             0
ATOM    764    O   1     1       9.900  14.454  -0.067  0.00  0.00             0
ATOM    765    H   1     1      11.148  17.034   3.056  0.00  0.00             0
ATOM    766    H   1     1       8.466  12.484   2.268  0.00  0.00             0
ATOM    767    H   1     1      12.074  16.015  -0.525  0.00  0.00             0
ATOM    768    H   1     1       9.247  11.809  -0.348  0.00  0.00             0
ATOM    769    H   1     1      12.969  13.286  -0.498  0.00  0.00             0
ATOM    770    H   1     1      10.027  16.795  -0.342  0.00  0.00             0
ATOM    771    H   1     1      10.159  14.149  -0.980  0.00  0.00             0
ATOM    772    H   1     1      11.913  10.955  -0.228  0.00  0.00             0
ATOM    773   Al   1     1       4.614   9.478   8.590  0.00  0.00             0
ATOM    774   Al   1     1       2.018   5.125   8.415  0.00  0.00             0
ATOM    775   Al   1     1       1.892  10.918   8.443  0.00  0.00             0
ATOM    776   Al   1     1       4.587   6.554   8.465  0.00  0.00             0
ATOM    777   Si   1     1       0.184  10.809  11.218  0.00  0.00             0
ATOM    778   Si   1     1       2.840   6.483  11.158  0.00  0.00             0
ATOM    779   Si   1     1       2.557  12.389  11.181  0.00  0.00             0
ATOM    780   Si   1     1       5.374   7.979  11.135  0.00  0.00             0
ATOM    781    O   1     1       5.408  10.687   9.712  0.00  0.00             0
ATOM    782    O   1     1       3.032   6.415   9.513  0.00  0.00             0
ATOM    783    O   1     1       5.291   8.006   9.583  0.00  0.00             0
ATOM    784    O   1     1       2.433  12.452   9.597  0.00  0.00             0
ATOM    785    O   1     1       5.275   9.464  11.733  0.00  0.00             0
ATOM    786    O   1     1       2.515  13.861  11.693  0.00  0.00             0
ATOM    787    O   1     1       3.942  11.746  11.489  0.00  0.00             0
ATOM    788    O   1     1       1.509   7.272  11.512  0.00  0.00             0
ATOM    789    O   1     1       4.165   7.150  11.622  0.00  0.00             0
ATOM    790    O   1     1       1.443  11.588  11.812  0.00  0.00             0
ATOM    791    O   1     1       5.494   5.134   9.526  0.00  0.00             0
ATOM    792    O   1     1       2.849   9.648   9.544  0.00  0.00             0
ATOM    793    O   1     1       1.327  12.507   7.354  0.00  0.00             0
ATOM    794    O   1     1       3.855   7.856   7.366  0.00  0.00             0
ATOM    795    O   1     1       6.095   9.622   7.410  0.00  0.00             0
ATOM    796    O   1     1       3.523   5.047   7.243  0.00  0.00             0
ATOM    797    O   1     1       6.174   6.307   7.425  0.00  0.00             0
ATOM    798    O   1     1       3.673  10.892   7.458  0.00  0.00             0
ATOM    799    H   1     1       5.242  13.615  10.390  0.00  0.00             0
ATOM    800    H   1     1       2.306   9.115  10.186  0.00  0.00             0
ATOM    801    H   1     1       6.843  12.331   6.558  0.00  0.00             0
ATOM    802    H   1     1       2.910   8.035   7.139  0.00  0.00             0
ATOM    803    H   1     1       5.739   9.360   6.648  0.00  0.00             0
ATOM    804    H   1     1       4.158  13.639   6.687  0.00  0.00             0
ATOM    805    H   1     1       4.326  11.656   7.534  0.00  0.00             0
ATOM    806    H   1     1       6.413   7.082   7.073  0.00  0.00             0
ATOM    807   Al   1     1      10.664   4.045   1.055  0.00  0.00             0
ATOM    808   Al   1     1       7.958  -0.210   1.213  0.00  0.00             0
ATOM    809   Al   1     1       7.950   5.496   1.216  0.00  0.00             0
ATOM    810   Al   1     1      10.604   1.141   1.173  0.00  0.00             0
ATOM    811   Si   1     1       6.414   5.376   4.067  0.00  0.00             0
ATOM    812   Si   1     1       8.889   1.003   4.017  0.00  0.00             0
ATOM    813   Si   1     1       8.924   6.848   4.052  0.00  0.00             0
ATOM    814   Si   1     1      11.427   2.520   3.948  0.00  0.00             0
ATOM    815    O   1     1      11.696   5.274   2.392  0.00  0.00             0
ATOM    816    O   1     1       8.940   0.928   2.326  0.00  0.00             0
ATOM    817    O   1     1      11.159   2.520   2.272  0.00  0.00             0
ATOM    818    O   1     1       8.703   6.902   2.478  0.00  0.00             0
ATOM    819    O   1     1      11.452   3.994   4.458  0.00  0.00             0
ATOM    820    O   1     1       8.887   8.338   4.541  0.00  0.00             0
ATOM    821    O   1     1      10.379   6.294   4.204  0.00  0.00             0
ATOM    822    O   1     1       7.513   1.724   4.356  0.00  0.00             0
ATOM    823    O   1     1      10.049   1.848   4.426  0.00  0.00             0
ATOM    824    O   1     1       7.761   5.960   4.561  0.00  0.00             0
ATOM    825    O   1     1      11.449  -0.221   2.395  0.00  0.00             0
ATOM    826    O   1     1       8.968   4.037   2.080  0.00  0.00             0
ATOM    827    O   1     1       7.430   6.978   0.161  0.00  0.00             0
ATOM    828    O   1     1      10.079   2.665  -0.113  0.00  0.00             0
ATOM    829    O   1     1      12.348   4.214   0.052  0.00  0.00             0
ATOM    830    O   1     1       9.753  -0.225   0.095  0.00  0.00             0
ATOM    831    O   1     1      12.297   0.918   0.152  0.00  0.00             0
ATOM    832    O   1     1       9.809   5.495   0.117  0.00  0.00             0
ATOM    833    H   1     1      11.135   8.002   2.553  0.00  0.00             0
ATOM    834    H   1     1       8.473   3.253   2.554  0.00  0.00             0
ATOM    835    H   1     1      12.585   7.539  -0.772  0.00  0.00             0
ATOM    836    H   1     1       9.684   3.210  -0.796  0.00  0.00             0
ATOM    837    H   1     1      12.105   3.853  -0.759  0.00  0.00             0
ATOM    838    H   1     1      10.290   8.320  -0.436  0.00  0.00             0
ATOM    839    H   1     1      10.290   6.454   0.047  0.00  0.00             0
ATOM    840    H   1     1      12.011   1.828  -0.294  0.00  0.00             0
ATOM    841   Al   1     1      -0.638  18.354   8.382  0.00  0.00             0
ATOM    842   Al   1     1      -3.281  13.915   8.407  0.00  0.00             0
ATOM    843   Al   1     1      -3.274  19.889   8.410  0.00  0.00             0
ATOM    844   Al   1     1      -0.785  15.403   8.463  0.00  0.00             0
ATOM    845   Si   1     1      -4.899  19.814  11.263  0.00  0.00             0
ATOM    846   Si   1     1      -2.360  15.351  11.218  0.00  0.00             0
ATOM    847   Si   1     1      -2.360  21.300  11.102  0.00  0.00             0
ATOM    848   Si   1     1       0.192  16.910  11.152  0.00  0.00             0
ATOM    849    O   1     1       0.395  19.725   9.596  0.00  0.00             0
ATOM    850    O   1     1      -2.217  15.315   9.684  0.00  0.00             0
ATOM    851    O   1     1      -0.000  16.926   9.504  0.00  0.00             0
ATOM    852    O   1     1      -2.552  21.400   9.529  0.00  0.00             0
ATOM    853    O   1     1       0.212  18.351  11.681  0.00  0.00             0
ATOM    854    O   1     1      -2.465  22.781  11.701  0.00  0.00             0
ATOM    855    O   1     1      -0.989  20.627  11.462  0.00  0.00             0
ATOM    856    O   1     1      -3.604  16.201  11.502  0.00  0.00             0
ATOM    857    O   1     1      -1.050  16.141  11.710  0.00  0.00             0
ATOM    858    O   1     1      -3.640  20.601  11.683  0.00  0.00             0
ATOM    859    O   1     1       0.228  14.136   9.387  0.00  0.00             0
ATOM    860    O   1     1      -2.355  18.532   9.544  0.00  0.00             0
ATOM    861    O   1     1       6.427  21.386   7.347  0.00  0.00             0
ATOM    862    O   1     1      -1.406  16.869   7.285  0.00  0.00             0
ATOM    863    O   1     1       0.973  18.650   7.406  0.00  0.00             0
ATOM    864    O   1     1      -1.675  14.103   7.392  0.00  0.00             0
ATOM    865    O   1     1       1.109  15.301   7.250  0.00  0.00             0
ATOM    866    O   1     1      -1.652  19.626   7.328  0.00  0.00             0
ATOM    867    H   1     1       0.054  22.136   9.598  0.00  0.00             0
ATOM    868    H   1     1      -2.871  17.813   9.671  0.00  0.00             0
ATOM    869    H   1     1       0.867  21.693   6.704  0.00  0.00             0
ATOM    870    H   1     1      -1.454  16.817   6.275  0.00  0.00             0
ATOM    871    H   1     1       1.550  17.839   7.098  0.00  0.00             0
ATOM    872    H   1     1      -0.721  22.435   7.231  0.00  0.00             0
ATOM    873    H   1     1      -1.476  20.438   6.795  0.00  0.00             0
ATOM    874    H   1     1       1.632  15.839   6.746  0.00  0.00             0
ATOM    875   Al   1     1       5.584  12.998   1.202  0.00  0.00             0
ATOM    876   Al   1     1       2.952   8.643   1.279  0.00  0.00             0
ATOM    877   Al   1     1       2.880  14.437   1.476  0.00  0.00             0
ATOM    878   Al   1     1       5.481   9.920   1.175  0.00  0.00             0
ATOM    879   Si   1     1       1.120  14.349   4.118  0.00  0.00             0
ATOM    880   Si   1     1       3.787   9.985   3.951  0.00  0.00             0
ATOM    881   Si   1     1       3.695  15.873   4.193  0.00  0.00             0
ATOM    882   Si   1     1       6.369  11.462   4.033  0.00  0.00             0
ATOM    883    O   1     1       6.327  14.318   2.383  0.00  0.00             0
ATOM    884    O   1     1       3.914  10.017   2.342  0.00  0.00             0
ATOM    885    O   1     1       6.177  11.501   2.376  0.00  0.00             0
ATOM    886    O   1     1       3.593  15.876   2.419  0.00  0.00             0
ATOM    887    O   1     1       6.257  12.886   4.486  0.00  0.00             0
ATOM    888    O   1     1       3.593  17.382   4.670  0.00  0.00             0
ATOM    889    O   1     1       4.950  15.123   4.471  0.00  0.00             0
ATOM    890    O   1     1       2.590  10.807   4.351  0.00  0.00             0
ATOM    891    O   1     1       5.121  10.611   4.505  0.00  0.00             0
ATOM    892    O   1     1       2.356  15.161   4.605  0.00  0.00             0
ATOM    893    O   1     1       6.416   8.633   2.426  0.00  0.00             0
ATOM    894    O   1     1       3.760  13.007   2.278  0.00  0.00             0
ATOM    895    O   1     1      12.597  15.871   0.267  0.00  0.00             0
ATOM    896    O   1     1       4.915  11.540   0.177  0.00  0.00             0
ATOM    897    O   1     1       7.323  13.433   0.054  0.00  0.00             0
ATOM    898    O   1     1       4.446   8.746   0.126  0.00  0.00             0
ATOM    899    O   1     1       7.145   9.773   0.240  0.00  0.00             0
ATOM    900    O   1     1       4.587  14.421   0.209  0.00  0.00             0
ATOM    901    H   1     1       5.875  16.758   2.209  0.00  0.00             0
ATOM    902    H   1     1       3.311  12.075   2.488  0.00  0.00             0
ATOM    903    H   1     1       6.781  16.360  -0.622  0.00  0.00             0
ATOM    904    H   1     1       4.273  11.227  -0.597  0.00  0.00             0
ATOM    905    H   1     1       7.200  13.730  -0.873  0.00  0.00             0
ATOM    906    H   1     1       4.542  17.517  -0.629  0.00  0.00             0
ATOM    907    H   1     1       4.739  15.352   0.234  0.00  0.00             0
ATOM    908    H   1     1       7.387  10.602  -0.150  0.00  0.00             0
ATOM    909   Al   1     1      -0.688   9.477   8.508  0.00  0.00             0
ATOM    910   Al   1     1      -3.194   5.005   8.409  0.00  0.00             0
ATOM    911   Al   1     1      -3.280  11.029   8.534  0.00  0.00             0
ATOM    912   Al   1     1      -0.664   6.679   8.539  0.00  0.00             0
ATOM    913   Si   1     1      -5.048  10.951  11.282  0.00  0.00             0
ATOM    914   Si   1     1      -2.433   6.393  11.271  0.00  0.00             0
ATOM    915   Si   1     1      -2.468  12.396  11.258  0.00  0.00             0
ATOM    916   Si   1     1       0.154   7.863  11.282  0.00  0.00             0
ATOM    917    O   1     1       0.345  10.679   9.669  0.00  0.00             0
ATOM    918    O   1     1      -2.279   6.326   9.557  0.00  0.00             0
ATOM    919    O   1     1      -0.093   8.031   9.622  0.00  0.00             0
ATOM    920    O   1     1      -2.678  12.489   9.625  0.00  0.00             0
ATOM    921    O   1     1       0.155   9.380  11.738  0.00  0.00             0
ATOM    922    O   1     1      -2.457  13.850  11.671  0.00  0.00             0
ATOM    923    O   1     1      -1.167  11.676  11.574  0.00  0.00             0
ATOM    924    O   1     1      -3.553   7.233  11.562  0.00  0.00             0
ATOM    925    O   1     1      -1.094   7.070  11.708  0.00  0.00             0
ATOM    926    O   1     1      -3.706  11.696  11.739  0.00  0.00             0
ATOM    927    O   1     1       0.328   5.165   9.574  0.00  0.00             0
ATOM    928    O   1     1      -2.356   9.649   9.396  0.00  0.00             0
ATOM    929    O   1     1       6.414  12.326   7.320  0.00  0.00             0
ATOM    930    O   1     1      -1.281   8.090   7.425  0.00  0.00             0
ATOM    931    O   1     1       0.942   9.591   7.317  0.00  0.00             0
ATOM    932    O   1     1      -1.512   5.151   7.328  0.00  0.00             0
ATOM    933    O   1     1       1.076   6.496   7.491  0.00  0.00             0
ATOM    934    O   1     1      -1.480  10.951   7.334  0.00  0.00             0
ATOM    935    H   1     1       0.071  13.345   9.887  0.00  0.00             0
ATOM    936    H   1     1      -2.914   8.828   9.544  0.00  0.00             0
ATOM    937    H   1     1       1.283  12.867   6.483  0.00  0.00             0
ATOM    938    H   1     1      -1.805   8.368   6.483  0.00  0.00             0
ATOM    939    H   1     1       0.872   9.615   6.201  0.00  0.00             0
ATOM    940    H   1     1      -1.401  13.580   6.722  0.00  0.00             0
ATOM    941    H   1     1      -0.758  11.683   7.331  0.00  0.00             0
ATOM    942    H   1     1       1.212   7.459   6.908  0.00  0.00             0
ATOM    943   Al   1     1       5.367   4.036   1.344  0.00  0.00             0
ATOM    944   Al   1     1       2.746  -0.459   1.365  0.00  0.00             0
ATOM    945   Al   1     1       2.780   5.686   1.135  0.00  0.00             0
ATOM    946   Al   1     1       5.325   1.183   1.131  0.00  0.00             0
ATOM    947   Si   1     1       1.291   5.436   4.038  0.00  0.00             0
ATOM    948   Si   1     1       3.682   0.937   4.012  0.00  0.00             0
ATOM    949   Si   1     1       3.831   6.994   3.798  0.00  0.00             0
ATOM    950   Si   1     1       6.152   2.413   4.032  0.00  0.00             0
ATOM    951    O   1     1       6.580   5.214   2.402  0.00  0.00             0
ATOM    952    O   1     1       3.806   0.676   2.428  0.00  0.00             0
ATOM    953    O   1     1       5.997   2.514   2.419  0.00  0.00             0
ATOM    954    O   1     1       3.618   7.076   2.278  0.00  0.00             0
ATOM    955    O   1     1       6.222   3.900   4.610  0.00  0.00             0
ATOM    956    O   1     1       3.729   8.496   4.296  0.00  0.00             0
ATOM    957    O   1     1       5.174   6.297   4.242  0.00  0.00             0
ATOM    958    O   1     1       2.367   1.701   4.237  0.00  0.00             0
ATOM    959    O   1     1       4.947   1.587   4.489  0.00  0.00             0
ATOM    960    O   1     1       2.600   6.175   4.436  0.00  0.00             0
ATOM    961    O   1     1       6.382  -0.331   2.301  0.00  0.00             0
ATOM    962    O   1     1       3.939   4.212   2.582  0.00  0.00             0
ATOM    963    O   1     1      12.518   7.075   0.080  0.00  0.00             0
ATOM    964    O   1     1       4.539   2.735   0.242  0.00  0.00             0
ATOM    965    O   1     1       7.052   4.124   0.082  0.00  0.00             0
ATOM    966    O   1     1       4.484  -0.255   0.192  0.00  0.00             0
ATOM    967    O   1     1       6.870   1.140   0.215  0.00  0.00             0
ATOM    968    O   1     1       4.525   5.480   0.405  0.00  0.00             0
ATOM    969    H   1     1       6.380   8.226   3.298  0.00  0.00             0
ATOM    970    H   1     1       3.410   3.491   2.879  0.00  0.00             0
ATOM    971    H   1     1       7.382   6.944  -0.706  0.00  0.00             0
ATOM    972    H   1     1       3.950   3.290  -0.234  0.00  0.00             0
ATOM    973    H   1     1       7.471   3.370   0.420  0.00  0.00             0
ATOM    974    H   1     1       4.575   8.069  -0.436  0.00  0.00             0
ATOM    975    H   1     1       5.263   5.764  -0.001  0.00  0.00             0
ATOM    976    H   1     1       7.039   1.576  -0.664  0.00  0.00             0
END
