# Supplementary material for: Competing Nuclear Quantum Effects and Hydrogen-Bond Jumps in Hydrated Kaolinite
Source: J Phys Chem Lett. 2023 Feb 6;14(6):1542–7. doi: 10.1021/acs.jpclett.2c03896 (PMC9940297; doi:10.1021/acs.jpclett.2c03896)
Supplement: Supplementary file 1 — jz2c03896_si_001.zip [file jz2c03896_si_001.zip › Clay_NQEs_HBond_Jumps_SI/silica-surface/QM/prod-4/init.29.pdb]

TITLE     Step:     2000000  Bead:      29 positions{angstrom}  cell{angstrom}
CRYST1   10.307   17.884   76.812  91.93 105.05  89.80 P 1           1
ATOM      1   Al   1     1     -19.146  -0.677  42.776  0.00  0.00             0
ATOM      2   Al   1     1     -16.492   3.880  42.774  0.00  0.00             0
ATOM      3   Al   1     1     -16.637  -2.239  42.815  0.00  0.00             0
ATOM      4   Al   1     1     -19.136   2.193  42.910  0.00  0.00             0
ATOM      5   Si   1     1     -14.758  -1.989  39.989  0.00  0.00             0
ATOM      6   Si   1     1     -17.383   2.626  39.972  0.00  0.00             0
ATOM      7   Si   1     1     -17.300  -3.515  39.921  0.00  0.00             0
ATOM      8   Si   1     1     -19.849   1.087  40.048  0.00  0.00             0
ATOM      9    O   1     1     -20.005  -1.809  41.664  0.00  0.00             0
ATOM     10    O   1     1     -17.451   2.687  41.696  0.00  0.00             0
ATOM     11    O   1     1     -19.704   1.067  41.659  0.00  0.00             0
ATOM     12    O   1     1     -17.210  -3.638  41.505  0.00  0.00             0
ATOM     13    O   1     1     -19.658  -0.414  39.552  0.00  0.00             0
ATOM     14    O   1     1     -17.336  -4.972  39.422  0.00  0.00             0
ATOM     15    O   1     1     -18.661  -2.754  39.750  0.00  0.00             0
ATOM     16    O   1     1     -16.149   1.794  39.675  0.00  0.00             0
ATOM     17    O   1     1     -18.702   1.955  39.538  0.00  0.00             0
ATOM     18    O   1     1     -16.080  -2.706  39.435  0.00  0.00             0
ATOM     19    O   1     1     -20.224   3.900  41.683  0.00  0.00             0
ATOM     20    O   1     1     -17.505  -0.861  41.615  0.00  0.00             0
ATOM     21    O   1     1     -16.073  -3.674  43.913  0.00  0.00             0
ATOM     22    O   1     1     -18.293   0.794  43.859  0.00  0.00             0
ATOM     23    O   1     1     -20.772  -0.521  43.862  0.00  0.00             0
ATOM     24    O   1     1     -18.287   3.823  43.833  0.00  0.00             0
ATOM     25    O   1     1     -20.698   2.376  43.845  0.00  0.00             0
ATOM     26    O   1     1     -18.335  -2.077  43.820  0.00  0.00             0
ATOM     27    H   1     1     -19.662  -4.097  41.446  0.00  0.00             0
ATOM     28    H   1     1     -17.365  -0.673  40.676  0.00  0.00             0
ATOM     29    H   1     1     -20.138  -3.119  44.008  0.00  0.00             0
ATOM     30    H   1     1     -17.301   0.573  43.942  0.00  0.00             0
ATOM     31    H   1     1     -20.903  -0.443  44.782  0.00  0.00             0
ATOM     32    H   1     1     -18.800  -4.891  44.603  0.00  0.00             0
ATOM     33    H   1     1     -18.233  -2.466  44.679  0.00  0.00             0
ATOM     34    H   1     1     -21.015   1.403  43.544  0.00  0.00             0
ATOM     35   Al   1     1     -16.986   6.030  50.049  0.00  0.00             0
ATOM     36   Al   1     1     -14.313  10.541  49.994  0.00  0.00             0
ATOM     37   Al   1     1     -14.386   4.582  50.173  0.00  0.00             0
ATOM     38   Al   1     1     -16.969   9.087  50.187  0.00  0.00             0
ATOM     39   Si   1     1     -12.584   4.724  47.347  0.00  0.00             0
ATOM     40   Si   1     1     -15.016   9.246  47.256  0.00  0.00             0
ATOM     41   Si   1     1     -15.114   3.318  47.365  0.00  0.00             0
ATOM     42   Si   1     1     -17.559   7.679  47.223  0.00  0.00             0
ATOM     43    O   1     1     -17.821   4.769  48.982  0.00  0.00             0
ATOM     44    O   1     1     -15.177   9.169  48.785  0.00  0.00             0
ATOM     45    O   1     1     -17.369   7.692  48.833  0.00  0.00             0
ATOM     46    O   1     1     -14.916   3.050  48.988  0.00  0.00             0
ATOM     47    O   1     1     -17.676   6.156  46.880  0.00  0.00             0
ATOM     48    O   1     1     -15.086   1.878  46.715  0.00  0.00             0
ATOM     49    O   1     1     -16.557   3.822  47.019  0.00  0.00             0
ATOM     50    O   1     1     -13.758   8.383  47.023  0.00  0.00             0
ATOM     51    O   1     1     -16.199   8.367  46.694  0.00  0.00             0
ATOM     52    O   1     1     -13.969   4.127  46.823  0.00  0.00             0
ATOM     53    O   1     1     -17.606  10.423  49.020  0.00  0.00             0
ATOM     54    O   1     1     -15.309   5.894  49.095  0.00  0.00             0
ATOM     55    O   1     1     -13.792   3.172  51.303  0.00  0.00             0
ATOM     56    O   1     1     -16.299   7.629  51.158  0.00  0.00             0
ATOM     57    O   1     1     -18.654   6.066  51.086  0.00  0.00             0
ATOM     58    O   1     1     -15.974  10.396  51.072  0.00  0.00             0
ATOM     59    O   1     1     -18.775   9.213  51.088  0.00  0.00             0
ATOM     60    O   1     1     -16.066   4.763  51.361  0.00  0.00             0
ATOM     61    H   1     1     -17.270   2.532  48.648  0.00  0.00             0
ATOM     62    H   1     1     -14.782   6.714  48.939  0.00  0.00             0
ATOM     63    H   1     1     -18.688   2.889  52.132  0.00  0.00             0
ATOM     64    H   1     1     -16.207   7.872  52.203  0.00  0.00             0
ATOM     65    H   1     1     -19.269   6.748  51.383  0.00  0.00             0
ATOM     66    H   1     1     -16.298   2.247  51.487  0.00  0.00             0
ATOM     67    H   1     1     -16.700   4.551  51.954  0.00  0.00             0
ATOM     68    H   1     1     -19.342   8.644  51.201  0.00  0.00             0
ATOM     69   Al   1     1     -19.148   8.500  42.903  0.00  0.00             0
ATOM     70   Al   1     1     -16.560  12.828  42.701  0.00  0.00             0
ATOM     71   Al   1     1     -16.538   6.914  42.898  0.00  0.00             0
ATOM     72   Al   1     1     -19.130  11.290  42.668  0.00  0.00             0
ATOM     73   Si   1     1     -14.822   7.051  39.951  0.00  0.00             0
ATOM     74   Si   1     1     -17.370  11.488  39.934  0.00  0.00             0
ATOM     75   Si   1     1     -17.355   5.537  40.169  0.00  0.00             0
ATOM     76   Si   1     1     -19.910   9.867  40.033  0.00  0.00             0
ATOM     77    O   1     1     -20.124   7.031  41.752  0.00  0.00             0
ATOM     78    O   1     1     -17.445  11.511  41.593  0.00  0.00             0
ATOM     79    O   1     1     -19.733   9.834  41.643  0.00  0.00             0
ATOM     80    O   1     1     -17.141   5.433  41.735  0.00  0.00             0
ATOM     81    O   1     1     -19.902   8.374  39.604  0.00  0.00             0
ATOM     82    O   1     1     -17.318   4.126  39.588  0.00  0.00             0
ATOM     83    O   1     1     -18.736   6.111  39.787  0.00  0.00             0
ATOM     84    O   1     1     -16.099  10.589  39.624  0.00  0.00             0
ATOM     85    O   1     1     -18.683  10.752  39.471  0.00  0.00             0
ATOM     86    O   1     1     -16.159   6.423  39.622  0.00  0.00             0
ATOM     87    O   1     1     -20.096  12.819  41.685  0.00  0.00             0
ATOM     88    O   1     1     -17.596   8.193  41.806  0.00  0.00             0
ATOM     89    O   1     1     -15.817   5.425  43.944  0.00  0.00             0
ATOM     90    O   1     1     -18.491   9.945  43.979  0.00  0.00             0
ATOM     91    O   1     1     -20.727   8.290  43.997  0.00  0.00             0
ATOM     92    O   1     1     -18.247  12.617  43.792  0.00  0.00             0
ATOM     93    O   1     1     -20.713  11.592  43.970  0.00  0.00             0
ATOM     94    O   1     1     -18.218   7.032  44.023  0.00  0.00             0
ATOM     95    H   1     1     -19.411   4.768  41.890  0.00  0.00             0
ATOM     96    H   1     1     -16.983   8.801  41.304  0.00  0.00             0
ATOM     97    H   1     1     -20.595   5.114  44.606  0.00  0.00             0
ATOM     98    H   1     1     -17.697  10.460  44.403  0.00  0.00             0
ATOM     99    H   1     1     -21.225   8.081  44.785  0.00  0.00             0
ATOM    100    H   1     1     -18.858   3.681  44.545  0.00  0.00             0
ATOM    101    H   1     1     -18.938   6.630  44.498  0.00  0.00             0
ATOM    102    H   1     1     -20.780  10.969  44.763  0.00  0.00             0
ATOM    103   Al   1     1     -16.944  14.907  50.015  0.00  0.00             0
ATOM    104   Al   1     1     -14.224  19.602  49.950  0.00  0.00             0
ATOM    105   Al   1     1     -14.406  13.484  49.961  0.00  0.00             0
ATOM    106   Al   1     1     -16.808  18.019  49.970  0.00  0.00             0
ATOM    107   Si   1     1     -12.564  13.718  47.224  0.00  0.00             0
ATOM    108   Si   1     1     -14.973  18.262  47.155  0.00  0.00             0
ATOM    109   Si   1     1     -15.145  12.147  47.071  0.00  0.00             0
ATOM    110   Si   1     1     -17.458  16.693  47.304  0.00  0.00             0
ATOM    111    O   1     1     -17.835  13.868  48.707  0.00  0.00             0
ATOM    112    O   1     1     -15.118  18.252  48.769  0.00  0.00             0
ATOM    113    O   1     1     -17.183  16.583  48.824  0.00  0.00             0
ATOM    114    O   1     1     -15.015  12.027  48.725  0.00  0.00             0
ATOM    115    O   1     1     -17.586  15.286  46.577  0.00  0.00             0
ATOM    116    O   1     1     -15.088  10.688  46.740  0.00  0.00             0
ATOM    117    O   1     1     -16.412  12.975  46.807  0.00  0.00             0
ATOM    118    O   1     1     -13.699  17.457  46.945  0.00  0.00             0
ATOM    119    O   1     1     -16.298  17.509  46.672  0.00  0.00             0
ATOM    120    O   1     1     -13.877  12.984  46.696  0.00  0.00             0
ATOM    121    O   1     1     -17.788  19.393  48.907  0.00  0.00             0
ATOM    122    O   1     1     -15.164  14.910  48.812  0.00  0.00             0
ATOM    123    O   1     1     -13.567  12.015  50.939  0.00  0.00             0
ATOM    124    O   1     1     -16.284  16.409  51.288  0.00  0.00             0
ATOM    125    O   1     1     -18.579  14.933  50.939  0.00  0.00             0
ATOM    126    O   1     1     -15.862  19.316  50.914  0.00  0.00             0
ATOM    127    O   1     1     -18.384  18.133  51.073  0.00  0.00             0
ATOM    128    O   1     1     -15.983  13.455  50.935  0.00  0.00             0
ATOM    129    H   1     1     -17.048  11.178  48.772  0.00  0.00             0
ATOM    130    H   1     1     -14.739  15.818  48.769  0.00  0.00             0
ATOM    131    H   1     1     -18.820  12.111  51.923  0.00  0.00             0
ATOM    132    H   1     1     -16.617  16.734  52.079  0.00  0.00             0
ATOM    133    H   1     1     -19.275  15.334  51.557  0.00  0.00             0
ATOM    134    H   1     1     -15.700  10.710  52.007  0.00  0.00             0
ATOM    135    H   1     1     -16.359  12.599  51.357  0.00  0.00             0
ATOM    136    H   1     1     -18.935  17.274  51.133  0.00  0.00             0
ATOM    137   Al   1     1     -14.138  -0.727  42.800  0.00  0.00             0
ATOM    138   Al   1     1     -11.666   3.883  42.862  0.00  0.00             0
ATOM    139   Al   1     1     -11.520  -1.953  42.740  0.00  0.00             0
ATOM    140   Al   1     1     -14.188   2.426  42.842  0.00  0.00             0
ATOM    141   Si   1     1      -9.610  -1.928  40.050  0.00  0.00             0
ATOM    142   Si   1     1     -12.157   2.403  40.196  0.00  0.00             0
ATOM    143   Si   1     1     -12.108  -3.481  39.921  0.00  0.00             0
ATOM    144   Si   1     1     -14.785   1.026  39.949  0.00  0.00             0
ATOM    145    O   1     1     -15.009  -1.960  41.564  0.00  0.00             0
ATOM    146    O   1     1     -12.415   2.490  41.782  0.00  0.00             0
ATOM    147    O   1     1     -14.646   1.024  41.594  0.00  0.00             0
ATOM    148    O   1     1     -11.960  -3.390  41.538  0.00  0.00             0
ATOM    149    O   1     1     -14.776  -0.454  39.524  0.00  0.00             0
ATOM    150    O   1     1     -12.127  -4.956  39.401  0.00  0.00             0
ATOM    151    O   1     1     -13.472  -2.869  39.732  0.00  0.00             0
ATOM    152    O   1     1     -10.971   1.572  39.740  0.00  0.00             0
ATOM    153    O   1     1     -13.500   1.797  39.559  0.00  0.00             0
ATOM    154    O   1     1     -10.915  -2.539  39.474  0.00  0.00             0
ATOM    155    O   1     1     -14.905   3.813  41.806  0.00  0.00             0
ATOM    156    O   1     1     -12.397  -0.599  41.826  0.00  0.00             0
ATOM    157    O   1     1     -20.968  -3.378  43.799  0.00  0.00             0
ATOM    158    O   1     1     -13.610   0.850  43.941  0.00  0.00             0
ATOM    159    O   1     1     -15.743  -0.928  43.840  0.00  0.00             0
ATOM    160    O   1     1     -13.236   3.715  43.909  0.00  0.00             0
ATOM    161    O   1     1     -15.858   2.566  43.852  0.00  0.00             0
ATOM    162    O   1     1     -13.115  -1.952  43.815  0.00  0.00             0
ATOM    163    H   1     1     -14.380  -4.299  41.904  0.00  0.00             0
ATOM    164    H   1     1     -12.284   0.329  41.305  0.00  0.00             0
ATOM    165    H   1     1     -15.929  -3.778  44.697  0.00  0.00             0
ATOM    166    H   1     1     -12.927   1.165  44.410  0.00  0.00             0
ATOM    167    H   1     1     -15.839  -0.589  44.900  0.00  0.00             0
ATOM    168    H   1     1     -13.000  -5.170  44.783  0.00  0.00             0
ATOM    169    H   1     1     -13.391  -2.724  44.411  0.00  0.00             0
ATOM    170    H   1     1     -16.177   2.054  44.578  0.00  0.00             0
ATOM    171   Al   1     1     -11.772   6.071  50.052  0.00  0.00             0
ATOM    172   Al   1     1      -9.284  10.697  49.841  0.00  0.00             0
ATOM    173   Al   1     1      -9.162   4.667  50.073  0.00  0.00             0
ATOM    174   Al   1     1     -11.714   9.105  50.042  0.00  0.00             0
ATOM    175   Si   1     1      -7.425   4.681  47.384  0.00  0.00             0
ATOM    176   Si   1     1      -9.906   9.233  47.114  0.00  0.00             0
ATOM    177   Si   1     1     -10.007   3.183  47.261  0.00  0.00             0
ATOM    178   Si   1     1     -12.462   7.652  47.242  0.00  0.00             0
ATOM    179    O   1     1     -12.856   4.925  49.014  0.00  0.00             0
ATOM    180    O   1     1     -10.092   9.469  48.801  0.00  0.00             0
ATOM    181    O   1     1     -12.130   7.584  48.819  0.00  0.00             0
ATOM    182    O   1     1      -9.835   3.100  49.002  0.00  0.00             0
ATOM    183    O   1     1     -12.331   6.122  46.779  0.00  0.00             0
ATOM    184    O   1     1      -9.958   1.733  46.808  0.00  0.00             0
ATOM    185    O   1     1     -11.351   3.893  47.028  0.00  0.00             0
ATOM    186    O   1     1      -8.595   8.443  46.905  0.00  0.00             0
ATOM    187    O   1     1     -11.210   8.427  46.612  0.00  0.00             0
ATOM    188    O   1     1      -8.729   3.967  46.935  0.00  0.00             0
ATOM    189    O   1     1     -12.660  10.365  48.902  0.00  0.00             0
ATOM    190    O   1     1     -10.012   5.793  48.931  0.00  0.00             0
ATOM    191    O   1     1     -18.716   3.115  51.228  0.00  0.00             0
ATOM    192    O   1     1     -10.932   7.682  51.024  0.00  0.00             0
ATOM    193    O   1     1     -13.503   5.842  51.285  0.00  0.00             0
ATOM    194    O   1     1     -10.863  10.738  50.989  0.00  0.00             0
ATOM    195    O   1     1     -13.340   9.201  51.103  0.00  0.00             0
ATOM    196    O   1     1     -10.871   4.678  51.052  0.00  0.00             0
ATOM    197    H   1     1     -11.913   2.172  49.480  0.00  0.00             0
ATOM    198    H   1     1     -10.007   6.276  48.039  0.00  0.00             0
ATOM    199    H   1     1     -13.986   3.402  52.220  0.00  0.00             0
ATOM    200    H   1     1     -11.248   7.667  51.999  0.00  0.00             0
ATOM    201    H   1     1     -13.996   6.227  51.959  0.00  0.00             0
ATOM    202    H   1     1     -11.848   1.817  51.967  0.00  0.00             0
ATOM    203    H   1     1     -10.885   3.670  50.997  0.00  0.00             0
ATOM    204    H   1     1     -13.964   8.590  51.227  0.00  0.00             0
ATOM    205   Al   1     1     -14.020   8.415  42.669  0.00  0.00             0
ATOM    206   Al   1     1     -11.435  12.985  42.754  0.00  0.00             0
ATOM    207   Al   1     1     -11.419   6.960  42.918  0.00  0.00             0
ATOM    208   Al   1     1     -13.840  11.361  42.847  0.00  0.00             0
ATOM    209   Si   1     1      -9.649   6.921  40.150  0.00  0.00             0
ATOM    210   Si   1     1     -12.217  11.546  40.001  0.00  0.00             0
ATOM    211   Si   1     1     -12.296   5.329  40.131  0.00  0.00             0
ATOM    212   Si   1     1     -14.696  10.041  39.922  0.00  0.00             0
ATOM    213    O   1     1     -15.030   7.202  41.590  0.00  0.00             0
ATOM    214    O   1     1     -12.366  11.708  41.569  0.00  0.00             0
ATOM    215    O   1     1     -14.504   9.963  41.537  0.00  0.00             0
ATOM    216    O   1     1     -12.301   5.187  41.727  0.00  0.00             0
ATOM    217    O   1     1     -14.561   8.488  39.480  0.00  0.00             0
ATOM    218    O   1     1     -12.025   3.935  39.595  0.00  0.00             0
ATOM    219    O   1     1     -13.653   5.928  39.734  0.00  0.00             0
ATOM    220    O   1     1     -11.036  10.599  39.820  0.00  0.00             0
ATOM    221    O   1     1     -13.529  10.834  39.361  0.00  0.00             0
ATOM    222    O   1     1     -11.019   6.226  39.707  0.00  0.00             0
ATOM    223    O   1     1     -14.838  12.849  41.752  0.00  0.00             0
ATOM    224    O   1     1     -12.237   8.306  41.796  0.00  0.00             0
ATOM    225    O   1     1     -21.203   5.477  43.894  0.00  0.00             0
ATOM    226    O   1     1     -13.222   9.816  43.826  0.00  0.00             0
ATOM    227    O   1     1     -15.535   8.377  43.900  0.00  0.00             0
ATOM    228    O   1     1     -12.935  12.726  43.863  0.00  0.00             0
ATOM    229    O   1     1     -15.678  11.423  43.799  0.00  0.00             0
ATOM    230    O   1     1     -13.149   6.996  43.848  0.00  0.00             0
ATOM    231    H   1     1     -14.378   4.436  41.385  0.00  0.00             0
ATOM    232    H   1     1     -11.868   9.133  41.641  0.00  0.00             0
ATOM    233    H   1     1     -15.704   5.024  44.811  0.00  0.00             0
ATOM    234    H   1     1     -12.415   9.512  44.344  0.00  0.00             0
ATOM    235    H   1     1     -15.759   8.362  44.861  0.00  0.00             0
ATOM    236    H   1     1     -13.681   4.036  44.651  0.00  0.00             0
ATOM    237    H   1     1     -13.872   6.268  44.005  0.00  0.00             0
ATOM    238    H   1     1     -16.066  10.355  43.882  0.00  0.00             0
ATOM    239   Al   1     1     -11.745  14.993  50.057  0.00  0.00             0
ATOM    240   Al   1     1      -9.132  19.559  50.081  0.00  0.00             0
ATOM    241   Al   1     1      -9.127  13.678  49.797  0.00  0.00             0
ATOM    242   Al   1     1     -11.785  17.921  50.146  0.00  0.00             0
ATOM    243   Si   1     1      -7.429  13.730  47.050  0.00  0.00             0
ATOM    244   Si   1     1      -9.915  18.093  47.421  0.00  0.00             0
ATOM    245   Si   1     1      -9.925  12.145  46.968  0.00  0.00             0
ATOM    246   Si   1     1     -12.404  16.660  47.299  0.00  0.00             0
ATOM    247    O   1     1     -12.702  13.659  48.833  0.00  0.00             0
ATOM    248    O   1     1     -10.137  18.252  48.985  0.00  0.00             0
ATOM    249    O   1     1     -12.270  16.686  48.914  0.00  0.00             0
ATOM    250    O   1     1      -9.732  12.149  48.612  0.00  0.00             0
ATOM    251    O   1     1     -12.467  15.183  46.787  0.00  0.00             0
ATOM    252    O   1     1     -10.002  10.757  46.434  0.00  0.00             0
ATOM    253    O   1     1     -11.339  12.844  46.819  0.00  0.00             0
ATOM    254    O   1     1      -8.543  17.321  47.203  0.00  0.00             0
ATOM    255    O   1     1     -11.137  17.390  46.770  0.00  0.00             0
ATOM    256    O   1     1      -8.717  13.087  46.502  0.00  0.00             0
ATOM    257    O   1     1     -12.600  19.448  49.151  0.00  0.00             0
ATOM    258    O   1     1     -10.171  15.015  48.654  0.00  0.00             0
ATOM    259    O   1     1     -18.907  12.135  50.925  0.00  0.00             0
ATOM    260    O   1     1     -11.097  16.510  51.251  0.00  0.00             0
ATOM    261    O   1     1     -13.284  14.817  51.011  0.00  0.00             0
ATOM    262    O   1     1     -10.883  19.452  51.257  0.00  0.00             0
ATOM    263    O   1     1     -13.401  18.022  50.984  0.00  0.00             0
ATOM    264    O   1     1     -10.821  13.686  50.952  0.00  0.00             0
ATOM    265    H   1     1     -12.243  11.106  48.395  0.00  0.00             0
ATOM    266    H   1     1      -9.952  15.541  47.922  0.00  0.00             0
ATOM    267    H   1     1     -13.338  12.703  51.688  0.00  0.00             0
ATOM    268    H   1     1     -10.860  16.548  52.015  0.00  0.00             0
ATOM    269    H   1     1     -13.889  15.342  51.584  0.00  0.00             0
ATOM    270    H   1     1     -11.502  11.202  51.476  0.00  0.00             0
ATOM    271    H   1     1     -11.015  12.918  51.299  0.00  0.00             0
ATOM    272    H   1     1     -14.163  17.667  51.550  0.00  0.00             0
ATOM    273    O   1     1     -21.389   7.325  36.729  0.00  0.00             0
ATOM    274    H   1     1     -20.396   7.126  36.546  0.00  0.00             0
ATOM    275    H   1     1     -11.465   6.923  37.525  0.00  0.00             0
ATOM    276    O   1     1       3.665 -23.234  36.655  0.00  0.00             0
ATOM    277    H   1     1       4.647 -22.936  36.345  0.00  0.00             0
ATOM    278    H   1     1      14.041 -23.098  37.558  0.00  0.00             0
ATOM    279    O   1     1      27.796  27.937  30.814  0.00  0.00             0
ATOM    280    H   1     1      17.335  28.773  30.316  0.00  0.00             0
ATOM    281    H   1     1      28.449  27.474  30.098  0.00  0.00             0
ATOM    282    O   1     1       9.379  24.252  31.080  0.00  0.00             0
ATOM    283    H   1     1       9.137  23.426  30.965  0.00  0.00             0
ATOM    284    H   1     1      19.658  24.515  30.133  0.00  0.00             0
ATOM    285    O   1     1     -39.570  -6.670  33.122  0.00  0.00             0
ATOM    286    H   1     1     -40.276  -6.136  32.850  0.00  0.00             0
ATOM    287    H   1     1     -29.068  -6.143  33.823  0.00  0.00             0
ATOM    288    O   1     1      18.738 -13.811  29.265  0.00  0.00             0
ATOM    289    H   1     1      18.578 -14.253  29.982  0.00  0.00             0
ATOM    290    H   1     1      28.270 -13.201  29.084  0.00  0.00             0
ATOM    291    O   1     1       1.802  50.401  20.705  0.00  0.00             0
ATOM    292    H   1     1       1.544  50.514  19.757  0.00  0.00             0
ATOM    293    H   1     1       1.981  51.405  21.044  0.00  0.00             0
ATOM    294    O   1     1     -29.512  -1.414  14.847  0.00  0.00             0
ATOM    295    H   1     1     -30.121  -0.809  15.633  0.00  0.00             0
ATOM    296    H   1     1     -30.080  -2.245  14.716  0.00  0.00             0
ATOM    297    O   1     1     -24.071  12.424  33.067  0.00  0.00             0
ATOM    298    H   1     1     -24.794  11.969  32.630  0.00  0.00             0
ATOM    299    H   1     1     -24.372  12.997  33.777  0.00  0.00             0
ATOM    300    O   1     1      43.424  28.384  28.878  0.00  0.00             0
ATOM    301    H   1     1      44.097  27.990  29.500  0.00  0.00             0
ATOM    302    H   1     1      43.050  27.565  28.509  0.00  0.00             0
ATOM    303    O   1     1       2.306  -9.832  36.412  0.00  0.00             0
ATOM    304    H   1     1       3.060  -9.331  36.248  0.00  0.00             0
ATOM    305    H   1     1       1.648  -9.616  35.769  0.00  0.00             0
ATOM    306    O   1     1     -15.383   1.925  30.048  0.00  0.00             0
ATOM    307    H   1     1     -14.995   1.355  29.372  0.00  0.00             0
ATOM    308    H   1     1     -16.357   2.148  29.470  0.00  0.00             0
ATOM    309    O   1     1      16.598 -20.279  14.567  0.00  0.00             0
ATOM    310    H   1     1      17.304 -19.749  14.861  0.00  0.00             0
ATOM    311    H   1     1      15.921 -19.514  14.472  0.00  0.00             0
ATOM    312    O   1     1      31.285  13.222  24.595  0.00  0.00             0
ATOM    313    H   1     1      31.643  13.739  25.266  0.00  0.00             0
ATOM    314    H   1     1      31.881  12.318  24.560  0.00  0.00             0
ATOM    315    O   1     1     -19.098  22.404  33.996  0.00  0.00             0
ATOM    316    H   1     1     -19.126  23.188  33.357  0.00  0.00             0
ATOM    317    H   1     1     -18.547  22.720  34.842  0.00  0.00             0
ATOM    318    O   1     1       7.070  23.267  33.296  0.00  0.00             0
ATOM    319    H   1     1       7.265  22.371  33.887  0.00  0.00             0
ATOM    320    H   1     1       7.545  24.038  33.692  0.00  0.00             0
ATOM    321    O   1     1      46.412  15.864  31.259  0.00  0.00             0
ATOM    322    H   1     1      46.953  15.785  32.073  0.00  0.00             0
ATOM    323    H   1     1      46.320  14.932  31.223  0.00  0.00             0
ATOM    324    O   1     1      11.882  -2.277  34.075  0.00  0.00             0
ATOM    325    H   1     1      11.459  -1.682  34.817  0.00  0.00             0
ATOM    326    H   1     1      11.134  -2.194  33.547  0.00  0.00             0
ATOM    327    O   1     1      -8.410  17.274  21.478  0.00  0.00             0
ATOM    328    H   1     1      -8.031  18.049  21.023  0.00  0.00             0
ATOM    329    H   1     1       2.286  -0.889  22.262  0.00  0.00             0
ATOM    330    O   1     1      -0.214  39.259  25.380  0.00  0.00             0
ATOM    331    H   1     1      -0.617  38.906  24.501  0.00  0.00             0
ATOM    332    H   1     1      10.194  38.777  26.124  0.00  0.00             0
ATOM    333    O   1     1      16.921   1.253  22.974  0.00  0.00             0
ATOM    334    H   1     1       7.465   1.688  23.096  0.00  0.00             0
ATOM    335    H   1     1      16.920   0.620  23.773  0.00  0.00             0
ATOM    336    O   1     1      -7.230   8.504  17.817  0.00  0.00             0
ATOM    337    H   1     1      -7.349   7.608  18.339  0.00  0.00             0
ATOM    338    H   1     1       3.413   9.060  18.449  0.00  0.00             0
ATOM    339    O   1     1      15.378  40.330  17.796  0.00  0.00             0
ATOM    340    H   1     1       4.448  41.006  18.147  0.00  0.00             0
ATOM    341    H   1     1      16.068  40.712  17.282  0.00  0.00             0
ATOM    342    O   1     1       4.726  58.802  25.332  0.00  0.00             0
ATOM    343    H   1     1       4.655  57.969  25.001  0.00  0.00             0
ATOM    344    H   1     1      15.970  58.669  25.484  0.00  0.00             0
ATOM    345    O   1     1      35.272 -22.520  30.298  0.00  0.00             0
ATOM    346    H   1     1      35.177 -23.191  31.161  0.00  0.00             0
ATOM    347    H   1     1      34.862 -40.607  29.421  0.00  0.00             0
ATOM    348    O   1     1      54.860   0.754  35.889  0.00  0.00             0
ATOM    349    H   1     1      55.574   1.235  35.571  0.00  0.00             0
ATOM    350    H   1     1      55.211  -0.095  35.418  0.00  0.00             0
ATOM    351    O   1     1      37.501 -22.053  26.969  0.00  0.00             0
ATOM    352    H   1     1      38.197 -21.357  27.009  0.00  0.00             0
ATOM    353    H   1     1      36.708 -21.626  26.689  0.00  0.00             0
ATOM    354    O   1     1      11.246  -0.272  25.386  0.00  0.00             0
ATOM    355    H   1     1      11.641  -1.136  25.202  0.00  0.00             0
ATOM    356    H   1     1      10.585  -0.101  24.798  0.00  0.00             0
ATOM    357    O   1     1      -1.068  -6.267  20.490  0.00  0.00             0
ATOM    358    H   1     1      -0.824  -5.347  20.909  0.00  0.00             0
ATOM    359    H   1     1      -1.029  -6.956  21.364  0.00  0.00             0
ATOM    360    O   1     1      -4.324  22.779  13.896  0.00  0.00             0
ATOM    361    H   1     1      -4.833  21.929  14.093  0.00  0.00             0
ATOM    362    H   1     1      -3.750  22.735  13.237  0.00  0.00             0
ATOM    363    O   1     1      52.229 -18.011  17.265  0.00  0.00             0
ATOM    364    H   1     1      52.847 -17.327  16.851  0.00  0.00             0
ATOM    365    H   1     1      52.494 -36.619  17.743  0.00  0.00             0
ATOM    366    O   1     1      24.885  -8.399  29.981  0.00  0.00             0
ATOM    367    H   1     1      25.801  -8.404  30.204  0.00  0.00             0
ATOM    368    H   1     1      24.776  -9.395  30.306  0.00  0.00             0
ATOM    369    O   1     1      24.356 -22.485  23.811  0.00  0.00             0
ATOM    370    H   1     1      24.547 -22.259  22.925  0.00  0.00             0
ATOM    371    H   1     1      23.842 -23.439  23.529  0.00  0.00             0
ATOM    372    O   1     1      28.178 -37.769  22.696  0.00  0.00             0
ATOM    373    H   1     1      28.176 -37.657  21.682  0.00  0.00             0
ATOM    374    H   1     1      28.689 -38.487  22.860  0.00  0.00             0
ATOM    375    O   1     1     -23.186  37.534  15.027  0.00  0.00             0
ATOM    376    H   1     1     -22.485  38.094  14.837  0.00  0.00             0
ATOM    377    H   1     1     -23.032  36.745  14.530  0.00  0.00             0
ATOM    378    O   1     1       9.149 -39.494  16.281  0.00  0.00             0
ATOM    379    H   1     1       9.887 -39.852  16.943  0.00  0.00             0
ATOM    380    H   1     1       9.569 -39.884  15.316  0.00  0.00             0
ATOM    381    O   1     1     -12.532  -9.437  32.774  0.00  0.00             0
ATOM    382    H   1     1     -12.380 -10.061  32.162  0.00  0.00             0
ATOM    383    H   1     1      -2.691  -8.875  32.075  0.00  0.00             0
ATOM    384    O   1     1      29.665 -13.742  15.401  0.00  0.00             0
ATOM    385    H   1     1      30.499 -14.303  15.472  0.00  0.00             0
ATOM    386    H   1     1      40.219 -13.011  15.977  0.00  0.00             0
ATOM    387    O   1     1      16.153   9.792  21.794  0.00  0.00             0
ATOM    388    H   1     1       6.155  10.215  21.042  0.00  0.00             0
ATOM    389    H   1     1      16.145  10.251  22.592  0.00  0.00             0
ATOM    390    O   1     1      32.246  24.655  32.527  0.00  0.00             0
ATOM    391    H   1     1      31.314  24.462  32.223  0.00  0.00             0
ATOM    392    H   1     1      42.483  25.527  32.993  0.00  0.00             0
ATOM    393    O   1     1     -34.100  -9.271  24.458  0.00  0.00             0
ATOM    394    H   1     1     -33.834  -9.360  25.294  0.00  0.00             0
ATOM    395    H   1     1     -24.669  -8.986  24.479  0.00  0.00             0
ATOM    396    O   1     1     -23.173  10.263  14.760  0.00  0.00             0
ATOM    397    H   1     1     -23.662  11.025  14.850  0.00  0.00             0
ATOM    398    H   1     1     -11.933  10.357  14.796  0.00  0.00             0
ATOM    399    O   1     1      21.360 -32.490  29.198  0.00  0.00             0
ATOM    400    H   1     1      20.322 -32.184  29.139  0.00  0.00             0
ATOM    401    H   1     1      21.331 -32.858  30.202  0.00  0.00             0
ATOM    402    O   1     1      -0.628  30.534  32.299  0.00  0.00             0
ATOM    403    H   1     1      -1.322  30.098  32.845  0.00  0.00             0
ATOM    404    H   1     1      -0.964  30.652  31.375  0.00  0.00             0
ATOM    405    O   1     1      34.957   6.200  27.870  0.00  0.00             0
ATOM    406    H   1     1      34.084   6.576  27.800  0.00  0.00             0
ATOM    407    H   1     1      34.991   5.709  26.933  0.00  0.00             0
ATOM    408    O   1     1      45.934  64.614  25.821  0.00  0.00             0
ATOM    409    H   1     1      46.483  63.948  26.432  0.00  0.00             0
ATOM    410    H   1     1      46.672  64.775  25.228  0.00  0.00             0
ATOM    411    O   1     1      -6.534  37.562  25.893  0.00  0.00             0
ATOM    412    H   1     1      -6.608  38.222  26.452  0.00  0.00             0
ATOM    413    H   1     1      -5.817  37.006  26.097  0.00  0.00             0
ATOM    414    O   1     1      34.234  43.516  24.842  0.00  0.00             0
ATOM    415    H   1     1      34.677  42.678  25.025  0.00  0.00             0
ATOM    416    H   1     1      34.649  43.728  23.844  0.00  0.00             0
ATOM    417    O   1     1      44.448 -36.105  23.761  0.00  0.00             0
ATOM    418    H   1     1      43.997 -35.755  24.448  0.00  0.00             0
ATOM    419    H   1     1      45.346 -35.973  24.044  0.00  0.00             0
ATOM    420    O   1     1      56.386 -15.675  14.564  0.00  0.00             0
ATOM    421    H   1     1      56.169 -15.983  15.527  0.00  0.00             0
ATOM    422    H   1     1      57.269 -15.519  14.729  0.00  0.00             0
ATOM    423    O   1     1     -16.160  20.580  23.493  0.00  0.00             0
ATOM    424    H   1     1     -15.281  20.016  23.294  0.00  0.00             0
ATOM    425    H   1     1     -16.111  20.257  24.397  0.00  0.00             0
ATOM    426    O   1     1       9.786  17.810  23.114  0.00  0.00             0
ATOM    427    H   1     1       9.185  17.100  22.807  0.00  0.00             0
ATOM    428    H   1     1      10.623  17.826  22.574  0.00  0.00             0
ATOM    429    O   1     1      55.585  49.015  27.515  0.00  0.00             0
ATOM    430    H   1     1      55.627  48.313  26.919  0.00  0.00             0
ATOM    431    H   1     1      54.774  49.095  27.837  0.00  0.00             0
ATOM    432    O   1     1      26.922 -40.933  16.278  0.00  0.00             0
ATOM    433    H   1     1      27.547 -41.210  16.997  0.00  0.00             0
ATOM    434    H   1     1      27.444 -40.265  15.737  0.00  0.00             0
ATOM    435    O   1     1     -17.145   3.495  28.544  0.00  0.00             0
ATOM    436    H   1     1     -18.050   3.701  28.865  0.00  0.00             0
ATOM    437    H   1     1      -6.447   4.417  28.554  0.00  0.00             0
ATOM    438    O   1     1      65.817  10.243  19.855  0.00  0.00             0
ATOM    439    H   1     1      65.020  10.804  19.814  0.00  0.00             0
ATOM    440    H   1     1      76.258  10.131  20.814  0.00  0.00             0
ATOM    441    O   1     1       5.871 -12.576  36.957  0.00  0.00             0
ATOM    442    H   1     1      -4.013 -11.941  36.364  0.00  0.00             0
ATOM    443    H   1     1       4.993 -12.689  36.754  0.00  0.00             0
ATOM    444    O   1     1     -15.382 -62.261  27.641  0.00  0.00             0
ATOM    445    H   1     1     -14.916 -63.010  27.887  0.00  0.00             0
ATOM    446    H   1     1      -5.680 -62.149  28.502  0.00  0.00             0
ATOM    447    O   1     1     -12.269  18.069  34.244  0.00  0.00             0
ATOM    448    H   1     1     -23.052  18.882  34.477  0.00  0.00             0
ATOM    449    H   1     1     -11.740  18.252  33.435  0.00  0.00             0
ATOM    450    O   1     1      52.407  22.131  18.229  0.00  0.00             0
ATOM    451    H   1     1      51.929  22.905  17.855  0.00  0.00             0
ATOM    452    H   1     1      62.120  21.846  18.833  0.00  0.00             0
ATOM    453    O   1     1      16.785   0.529  17.694  0.00  0.00             0
ATOM    454    H   1     1      16.696   0.636  18.651  0.00  0.00             0
ATOM    455    H   1     1      17.570   0.956  17.543  0.00  0.00             0
ATOM    456    O   1     1      -7.326   9.926  14.011  0.00  0.00             0
ATOM    457    H   1     1      -7.145   9.114  14.505  0.00  0.00             0
ATOM    458    H   1     1      -6.893  10.731  14.407  0.00  0.00             0
ATOM    459    O   1     1      39.028 -23.704  25.523  0.00  0.00             0
ATOM    460    H   1     1      39.797 -23.140  25.463  0.00  0.00             0
ATOM    461    H   1     1      38.429 -23.323  26.056  0.00  0.00             0
ATOM    462    O   1     1     -22.507  26.304  28.948  0.00  0.00             0
ATOM    463    H   1     1     -22.756  25.330  28.504  0.00  0.00             0
ATOM    464    H   1     1     -22.010  26.565  28.135  0.00  0.00             0
ATOM    465    O   1     1      -8.513 -42.551  24.364  0.00  0.00             0
ATOM    466    H   1     1      -7.716 -42.789  24.919  0.00  0.00             0
ATOM    467    H   1     1      -9.099 -43.210  24.431  0.00  0.00             0
ATOM    468    O   1     1     -24.462   9.062  17.535  0.00  0.00             0
ATOM    469    H   1     1     -24.584   8.782  16.738  0.00  0.00             0
ATOM    470    H   1     1     -25.119   8.646  17.901  0.00  0.00             0
ATOM    471    O   1     1      48.816 -29.596  23.042  0.00  0.00             0
ATOM    472    H   1     1      48.696 -28.464  23.269  0.00  0.00             0
ATOM    473    H   1     1      49.448 -29.331  22.199  0.00  0.00             0
ATOM    474    O   1     1      40.806 -23.886  36.727  0.00  0.00             0
ATOM    475    H   1     1      41.224 -24.904  36.782  0.00  0.00             0
ATOM    476    H   1     1      41.408 -23.517  36.342  0.00  0.00             0
ATOM    477    O   1     1       8.710 -26.235  26.505  0.00  0.00             0
ATOM    478    H   1     1       8.270 -25.500  26.118  0.00  0.00             0
ATOM    479    H   1     1       9.499 -26.251  25.889  0.00  0.00             0
ATOM    480    O   1     1      -4.212  36.039  25.719  0.00  0.00             0
ATOM    481    H   1     1      -3.715  36.744  26.004  0.00  0.00             0
ATOM    482    H   1     1      -3.554  35.284  25.818  0.00  0.00             0
ATOM    483    O   1     1       1.623 -31.597  23.533  0.00  0.00             0
ATOM    484    H   1     1       1.176 -31.830  24.390  0.00  0.00             0
ATOM    485    H   1     1       2.462 -32.169  23.490  0.00  0.00             0
ATOM    486    O   1     1     -27.894   0.350  31.286  0.00  0.00             0
ATOM    487    H   1     1     -27.233   0.605  30.785  0.00  0.00             0
ATOM    488    H   1     1     -27.479  -0.315  31.819  0.00  0.00             0
ATOM    489    O   1     1      -8.877  17.140  29.409  0.00  0.00             0
ATOM    490    H   1     1      -8.168  17.300  30.003  0.00  0.00             0
ATOM    491    H   1     1       0.337  -0.644  29.736  0.00  0.00             0
ATOM    492    O   1     1      -2.435 -37.372  27.118  0.00  0.00             0
ATOM    493    H   1     1      -3.163 -36.982  27.582  0.00  0.00             0
ATOM    494    H   1     1       8.751 -36.810  27.277  0.00  0.00             0
ATOM    495    O   1     1     -21.501 -21.834  22.154  0.00  0.00             0
ATOM    496    H   1     1     -30.990 -21.592  21.604  0.00  0.00             0
ATOM    497    H   1     1     -20.979 -21.932  22.909  0.00  0.00             0
ATOM    498    O   1     1      -1.197 -34.856  19.067  0.00  0.00             0
ATOM    499    H   1     1      -1.496 -35.747  19.099  0.00  0.00             0
ATOM    500    H   1     1       9.789 -35.176  18.726  0.00  0.00             0
ATOM    501    O   1     1     -11.661  19.468  31.755  0.00  0.00             0
ATOM    502    H   1     1     -12.272  20.172  32.103  0.00  0.00             0
ATOM    503    H   1     1      -0.423  19.924  31.642  0.00  0.00             0
ATOM    504    O   1     1      11.626  14.206  28.591  0.00  0.00             0
ATOM    505    H   1     1      10.911  13.543  29.046  0.00  0.00             0
ATOM    506    H   1     1      22.004  15.164  28.973  0.00  0.00             0
ATOM    507    O   1     1      59.075  22.778  25.621  0.00  0.00             0
ATOM    508    H   1     1      59.845  22.123  25.582  0.00  0.00             0
ATOM    509    H   1     1      59.259   5.636  24.949  0.00  0.00             0
ATOM    510    O   1     1      37.793 -32.325  31.595  0.00  0.00             0
ATOM    511    H   1     1      37.432 -31.622  32.258  0.00  0.00             0
ATOM    512    H   1     1      37.058 -32.903  31.470  0.00  0.00             0
ATOM    513    O   1     1     -34.021   5.767  16.600  0.00  0.00             0
ATOM    514    H   1     1     -34.045   5.168  15.835  0.00  0.00             0
ATOM    515    H   1     1     -34.469   6.536  16.129  0.00  0.00             0
ATOM    516    O   1     1      23.237 -11.886  18.961  0.00  0.00             0
ATOM    517    H   1     1      22.444 -12.342  18.756  0.00  0.00             0
ATOM    518    H   1     1      22.977 -11.675  19.956  0.00  0.00             0
ATOM    519    O   1     1      33.198  33.084  25.340  0.00  0.00             0
ATOM    520    H   1     1      33.904  33.310  25.995  0.00  0.00             0
ATOM    521    H   1     1      33.608  32.377  24.786  0.00  0.00             0
ATOM    522    O   1     1      14.620  19.712  17.021  0.00  0.00             0
ATOM    523    H   1     1      15.243  19.036  17.204  0.00  0.00             0
ATOM    524    H   1     1      15.117  20.405  17.119  0.00  0.00             0
ATOM    525    O   1     1      66.137  -0.492  14.652  0.00  0.00             0
ATOM    526    H   1     1      65.165  -0.695  14.385  0.00  0.00             0
ATOM    527    H   1     1      66.205 -17.389  14.521  0.00  0.00             0
ATOM    528    O   1     1      14.322  50.239  15.047  0.00  0.00             0
ATOM    529    H   1     1      13.943  51.100  15.266  0.00  0.00             0
ATOM    530    H   1     1      15.220  50.393  14.786  0.00  0.00             0
ATOM    531    O   1     1      22.210  -4.796  35.142  0.00  0.00             0
ATOM    532    H   1     1      23.021  -4.900  35.703  0.00  0.00             0
ATOM    533    H   1     1      22.351  -3.909  34.845  0.00  0.00             0
ATOM    534    O   1     1     -11.399  38.357  23.085  0.00  0.00             0
ATOM    535    H   1     1     -10.938  38.806  22.228  0.00  0.00             0
ATOM    536    H   1     1     -10.866  37.325  23.172  0.00  0.00             0
ATOM    537    O   1     1       8.489 -19.027  15.480  0.00  0.00             0
ATOM    538    H   1     1       8.944 -19.879  15.953  0.00  0.00             0
ATOM    539    H   1     1       8.893 -18.352  15.820  0.00  0.00             0
ATOM    540    O   1     1       1.561 -38.512  17.889  0.00  0.00             0
ATOM    541    H   1     1       2.592 -38.166  17.831  0.00  0.00             0
ATOM    542    H   1     1       1.654 -39.455  17.786  0.00  0.00             0
ATOM    543    O   1     1     -24.045  30.069  29.177  0.00  0.00             0
ATOM    544    H   1     1     -24.559  30.622  29.686  0.00  0.00             0
ATOM    545    H   1     1     -13.831  30.818  28.602  0.00  0.00             0
ATOM    546    O   1     1     -11.276  15.204  32.896  0.00  0.00             0
ATOM    547    H   1     1     -11.008  14.324  32.859  0.00  0.00             0
ATOM    548    H   1     1      -0.631  15.703  32.144  0.00  0.00             0
ATOM    549    O   1     1     -10.971  24.329  17.693  0.00  0.00             0
ATOM    550    H   1     1     -20.983  25.185  17.433  0.00  0.00             0
ATOM    551    H   1     1     -12.034  24.392  17.480  0.00  0.00             0
ATOM    552    O   1     1      11.682  38.292  31.828  0.00  0.00             0
ATOM    553    H   1     1      12.551  37.706  31.766  0.00  0.00             0
ATOM    554    H   1     1      22.352  39.056  32.249  0.00  0.00             0
ATOM    555    O   1     1      61.292  12.201  29.515  0.00  0.00             0
ATOM    556    H   1     1      50.250  11.944  29.152  0.00  0.00             0
ATOM    557    H   1     1      61.956  11.696  29.066  0.00  0.00             0
ATOM    558    O   1     1      44.929  -1.709  27.387  0.00  0.00             0
ATOM    559    H   1     1      44.891  -2.755  27.393  0.00  0.00             0
ATOM    560    H   1     1      54.534  -1.437  27.868  0.00  0.00             0
ATOM    561    O   1     1     -25.066 -16.689  20.423  0.00  0.00             0
ATOM    562    H   1     1     -24.755 -17.003  21.323  0.00  0.00             0
ATOM    563    H   1     1     -24.822 -15.680  20.289  0.00  0.00             0
ATOM    564    O   1     1     -24.946 -18.502  28.942  0.00  0.00             0
ATOM    565    H   1     1     -25.077 -18.710  29.867  0.00  0.00             0
ATOM    566    H   1     1     -25.633 -19.018  28.495  0.00  0.00             0
ATOM    567    O   1     1     -14.698  31.763  35.158  0.00  0.00             0
ATOM    568    H   1     1     -13.777  31.684  35.512  0.00  0.00             0
ATOM    569    H   1     1     -14.555  32.634  34.848  0.00  0.00             0
ATOM    570    O   1     1      10.943  -8.700  17.133  0.00  0.00             0
ATOM    571    H   1     1      11.890  -8.793  17.347  0.00  0.00             0
ATOM    572    H   1     1      10.698  -8.191  16.293  0.00  0.00             0
ATOM    573    O   1     1     -36.833  -3.863  21.195  0.00  0.00             0
ATOM    574    H   1     1     -36.311  -3.967  20.461  0.00  0.00             0
ATOM    575    H   1     1     -37.610  -3.376  20.784  0.00  0.00             0
ATOM    576    O   1     1     -30.262  26.758  24.885  0.00  0.00             0
ATOM    577    H   1     1     -29.409  26.391  25.144  0.00  0.00             0
ATOM    578    H   1     1     -30.526  26.464  24.033  0.00  0.00             0
ATOM    579    O   1     1      12.291   6.201  21.607  0.00  0.00             0
ATOM    580    H   1     1      12.187   5.394  22.178  0.00  0.00             0
ATOM    581    H   1     1      13.255   6.222  21.832  0.00  0.00             0
ATOM    582    O   1     1     -23.632  25.458  35.345  0.00  0.00             0
ATOM    583    H   1     1     -23.225  25.913  34.717  0.00  0.00             0
ATOM    584    H   1     1     -22.764  25.423  35.865  0.00  0.00             0
ATOM    585    O   1     1     -47.061 -19.433  18.108  0.00  0.00             0
ATOM    586    H   1     1     -46.480 -18.859  17.669  0.00  0.00             0
ATOM    587    H   1     1     -47.373 -18.745  18.648  0.00  0.00             0
ATOM    588    O   1     1      31.721   8.974  34.198  0.00  0.00             0
ATOM    589    H   1     1      32.164   9.790  33.730  0.00  0.00             0
ATOM    590    H   1     1      30.746   9.221  33.996  0.00  0.00             0
ATOM    591    O   1     1      28.402  16.410  19.348  0.00  0.00             0
ATOM    592    H   1     1      28.174  16.806  18.438  0.00  0.00             0
ATOM    593    H   1     1      28.031  15.536  19.351  0.00  0.00             0
ATOM    594    O   1     1      57.078  15.505  24.616  0.00  0.00             0
ATOM    595    H   1     1      57.698  15.704  23.806  0.00  0.00             0
ATOM    596    H   1     1      56.316  15.073  24.206  0.00  0.00             0
ATOM    597    O   1     1     -10.039 -24.691  15.091  0.00  0.00             0
ATOM    598    H   1     1      -9.764 -24.198  15.843  0.00  0.00             0
ATOM    599    H   1     1       0.981 -25.093  14.604  0.00  0.00             0
ATOM    600    O   1     1      -9.738 -12.024  26.099  0.00  0.00             0
ATOM    601    H   1     1      -9.281 -11.851  25.336  0.00  0.00             0
ATOM    602    H   1     1       0.291 -12.826  26.073  0.00  0.00             0
ATOM    603    O   1     1       6.747 -49.889  20.052  0.00  0.00             0
ATOM    604    H   1     1      -3.945 -49.539  20.885  0.00  0.00             0
ATOM    605    H   1     1       6.283 -49.423  19.372  0.00  0.00             0
ATOM    606    O   1     1      20.368  16.635  36.100  0.00  0.00             0
ATOM    607    H   1     1      19.621  16.819  35.444  0.00  0.00             0
ATOM    608    H   1     1      31.002  17.188  36.761  0.00  0.00             0
ATOM    609    O   1     1      46.672   4.856  22.072  0.00  0.00             0
ATOM    610    H   1     1      35.840   4.278  22.604  0.00  0.00             0
ATOM    611    H   1     1      47.409   5.239  22.657  0.00  0.00             0
ATOM    612    O   1     1     -19.246  28.826  19.307  0.00  0.00             0
ATOM    613    H   1     1     -19.376  27.993  18.697  0.00  0.00             0
ATOM    614    H   1     1      -9.750  28.736  19.920  0.00  0.00             0
ATOM    615    O   1     1     -30.696  -4.311  13.917  0.00  0.00             0
ATOM    616    H   1     1     -30.648  -4.259  12.988  0.00  0.00             0
ATOM    617    H   1     1     -30.500  -5.228  14.112  0.00  0.00             0
ATOM    618    O   1     1      -4.156  -6.271  23.809  0.00  0.00             0
ATOM    619    H   1     1      -4.592  -5.498  23.580  0.00  0.00             0
ATOM    620    H   1     1      -3.348  -5.946  24.293  0.00  0.00             0
ATOM    621    O   1     1     -22.625  14.221  36.458  0.00  0.00             0
ATOM    622    H   1     1     -22.308  13.208  36.781  0.00  0.00             0
ATOM    623    H   1     1     -22.021  14.970  36.544  0.00  0.00             0
ATOM    624    O   1     1      60.498   9.534  22.547  0.00  0.00             0
ATOM    625    H   1     1      60.219   8.759  22.027  0.00  0.00             0
ATOM    626    H   1     1      59.767   9.623  23.225  0.00  0.00             0
ATOM    627    O   1     1     -21.227 -14.971  35.319  0.00  0.00             0
ATOM    628    H   1     1     -20.603 -14.499  34.687  0.00  0.00             0
ATOM    629    H   1     1     -20.787 -15.660  35.995  0.00  0.00             0
ATOM    630    O   1     1     -27.750 -16.631  19.937  0.00  0.00             0
ATOM    631    H   1     1     -27.732 -16.036  19.153  0.00  0.00             0
ATOM    632    H   1     1     -26.846 -16.742  20.505  0.00  0.00             0
ATOM    633    O   1     1     -37.402  -5.861  15.769  0.00  0.00             0
ATOM    634    H   1     1     -37.416  -4.991  15.433  0.00  0.00             0
ATOM    635    H   1     1     -36.491  -5.675  16.106  0.00  0.00             0
ATOM    636    O   1     1       7.200  28.908  35.596  0.00  0.00             0
ATOM    637    H   1     1       7.229  29.163  34.783  0.00  0.00             0
ATOM    638    H   1     1       8.073  29.022  35.956  0.00  0.00             0
ATOM    639    O   1     1     -13.960 -11.503  28.049  0.00  0.00             0
ATOM    640    H   1     1     -13.639 -12.134  27.458  0.00  0.00             0
ATOM    641    H   1     1     -14.941 -11.551  28.151  0.00  0.00             0
ATOM    642    O   1     1       9.360   7.041  20.746  0.00  0.00             0
ATOM    643    H   1     1      10.328   7.186  20.789  0.00  0.00             0
ATOM    644    H   1     1       9.253   6.569  19.998  0.00  0.00             0
ATOM    645    O   1     1      -5.669   7.465  22.329  0.00  0.00             0
ATOM    646    H   1     1      -5.222   6.562  22.556  0.00  0.00             0
ATOM    647    H   1     1      -5.396   8.104  21.783  0.00  0.00             0
ATOM    648    O   1     1       6.992   3.349  35.104  0.00  0.00             0
ATOM    649    H   1     1       6.859   3.703  35.896  0.00  0.00             0
ATOM    650    H   1     1       8.011   3.188  35.412  0.00  0.00             0
ATOM    651    O   1     1       4.114  17.020  33.720  0.00  0.00             0
ATOM    652    H   1     1       4.709  16.418  33.333  0.00  0.00             0
ATOM    653    H   1     1      13.479  -1.433  33.517  0.00  0.00             0
ATOM    654    O   1     1      14.296  25.109  31.397  0.00  0.00             0
ATOM    655    H   1     1      14.583  25.510  32.337  0.00  0.00             0
ATOM    656    H   1     1      23.789  24.558  31.534  0.00  0.00             0
ATOM    657    O   1     1      50.997 -14.671  20.360  0.00  0.00             0
ATOM    658    H   1     1      40.638 -15.571  19.899  0.00  0.00             0
ATOM    659    H   1     1      50.048 -14.473  20.331  0.00  0.00             0
ATOM    660    O   1     1      -2.960  55.846  27.113  0.00  0.00             0
ATOM    661    H   1     1      -2.614  56.698  27.562  0.00  0.00             0
ATOM    662    H   1     1       8.161  55.297  27.466  0.00  0.00             0
ATOM    663    O   1     1      27.338  16.014  33.525  0.00  0.00             0
ATOM    664    H   1     1      17.746  15.415  33.168  0.00  0.00             0
ATOM    665    H   1     1      27.782  16.859  33.605  0.00  0.00             0
ATOM    666    O   1     1      22.144  -5.273  17.182  0.00  0.00             0
ATOM    667    H   1     1      23.160  -5.356  17.016  0.00  0.00             0
ATOM    668    H   1     1      32.413  -5.667  18.005  0.00  0.00             0
ATOM    669    O   1     1      22.350  78.936  28.087  0.00  0.00             0
ATOM    670    H   1     1      21.912  78.292  27.435  0.00  0.00             0
ATOM    671    H   1     1      21.468  61.262  28.757  0.00  0.00             0
ATOM    672    O   1     1      28.897  47.022  17.842  0.00  0.00             0
ATOM    673    H   1     1      28.415  46.166  17.877  0.00  0.00             0
ATOM    674    H   1     1      29.549  47.240  18.609  0.00  0.00             0
ATOM    675    O   1     1      16.173 -21.681  18.482  0.00  0.00             0
ATOM    676    H   1     1      16.174 -22.076  17.467  0.00  0.00             0
ATOM    677    H   1     1      15.644 -20.871  18.360  0.00  0.00             0
ATOM    678    O   1     1      19.338  -0.727  30.022  0.00  0.00             0
ATOM    679    H   1     1      19.162   0.230  30.521  0.00  0.00             0
ATOM    680    H   1     1      18.656  -0.903  29.452  0.00  0.00             0
ATOM    681    O   1     1     -24.620 -10.253  14.957  0.00  0.00             0
ATOM    682    H   1     1     -24.019  -9.768  14.543  0.00  0.00             0
ATOM    683    H   1     1     -24.962 -10.925  14.200  0.00  0.00             0
ATOM    684    O   1     1     -26.497  -8.144  35.921  0.00  0.00             0
ATOM    685    H   1     1     -26.887  -7.364  36.361  0.00  0.00             0
ATOM    686    H   1     1     -25.534  -8.068  36.058  0.00  0.00             0
ATOM    687    O   1     1      71.354 -17.125  27.456  0.00  0.00             0
ATOM    688    H   1     1      71.761 -17.342  28.378  0.00  0.00             0
ATOM    689    H   1     1      72.007 -35.279  26.902  0.00  0.00             0
ATOM    690    O   1     1      52.340 -34.479  36.896  0.00  0.00             0
ATOM    691    H   1     1      53.099 -34.744  36.396  0.00  0.00             0
ATOM    692    H   1     1      52.750 -33.893  37.576  0.00  0.00             0
ATOM    693    O   1     1     -48.036   5.682  35.811  0.00  0.00             0
ATOM    694    H   1     1     -47.605   5.870  35.157  0.00  0.00             0
ATOM    695    H   1     1     -48.493   6.377  36.289  0.00  0.00             0
ATOM    696    O   1     1      45.383  11.323  32.173  0.00  0.00             0
ATOM    697    H   1     1      45.499  10.595  31.490  0.00  0.00             0
ATOM    698    H   1     1      44.428  11.326  32.463  0.00  0.00             0
ATOM    699    O   1     1      35.348  -9.761  33.707  0.00  0.00             0
ATOM    700    H   1     1      36.268 -10.094  33.963  0.00  0.00             0
ATOM    701    H   1     1      35.089  -9.173  34.227  0.00  0.00             0
ATOM    702    O   1     1      32.213 -15.320  16.063  0.00  0.00             0
ATOM    703    H   1     1      33.190 -15.470  16.271  0.00  0.00             0
ATOM    704    H   1     1      32.307 -14.674  16.827  0.00  0.00             0
ATOM    705   Al   1     1       4.442  18.384   8.485  0.00  0.00             0
ATOM    706   Al   1     1       1.991  13.967   8.299  0.00  0.00             0
ATOM    707   Al   1     1       1.929  19.983   8.487  0.00  0.00             0
ATOM    708   Al   1     1       4.533  15.378   8.428  0.00  0.00             0
ATOM    709   Si   1     1       0.262  19.874  11.159  0.00  0.00             0
ATOM    710   Si   1     1       2.751  15.344  11.145  0.00  0.00             0
ATOM    711   Si   1     1       2.746  21.355  11.269  0.00  0.00             0
ATOM    712   Si   1     1       5.296  16.856  11.264  0.00  0.00             0
ATOM    713    O   1     1       5.487  19.628   9.621  0.00  0.00             0
ATOM    714    O   1     1       2.859  15.190   9.511  0.00  0.00             0
ATOM    715    O   1     1       5.184  16.848   9.649  0.00  0.00             0
ATOM    716    O   1     1       2.650  21.391   9.661  0.00  0.00             0
ATOM    717    O   1     1       5.247  18.304  11.708  0.00  0.00             0
ATOM    718    O   1     1       2.705  22.861  11.701  0.00  0.00             0
ATOM    719    O   1     1       4.097  20.690  11.541  0.00  0.00             0
ATOM    720    O   1     1       1.519  16.164  11.494  0.00  0.00             0
ATOM    721    O   1     1       3.962  16.052  11.650  0.00  0.00             0
ATOM    722    O   1     1       1.559  20.566  11.674  0.00  0.00             0
ATOM    723    O   1     1       5.449  14.058   9.552  0.00  0.00             0
ATOM    724    O   1     1       2.854  18.640   9.704  0.00  0.00             0
ATOM    725    O   1     1       1.256  21.379   7.405  0.00  0.00             0
ATOM    726    O   1     1       3.912  16.884   7.422  0.00  0.00             0
ATOM    727    O   1     1       6.069  18.647   7.344  0.00  0.00             0
ATOM    728    O   1     1       3.647  14.184   7.351  0.00  0.00             0
ATOM    729    O   1     1       6.086  15.380   7.404  0.00  0.00             0
ATOM    730    O   1     1       3.644  19.736   7.500  0.00  0.00             0
ATOM    731    H   1     1       4.778  22.586  10.098  0.00  0.00             0
ATOM    732    H   1     1       2.605  18.048  10.458  0.00  0.00             0
ATOM    733    H   1     1       5.960  21.377   6.524  0.00  0.00             0
ATOM    734    H   1     1       4.027  17.336   6.495  0.00  0.00             0
ATOM    735    H   1     1       6.389  18.406   6.401  0.00  0.00             0
ATOM    736    H   1     1       3.868  22.999   6.301  0.00  0.00             0
ATOM    737    H   1     1       4.191  20.443   7.001  0.00  0.00             0
ATOM    738    H   1     1       6.370  16.218   7.092  0.00  0.00             0
ATOM    739   Al   1     1      10.667  12.943   1.330  0.00  0.00             0
ATOM    740   Al   1     1       8.043   8.455   1.276  0.00  0.00             0
ATOM    741   Al   1     1       8.424  14.793   1.051  0.00  0.00             0
ATOM    742   Al   1     1      10.539  10.010   1.195  0.00  0.00             0
ATOM    743   Si   1     1       6.323  14.392   3.984  0.00  0.00             0
ATOM    744   Si   1     1       9.007   9.835   4.067  0.00  0.00             0
ATOM    745   Si   1     1       8.833  15.934   3.908  0.00  0.00             0
ATOM    746   Si   1     1      11.467  11.466   4.023  0.00  0.00             0
ATOM    747    O   1     1      11.632  14.281   2.510  0.00  0.00             0
ATOM    748    O   1     1       9.102   9.720   2.509  0.00  0.00             0
ATOM    749    O   1     1      11.332  11.622   2.465  0.00  0.00             0
ATOM    750    O   1     1       8.756  16.042   2.277  0.00  0.00             0
ATOM    751    O   1     1      11.401  12.949   4.621  0.00  0.00             0
ATOM    752    O   1     1       8.925  17.446   4.536  0.00  0.00             0
ATOM    753    O   1     1      10.153  15.199   4.187  0.00  0.00             0
ATOM    754    O   1     1       7.691  10.660   4.351  0.00  0.00             0
ATOM    755    O   1     1      10.365  10.445   4.555  0.00  0.00             0
ATOM    756    O   1     1       7.605  15.145   4.408  0.00  0.00             0
ATOM    757    O   1     1      11.728   8.789   2.263  0.00  0.00             0
ATOM    758    O   1     1       9.029  13.278   2.177  0.00  0.00             0
ATOM    759    O   1     1       7.518  16.179  -0.028  0.00  0.00             0
ATOM    760    O   1     1       9.901  11.607   0.362  0.00  0.00             0
ATOM    761    O   1     1      12.380  13.040   0.171  0.00  0.00             0
ATOM    762    O   1     1       9.716   8.658   0.251  0.00  0.00             0
ATOM    763    O   1     1      12.174  10.060   0.136  0.00  0.00             0
ATOM    764    O   1     1       9.912  14.507  -0.065  0.00  0.00             0
ATOM    765    H   1     1      11.175  17.001   2.894  0.00  0.00             0
ATOM    766    H   1     1       8.485  12.545   2.334  0.00  0.00             0
ATOM    767    H   1     1      12.383  15.876  -0.636  0.00  0.00             0
ATOM    768    H   1     1       9.078  11.980  -0.275  0.00  0.00             0
ATOM    769    H   1     1      13.275  13.013  -0.346  0.00  0.00             0
ATOM    770    H   1     1      10.228  16.920  -0.340  0.00  0.00             0
ATOM    771    H   1     1      10.419  14.171  -0.885  0.00  0.00             0
ATOM    772    H   1     1      12.073  10.996  -0.084  0.00  0.00             0
ATOM    773   Al   1     1       4.574   9.446   8.579  0.00  0.00             0
ATOM    774   Al   1     1       2.011   5.095   8.375  0.00  0.00             0
ATOM    775   Al   1     1       1.889  10.911   8.496  0.00  0.00             0
ATOM    776   Al   1     1       4.603   6.562   8.434  0.00  0.00             0
ATOM    777   Si   1     1       0.172  10.831  11.246  0.00  0.00             0
ATOM    778   Si   1     1       2.808   6.451  11.179  0.00  0.00             0
ATOM    779   Si   1     1       2.578  12.432  11.180  0.00  0.00             0
ATOM    780   Si   1     1       5.397   7.998  11.173  0.00  0.00             0
ATOM    781    O   1     1       5.411  10.713   9.699  0.00  0.00             0
ATOM    782    O   1     1       3.040   6.369   9.495  0.00  0.00             0
ATOM    783    O   1     1       5.264   7.941   9.595  0.00  0.00             0
ATOM    784    O   1     1       2.472  12.466   9.596  0.00  0.00             0
ATOM    785    O   1     1       5.236   9.490  11.714  0.00  0.00             0
ATOM    786    O   1     1       2.549  13.865  11.674  0.00  0.00             0
ATOM    787    O   1     1       3.999  11.769  11.532  0.00  0.00             0
ATOM    788    O   1     1       1.517   7.324  11.524  0.00  0.00             0
ATOM    789    O   1     1       4.139   7.107  11.624  0.00  0.00             0
ATOM    790    O   1     1       1.383  11.629  11.805  0.00  0.00             0
ATOM    791    O   1     1       5.474   5.143   9.537  0.00  0.00             0
ATOM    792    O   1     1       2.829   9.633   9.569  0.00  0.00             0
ATOM    793    O   1     1       1.337  12.487   7.334  0.00  0.00             0
ATOM    794    O   1     1       3.866   7.916   7.409  0.00  0.00             0
ATOM    795    O   1     1       6.174   9.639   7.413  0.00  0.00             0
ATOM    796    O   1     1       3.418   5.022   7.210  0.00  0.00             0
ATOM    797    O   1     1       6.196   6.303   7.399  0.00  0.00             0
ATOM    798    O   1     1       3.593  10.968   7.408  0.00  0.00             0
ATOM    799    H   1     1       5.236  13.725  10.469  0.00  0.00             0
ATOM    800    H   1     1       2.483   9.201  10.341  0.00  0.00             0
ATOM    801    H   1     1       6.638  12.532   6.448  0.00  0.00             0
ATOM    802    H   1     1       2.928   8.104   7.020  0.00  0.00             0
ATOM    803    H   1     1       5.822   9.484   6.457  0.00  0.00             0
ATOM    804    H   1     1       4.194  13.723   6.660  0.00  0.00             0
ATOM    805    H   1     1       4.058  11.860   7.404  0.00  0.00             0
ATOM    806    H   1     1       6.526   7.097   7.189  0.00  0.00             0
ATOM    807   Al   1     1      10.687   4.062   1.077  0.00  0.00             0
ATOM    808   Al   1     1       7.938  -0.246   1.235  0.00  0.00             0
ATOM    809   Al   1     1       7.953   5.524   1.256  0.00  0.00             0
ATOM    810   Al   1     1      10.649   1.160   1.158  0.00  0.00             0
ATOM    811   Si   1     1       6.383   5.347   4.040  0.00  0.00             0
ATOM    812   Si   1     1       8.870   1.005   4.005  0.00  0.00             0
ATOM    813   Si   1     1       8.971   6.827   4.043  0.00  0.00             0
ATOM    814   Si   1     1      11.397   2.499   3.984  0.00  0.00             0
ATOM    815    O   1     1      11.658   5.287   2.343  0.00  0.00             0
ATOM    816    O   1     1       8.926   0.921   2.355  0.00  0.00             0
ATOM    817    O   1     1      11.183   2.602   2.282  0.00  0.00             0
ATOM    818    O   1     1       8.698   6.919   2.462  0.00  0.00             0
ATOM    819    O   1     1      11.480   3.986   4.461  0.00  0.00             0
ATOM    820    O   1     1       8.893   8.312   4.500  0.00  0.00             0
ATOM    821    O   1     1      10.377   6.321   4.223  0.00  0.00             0
ATOM    822    O   1     1       7.547   1.722   4.283  0.00  0.00             0
ATOM    823    O   1     1      10.007   1.926   4.477  0.00  0.00             0
ATOM    824    O   1     1       7.788   5.944   4.588  0.00  0.00             0
ATOM    825    O   1     1      11.474  -0.212   2.362  0.00  0.00             0
ATOM    826    O   1     1       9.008   4.069   2.108  0.00  0.00             0
ATOM    827    O   1     1       7.469   7.019   0.114  0.00  0.00             0
ATOM    828    O   1     1      10.039   2.702  -0.094  0.00  0.00             0
ATOM    829    O   1     1      12.286   4.235   0.016  0.00  0.00             0
ATOM    830    O   1     1       9.700  -0.265   0.090  0.00  0.00             0
ATOM    831    O   1     1      12.266   0.905   0.099  0.00  0.00             0
ATOM    832    O   1     1       9.819   5.412   0.109  0.00  0.00             0
ATOM    833    H   1     1      11.055   7.972   2.428  0.00  0.00             0
ATOM    834    H   1     1       8.734   3.131   2.371  0.00  0.00             0
ATOM    835    H   1     1      12.515   7.388  -0.916  0.00  0.00             0
ATOM    836    H   1     1       9.451   3.139  -0.742  0.00  0.00             0
ATOM    837    H   1     1      11.966   3.889  -0.803  0.00  0.00             0
ATOM    838    H   1     1      10.083   8.092  -0.387  0.00  0.00             0
ATOM    839    H   1     1      10.248   6.301  -0.043  0.00  0.00             0
ATOM    840    H   1     1      12.302   1.768  -0.345  0.00  0.00             0
ATOM    841   Al   1     1      -0.700  18.339   8.402  0.00  0.00             0
ATOM    842   Al   1     1      -3.275  13.912   8.415  0.00  0.00             0
ATOM    843   Al   1     1      -3.267  19.897   8.409  0.00  0.00             0
ATOM    844   Al   1     1      -0.767  15.395   8.480  0.00  0.00             0
ATOM    845   Si   1     1      -4.895  19.792  11.229  0.00  0.00             0
ATOM    846   Si   1     1      -2.381  15.405  11.218  0.00  0.00             0
ATOM    847   Si   1     1      -2.354  21.268  11.096  0.00  0.00             0
ATOM    848   Si   1     1       0.175  16.880  11.117  0.00  0.00             0
ATOM    849    O   1     1       0.386  19.775   9.601  0.00  0.00             0
ATOM    850    O   1     1      -2.278  15.324   9.616  0.00  0.00             0
ATOM    851    O   1     1      -0.006  16.967   9.533  0.00  0.00             0
ATOM    852    O   1     1      -2.484  21.338   9.565  0.00  0.00             0
ATOM    853    O   1     1       0.203  18.332  11.675  0.00  0.00             0
ATOM    854    O   1     1      -2.453  22.812  11.665  0.00  0.00             0
ATOM    855    O   1     1      -0.980  20.656  11.483  0.00  0.00             0
ATOM    856    O   1     1      -3.651  16.210  11.503  0.00  0.00             0
ATOM    857    O   1     1      -1.086  16.141  11.646  0.00  0.00             0
ATOM    858    O   1     1      -3.628  20.575  11.621  0.00  0.00             0
ATOM    859    O   1     1       0.239  14.150   9.429  0.00  0.00             0
ATOM    860    O   1     1      -2.355  18.538   9.554  0.00  0.00             0
ATOM    861    O   1     1       6.427  21.420   7.346  0.00  0.00             0
ATOM    862    O   1     1      -1.453  16.834   7.218  0.00  0.00             0
ATOM    863    O   1     1       0.983  18.590   7.349  0.00  0.00             0
ATOM    864    O   1     1      -1.665  14.116   7.377  0.00  0.00             0
ATOM    865    O   1     1       1.045  15.283   7.251  0.00  0.00             0
ATOM    866    O   1     1      -1.658  19.625   7.282  0.00  0.00             0
ATOM    867    H   1     1      -0.113  22.098   9.769  0.00  0.00             0
ATOM    868    H   1     1      -2.797  17.720   9.680  0.00  0.00             0
ATOM    869    H   1     1       0.682  22.000   6.789  0.00  0.00             0
ATOM    870    H   1     1      -1.650  16.862   6.189  0.00  0.00             0
ATOM    871    H   1     1       1.421  17.762   7.006  0.00  0.00             0
ATOM    872    H   1     1      -0.739  22.666   6.975  0.00  0.00             0
ATOM    873    H   1     1      -1.555  20.458   6.905  0.00  0.00             0
ATOM    874    H   1     1       1.568  15.924   7.007  0.00  0.00             0
ATOM    875   Al   1     1       5.589  13.026   1.180  0.00  0.00             0
ATOM    876   Al   1     1       2.958   8.654   1.244  0.00  0.00             0
ATOM    877   Al   1     1       2.883  14.421   1.474  0.00  0.00             0
ATOM    878   Al   1     1       5.507   9.923   1.157  0.00  0.00             0
ATOM    879   Si   1     1       1.133  14.380   4.174  0.00  0.00             0
ATOM    880   Si   1     1       3.759  10.010   4.022  0.00  0.00             0
ATOM    881   Si   1     1       3.686  15.898   4.153  0.00  0.00             0
ATOM    882   Si   1     1       6.375  11.431   4.011  0.00  0.00             0
ATOM    883    O   1     1       6.401  14.315   2.444  0.00  0.00             0
ATOM    884    O   1     1       3.956   9.981   2.336  0.00  0.00             0
ATOM    885    O   1     1       6.240  11.603   2.299  0.00  0.00             0
ATOM    886    O   1     1       3.602  15.914   2.419  0.00  0.00             0
ATOM    887    O   1     1       6.270  12.901   4.493  0.00  0.00             0
ATOM    888    O   1     1       3.582  17.379   4.645  0.00  0.00             0
ATOM    889    O   1     1       4.974  15.167   4.496  0.00  0.00             0
ATOM    890    O   1     1       2.583  10.791   4.350  0.00  0.00             0
ATOM    891    O   1     1       5.176  10.605   4.456  0.00  0.00             0
ATOM    892    O   1     1       2.381  15.121   4.646  0.00  0.00             0
ATOM    893    O   1     1       6.421   8.620   2.440  0.00  0.00             0
ATOM    894    O   1     1       3.766  13.029   2.264  0.00  0.00             0
ATOM    895    O   1     1      12.577  15.846   0.271  0.00  0.00             0
ATOM    896    O   1     1       4.882  11.494   0.204  0.00  0.00             0
ATOM    897    O   1     1       7.321  13.414  -0.034  0.00  0.00             0
ATOM    898    O   1     1       4.431   8.678   0.111  0.00  0.00             0
ATOM    899    O   1     1       7.201   9.733   0.188  0.00  0.00             0
ATOM    900    O   1     1       4.596  14.425   0.262  0.00  0.00             0
ATOM    901    H   1     1       5.859  16.736   2.245  0.00  0.00             0
ATOM    902    H   1     1       3.417  12.126   2.513  0.00  0.00             0
ATOM    903    H   1     1       7.058  16.442  -0.793  0.00  0.00             0
ATOM    904    H   1     1       4.153  11.211  -0.523  0.00  0.00             0
ATOM    905    H   1     1       7.252  13.810  -0.933  0.00  0.00             0
ATOM    906    H   1     1       4.439  17.523  -0.801  0.00  0.00             0
ATOM    907    H   1     1       4.879  15.332   0.153  0.00  0.00             0
ATOM    908    H   1     1       7.412  10.595  -0.051  0.00  0.00             0
ATOM    909   Al   1     1      -0.695   9.441   8.537  0.00  0.00             0
ATOM    910   Al   1     1      -3.189   4.961   8.375  0.00  0.00             0
ATOM    911   Al   1     1      -3.261  10.979   8.594  0.00  0.00             0
ATOM    912   Al   1     1      -0.696   6.605   8.549  0.00  0.00             0
ATOM    913   Si   1     1      -4.988  10.957  11.289  0.00  0.00             0
ATOM    914   Si   1     1      -2.400   6.418  11.230  0.00  0.00             0
ATOM    915   Si   1     1      -2.471  12.418  11.208  0.00  0.00             0
ATOM    916   Si   1     1       0.177   7.886  11.251  0.00  0.00             0
ATOM    917    O   1     1       0.332  10.693   9.587  0.00  0.00             0
ATOM    918    O   1     1      -2.299   6.276   9.541  0.00  0.00             0
ATOM    919    O   1     1      -0.089   8.038   9.648  0.00  0.00             0
ATOM    920    O   1     1      -2.707  12.476   9.625  0.00  0.00             0
ATOM    921    O   1     1       0.127   9.415  11.759  0.00  0.00             0
ATOM    922    O   1     1      -2.416  13.867  11.735  0.00  0.00             0
ATOM    923    O   1     1      -1.178  11.635  11.554  0.00  0.00             0
ATOM    924    O   1     1      -3.573   7.261  11.560  0.00  0.00             0
ATOM    925    O   1     1      -1.086   7.036  11.680  0.00  0.00             0
ATOM    926    O   1     1      -3.713  11.691  11.730  0.00  0.00             0
ATOM    927    O   1     1       0.296   5.147   9.558  0.00  0.00             0
ATOM    928    O   1     1      -2.367   9.613   9.446  0.00  0.00             0
ATOM    929    O   1     1       6.439  12.415   7.308  0.00  0.00             0
ATOM    930    O   1     1      -1.254   8.036   7.364  0.00  0.00             0
ATOM    931    O   1     1       0.899   9.649   7.284  0.00  0.00             0
ATOM    932    O   1     1      -1.496   5.153   7.352  0.00  0.00             0
ATOM    933    O   1     1       1.044   6.481   7.453  0.00  0.00             0
ATOM    934    O   1     1      -1.538  10.980   7.316  0.00  0.00             0
ATOM    935    H   1     1      -0.056  13.635  10.185  0.00  0.00             0
ATOM    936    H   1     1      -2.681   8.796   9.352  0.00  0.00             0
ATOM    937    H   1     1       1.210  13.010   6.581  0.00  0.00             0
ATOM    938    H   1     1      -1.690   8.164   6.570  0.00  0.00             0
ATOM    939    H   1     1       0.750   9.823   6.348  0.00  0.00             0
ATOM    940    H   1     1      -1.389  13.444   6.592  0.00  0.00             0
ATOM    941    H   1     1      -0.826  11.722   7.382  0.00  0.00             0
ATOM    942    H   1     1       1.048   7.412   7.050  0.00  0.00             0
ATOM    943   Al   1     1       5.358   4.067   1.322  0.00  0.00             0
ATOM    944   Al   1     1       2.791  -0.449   1.336  0.00  0.00             0
ATOM    945   Al   1     1       2.823   5.757   1.148  0.00  0.00             0
ATOM    946   Al   1     1       5.316   1.176   1.135  0.00  0.00             0
ATOM    947   Si   1     1       1.288   5.464   4.037  0.00  0.00             0
ATOM    948   Si   1     1       3.677   0.899   4.042  0.00  0.00             0
ATOM    949   Si   1     1       3.823   6.972   3.802  0.00  0.00             0
ATOM    950   Si   1     1       6.178   2.422   4.044  0.00  0.00             0
ATOM    951    O   1     1       6.531   5.243   2.408  0.00  0.00             0
ATOM    952    O   1     1       3.861   0.709   2.462  0.00  0.00             0
ATOM    953    O   1     1       5.956   2.504   2.458  0.00  0.00             0
ATOM    954    O   1     1       3.613   7.104   2.270  0.00  0.00             0
ATOM    955    O   1     1       6.181   3.912   4.549  0.00  0.00             0
ATOM    956    O   1     1       3.750   8.462   4.298  0.00  0.00             0
ATOM    957    O   1     1       5.167   6.347   4.219  0.00  0.00             0
ATOM    958    O   1     1       2.303   1.773   4.284  0.00  0.00             0
ATOM    959    O   1     1       4.970   1.558   4.461  0.00  0.00             0
ATOM    960    O   1     1       2.552   6.213   4.407  0.00  0.00             0
ATOM    961    O   1     1       6.338  -0.325   2.338  0.00  0.00             0
ATOM    962    O   1     1       3.942   4.187   2.586  0.00  0.00             0
ATOM    963    O   1     1      12.530   7.126   0.020  0.00  0.00             0
ATOM    964    O   1     1       4.535   2.704   0.242  0.00  0.00             0
ATOM    965    O   1     1       7.093   4.094   0.080  0.00  0.00             0
ATOM    966    O   1     1       4.456  -0.279   0.231  0.00  0.00             0
ATOM    967    O   1     1       6.939   1.141   0.215  0.00  0.00             0
ATOM    968    O   1     1       4.522   5.432   0.408  0.00  0.00             0
ATOM    969    H   1     1       6.339   8.289   3.291  0.00  0.00             0
ATOM    970    H   1     1       3.413   3.369   2.865  0.00  0.00             0
ATOM    971    H   1     1       7.344   6.939  -0.857  0.00  0.00             0
ATOM    972    H   1     1       4.088   3.269  -0.314  0.00  0.00             0
ATOM    973    H   1     1       7.623   3.289   0.459  0.00  0.00             0
ATOM    974    H   1     1       4.569   7.997  -0.467  0.00  0.00             0
ATOM    975    H   1     1       5.156   5.899  -0.173  0.00  0.00             0
ATOM    976    H   1     1       6.833   1.221  -0.740  0.00  0.00             0
END
