# Supplementary material for: Competing Nuclear Quantum Effects and Hydrogen-Bond Jumps in Hydrated Kaolinite
Source: J Phys Chem Lett. 2023 Feb 6;14(6):1542–7. doi: 10.1021/acs.jpclett.2c03896 (PMC9940297; doi:10.1021/acs.jpclett.2c03896)
Supplement: Supplementary file 1 — jz2c03896_si_001.zip [file jz2c03896_si_001.zip › Clay_NQEs_HBond_Jumps_SI/silica-surface/QM/prod-4/init.20.pdb]

TITLE     Step:     2000000  Bead:      20 positions{angstrom}  cell{angstrom}
CRYST1   10.307   17.884   76.812  91.93 105.05  89.80 P 1           1
ATOM      1   Al   1     1     -19.166  -0.694  42.795  0.00  0.00             0
ATOM      2   Al   1     1     -16.579   3.904  42.764  0.00  0.00             0
ATOM      3   Al   1     1     -16.640  -2.252  42.821  0.00  0.00             0
ATOM      4   Al   1     1     -19.150   2.293  42.911  0.00  0.00             0
ATOM      5   Si   1     1     -14.750  -1.964  39.997  0.00  0.00             0
ATOM      6   Si   1     1     -17.345   2.584  39.989  0.00  0.00             0
ATOM      7   Si   1     1     -17.305  -3.497  39.918  0.00  0.00             0
ATOM      8   Si   1     1     -19.871   1.080  40.077  0.00  0.00             0
ATOM      9    O   1     1     -20.026  -1.831  41.631  0.00  0.00             0
ATOM     10    O   1     1     -17.451   2.662  41.652  0.00  0.00             0
ATOM     11    O   1     1     -19.752   1.043  41.606  0.00  0.00             0
ATOM     12    O   1     1     -17.234  -3.616  41.462  0.00  0.00             0
ATOM     13    O   1     1     -19.683  -0.421  39.613  0.00  0.00             0
ATOM     14    O   1     1     -17.263  -4.959  39.417  0.00  0.00             0
ATOM     15    O   1     1     -18.654  -2.793  39.754  0.00  0.00             0
ATOM     16    O   1     1     -16.134   1.724  39.641  0.00  0.00             0
ATOM     17    O   1     1     -18.686   1.958  39.513  0.00  0.00             0
ATOM     18    O   1     1     -16.153  -2.672  39.435  0.00  0.00             0
ATOM     19    O   1     1     -20.151   3.869  41.667  0.00  0.00             0
ATOM     20    O   1     1     -17.580  -0.906  41.621  0.00  0.00             0
ATOM     21    O   1     1     -16.063  -3.762  43.843  0.00  0.00             0
ATOM     22    O   1     1     -18.258   0.805  43.840  0.00  0.00             0
ATOM     23    O   1     1     -20.804  -0.522  43.775  0.00  0.00             0
ATOM     24    O   1     1     -18.304   3.794  43.874  0.00  0.00             0
ATOM     25    O   1     1     -20.763   2.341  43.837  0.00  0.00             0
ATOM     26    O   1     1     -18.353  -2.094  43.877  0.00  0.00             0
ATOM     27    H   1     1     -19.600  -4.189  41.401  0.00  0.00             0
ATOM     28    H   1     1     -17.340  -0.698  40.578  0.00  0.00             0
ATOM     29    H   1     1     -20.149  -3.313  44.031  0.00  0.00             0
ATOM     30    H   1     1     -17.399   0.651  43.557  0.00  0.00             0
ATOM     31    H   1     1     -20.878  -0.373  44.689  0.00  0.00             0
ATOM     32    H   1     1     -18.640  -5.059  44.691  0.00  0.00             0
ATOM     33    H   1     1     -18.147  -2.658  44.588  0.00  0.00             0
ATOM     34    H   1     1     -21.363   1.498  43.640  0.00  0.00             0
ATOM     35   Al   1     1     -17.010   6.055  50.061  0.00  0.00             0
ATOM     36   Al   1     1     -14.385  10.509  49.953  0.00  0.00             0
ATOM     37   Al   1     1     -14.367   4.511  50.145  0.00  0.00             0
ATOM     38   Al   1     1     -16.969   9.075  50.207  0.00  0.00             0
ATOM     39   Si   1     1     -12.585   4.781  47.329  0.00  0.00             0
ATOM     40   Si   1     1     -15.005   9.178  47.231  0.00  0.00             0
ATOM     41   Si   1     1     -15.096   3.294  47.314  0.00  0.00             0
ATOM     42   Si   1     1     -17.563   7.718  47.263  0.00  0.00             0
ATOM     43    O   1     1     -17.813   4.777  48.983  0.00  0.00             0
ATOM     44    O   1     1     -15.170   9.202  48.802  0.00  0.00             0
ATOM     45    O   1     1     -17.362   7.666  48.872  0.00  0.00             0
ATOM     46    O   1     1     -14.925   3.068  48.972  0.00  0.00             0
ATOM     47    O   1     1     -17.736   6.215  46.898  0.00  0.00             0
ATOM     48    O   1     1     -15.081   1.887  46.750  0.00  0.00             0
ATOM     49    O   1     1     -16.502   3.869  47.015  0.00  0.00             0
ATOM     50    O   1     1     -13.785   8.415  46.899  0.00  0.00             0
ATOM     51    O   1     1     -16.239   8.344  46.702  0.00  0.00             0
ATOM     52    O   1     1     -13.918   4.062  46.829  0.00  0.00             0
ATOM     53    O   1     1     -17.597  10.533  49.043  0.00  0.00             0
ATOM     54    O   1     1     -15.285   5.850  49.113  0.00  0.00             0
ATOM     55    O   1     1     -13.711   3.134  51.282  0.00  0.00             0
ATOM     56    O   1     1     -16.297   7.716  51.144  0.00  0.00             0
ATOM     57    O   1     1     -18.647   6.060  51.070  0.00  0.00             0
ATOM     58    O   1     1     -16.011  10.411  51.122  0.00  0.00             0
ATOM     59    O   1     1     -18.744   9.236  51.102  0.00  0.00             0
ATOM     60    O   1     1     -16.086   4.729  51.367  0.00  0.00             0
ATOM     61    H   1     1     -17.571   2.460  48.538  0.00  0.00             0
ATOM     62    H   1     1     -14.918   6.703  49.077  0.00  0.00             0
ATOM     63    H   1     1     -18.655   2.617  52.184  0.00  0.00             0
ATOM     64    H   1     1     -16.202   7.549  52.067  0.00  0.00             0
ATOM     65    H   1     1     -19.238   6.955  51.042  0.00  0.00             0
ATOM     66    H   1     1     -16.167   2.012  51.390  0.00  0.00             0
ATOM     67    H   1     1     -16.684   4.503  52.016  0.00  0.00             0
ATOM     68    H   1     1     -19.606   8.711  51.313  0.00  0.00             0
ATOM     69   Al   1     1     -19.135   8.454  42.929  0.00  0.00             0
ATOM     70   Al   1     1     -16.583  12.784  42.760  0.00  0.00             0
ATOM     71   Al   1     1     -16.604   6.920  42.899  0.00  0.00             0
ATOM     72   Al   1     1     -19.147  11.324  42.677  0.00  0.00             0
ATOM     73   Si   1     1     -14.846   7.078  39.976  0.00  0.00             0
ATOM     74   Si   1     1     -17.362  11.495  39.996  0.00  0.00             0
ATOM     75   Si   1     1     -17.317   5.511  40.136  0.00  0.00             0
ATOM     76   Si   1     1     -19.934   9.910  40.030  0.00  0.00             0
ATOM     77    O   1     1     -20.032   7.153  41.757  0.00  0.00             0
ATOM     78    O   1     1     -17.475  11.519  41.574  0.00  0.00             0
ATOM     79    O   1     1     -19.726   9.794  41.627  0.00  0.00             0
ATOM     80    O   1     1     -17.171   5.461  41.736  0.00  0.00             0
ATOM     81    O   1     1     -19.960   8.329  39.575  0.00  0.00             0
ATOM     82    O   1     1     -17.285   4.113  39.595  0.00  0.00             0
ATOM     83    O   1     1     -18.771   6.114  39.761  0.00  0.00             0
ATOM     84    O   1     1     -16.088  10.589  39.629  0.00  0.00             0
ATOM     85    O   1     1     -18.663  10.758  39.596  0.00  0.00             0
ATOM     86    O   1     1     -16.186   6.431  39.635  0.00  0.00             0
ATOM     87    O   1     1     -20.073  12.854  41.703  0.00  0.00             0
ATOM     88    O   1     1     -17.582   8.211  41.846  0.00  0.00             0
ATOM     89    O   1     1     -15.832   5.477  43.947  0.00  0.00             0
ATOM     90    O   1     1     -18.532   9.902  43.981  0.00  0.00             0
ATOM     91    O   1     1     -20.802   8.334  43.939  0.00  0.00             0
ATOM     92    O   1     1     -18.215  12.665  43.822  0.00  0.00             0
ATOM     93    O   1     1     -20.728  11.634  43.895  0.00  0.00             0
ATOM     94    O   1     1     -18.120   7.054  44.018  0.00  0.00             0
ATOM     95    H   1     1     -19.556   4.683  41.906  0.00  0.00             0
ATOM     96    H   1     1     -17.167   8.874  41.362  0.00  0.00             0
ATOM     97    H   1     1     -20.669   5.170  44.621  0.00  0.00             0
ATOM     98    H   1     1     -17.991  10.237  44.647  0.00  0.00             0
ATOM     99    H   1     1     -21.077   8.196  44.908  0.00  0.00             0
ATOM    100    H   1     1     -18.662   3.861  44.747  0.00  0.00             0
ATOM    101    H   1     1     -18.967   6.549  44.377  0.00  0.00             0
ATOM    102    H   1     1     -20.725  11.173  44.782  0.00  0.00             0
ATOM    103   Al   1     1     -16.936  14.876  50.073  0.00  0.00             0
ATOM    104   Al   1     1     -14.228  19.629  49.937  0.00  0.00             0
ATOM    105   Al   1     1     -14.439  13.456  49.981  0.00  0.00             0
ATOM    106   Al   1     1     -16.791  18.015  49.980  0.00  0.00             0
ATOM    107   Si   1     1     -12.569  13.648  47.265  0.00  0.00             0
ATOM    108   Si   1     1     -14.969  18.259  47.164  0.00  0.00             0
ATOM    109   Si   1     1     -15.096  12.171  47.108  0.00  0.00             0
ATOM    110   Si   1     1     -17.511  16.681  47.257  0.00  0.00             0
ATOM    111    O   1     1     -17.843  13.785  48.621  0.00  0.00             0
ATOM    112    O   1     1     -15.121  18.238  48.814  0.00  0.00             0
ATOM    113    O   1     1     -17.171  16.601  48.848  0.00  0.00             0
ATOM    114    O   1     1     -14.945  12.094  48.693  0.00  0.00             0
ATOM    115    O   1     1     -17.574  15.232  46.656  0.00  0.00             0
ATOM    116    O   1     1     -15.083  10.688  46.752  0.00  0.00             0
ATOM    117    O   1     1     -16.399  12.935  46.751  0.00  0.00             0
ATOM    118    O   1     1     -13.761  17.415  46.874  0.00  0.00             0
ATOM    119    O   1     1     -16.252  17.452  46.663  0.00  0.00             0
ATOM    120    O   1     1     -13.810  12.988  46.660  0.00  0.00             0
ATOM    121    O   1     1     -17.783  19.420  48.860  0.00  0.00             0
ATOM    122    O   1     1     -15.147  14.901  48.869  0.00  0.00             0
ATOM    123    O   1     1     -13.580  11.956  50.982  0.00  0.00             0
ATOM    124    O   1     1     -16.243  16.392  51.226  0.00  0.00             0
ATOM    125    O   1     1     -18.630  15.038  50.974  0.00  0.00             0
ATOM    126    O   1     1     -15.879  19.329  50.931  0.00  0.00             0
ATOM    127    O   1     1     -18.391  18.116  51.065  0.00  0.00             0
ATOM    128    O   1     1     -15.967  13.514  50.961  0.00  0.00             0
ATOM    129    H   1     1     -16.941  11.124  48.732  0.00  0.00             0
ATOM    130    H   1     1     -14.865  15.979  48.969  0.00  0.00             0
ATOM    131    H   1     1     -18.766  12.259  51.974  0.00  0.00             0
ATOM    132    H   1     1     -16.518  16.411  52.205  0.00  0.00             0
ATOM    133    H   1     1     -19.233  15.152  51.523  0.00  0.00             0
ATOM    134    H   1     1     -15.920  10.545  52.008  0.00  0.00             0
ATOM    135    H   1     1     -16.693  12.828  51.053  0.00  0.00             0
ATOM    136    H   1     1     -18.984  17.350  51.085  0.00  0.00             0
ATOM    137   Al   1     1     -14.151  -0.732  42.797  0.00  0.00             0
ATOM    138   Al   1     1     -11.652   3.851  42.840  0.00  0.00             0
ATOM    139   Al   1     1     -11.488  -1.949  42.719  0.00  0.00             0
ATOM    140   Al   1     1     -14.186   2.448  42.851  0.00  0.00             0
ATOM    141   Si   1     1      -9.611  -1.873  40.065  0.00  0.00             0
ATOM    142   Si   1     1     -12.161   2.452  40.129  0.00  0.00             0
ATOM    143   Si   1     1     -12.068  -3.441  39.937  0.00  0.00             0
ATOM    144   Si   1     1     -14.813   1.007  39.930  0.00  0.00             0
ATOM    145    O   1     1     -15.025  -1.978  41.594  0.00  0.00             0
ATOM    146    O   1     1     -12.420   2.497  41.674  0.00  0.00             0
ATOM    147    O   1     1     -14.713   1.011  41.635  0.00  0.00             0
ATOM    148    O   1     1     -11.980  -3.441  41.528  0.00  0.00             0
ATOM    149    O   1     1     -14.765  -0.481  39.585  0.00  0.00             0
ATOM    150    O   1     1     -12.083  -4.926  39.376  0.00  0.00             0
ATOM    151    O   1     1     -13.478  -2.811  39.727  0.00  0.00             0
ATOM    152    O   1     1     -10.951   1.655  39.766  0.00  0.00             0
ATOM    153    O   1     1     -13.571   1.766  39.533  0.00  0.00             0
ATOM    154    O   1     1     -10.927  -2.506  39.494  0.00  0.00             0
ATOM    155    O   1     1     -14.806   3.765  41.742  0.00  0.00             0
ATOM    156    O   1     1     -12.452  -0.576  41.892  0.00  0.00             0
ATOM    157    O   1     1     -21.041  -3.472  43.826  0.00  0.00             0
ATOM    158    O   1     1     -13.548   0.896  43.859  0.00  0.00             0
ATOM    159    O   1     1     -15.740  -1.001  43.854  0.00  0.00             0
ATOM    160    O   1     1     -13.257   3.708  43.884  0.00  0.00             0
ATOM    161    O   1     1     -15.829   2.563  43.812  0.00  0.00             0
ATOM    162    O   1     1     -13.118  -2.035  43.731  0.00  0.00             0
ATOM    163    H   1     1     -14.457  -4.269  41.956  0.00  0.00             0
ATOM    164    H   1     1     -12.275   0.312  41.418  0.00  0.00             0
ATOM    165    H   1     1     -15.710  -3.583  44.811  0.00  0.00             0
ATOM    166    H   1     1     -12.748   1.022  44.535  0.00  0.00             0
ATOM    167    H   1     1     -15.950  -0.783  44.823  0.00  0.00             0
ATOM    168    H   1     1     -12.870  -5.113  44.855  0.00  0.00             0
ATOM    169    H   1     1     -13.382  -2.893  44.397  0.00  0.00             0
ATOM    170    H   1     1     -15.990   1.980  44.561  0.00  0.00             0
ATOM    171   Al   1     1     -11.779   6.068  50.061  0.00  0.00             0
ATOM    172   Al   1     1      -9.262  10.686  49.849  0.00  0.00             0
ATOM    173   Al   1     1      -9.102   4.660  50.018  0.00  0.00             0
ATOM    174   Al   1     1     -11.749   9.149  50.039  0.00  0.00             0
ATOM    175   Si   1     1      -7.446   4.694  47.372  0.00  0.00             0
ATOM    176   Si   1     1      -9.935   9.239  47.143  0.00  0.00             0
ATOM    177   Si   1     1      -9.997   3.200  47.299  0.00  0.00             0
ATOM    178   Si   1     1     -12.423   7.618  47.186  0.00  0.00             0
ATOM    179    O   1     1     -12.827   4.922  49.058  0.00  0.00             0
ATOM    180    O   1     1     -10.050   9.396  48.801  0.00  0.00             0
ATOM    181    O   1     1     -12.135   7.664  48.844  0.00  0.00             0
ATOM    182    O   1     1      -9.804   3.075  49.020  0.00  0.00             0
ATOM    183    O   1     1     -12.370   6.139  46.810  0.00  0.00             0
ATOM    184    O   1     1      -9.926   1.725  46.768  0.00  0.00             0
ATOM    185    O   1     1     -11.303   3.932  47.011  0.00  0.00             0
ATOM    186    O   1     1      -8.565   8.475  46.896  0.00  0.00             0
ATOM    187    O   1     1     -11.201   8.447  46.629  0.00  0.00             0
ATOM    188    O   1     1      -8.705   3.941  46.900  0.00  0.00             0
ATOM    189    O   1     1     -12.723  10.379  48.920  0.00  0.00             0
ATOM    190    O   1     1      -9.998   5.804  48.997  0.00  0.00             0
ATOM    191    O   1     1     -18.724   3.078  51.233  0.00  0.00             0
ATOM    192    O   1     1     -10.847   7.717  51.060  0.00  0.00             0
ATOM    193    O   1     1     -13.498   5.832  51.357  0.00  0.00             0
ATOM    194    O   1     1     -10.846  10.689  50.984  0.00  0.00             0
ATOM    195    O   1     1     -13.352   9.152  51.053  0.00  0.00             0
ATOM    196    O   1     1     -10.892   4.698  50.985  0.00  0.00             0
ATOM    197    H   1     1     -11.950   2.293  49.137  0.00  0.00             0
ATOM    198    H   1     1      -9.784   6.388  48.290  0.00  0.00             0
ATOM    199    H   1     1     -13.943   3.437  52.053  0.00  0.00             0
ATOM    200    H   1     1     -11.109   7.632  52.014  0.00  0.00             0
ATOM    201    H   1     1     -14.067   6.498  52.119  0.00  0.00             0
ATOM    202    H   1     1     -11.620   1.765  51.881  0.00  0.00             0
ATOM    203    H   1     1     -11.268   3.705  50.868  0.00  0.00             0
ATOM    204    H   1     1     -14.181   8.591  51.242  0.00  0.00             0
ATOM    205   Al   1     1     -14.049   8.443  42.726  0.00  0.00             0
ATOM    206   Al   1     1     -11.438  12.919  42.716  0.00  0.00             0
ATOM    207   Al   1     1     -11.443   6.961  42.887  0.00  0.00             0
ATOM    208   Al   1     1     -13.865  11.329  42.868  0.00  0.00             0
ATOM    209   Si   1     1      -9.678   6.961  40.161  0.00  0.00             0
ATOM    210   Si   1     1     -12.207  11.523  39.987  0.00  0.00             0
ATOM    211   Si   1     1     -12.312   5.317  40.096  0.00  0.00             0
ATOM    212   Si   1     1     -14.766  10.046  39.929  0.00  0.00             0
ATOM    213    O   1     1     -15.069   7.167  41.586  0.00  0.00             0
ATOM    214    O   1     1     -12.354  11.650  41.527  0.00  0.00             0
ATOM    215    O   1     1     -14.477   9.985  41.598  0.00  0.00             0
ATOM    216    O   1     1     -12.236   5.230  41.682  0.00  0.00             0
ATOM    217    O   1     1     -14.644   8.453  39.485  0.00  0.00             0
ATOM    218    O   1     1     -12.106   3.922  39.569  0.00  0.00             0
ATOM    219    O   1     1     -13.671   5.922  39.776  0.00  0.00             0
ATOM    220    O   1     1     -10.955  10.621  39.774  0.00  0.00             0
ATOM    221    O   1     1     -13.516  10.869  39.359  0.00  0.00             0
ATOM    222    O   1     1     -10.999   6.302  39.723  0.00  0.00             0
ATOM    223    O   1     1     -14.781  12.830  41.740  0.00  0.00             0
ATOM    224    O   1     1     -12.243   8.295  41.815  0.00  0.00             0
ATOM    225    O   1     1     -21.146   5.391  43.894  0.00  0.00             0
ATOM    226    O   1     1     -13.168   9.824  43.826  0.00  0.00             0
ATOM    227    O   1     1     -15.533   8.304  43.881  0.00  0.00             0
ATOM    228    O   1     1     -12.950  12.679  43.913  0.00  0.00             0
ATOM    229    O   1     1     -15.611  11.429  43.769  0.00  0.00             0
ATOM    230    O   1     1     -13.117   7.023  43.828  0.00  0.00             0
ATOM    231    H   1     1     -14.346   4.620  41.410  0.00  0.00             0
ATOM    232    H   1     1     -11.704   9.253  41.735  0.00  0.00             0
ATOM    233    H   1     1     -15.643   4.936  44.770  0.00  0.00             0
ATOM    234    H   1     1     -12.339   9.435  44.362  0.00  0.00             0
ATOM    235    H   1     1     -15.661   8.089  44.792  0.00  0.00             0
ATOM    236    H   1     1     -13.757   4.229  44.631  0.00  0.00             0
ATOM    237    H   1     1     -13.879   6.435  44.000  0.00  0.00             0
ATOM    238    H   1     1     -16.005  10.541  43.801  0.00  0.00             0
ATOM    239   Al   1     1     -11.710  15.040  50.034  0.00  0.00             0
ATOM    240   Al   1     1      -9.124  19.548  50.079  0.00  0.00             0
ATOM    241   Al   1     1      -9.142  13.630  49.763  0.00  0.00             0
ATOM    242   Al   1     1     -11.795  17.956  50.155  0.00  0.00             0
ATOM    243   Si   1     1      -7.433  13.717  47.000  0.00  0.00             0
ATOM    244   Si   1     1      -9.883  18.153  47.403  0.00  0.00             0
ATOM    245   Si   1     1      -9.864  12.163  46.992  0.00  0.00             0
ATOM    246   Si   1     1     -12.368  16.633  47.295  0.00  0.00             0
ATOM    247    O   1     1     -12.561  13.673  48.863  0.00  0.00             0
ATOM    248    O   1     1     -10.120  18.289  49.003  0.00  0.00             0
ATOM    249    O   1     1     -12.228  16.624  48.862  0.00  0.00             0
ATOM    250    O   1     1      -9.677  12.151  48.603  0.00  0.00             0
ATOM    251    O   1     1     -12.464  15.213  46.812  0.00  0.00             0
ATOM    252    O   1     1     -10.022  10.701  46.483  0.00  0.00             0
ATOM    253    O   1     1     -11.371  12.770  46.868  0.00  0.00             0
ATOM    254    O   1     1      -8.553  17.352  47.204  0.00  0.00             0
ATOM    255    O   1     1     -11.158  17.314  46.825  0.00  0.00             0
ATOM    256    O   1     1      -8.773  13.032  46.467  0.00  0.00             0
ATOM    257    O   1     1     -12.539  19.439  49.150  0.00  0.00             0
ATOM    258    O   1     1     -10.093  15.047  48.688  0.00  0.00             0
ATOM    259    O   1     1     -18.863  12.112  50.918  0.00  0.00             0
ATOM    260    O   1     1     -11.010  16.542  51.234  0.00  0.00             0
ATOM    261    O   1     1     -13.349  14.770  51.036  0.00  0.00             0
ATOM    262    O   1     1     -10.825  19.481  51.280  0.00  0.00             0
ATOM    263    O   1     1     -13.350  18.035  50.994  0.00  0.00             0
ATOM    264    O   1     1     -10.811  13.650  50.958  0.00  0.00             0
ATOM    265    H   1     1     -12.181  10.732  48.240  0.00  0.00             0
ATOM    266    H   1     1     -10.078  15.584  47.765  0.00  0.00             0
ATOM    267    H   1     1     -13.131  12.429  51.615  0.00  0.00             0
ATOM    268    H   1     1     -10.989  16.597  52.289  0.00  0.00             0
ATOM    269    H   1     1     -13.947  15.429  51.545  0.00  0.00             0
ATOM    270    H   1     1     -11.613  11.227  51.380  0.00  0.00             0
ATOM    271    H   1     1     -11.292  12.895  51.269  0.00  0.00             0
ATOM    272    H   1     1     -14.345  17.800  51.334  0.00  0.00             0
ATOM    273    O   1     1     -21.471   7.292  36.746  0.00  0.00             0
ATOM    274    H   1     1     -20.530   7.439  36.853  0.00  0.00             0
ATOM    275    H   1     1     -11.189   6.872  37.549  0.00  0.00             0
ATOM    276    O   1     1       3.764 -23.377  36.648  0.00  0.00             0
ATOM    277    H   1     1       4.502 -22.768  36.042  0.00  0.00             0
ATOM    278    H   1     1      14.078 -23.141  37.540  0.00  0.00             0
ATOM    279    O   1     1      27.823  27.952  30.801  0.00  0.00             0
ATOM    280    H   1     1      17.332  28.674  30.320  0.00  0.00             0
ATOM    281    H   1     1      28.454  27.387  30.026  0.00  0.00             0
ATOM    282    O   1     1       9.306  24.206  30.990  0.00  0.00             0
ATOM    283    H   1     1       9.133  23.229  30.951  0.00  0.00             0
ATOM    284    H   1     1      19.732  24.724  30.156  0.00  0.00             0
ATOM    285    O   1     1     -39.589  -6.637  33.027  0.00  0.00             0
ATOM    286    H   1     1     -40.416  -6.259  32.715  0.00  0.00             0
ATOM    287    H   1     1     -28.846  -6.242  33.745  0.00  0.00             0
ATOM    288    O   1     1      18.730 -13.824  29.316  0.00  0.00             0
ATOM    289    H   1     1      18.370 -14.236  30.158  0.00  0.00             0
ATOM    290    H   1     1      28.395 -13.104  29.090  0.00  0.00             0
ATOM    291    O   1     1       1.767  50.405  20.698  0.00  0.00             0
ATOM    292    H   1     1       1.296  50.587  19.835  0.00  0.00             0
ATOM    293    H   1     1       2.074  51.235  21.246  0.00  0.00             0
ATOM    294    O   1     1     -29.455  -1.379  14.843  0.00  0.00             0
ATOM    295    H   1     1     -30.004  -0.961  15.477  0.00  0.00             0
ATOM    296    H   1     1     -29.851  -2.032  14.366  0.00  0.00             0
ATOM    297    O   1     1     -24.153  12.372  33.086  0.00  0.00             0
ATOM    298    H   1     1     -24.956  12.106  32.757  0.00  0.00             0
ATOM    299    H   1     1     -24.472  12.966  33.790  0.00  0.00             0
ATOM    300    O   1     1      43.440  28.467  28.861  0.00  0.00             0
ATOM    301    H   1     1      44.105  28.066  29.384  0.00  0.00             0
ATOM    302    H   1     1      43.117  27.633  28.242  0.00  0.00             0
ATOM    303    O   1     1       2.258  -9.834  36.379  0.00  0.00             0
ATOM    304    H   1     1       2.990  -9.346  36.308  0.00  0.00             0
ATOM    305    H   1     1       1.691  -9.465  35.870  0.00  0.00             0
ATOM    306    O   1     1     -15.469   1.978  30.007  0.00  0.00             0
ATOM    307    H   1     1     -14.990   1.312  29.529  0.00  0.00             0
ATOM    308    H   1     1     -16.286   2.331  29.494  0.00  0.00             0
ATOM    309    O   1     1      16.574 -20.214  14.542  0.00  0.00             0
ATOM    310    H   1     1      17.279 -19.832  14.725  0.00  0.00             0
ATOM    311    H   1     1      15.919 -19.337  14.715  0.00  0.00             0
ATOM    312    O   1     1      31.275  13.215  24.591  0.00  0.00             0
ATOM    313    H   1     1      31.624  13.937  25.109  0.00  0.00             0
ATOM    314    H   1     1      31.795  12.483  24.412  0.00  0.00             0
ATOM    315    O   1     1     -19.028  22.312  33.951  0.00  0.00             0
ATOM    316    H   1     1     -19.428  23.094  33.441  0.00  0.00             0
ATOM    317    H   1     1     -18.445  22.775  34.601  0.00  0.00             0
ATOM    318    O   1     1       7.072  23.285  33.238  0.00  0.00             0
ATOM    319    H   1     1       7.067  22.538  34.008  0.00  0.00             0
ATOM    320    H   1     1       7.504  23.901  33.751  0.00  0.00             0
ATOM    321    O   1     1      46.450  15.840  31.242  0.00  0.00             0
ATOM    322    H   1     1      47.213  15.977  31.911  0.00  0.00             0
ATOM    323    H   1     1      46.130  14.887  31.012  0.00  0.00             0
ATOM    324    O   1     1      11.872  -2.259  34.119  0.00  0.00             0
ATOM    325    H   1     1      11.503  -1.829  35.038  0.00  0.00             0
ATOM    326    H   1     1      10.949  -2.301  33.615  0.00  0.00             0
ATOM    327    O   1     1      -8.355  17.286  21.468  0.00  0.00             0
ATOM    328    H   1     1      -8.110  18.081  20.919  0.00  0.00             0
ATOM    329    H   1     1       2.592  -0.622  22.277  0.00  0.00             0
ATOM    330    O   1     1      -0.201  39.327  25.464  0.00  0.00             0
ATOM    331    H   1     1      -0.397  38.810  24.525  0.00  0.00             0
ATOM    332    H   1     1      10.143  38.599  26.161  0.00  0.00             0
ATOM    333    O   1     1      16.931   1.238  22.980  0.00  0.00             0
ATOM    334    H   1     1       7.437   1.690  22.977  0.00  0.00             0
ATOM    335    H   1     1      16.782   0.762  23.836  0.00  0.00             0
ATOM    336    O   1     1      -7.240   8.500  17.798  0.00  0.00             0
ATOM    337    H   1     1      -7.183   7.527  18.316  0.00  0.00             0
ATOM    338    H   1     1       3.493   8.970  18.526  0.00  0.00             0
ATOM    339    O   1     1      15.404  40.310  17.870  0.00  0.00             0
ATOM    340    H   1     1       4.558  40.981  17.947  0.00  0.00             0
ATOM    341    H   1     1      15.945  40.813  17.354  0.00  0.00             0
ATOM    342    O   1     1       4.742  58.819  25.350  0.00  0.00             0
ATOM    343    H   1     1       4.442  57.897  24.881  0.00  0.00             0
ATOM    344    H   1     1      16.064  58.672  25.367  0.00  0.00             0
ATOM    345    O   1     1      35.284 -22.478  30.299  0.00  0.00             0
ATOM    346    H   1     1      34.978 -23.104  31.040  0.00  0.00             0
ATOM    347    H   1     1      34.905 -40.613  29.590  0.00  0.00             0
ATOM    348    O   1     1      54.890   0.760  35.893  0.00  0.00             0
ATOM    349    H   1     1      55.558   1.348  35.548  0.00  0.00             0
ATOM    350    H   1     1      54.873  -0.017  35.498  0.00  0.00             0
ATOM    351    O   1     1      37.569 -22.080  26.925  0.00  0.00             0
ATOM    352    H   1     1      38.098 -21.260  27.076  0.00  0.00             0
ATOM    353    H   1     1      36.771 -21.600  26.497  0.00  0.00             0
ATOM    354    O   1     1      11.234  -0.197  25.380  0.00  0.00             0
ATOM    355    H   1     1      11.481  -1.097  25.266  0.00  0.00             0
ATOM    356    H   1     1      10.640  -0.140  24.688  0.00  0.00             0
ATOM    357    O   1     1      -1.111  -6.223  20.537  0.00  0.00             0
ATOM    358    H   1     1      -1.136  -5.336  20.897  0.00  0.00             0
ATOM    359    H   1     1      -1.163  -6.971  21.229  0.00  0.00             0
ATOM    360    O   1     1      -4.349  22.803  13.834  0.00  0.00             0
ATOM    361    H   1     1      -4.718  21.912  14.152  0.00  0.00             0
ATOM    362    H   1     1      -3.667  22.665  13.072  0.00  0.00             0
ATOM    363    O   1     1      52.208 -18.115  17.298  0.00  0.00             0
ATOM    364    H   1     1      52.780 -17.486  17.074  0.00  0.00             0
ATOM    365    H   1     1      52.488 -36.895  17.674  0.00  0.00             0
ATOM    366    O   1     1      24.912  -8.418  29.965  0.00  0.00             0
ATOM    367    H   1     1      25.726  -8.138  30.307  0.00  0.00             0
ATOM    368    H   1     1      24.977  -9.205  30.460  0.00  0.00             0
ATOM    369    O   1     1      24.420 -22.574  23.825  0.00  0.00             0
ATOM    370    H   1     1      24.764 -22.189  22.973  0.00  0.00             0
ATOM    371    H   1     1      23.787 -23.239  23.742  0.00  0.00             0
ATOM    372    O   1     1      28.193 -37.763  22.732  0.00  0.00             0
ATOM    373    H   1     1      28.321 -37.582  21.830  0.00  0.00             0
ATOM    374    H   1     1      28.715 -38.685  22.700  0.00  0.00             0
ATOM    375    O   1     1     -23.181  37.545  15.046  0.00  0.00             0
ATOM    376    H   1     1     -22.512  38.284  14.722  0.00  0.00             0
ATOM    377    H   1     1     -22.951  36.828  14.573  0.00  0.00             0
ATOM    378    O   1     1       9.148 -39.495  16.264  0.00  0.00             0
ATOM    379    H   1     1       9.860 -39.903  16.782  0.00  0.00             0
ATOM    380    H   1     1       9.286 -39.782  15.479  0.00  0.00             0
ATOM    381    O   1     1     -12.493  -9.422  32.774  0.00  0.00             0
ATOM    382    H   1     1     -12.345 -10.270  32.329  0.00  0.00             0
ATOM    383    H   1     1      -2.604  -8.774  32.207  0.00  0.00             0
ATOM    384    O   1     1      29.637 -13.696  15.370  0.00  0.00             0
ATOM    385    H   1     1      30.484 -14.231  15.590  0.00  0.00             0
ATOM    386    H   1     1      40.314 -12.781  15.429  0.00  0.00             0
ATOM    387    O   1     1      16.197   9.743  21.816  0.00  0.00             0
ATOM    388    H   1     1       6.171  10.067  21.056  0.00  0.00             0
ATOM    389    H   1     1      16.440  10.122  22.660  0.00  0.00             0
ATOM    390    O   1     1      32.231  24.666  32.489  0.00  0.00             0
ATOM    391    H   1     1      31.604  24.429  31.976  0.00  0.00             0
ATOM    392    H   1     1      42.318  25.348  32.933  0.00  0.00             0
ATOM    393    O   1     1     -34.092  -9.301  24.550  0.00  0.00             0
ATOM    394    H   1     1     -33.796  -9.349  25.353  0.00  0.00             0
ATOM    395    H   1     1     -24.775  -8.909  24.477  0.00  0.00             0
ATOM    396    O   1     1     -23.210  10.284  14.815  0.00  0.00             0
ATOM    397    H   1     1     -23.728  11.247  14.909  0.00  0.00             0
ATOM    398    H   1     1     -11.978  10.628  14.927  0.00  0.00             0
ATOM    399    O   1     1      21.404 -32.494  29.182  0.00  0.00             0
ATOM    400    H   1     1      20.632 -31.976  28.789  0.00  0.00             0
ATOM    401    H   1     1      21.055 -32.533  30.033  0.00  0.00             0
ATOM    402    O   1     1      -0.647  30.519  32.343  0.00  0.00             0
ATOM    403    H   1     1      -1.593  30.517  32.880  0.00  0.00             0
ATOM    404    H   1     1      -0.815  30.420  31.371  0.00  0.00             0
ATOM    405    O   1     1      34.967   6.127  27.834  0.00  0.00             0
ATOM    406    H   1     1      34.148   6.705  27.924  0.00  0.00             0
ATOM    407    H   1     1      34.740   5.813  26.965  0.00  0.00             0
ATOM    408    O   1     1      45.858  64.560  25.817  0.00  0.00             0
ATOM    409    H   1     1      46.244  63.789  26.445  0.00  0.00             0
ATOM    410    H   1     1      46.623  64.633  25.221  0.00  0.00             0
ATOM    411    O   1     1      -6.625  37.513  25.864  0.00  0.00             0
ATOM    412    H   1     1      -6.468  38.089  26.574  0.00  0.00             0
ATOM    413    H   1     1      -5.939  37.043  26.070  0.00  0.00             0
ATOM    414    O   1     1      34.231  43.516  24.858  0.00  0.00             0
ATOM    415    H   1     1      34.743  42.838  25.104  0.00  0.00             0
ATOM    416    H   1     1      34.558  43.852  23.934  0.00  0.00             0
ATOM    417    O   1     1      44.443 -36.130  23.799  0.00  0.00             0
ATOM    418    H   1     1      43.882 -35.469  24.464  0.00  0.00             0
ATOM    419    H   1     1      45.314 -35.843  23.831  0.00  0.00             0
ATOM    420    O   1     1      56.331 -15.631  14.582  0.00  0.00             0
ATOM    421    H   1     1      56.106 -15.775  15.461  0.00  0.00             0
ATOM    422    H   1     1      57.330 -15.662  14.589  0.00  0.00             0
ATOM    423    O   1     1     -16.123  20.568  23.553  0.00  0.00             0
ATOM    424    H   1     1     -15.277  20.010  23.350  0.00  0.00             0
ATOM    425    H   1     1     -16.224  20.319  24.463  0.00  0.00             0
ATOM    426    O   1     1       9.765  17.822  23.132  0.00  0.00             0
ATOM    427    H   1     1       9.136  17.183  22.960  0.00  0.00             0
ATOM    428    H   1     1      10.671  17.645  22.771  0.00  0.00             0
ATOM    429    O   1     1      55.573  48.998  27.602  0.00  0.00             0
ATOM    430    H   1     1      55.654  48.367  26.830  0.00  0.00             0
ATOM    431    H   1     1      54.753  49.205  27.956  0.00  0.00             0
ATOM    432    O   1     1      26.932 -40.981  16.258  0.00  0.00             0
ATOM    433    H   1     1      27.626 -41.317  16.879  0.00  0.00             0
ATOM    434    H   1     1      27.435 -40.397  15.844  0.00  0.00             0
ATOM    435    O   1     1     -17.180   3.462  28.579  0.00  0.00             0
ATOM    436    H   1     1     -18.053   3.401  28.760  0.00  0.00             0
ATOM    437    H   1     1      -6.353   4.377  28.757  0.00  0.00             0
ATOM    438    O   1     1      65.827  10.162  19.840  0.00  0.00             0
ATOM    439    H   1     1      65.042  10.835  19.738  0.00  0.00             0
ATOM    440    H   1     1      76.387  10.044  20.789  0.00  0.00             0
ATOM    441    O   1     1       5.923 -12.575  36.951  0.00  0.00             0
ATOM    442    H   1     1      -3.949 -11.796  36.555  0.00  0.00             0
ATOM    443    H   1     1       4.979 -12.757  36.505  0.00  0.00             0
ATOM    444    O   1     1     -15.358 -62.178  27.660  0.00  0.00             0
ATOM    445    H   1     1     -14.755 -62.948  27.669  0.00  0.00             0
ATOM    446    H   1     1      -5.488 -62.033  28.563  0.00  0.00             0
ATOM    447    O   1     1     -12.306  18.097  34.196  0.00  0.00             0
ATOM    448    H   1     1     -23.261  18.744  34.537  0.00  0.00             0
ATOM    449    H   1     1     -11.843  18.355  33.295  0.00  0.00             0
ATOM    450    O   1     1      52.414  22.163  18.250  0.00  0.00             0
ATOM    451    H   1     1      51.833  22.875  17.876  0.00  0.00             0
ATOM    452    H   1     1      62.322  21.728  18.892  0.00  0.00             0
ATOM    453    O   1     1      16.784   0.480  17.662  0.00  0.00             0
ATOM    454    H   1     1      16.721   0.794  18.547  0.00  0.00             0
ATOM    455    H   1     1      17.600   0.746  17.413  0.00  0.00             0
ATOM    456    O   1     1      -7.263   9.933  14.045  0.00  0.00             0
ATOM    457    H   1     1      -6.876   9.119  14.583  0.00  0.00             0
ATOM    458    H   1     1      -6.860  10.889  14.297  0.00  0.00             0
ATOM    459    O   1     1      38.979 -23.678  25.524  0.00  0.00             0
ATOM    460    H   1     1      39.761 -23.212  25.318  0.00  0.00             0
ATOM    461    H   1     1      38.508 -23.297  26.219  0.00  0.00             0
ATOM    462    O   1     1     -22.436  26.330  29.015  0.00  0.00             0
ATOM    463    H   1     1     -22.769  25.521  28.536  0.00  0.00             0
ATOM    464    H   1     1     -22.029  26.852  28.265  0.00  0.00             0
ATOM    465    O   1     1      -8.549 -42.527  24.293  0.00  0.00             0
ATOM    466    H   1     1      -7.863 -42.740  24.987  0.00  0.00             0
ATOM    467    H   1     1      -9.133 -43.242  24.626  0.00  0.00             0
ATOM    468    O   1     1     -24.430   9.038  17.491  0.00  0.00             0
ATOM    469    H   1     1     -24.442   8.904  16.583  0.00  0.00             0
ATOM    470    H   1     1     -25.248   8.867  17.876  0.00  0.00             0
ATOM    471    O   1     1      48.830 -29.632  23.061  0.00  0.00             0
ATOM    472    H   1     1      48.563 -28.553  23.225  0.00  0.00             0
ATOM    473    H   1     1      49.629 -29.604  22.375  0.00  0.00             0
ATOM    474    O   1     1      40.839 -23.901  36.751  0.00  0.00             0
ATOM    475    H   1     1      41.298 -24.671  36.603  0.00  0.00             0
ATOM    476    H   1     1      41.226 -23.221  36.226  0.00  0.00             0
ATOM    477    O   1     1       8.690 -26.188  26.517  0.00  0.00             0
ATOM    478    H   1     1       8.325 -25.386  26.168  0.00  0.00             0
ATOM    479    H   1     1       9.547 -26.332  26.114  0.00  0.00             0
ATOM    480    O   1     1      -4.136  36.050  25.698  0.00  0.00             0
ATOM    481    H   1     1      -3.821  36.731  26.344  0.00  0.00             0
ATOM    482    H   1     1      -3.593  35.284  25.818  0.00  0.00             0
ATOM    483    O   1     1       1.681 -31.634  23.540  0.00  0.00             0
ATOM    484    H   1     1       1.076 -31.655  24.287  0.00  0.00             0
ATOM    485    H   1     1       2.363 -32.281  23.497  0.00  0.00             0
ATOM    486    O   1     1     -27.905   0.362  31.316  0.00  0.00             0
ATOM    487    H   1     1     -27.045   0.586  30.937  0.00  0.00             0
ATOM    488    H   1     1     -27.680  -0.357  31.937  0.00  0.00             0
ATOM    489    O   1     1      -8.935  17.132  29.376  0.00  0.00             0
ATOM    490    H   1     1      -8.186  17.375  29.888  0.00  0.00             0
ATOM    491    H   1     1       0.283  -0.424  29.582  0.00  0.00             0
ATOM    492    O   1     1      -2.450 -37.382  27.127  0.00  0.00             0
ATOM    493    H   1     1      -3.167 -37.252  27.733  0.00  0.00             0
ATOM    494    H   1     1       8.620 -36.697  27.195  0.00  0.00             0
ATOM    495    O   1     1     -21.511 -21.815  22.220  0.00  0.00             0
ATOM    496    H   1     1     -30.994 -21.609  21.855  0.00  0.00             0
ATOM    497    H   1     1     -21.251 -22.050  23.103  0.00  0.00             0
ATOM    498    O   1     1      -1.198 -34.831  19.045  0.00  0.00             0
ATOM    499    H   1     1      -1.599 -35.735  19.281  0.00  0.00             0
ATOM    500    H   1     1       9.781 -35.067  18.484  0.00  0.00             0
ATOM    501    O   1     1     -11.634  19.462  31.678  0.00  0.00             0
ATOM    502    H   1     1     -12.147  20.202  31.772  0.00  0.00             0
ATOM    503    H   1     1      -0.266  19.708  31.758  0.00  0.00             0
ATOM    504    O   1     1      11.597  14.219  28.619  0.00  0.00             0
ATOM    505    H   1     1      10.914  13.633  29.047  0.00  0.00             0
ATOM    506    H   1     1      21.840  15.072  28.893  0.00  0.00             0
ATOM    507    O   1     1      59.131  22.739  25.618  0.00  0.00             0
ATOM    508    H   1     1      60.011  22.179  25.471  0.00  0.00             0
ATOM    509    H   1     1      59.334   5.559  25.067  0.00  0.00             0
ATOM    510    O   1     1      37.791 -32.305  31.553  0.00  0.00             0
ATOM    511    H   1     1      37.527 -31.658  32.192  0.00  0.00             0
ATOM    512    H   1     1      37.197 -32.880  31.578  0.00  0.00             0
ATOM    513    O   1     1     -33.977   5.781  16.615  0.00  0.00             0
ATOM    514    H   1     1     -33.753   5.196  15.984  0.00  0.00             0
ATOM    515    H   1     1     -34.323   6.604  16.218  0.00  0.00             0
ATOM    516    O   1     1      23.260 -11.853  19.034  0.00  0.00             0
ATOM    517    H   1     1      22.461 -12.259  18.658  0.00  0.00             0
ATOM    518    H   1     1      22.831 -11.727  19.974  0.00  0.00             0
ATOM    519    O   1     1      33.176  33.030  25.368  0.00  0.00             0
ATOM    520    H   1     1      34.012  33.232  25.797  0.00  0.00             0
ATOM    521    H   1     1      33.547  32.602  24.583  0.00  0.00             0
ATOM    522    O   1     1      14.702  19.770  17.077  0.00  0.00             0
ATOM    523    H   1     1      15.382  18.956  17.127  0.00  0.00             0
ATOM    524    H   1     1      14.930  20.624  17.253  0.00  0.00             0
ATOM    525    O   1     1      66.165  -0.412  14.670  0.00  0.00             0
ATOM    526    H   1     1      65.356  -0.622  14.475  0.00  0.00             0
ATOM    527    H   1     1      66.417 -17.431  14.561  0.00  0.00             0
ATOM    528    O   1     1      14.331  50.222  15.057  0.00  0.00             0
ATOM    529    H   1     1      13.946  50.955  15.332  0.00  0.00             0
ATOM    530    H   1     1      15.288  50.319  14.880  0.00  0.00             0
ATOM    531    O   1     1      22.245  -4.821  35.038  0.00  0.00             0
ATOM    532    H   1     1      22.923  -4.984  35.600  0.00  0.00             0
ATOM    533    H   1     1      22.284  -3.782  34.804  0.00  0.00             0
ATOM    534    O   1     1     -11.392  38.310  23.155  0.00  0.00             0
ATOM    535    H   1     1     -10.867  38.592  22.315  0.00  0.00             0
ATOM    536    H   1     1     -11.255  37.481  23.496  0.00  0.00             0
ATOM    537    O   1     1       8.582 -19.009  15.488  0.00  0.00             0
ATOM    538    H   1     1       9.274 -19.605  15.924  0.00  0.00             0
ATOM    539    H   1     1       8.883 -18.287  15.932  0.00  0.00             0
ATOM    540    O   1     1       1.581 -38.459  17.933  0.00  0.00             0
ATOM    541    H   1     1       2.404 -38.033  17.690  0.00  0.00             0
ATOM    542    H   1     1       1.649 -39.379  17.677  0.00  0.00             0
ATOM    543    O   1     1     -24.119  30.149  29.230  0.00  0.00             0
ATOM    544    H   1     1     -24.771  30.499  29.797  0.00  0.00             0
ATOM    545    H   1     1     -13.671  30.754  28.432  0.00  0.00             0
ATOM    546    O   1     1     -11.309  15.194  32.901  0.00  0.00             0
ATOM    547    H   1     1     -11.358  14.277  32.923  0.00  0.00             0
ATOM    548    H   1     1      -0.764  15.553  32.106  0.00  0.00             0
ATOM    549    O   1     1     -10.952  24.355  17.655  0.00  0.00             0
ATOM    550    H   1     1     -21.103  25.310  17.429  0.00  0.00             0
ATOM    551    H   1     1     -11.923  24.269  17.091  0.00  0.00             0
ATOM    552    O   1     1      11.697  38.322  31.840  0.00  0.00             0
ATOM    553    H   1     1      12.510  37.476  31.629  0.00  0.00             0
ATOM    554    H   1     1      22.489  39.012  32.462  0.00  0.00             0
ATOM    555    O   1     1      61.309  12.249  29.463  0.00  0.00             0
ATOM    556    H   1     1      50.167  11.740  29.306  0.00  0.00             0
ATOM    557    H   1     1      61.935  11.517  29.110  0.00  0.00             0
ATOM    558    O   1     1      44.977  -1.717  27.389  0.00  0.00             0
ATOM    559    H   1     1      44.916  -2.718  27.460  0.00  0.00             0
ATOM    560    H   1     1      54.496  -1.382  27.878  0.00  0.00             0
ATOM    561    O   1     1     -25.089 -16.604  20.378  0.00  0.00             0
ATOM    562    H   1     1     -24.800 -16.919  21.217  0.00  0.00             0
ATOM    563    H   1     1     -24.737 -15.732  20.064  0.00  0.00             0
ATOM    564    O   1     1     -24.919 -18.507  28.965  0.00  0.00             0
ATOM    565    H   1     1     -24.969 -18.535  29.894  0.00  0.00             0
ATOM    566    H   1     1     -25.622 -18.896  28.536  0.00  0.00             0
ATOM    567    O   1     1     -14.632  31.785  35.147  0.00  0.00             0
ATOM    568    H   1     1     -13.715  31.779  35.604  0.00  0.00             0
ATOM    569    H   1     1     -14.739  32.726  34.585  0.00  0.00             0
ATOM    570    O   1     1      10.875  -8.747  17.166  0.00  0.00             0
ATOM    571    H   1     1      11.705  -8.941  17.196  0.00  0.00             0
ATOM    572    H   1     1      10.654  -8.221  16.352  0.00  0.00             0
ATOM    573    O   1     1     -36.817  -3.869  21.197  0.00  0.00             0
ATOM    574    H   1     1     -36.345  -4.043  20.431  0.00  0.00             0
ATOM    575    H   1     1     -37.587  -3.493  20.609  0.00  0.00             0
ATOM    576    O   1     1     -30.319  26.718  24.905  0.00  0.00             0
ATOM    577    H   1     1     -29.399  26.186  25.095  0.00  0.00             0
ATOM    578    H   1     1     -30.347  26.138  24.043  0.00  0.00             0
ATOM    579    O   1     1      12.335   6.215  21.631  0.00  0.00             0
ATOM    580    H   1     1      12.063   5.546  22.256  0.00  0.00             0
ATOM    581    H   1     1      13.127   6.640  21.827  0.00  0.00             0
ATOM    582    O   1     1     -23.591  25.439  35.334  0.00  0.00             0
ATOM    583    H   1     1     -23.322  25.921  34.433  0.00  0.00             0
ATOM    584    H   1     1     -22.803  25.297  35.817  0.00  0.00             0
ATOM    585    O   1     1     -47.101 -19.390  18.197  0.00  0.00             0
ATOM    586    H   1     1     -46.552 -18.745  18.087  0.00  0.00             0
ATOM    587    H   1     1     -47.440 -19.014  18.994  0.00  0.00             0
ATOM    588    O   1     1      31.705   8.983  34.157  0.00  0.00             0
ATOM    589    H   1     1      31.979   9.906  33.672  0.00  0.00             0
ATOM    590    H   1     1      30.753   8.922  33.968  0.00  0.00             0
ATOM    591    O   1     1      28.382  16.451  19.263  0.00  0.00             0
ATOM    592    H   1     1      27.954  16.704  18.578  0.00  0.00             0
ATOM    593    H   1     1      28.225  15.563  19.444  0.00  0.00             0
ATOM    594    O   1     1      57.123  15.504  24.603  0.00  0.00             0
ATOM    595    H   1     1      57.800  15.729  24.055  0.00  0.00             0
ATOM    596    H   1     1      56.443  15.004  24.149  0.00  0.00             0
ATOM    597    O   1     1      -9.997 -24.694  15.063  0.00  0.00             0
ATOM    598    H   1     1      -9.577 -24.157  15.639  0.00  0.00             0
ATOM    599    H   1     1       0.771 -25.165  14.422  0.00  0.00             0
ATOM    600    O   1     1      -9.769 -12.067  26.023  0.00  0.00             0
ATOM    601    H   1     1      -9.203 -12.020  25.370  0.00  0.00             0
ATOM    602    H   1     1       0.046 -12.917  25.872  0.00  0.00             0
ATOM    603    O   1     1       6.730 -49.860  20.020  0.00  0.00             0
ATOM    604    H   1     1      -4.159 -49.464  20.766  0.00  0.00             0
ATOM    605    H   1     1       6.307 -49.337  19.403  0.00  0.00             0
ATOM    606    O   1     1      20.372  16.672  36.130  0.00  0.00             0
ATOM    607    H   1     1      19.826  17.006  35.463  0.00  0.00             0
ATOM    608    H   1     1      30.836  17.439  36.763  0.00  0.00             0
ATOM    609    O   1     1      46.610   4.849  22.091  0.00  0.00             0
ATOM    610    H   1     1      35.845   4.080  22.517  0.00  0.00             0
ATOM    611    H   1     1      47.339   5.295  22.463  0.00  0.00             0
ATOM    612    O   1     1     -19.221  28.889  19.320  0.00  0.00             0
ATOM    613    H   1     1     -19.431  28.277  18.727  0.00  0.00             0
ATOM    614    H   1     1      -9.780  28.732  19.766  0.00  0.00             0
ATOM    615    O   1     1     -30.749  -4.205  13.857  0.00  0.00             0
ATOM    616    H   1     1     -30.672  -4.264  13.031  0.00  0.00             0
ATOM    617    H   1     1     -30.565  -5.064  14.234  0.00  0.00             0
ATOM    618    O   1     1      -4.120  -6.275  23.835  0.00  0.00             0
ATOM    619    H   1     1      -4.506  -5.434  23.786  0.00  0.00             0
ATOM    620    H   1     1      -3.176  -6.074  24.247  0.00  0.00             0
ATOM    621    O   1     1     -22.551  14.307  36.475  0.00  0.00             0
ATOM    622    H   1     1     -22.484  13.417  36.831  0.00  0.00             0
ATOM    623    H   1     1     -21.892  14.984  36.648  0.00  0.00             0
ATOM    624    O   1     1      60.519   9.549  22.554  0.00  0.00             0
ATOM    625    H   1     1      60.388   8.720  21.942  0.00  0.00             0
ATOM    626    H   1     1      59.764   9.707  23.116  0.00  0.00             0
ATOM    627    O   1     1     -21.270 -14.944  35.302  0.00  0.00             0
ATOM    628    H   1     1     -20.342 -14.659  34.825  0.00  0.00             0
ATOM    629    H   1     1     -20.915 -15.565  35.978  0.00  0.00             0
ATOM    630    O   1     1     -27.737 -16.636  19.949  0.00  0.00             0
ATOM    631    H   1     1     -27.786 -16.079  19.223  0.00  0.00             0
ATOM    632    H   1     1     -26.704 -16.578  20.178  0.00  0.00             0
ATOM    633    O   1     1     -37.374  -5.835  15.865  0.00  0.00             0
ATOM    634    H   1     1     -37.511  -5.056  15.474  0.00  0.00             0
ATOM    635    H   1     1     -36.396  -5.845  16.093  0.00  0.00             0
ATOM    636    O   1     1       7.120  28.876  35.630  0.00  0.00             0
ATOM    637    H   1     1       7.096  29.269  34.726  0.00  0.00             0
ATOM    638    H   1     1       8.021  28.810  35.958  0.00  0.00             0
ATOM    639    O   1     1     -14.008 -11.472  27.951  0.00  0.00             0
ATOM    640    H   1     1     -13.627 -12.004  27.259  0.00  0.00             0
ATOM    641    H   1     1     -15.033 -11.600  28.043  0.00  0.00             0
ATOM    642    O   1     1       9.327   7.052  20.742  0.00  0.00             0
ATOM    643    H   1     1      10.264   7.041  20.756  0.00  0.00             0
ATOM    644    H   1     1       9.345   6.697  20.025  0.00  0.00             0
ATOM    645    O   1     1      -5.691   7.455  22.384  0.00  0.00             0
ATOM    646    H   1     1      -5.253   6.427  22.213  0.00  0.00             0
ATOM    647    H   1     1      -5.148   7.950  21.802  0.00  0.00             0
ATOM    648    O   1     1       6.978   3.423  35.112  0.00  0.00             0
ATOM    649    H   1     1       6.627   3.923  35.910  0.00  0.00             0
ATOM    650    H   1     1       7.938   3.168  35.186  0.00  0.00             0
ATOM    651    O   1     1       4.070  16.935  33.712  0.00  0.00             0
ATOM    652    H   1     1       4.858  16.625  33.455  0.00  0.00             0
ATOM    653    H   1     1      13.588  -1.551  33.728  0.00  0.00             0
ATOM    654    O   1     1      14.257  25.074  31.345  0.00  0.00             0
ATOM    655    H   1     1      14.500  25.239  32.382  0.00  0.00             0
ATOM    656    H   1     1      23.823  24.662  31.479  0.00  0.00             0
ATOM    657    O   1     1      50.965 -14.652  20.347  0.00  0.00             0
ATOM    658    H   1     1      40.618 -15.480  19.913  0.00  0.00             0
ATOM    659    H   1     1      50.112 -14.262  20.191  0.00  0.00             0
ATOM    660    O   1     1      -2.946  55.870  27.090  0.00  0.00             0
ATOM    661    H   1     1      -2.814  56.425  27.684  0.00  0.00             0
ATOM    662    H   1     1       8.309  55.353  27.374  0.00  0.00             0
ATOM    663    O   1     1      27.413  16.041  33.503  0.00  0.00             0
ATOM    664    H   1     1      17.924  15.506  33.173  0.00  0.00             0
ATOM    665    H   1     1      28.027  16.700  33.818  0.00  0.00             0
ATOM    666    O   1     1      22.125  -5.306  17.128  0.00  0.00             0
ATOM    667    H   1     1      22.995  -5.716  16.694  0.00  0.00             0
ATOM    668    H   1     1      32.399  -5.922  17.952  0.00  0.00             0
ATOM    669    O   1     1      22.271  78.929  28.102  0.00  0.00             0
ATOM    670    H   1     1      22.031  78.441  27.287  0.00  0.00             0
ATOM    671    H   1     1      21.561  61.562  28.754  0.00  0.00             0
ATOM    672    O   1     1      28.919  47.011  17.830  0.00  0.00             0
ATOM    673    H   1     1      28.550  46.096  17.944  0.00  0.00             0
ATOM    674    H   1     1      29.268  47.048  18.582  0.00  0.00             0
ATOM    675    O   1     1      16.168 -21.638  18.482  0.00  0.00             0
ATOM    676    H   1     1      16.424 -22.102  17.762  0.00  0.00             0
ATOM    677    H   1     1      15.799 -20.710  18.398  0.00  0.00             0
ATOM    678    O   1     1      19.333  -0.740  30.019  0.00  0.00             0
ATOM    679    H   1     1      19.229  -0.006  30.589  0.00  0.00             0
ATOM    680    H   1     1      18.421  -0.955  29.619  0.00  0.00             0
ATOM    681    O   1     1     -24.649 -10.261  14.887  0.00  0.00             0
ATOM    682    H   1     1     -23.933  -9.649  14.521  0.00  0.00             0
ATOM    683    H   1     1     -24.952 -10.694  14.272  0.00  0.00             0
ATOM    684    O   1     1     -26.492  -8.134  35.915  0.00  0.00             0
ATOM    685    H   1     1     -26.777  -7.209  36.321  0.00  0.00             0
ATOM    686    H   1     1     -25.519  -7.979  35.844  0.00  0.00             0
ATOM    687    O   1     1      71.395 -17.225  27.445  0.00  0.00             0
ATOM    688    H   1     1      71.867 -17.142  28.193  0.00  0.00             0
ATOM    689    H   1     1      72.106 -35.286  26.919  0.00  0.00             0
ATOM    690    O   1     1      52.355 -34.497  36.863  0.00  0.00             0
ATOM    691    H   1     1      53.256 -34.623  36.556  0.00  0.00             0
ATOM    692    H   1     1      52.548 -33.837  37.567  0.00  0.00             0
ATOM    693    O   1     1     -48.052   5.679  35.808  0.00  0.00             0
ATOM    694    H   1     1     -47.616   6.021  35.042  0.00  0.00             0
ATOM    695    H   1     1     -48.322   6.273  36.505  0.00  0.00             0
ATOM    696    O   1     1      45.447  11.278  32.216  0.00  0.00             0
ATOM    697    H   1     1      45.497  10.462  31.618  0.00  0.00             0
ATOM    698    H   1     1      44.403  11.110  32.390  0.00  0.00             0
ATOM    699    O   1     1      35.388  -9.715  33.685  0.00  0.00             0
ATOM    700    H   1     1      36.215 -10.082  33.912  0.00  0.00             0
ATOM    701    H   1     1      34.946  -9.094  34.181  0.00  0.00             0
ATOM    702    O   1     1      32.251 -15.272  16.091  0.00  0.00             0
ATOM    703    H   1     1      33.226 -15.419  16.063  0.00  0.00             0
ATOM    704    H   1     1      31.805 -14.824  16.855  0.00  0.00             0
ATOM    705   Al   1     1       4.487  18.363   8.501  0.00  0.00             0
ATOM    706   Al   1     1       1.990  13.965   8.329  0.00  0.00             0
ATOM    707   Al   1     1       1.913  19.974   8.572  0.00  0.00             0
ATOM    708   Al   1     1       4.595  15.389   8.458  0.00  0.00             0
ATOM    709   Si   1     1       0.183  19.845  11.169  0.00  0.00             0
ATOM    710   Si   1     1       2.750  15.351  11.140  0.00  0.00             0
ATOM    711   Si   1     1       2.781  21.426  11.260  0.00  0.00             0
ATOM    712   Si   1     1       5.348  16.849  11.270  0.00  0.00             0
ATOM    713    O   1     1       5.403  19.641   9.723  0.00  0.00             0
ATOM    714    O   1     1       2.864  15.174   9.540  0.00  0.00             0
ATOM    715    O   1     1       5.200  16.832   9.670  0.00  0.00             0
ATOM    716    O   1     1       2.621  21.422   9.647  0.00  0.00             0
ATOM    717    O   1     1       5.276  18.282  11.712  0.00  0.00             0
ATOM    718    O   1     1       2.720  22.918  11.628  0.00  0.00             0
ATOM    719    O   1     1       4.140  20.667  11.523  0.00  0.00             0
ATOM    720    O   1     1       1.483  16.173  11.437  0.00  0.00             0
ATOM    721    O   1     1       3.980  16.068  11.701  0.00  0.00             0
ATOM    722    O   1     1       1.563  20.571  11.696  0.00  0.00             0
ATOM    723    O   1     1       5.445  14.016   9.597  0.00  0.00             0
ATOM    724    O   1     1       2.871  18.642   9.686  0.00  0.00             0
ATOM    725    O   1     1       1.233  21.297   7.457  0.00  0.00             0
ATOM    726    O   1     1       3.850  16.915   7.382  0.00  0.00             0
ATOM    727    O   1     1       6.047  18.533   7.393  0.00  0.00             0
ATOM    728    O   1     1       3.692  14.083   7.318  0.00  0.00             0
ATOM    729    O   1     1       6.093  15.426   7.431  0.00  0.00             0
ATOM    730    O   1     1       3.563  19.682   7.484  0.00  0.00             0
ATOM    731    H   1     1       4.973  22.382   9.923  0.00  0.00             0
ATOM    732    H   1     1       2.696  18.286  10.690  0.00  0.00             0
ATOM    733    H   1     1       6.066  21.414   6.475  0.00  0.00             0
ATOM    734    H   1     1       4.013  17.340   6.575  0.00  0.00             0
ATOM    735    H   1     1       6.376  18.133   6.573  0.00  0.00             0
ATOM    736    H   1     1       3.935  23.006   6.280  0.00  0.00             0
ATOM    737    H   1     1       4.051  20.611   7.309  0.00  0.00             0
ATOM    738    H   1     1       6.586  16.227   7.450  0.00  0.00             0
ATOM    739   Al   1     1      10.716  12.953   1.291  0.00  0.00             0
ATOM    740   Al   1     1       8.028   8.453   1.278  0.00  0.00             0
ATOM    741   Al   1     1       8.433  14.767   0.968  0.00  0.00             0
ATOM    742   Al   1     1      10.517  10.023   1.242  0.00  0.00             0
ATOM    743   Si   1     1       6.286  14.362   4.016  0.00  0.00             0
ATOM    744   Si   1     1       8.984   9.872   4.028  0.00  0.00             0
ATOM    745   Si   1     1       8.815  15.951   3.905  0.00  0.00             0
ATOM    746   Si   1     1      11.494  11.480   4.093  0.00  0.00             0
ATOM    747    O   1     1      11.612  14.235   2.471  0.00  0.00             0
ATOM    748    O   1     1       9.097   9.833   2.466  0.00  0.00             0
ATOM    749    O   1     1      11.338  11.583   2.498  0.00  0.00             0
ATOM    750    O   1     1       8.838  16.053   2.267  0.00  0.00             0
ATOM    751    O   1     1      11.277  12.979   4.666  0.00  0.00             0
ATOM    752    O   1     1       9.035  17.452   4.475  0.00  0.00             0
ATOM    753    O   1     1      10.140  15.223   4.238  0.00  0.00             0
ATOM    754    O   1     1       7.665  10.733   4.362  0.00  0.00             0
ATOM    755    O   1     1      10.393  10.503   4.556  0.00  0.00             0
ATOM    756    O   1     1       7.580  15.200   4.388  0.00  0.00             0
ATOM    757    O   1     1      11.668   8.756   2.278  0.00  0.00             0
ATOM    758    O   1     1       9.010  13.314   2.205  0.00  0.00             0
ATOM    759    O   1     1       7.568  16.110  -0.011  0.00  0.00             0
ATOM    760    O   1     1       9.930  11.580   0.377  0.00  0.00             0
ATOM    761    O   1     1      12.329  13.091   0.160  0.00  0.00             0
ATOM    762    O   1     1       9.783   8.701   0.292  0.00  0.00             0
ATOM    763    O   1     1      12.174  10.077   0.132  0.00  0.00             0
ATOM    764    O   1     1       9.902  14.385  -0.114  0.00  0.00             0
ATOM    765    H   1     1      11.202  17.024   2.910  0.00  0.00             0
ATOM    766    H   1     1       8.523  12.539   2.193  0.00  0.00             0
ATOM    767    H   1     1      12.383  15.815  -0.746  0.00  0.00             0
ATOM    768    H   1     1       9.264  12.013  -0.265  0.00  0.00             0
ATOM    769    H   1     1      13.045  13.296  -0.483  0.00  0.00             0
ATOM    770    H   1     1      10.174  16.962  -0.212  0.00  0.00             0
ATOM    771    H   1     1      10.371  14.450  -0.984  0.00  0.00             0
ATOM    772    H   1     1      12.272  11.032  -0.009  0.00  0.00             0
ATOM    773   Al   1     1       4.584   9.499   8.634  0.00  0.00             0
ATOM    774   Al   1     1       2.028   5.076   8.388  0.00  0.00             0
ATOM    775   Al   1     1       1.911  10.958   8.506  0.00  0.00             0
ATOM    776   Al   1     1       4.603   6.596   8.495  0.00  0.00             0
ATOM    777   Si   1     1       0.167  10.804  11.244  0.00  0.00             0
ATOM    778   Si   1     1       2.816   6.459  11.187  0.00  0.00             0
ATOM    779   Si   1     1       2.606  12.467  11.111  0.00  0.00             0
ATOM    780   Si   1     1       5.436   7.965  11.219  0.00  0.00             0
ATOM    781    O   1     1       5.410  10.748   9.626  0.00  0.00             0
ATOM    782    O   1     1       3.100   6.277   9.477  0.00  0.00             0
ATOM    783    O   1     1       5.330   7.985   9.650  0.00  0.00             0
ATOM    784    O   1     1       2.471  12.475   9.545  0.00  0.00             0
ATOM    785    O   1     1       5.221   9.461  11.770  0.00  0.00             0
ATOM    786    O   1     1       2.551  13.888  11.680  0.00  0.00             0
ATOM    787    O   1     1       4.028  11.805  11.482  0.00  0.00             0
ATOM    788    O   1     1       1.526   7.295  11.500  0.00  0.00             0
ATOM    789    O   1     1       4.183   7.125  11.651  0.00  0.00             0
ATOM    790    O   1     1       1.353  11.636  11.771  0.00  0.00             0
ATOM    791    O   1     1       5.367   5.131   9.515  0.00  0.00             0
ATOM    792    O   1     1       2.839   9.616   9.585  0.00  0.00             0
ATOM    793    O   1     1       1.288  12.528   7.378  0.00  0.00             0
ATOM    794    O   1     1       3.849   7.890   7.408  0.00  0.00             0
ATOM    795    O   1     1       6.177   9.622   7.353  0.00  0.00             0
ATOM    796    O   1     1       3.468   5.031   7.139  0.00  0.00             0
ATOM    797    O   1     1       6.183   6.354   7.495  0.00  0.00             0
ATOM    798    O   1     1       3.632  10.867   7.457  0.00  0.00             0
ATOM    799    H   1     1       5.030  13.562  10.436  0.00  0.00             0
ATOM    800    H   1     1       2.310   9.025  10.145  0.00  0.00             0
ATOM    801    H   1     1       6.627  12.114   6.505  0.00  0.00             0
ATOM    802    H   1     1       2.942   8.311   7.231  0.00  0.00             0
ATOM    803    H   1     1       5.856   9.501   6.493  0.00  0.00             0
ATOM    804    H   1     1       4.141  13.880   6.626  0.00  0.00             0
ATOM    805    H   1     1       4.023  11.632   7.205  0.00  0.00             0
ATOM    806    H   1     1       6.775   7.113   7.187  0.00  0.00             0
ATOM    807   Al   1     1      10.661   4.037   1.045  0.00  0.00             0
ATOM    808   Al   1     1       7.955  -0.245   1.189  0.00  0.00             0
ATOM    809   Al   1     1       7.937   5.518   1.206  0.00  0.00             0
ATOM    810   Al   1     1      10.609   1.106   1.137  0.00  0.00             0
ATOM    811   Si   1     1       6.414   5.328   4.090  0.00  0.00             0
ATOM    812   Si   1     1       8.869   1.041   4.028  0.00  0.00             0
ATOM    813   Si   1     1       8.944   6.822   4.035  0.00  0.00             0
ATOM    814   Si   1     1      11.385   2.541   3.957  0.00  0.00             0
ATOM    815    O   1     1      11.690   5.298   2.348  0.00  0.00             0
ATOM    816    O   1     1       8.954   0.962   2.413  0.00  0.00             0
ATOM    817    O   1     1      11.210   2.630   2.308  0.00  0.00             0
ATOM    818    O   1     1       8.652   6.856   2.432  0.00  0.00             0
ATOM    819    O   1     1      11.519   3.966   4.473  0.00  0.00             0
ATOM    820    O   1     1       8.865   8.350   4.491  0.00  0.00             0
ATOM    821    O   1     1      10.328   6.305   4.269  0.00  0.00             0
ATOM    822    O   1     1       7.524   1.742   4.318  0.00  0.00             0
ATOM    823    O   1     1      10.071   1.995   4.464  0.00  0.00             0
ATOM    824    O   1     1       7.777   5.978   4.667  0.00  0.00             0
ATOM    825    O   1     1      11.508  -0.178   2.330  0.00  0.00             0
ATOM    826    O   1     1       8.983   4.087   2.152  0.00  0.00             0
ATOM    827    O   1     1       7.451   7.024   0.119  0.00  0.00             0
ATOM    828    O   1     1      10.079   2.701  -0.088  0.00  0.00             0
ATOM    829    O   1     1      12.245   4.232   0.096  0.00  0.00             0
ATOM    830    O   1     1       9.687  -0.190   0.124  0.00  0.00             0
ATOM    831    O   1     1      12.247   0.945   0.221  0.00  0.00             0
ATOM    832    O   1     1       9.820   5.529   0.099  0.00  0.00             0
ATOM    833    H   1     1      11.394   7.948   2.622  0.00  0.00             0
ATOM    834    H   1     1       8.587   3.189   2.540  0.00  0.00             0
ATOM    835    H   1     1      12.455   7.530  -0.761  0.00  0.00             0
ATOM    836    H   1     1       9.567   2.759  -0.902  0.00  0.00             0
ATOM    837    H   1     1      12.006   3.844  -0.756  0.00  0.00             0
ATOM    838    H   1     1      10.043   7.842  -0.287  0.00  0.00             0
ATOM    839    H   1     1      10.506   6.250   0.011  0.00  0.00             0
ATOM    840    H   1     1      12.506   1.808  -0.257  0.00  0.00             0
ATOM    841   Al   1     1      -0.683  18.313   8.354  0.00  0.00             0
ATOM    842   Al   1     1      -3.255  13.924   8.448  0.00  0.00             0
ATOM    843   Al   1     1      -3.256  19.851   8.430  0.00  0.00             0
ATOM    844   Al   1     1      -0.761  15.358   8.435  0.00  0.00             0
ATOM    845   Si   1     1      -4.926  19.822  11.256  0.00  0.00             0
ATOM    846   Si   1     1      -2.381  15.418  11.201  0.00  0.00             0
ATOM    847   Si   1     1      -2.400  21.251  11.152  0.00  0.00             0
ATOM    848   Si   1     1       0.117  16.882  11.098  0.00  0.00             0
ATOM    849    O   1     1       0.348  19.748   9.608  0.00  0.00             0
ATOM    850    O   1     1      -2.211  15.315   9.595  0.00  0.00             0
ATOM    851    O   1     1       0.012  16.948   9.478  0.00  0.00             0
ATOM    852    O   1     1      -2.466  21.391   9.548  0.00  0.00             0
ATOM    853    O   1     1       0.265  18.352  11.701  0.00  0.00             0
ATOM    854    O   1     1      -2.556  22.817  11.644  0.00  0.00             0
ATOM    855    O   1     1      -0.967  20.618  11.493  0.00  0.00             0
ATOM    856    O   1     1      -3.659  16.198  11.506  0.00  0.00             0
ATOM    857    O   1     1      -1.062  16.147  11.689  0.00  0.00             0
ATOM    858    O   1     1      -3.641  20.587  11.716  0.00  0.00             0
ATOM    859    O   1     1       0.277  14.141   9.370  0.00  0.00             0
ATOM    860    O   1     1      -2.307  18.576   9.516  0.00  0.00             0
ATOM    861    O   1     1       6.505  21.488   7.412  0.00  0.00             0
ATOM    862    O   1     1      -1.391  16.870   7.257  0.00  0.00             0
ATOM    863    O   1     1       0.955  18.605   7.324  0.00  0.00             0
ATOM    864    O   1     1      -1.665  14.097   7.311  0.00  0.00             0
ATOM    865    O   1     1       1.180  15.351   7.218  0.00  0.00             0
ATOM    866    O   1     1      -1.677  19.580   7.285  0.00  0.00             0
ATOM    867    H   1     1      -0.103  22.213   9.758  0.00  0.00             0
ATOM    868    H   1     1      -2.427  17.656   9.498  0.00  0.00             0
ATOM    869    H   1     1       1.002  21.794   6.685  0.00  0.00             0
ATOM    870    H   1     1      -1.431  17.114   6.210  0.00  0.00             0
ATOM    871    H   1     1       1.591  18.035   6.784  0.00  0.00             0
ATOM    872    H   1     1      -0.703  22.417   7.042  0.00  0.00             0
ATOM    873    H   1     1      -1.399  20.340   6.655  0.00  0.00             0
ATOM    874    H   1     1       1.585  16.117   6.759  0.00  0.00             0
ATOM    875   Al   1     1       5.593  13.012   1.244  0.00  0.00             0
ATOM    876   Al   1     1       2.908   8.704   1.218  0.00  0.00             0
ATOM    877   Al   1     1       2.893  14.412   1.458  0.00  0.00             0
ATOM    878   Al   1     1       5.504   9.885   1.220  0.00  0.00             0
ATOM    879   Si   1     1       1.146  14.374   4.137  0.00  0.00             0
ATOM    880   Si   1     1       3.781   9.978   4.050  0.00  0.00             0
ATOM    881   Si   1     1       3.732  15.888   4.174  0.00  0.00             0
ATOM    882   Si   1     1       6.394  11.497   4.021  0.00  0.00             0
ATOM    883    O   1     1       6.390  14.365   2.369  0.00  0.00             0
ATOM    884    O   1     1       3.912   9.940   2.340  0.00  0.00             0
ATOM    885    O   1     1       6.248  11.580   2.356  0.00  0.00             0
ATOM    886    O   1     1       3.575  15.901   2.444  0.00  0.00             0
ATOM    887    O   1     1       6.249  12.910   4.544  0.00  0.00             0
ATOM    888    O   1     1       3.610  17.412   4.663  0.00  0.00             0
ATOM    889    O   1     1       4.997  15.226   4.450  0.00  0.00             0
ATOM    890    O   1     1       2.545  10.864   4.354  0.00  0.00             0
ATOM    891    O   1     1       5.158  10.569   4.480  0.00  0.00             0
ATOM    892    O   1     1       2.402  15.138   4.627  0.00  0.00             0
ATOM    893    O   1     1       6.407   8.643   2.405  0.00  0.00             0
ATOM    894    O   1     1       3.792  12.989   2.246  0.00  0.00             0
ATOM    895    O   1     1      12.541  15.847   0.250  0.00  0.00             0
ATOM    896    O   1     1       4.825  11.508   0.219  0.00  0.00             0
ATOM    897    O   1     1       7.191  13.353   0.005  0.00  0.00             0
ATOM    898    O   1     1       4.518   8.731   0.076  0.00  0.00             0
ATOM    899    O   1     1       7.203   9.711   0.214  0.00  0.00             0
ATOM    900    O   1     1       4.574  14.369   0.246  0.00  0.00             0
ATOM    901    H   1     1       6.042  16.583   2.226  0.00  0.00             0
ATOM    902    H   1     1       3.461  12.209   2.396  0.00  0.00             0
ATOM    903    H   1     1       7.023  16.409  -0.835  0.00  0.00             0
ATOM    904    H   1     1       4.242  11.308  -0.523  0.00  0.00             0
ATOM    905    H   1     1       7.281  13.920  -0.851  0.00  0.00             0
ATOM    906    H   1     1       4.436  17.613  -0.697  0.00  0.00             0
ATOM    907    H   1     1       4.923  15.386   0.046  0.00  0.00             0
ATOM    908    H   1     1       7.411  10.478  -0.266  0.00  0.00             0
ATOM    909   Al   1     1      -0.721   9.423   8.476  0.00  0.00             0
ATOM    910   Al   1     1      -3.212   4.996   8.379  0.00  0.00             0
ATOM    911   Al   1     1      -3.276  10.998   8.579  0.00  0.00             0
ATOM    912   Al   1     1      -0.703   6.594   8.481  0.00  0.00             0
ATOM    913   Si   1     1      -4.986  10.925  11.265  0.00  0.00             0
ATOM    914   Si   1     1      -2.338   6.377  11.224  0.00  0.00             0
ATOM    915   Si   1     1      -2.487  12.392  11.223  0.00  0.00             0
ATOM    916   Si   1     1       0.128   7.867  11.285  0.00  0.00             0
ATOM    917    O   1     1       0.293  10.762   9.612  0.00  0.00             0
ATOM    918    O   1     1      -2.269   6.328   9.554  0.00  0.00             0
ATOM    919    O   1     1      -0.138   8.069   9.673  0.00  0.00             0
ATOM    920    O   1     1      -2.667  12.495   9.604  0.00  0.00             0
ATOM    921    O   1     1       0.138   9.369  11.796  0.00  0.00             0
ATOM    922    O   1     1      -2.455  13.853  11.665  0.00  0.00             0
ATOM    923    O   1     1      -1.176  11.615  11.541  0.00  0.00             0
ATOM    924    O   1     1      -3.570   7.223  11.552  0.00  0.00             0
ATOM    925    O   1     1      -1.076   7.051  11.762  0.00  0.00             0
ATOM    926    O   1     1      -3.728  11.696  11.716  0.00  0.00             0
ATOM    927    O   1     1       0.237   5.152   9.485  0.00  0.00             0
ATOM    928    O   1     1      -2.396   9.620   9.506  0.00  0.00             0
ATOM    929    O   1     1       6.353  12.369   7.376  0.00  0.00             0
ATOM    930    O   1     1      -1.240   8.023   7.354  0.00  0.00             0
ATOM    931    O   1     1       0.877   9.691   7.290  0.00  0.00             0
ATOM    932    O   1     1      -1.435   5.181   7.409  0.00  0.00             0
ATOM    933    O   1     1       1.117   6.505   7.468  0.00  0.00             0
ATOM    934    O   1     1      -1.563  11.027   7.316  0.00  0.00             0
ATOM    935    H   1     1      -0.035  13.514  10.130  0.00  0.00             0
ATOM    936    H   1     1      -2.684   8.780   9.537  0.00  0.00             0
ATOM    937    H   1     1       1.403  13.023   6.408  0.00  0.00             0
ATOM    938    H   1     1      -1.680   8.266   6.465  0.00  0.00             0
ATOM    939    H   1     1       0.827   9.569   6.340  0.00  0.00             0
ATOM    940    H   1     1      -1.818  13.421   6.529  0.00  0.00             0
ATOM    941    H   1     1      -0.869  11.644   7.466  0.00  0.00             0
ATOM    942    H   1     1       1.314   7.330   6.984  0.00  0.00             0
ATOM    943   Al   1     1       5.344   4.037   1.356  0.00  0.00             0
ATOM    944   Al   1     1       2.737  -0.420   1.413  0.00  0.00             0
ATOM    945   Al   1     1       2.801   5.756   1.118  0.00  0.00             0
ATOM    946   Al   1     1       5.279   1.212   1.229  0.00  0.00             0
ATOM    947   Si   1     1       1.298   5.472   4.014  0.00  0.00             0
ATOM    948   Si   1     1       3.659   0.889   4.044  0.00  0.00             0
ATOM    949   Si   1     1       3.837   6.990   3.828  0.00  0.00             0
ATOM    950   Si   1     1       6.160   2.457   4.027  0.00  0.00             0
ATOM    951    O   1     1       6.482   5.217   2.391  0.00  0.00             0
ATOM    952    O   1     1       3.792   0.739   2.443  0.00  0.00             0
ATOM    953    O   1     1       6.026   2.491   2.463  0.00  0.00             0
ATOM    954    O   1     1       3.539   7.100   2.296  0.00  0.00             0
ATOM    955    O   1     1       6.178   3.845   4.608  0.00  0.00             0
ATOM    956    O   1     1       3.758   8.480   4.277  0.00  0.00             0
ATOM    957    O   1     1       5.189   6.309   4.176  0.00  0.00             0
ATOM    958    O   1     1       2.371   1.783   4.323  0.00  0.00             0
ATOM    959    O   1     1       4.983   1.598   4.594  0.00  0.00             0
ATOM    960    O   1     1       2.647   6.189   4.442  0.00  0.00             0
ATOM    961    O   1     1       6.305  -0.313   2.329  0.00  0.00             0
ATOM    962    O   1     1       3.927   4.267   2.560  0.00  0.00             0
ATOM    963    O   1     1      12.443   7.019   0.092  0.00  0.00             0
ATOM    964    O   1     1       4.572   2.680   0.210  0.00  0.00             0
ATOM    965    O   1     1       7.041   4.140   0.097  0.00  0.00             0
ATOM    966    O   1     1       4.442  -0.221   0.206  0.00  0.00             0
ATOM    967    O   1     1       6.961   1.196   0.269  0.00  0.00             0
ATOM    968    O   1     1       4.517   5.481   0.303  0.00  0.00             0
ATOM    969    H   1     1       6.216   8.312   3.365  0.00  0.00             0
ATOM    970    H   1     1       3.375   3.439   2.771  0.00  0.00             0
ATOM    971    H   1     1       7.454   7.034  -0.808  0.00  0.00             0
ATOM    972    H   1     1       4.028   3.203  -0.287  0.00  0.00             0
ATOM    973    H   1     1       7.636   3.237   0.365  0.00  0.00             0
ATOM    974    H   1     1       4.926   7.920  -0.422  0.00  0.00             0
ATOM    975    H   1     1       5.385   5.855   0.242  0.00  0.00             0
ATOM    976    H   1     1       6.890   1.589  -0.609  0.00  0.00             0
END
