# Supplementary material for: Competing Nuclear Quantum Effects and Hydrogen-Bond Jumps in Hydrated Kaolinite
Source: J Phys Chem Lett. 2023 Feb 6;14(6):1542–7. doi: 10.1021/acs.jpclett.2c03896 (PMC9940297; doi:10.1021/acs.jpclett.2c03896)
Supplement: Supplementary file 1 — jz2c03896_si_001.zip [file jz2c03896_si_001.zip › Clay_NQEs_HBond_Jumps_SI/silica-surface/QM/prod-4/init.00.pdb]

TITLE     Step:     2000000  Bead:       0 positions{angstrom}  cell{angstrom}
CRYST1   10.307   17.884   76.812  91.93 105.05  89.80 P 1           1
ATOM      1   Al   1     1     -19.132  -0.701  42.770  0.00  0.00             0
ATOM      2   Al   1     1     -16.499   3.893  42.759  0.00  0.00             0
ATOM      3   Al   1     1     -16.645  -2.262  42.812  0.00  0.00             0
ATOM      4   Al   1     1     -19.134   2.187  42.916  0.00  0.00             0
ATOM      5   Si   1     1     -14.746  -2.001  40.001  0.00  0.00             0
ATOM      6   Si   1     1     -17.387   2.604  39.964  0.00  0.00             0
ATOM      7   Si   1     1     -17.303  -3.515  39.918  0.00  0.00             0
ATOM      8   Si   1     1     -19.843   1.094  40.035  0.00  0.00             0
ATOM      9    O   1     1     -20.019  -1.822  41.701  0.00  0.00             0
ATOM     10    O   1     1     -17.453   2.660  41.693  0.00  0.00             0
ATOM     11    O   1     1     -19.727   1.062  41.610  0.00  0.00             0
ATOM     12    O   1     1     -17.241  -3.638  41.554  0.00  0.00             0
ATOM     13    O   1     1     -19.689  -0.412  39.577  0.00  0.00             0
ATOM     14    O   1     1     -17.326  -4.996  39.438  0.00  0.00             0
ATOM     15    O   1     1     -18.669  -2.760  39.745  0.00  0.00             0
ATOM     16    O   1     1     -16.129   1.767  39.659  0.00  0.00             0
ATOM     17    O   1     1     -18.679   1.951  39.550  0.00  0.00             0
ATOM     18    O   1     1     -16.094  -2.710  39.411  0.00  0.00             0
ATOM     19    O   1     1     -20.244   3.895  41.693  0.00  0.00             0
ATOM     20    O   1     1     -17.504  -0.880  41.595  0.00  0.00             0
ATOM     21    O   1     1     -16.072  -3.667  43.896  0.00  0.00             0
ATOM     22    O   1     1     -18.302   0.766  43.861  0.00  0.00             0
ATOM     23    O   1     1     -20.787  -0.506  43.846  0.00  0.00             0
ATOM     24    O   1     1     -18.270   3.823  43.871  0.00  0.00             0
ATOM     25    O   1     1     -20.753   2.370  43.868  0.00  0.00             0
ATOM     26    O   1     1     -18.328  -2.083  43.779  0.00  0.00             0
ATOM     27    H   1     1     -19.592  -4.412  41.511  0.00  0.00             0
ATOM     28    H   1     1     -17.228  -0.783  40.618  0.00  0.00             0
ATOM     29    H   1     1     -20.125  -3.145  44.059  0.00  0.00             0
ATOM     30    H   1     1     -17.330   0.806  43.805  0.00  0.00             0
ATOM     31    H   1     1     -20.988  -0.468  44.767  0.00  0.00             0
ATOM     32    H   1     1     -18.770  -4.887  44.546  0.00  0.00             0
ATOM     33    H   1     1     -18.103  -2.434  44.753  0.00  0.00             0
ATOM     34    H   1     1     -20.915   1.447  43.670  0.00  0.00             0
ATOM     35   Al   1     1     -17.019   6.005  50.046  0.00  0.00             0
ATOM     36   Al   1     1     -14.331  10.563  49.951  0.00  0.00             0
ATOM     37   Al   1     1     -14.395   4.586  50.149  0.00  0.00             0
ATOM     38   Al   1     1     -17.008   9.084  50.202  0.00  0.00             0
ATOM     39   Si   1     1     -12.583   4.713  47.307  0.00  0.00             0
ATOM     40   Si   1     1     -15.042   9.208  47.244  0.00  0.00             0
ATOM     41   Si   1     1     -15.146   3.309  47.343  0.00  0.00             0
ATOM     42   Si   1     1     -17.560   7.661  47.249  0.00  0.00             0
ATOM     43    O   1     1     -17.841   4.737  48.999  0.00  0.00             0
ATOM     44    O   1     1     -15.147   9.184  48.777  0.00  0.00             0
ATOM     45    O   1     1     -17.397   7.673  48.788  0.00  0.00             0
ATOM     46    O   1     1     -14.900   3.062  48.958  0.00  0.00             0
ATOM     47    O   1     1     -17.681   6.141  46.908  0.00  0.00             0
ATOM     48    O   1     1     -15.097   1.838  46.695  0.00  0.00             0
ATOM     49    O   1     1     -16.536   3.887  47.030  0.00  0.00             0
ATOM     50    O   1     1     -13.738   8.378  46.979  0.00  0.00             0
ATOM     51    O   1     1     -16.212   8.349  46.758  0.00  0.00             0
ATOM     52    O   1     1     -13.967   4.138  46.833  0.00  0.00             0
ATOM     53    O   1     1     -17.578  10.478  49.006  0.00  0.00             0
ATOM     54    O   1     1     -15.290   5.881  49.065  0.00  0.00             0
ATOM     55    O   1     1     -13.789   3.190  51.305  0.00  0.00             0
ATOM     56    O   1     1     -16.312   7.669  51.179  0.00  0.00             0
ATOM     57    O   1     1     -18.668   6.034  51.129  0.00  0.00             0
ATOM     58    O   1     1     -15.966  10.386  51.062  0.00  0.00             0
ATOM     59    O   1     1     -18.799   9.189  51.092  0.00  0.00             0
ATOM     60    O   1     1     -16.064   4.706  51.376  0.00  0.00             0
ATOM     61    H   1     1     -17.200   2.403  48.749  0.00  0.00             0
ATOM     62    H   1     1     -14.848   6.758  49.098  0.00  0.00             0
ATOM     63    H   1     1     -18.506   2.814  52.197  0.00  0.00             0
ATOM     64    H   1     1     -16.443   7.916  52.135  0.00  0.00             0
ATOM     65    H   1     1     -19.381   6.750  51.288  0.00  0.00             0
ATOM     66    H   1     1     -16.267   2.091  51.295  0.00  0.00             0
ATOM     67    H   1     1     -16.605   4.546  52.074  0.00  0.00             0
ATOM     68    H   1     1     -19.473   8.583  51.168  0.00  0.00             0
ATOM     69   Al   1     1     -19.156   8.461  42.932  0.00  0.00             0
ATOM     70   Al   1     1     -16.561  12.826  42.702  0.00  0.00             0
ATOM     71   Al   1     1     -16.550   6.860  42.925  0.00  0.00             0
ATOM     72   Al   1     1     -19.143  11.257  42.680  0.00  0.00             0
ATOM     73   Si   1     1     -14.824   7.038  39.948  0.00  0.00             0
ATOM     74   Si   1     1     -17.378  11.470  39.939  0.00  0.00             0
ATOM     75   Si   1     1     -17.329   5.534  40.179  0.00  0.00             0
ATOM     76   Si   1     1     -19.921   9.857  39.999  0.00  0.00             0
ATOM     77    O   1     1     -20.090   7.068  41.744  0.00  0.00             0
ATOM     78    O   1     1     -17.442  11.537  41.599  0.00  0.00             0
ATOM     79    O   1     1     -19.711   9.832  41.654  0.00  0.00             0
ATOM     80    O   1     1     -17.117   5.406  41.715  0.00  0.00             0
ATOM     81    O   1     1     -19.904   8.389  39.598  0.00  0.00             0
ATOM     82    O   1     1     -17.305   4.146  39.569  0.00  0.00             0
ATOM     83    O   1     1     -18.724   6.171  39.779  0.00  0.00             0
ATOM     84    O   1     1     -16.111  10.597  39.642  0.00  0.00             0
ATOM     85    O   1     1     -18.678  10.781  39.467  0.00  0.00             0
ATOM     86    O   1     1     -16.194   6.401  39.649  0.00  0.00             0
ATOM     87    O   1     1     -20.109  12.810  41.694  0.00  0.00             0
ATOM     88    O   1     1     -17.593   8.224  41.730  0.00  0.00             0
ATOM     89    O   1     1     -15.833   5.453  43.938  0.00  0.00             0
ATOM     90    O   1     1     -18.497   9.908  43.936  0.00  0.00             0
ATOM     91    O   1     1     -20.723   8.295  44.003  0.00  0.00             0
ATOM     92    O   1     1     -18.168  12.619  43.818  0.00  0.00             0
ATOM     93    O   1     1     -20.759  11.536  43.939  0.00  0.00             0
ATOM     94    O   1     1     -18.217   7.033  43.999  0.00  0.00             0
ATOM     95    H   1     1     -19.436   4.705  41.762  0.00  0.00             0
ATOM     96    H   1     1     -17.161   8.901  41.274  0.00  0.00             0
ATOM     97    H   1     1     -20.741   4.993  44.599  0.00  0.00             0
ATOM     98    H   1     1     -17.953  10.442  44.384  0.00  0.00             0
ATOM     99    H   1     1     -21.140   7.959  44.718  0.00  0.00             0
ATOM    100    H   1     1     -18.883   3.932  44.531  0.00  0.00             0
ATOM    101    H   1     1     -18.904   6.634  44.498  0.00  0.00             0
ATOM    102    H   1     1     -20.784  11.079  44.693  0.00  0.00             0
ATOM    103   Al   1     1     -16.937  14.914  50.023  0.00  0.00             0
ATOM    104   Al   1     1     -14.282  19.595  49.952  0.00  0.00             0
ATOM    105   Al   1     1     -14.383  13.498  49.974  0.00  0.00             0
ATOM    106   Al   1     1     -16.785  18.005  49.964  0.00  0.00             0
ATOM    107   Si   1     1     -12.566  13.718  47.210  0.00  0.00             0
ATOM    108   Si   1     1     -14.987  18.234  47.162  0.00  0.00             0
ATOM    109   Si   1     1     -15.178  12.141  47.046  0.00  0.00             0
ATOM    110   Si   1     1     -17.444  16.733  47.254  0.00  0.00             0
ATOM    111    O   1     1     -17.838  13.856  48.736  0.00  0.00             0
ATOM    112    O   1     1     -15.069  18.259  48.767  0.00  0.00             0
ATOM    113    O   1     1     -17.225  16.582  48.839  0.00  0.00             0
ATOM    114    O   1     1     -14.993  12.013  48.739  0.00  0.00             0
ATOM    115    O   1     1     -17.581  15.285  46.610  0.00  0.00             0
ATOM    116    O   1     1     -15.104  10.717  46.708  0.00  0.00             0
ATOM    117    O   1     1     -16.408  12.976  46.750  0.00  0.00             0
ATOM    118    O   1     1     -13.677  17.393  46.980  0.00  0.00             0
ATOM    119    O   1     1     -16.295  17.504  46.651  0.00  0.00             0
ATOM    120    O   1     1     -13.876  12.981  46.705  0.00  0.00             0
ATOM    121    O   1     1     -17.793  19.406  48.883  0.00  0.00             0
ATOM    122    O   1     1     -15.152  14.900  48.824  0.00  0.00             0
ATOM    123    O   1     1     -13.577  12.023  50.925  0.00  0.00             0
ATOM    124    O   1     1     -16.274  16.416  51.268  0.00  0.00             0
ATOM    125    O   1     1     -18.622  14.903  50.903  0.00  0.00             0
ATOM    126    O   1     1     -15.896  19.313  50.902  0.00  0.00             0
ATOM    127    O   1     1     -18.406  18.148  51.069  0.00  0.00             0
ATOM    128    O   1     1     -16.005  13.421  50.980  0.00  0.00             0
ATOM    129    H   1     1     -17.063  11.330  48.641  0.00  0.00             0
ATOM    130    H   1     1     -14.801  15.757  48.852  0.00  0.00             0
ATOM    131    H   1     1     -18.946  12.203  51.869  0.00  0.00             0
ATOM    132    H   1     1     -16.668  16.580  52.104  0.00  0.00             0
ATOM    133    H   1     1     -19.343  15.261  51.528  0.00  0.00             0
ATOM    134    H   1     1     -15.692  10.619  51.992  0.00  0.00             0
ATOM    135    H   1     1     -16.450  12.734  51.325  0.00  0.00             0
ATOM    136    H   1     1     -19.211  17.466  51.055  0.00  0.00             0
ATOM    137   Al   1     1     -14.155  -0.717  42.780  0.00  0.00             0
ATOM    138   Al   1     1     -11.647   3.868  42.887  0.00  0.00             0
ATOM    139   Al   1     1     -11.522  -1.930  42.759  0.00  0.00             0
ATOM    140   Al   1     1     -14.190   2.453  42.846  0.00  0.00             0
ATOM    141   Si   1     1      -9.592  -1.895  40.076  0.00  0.00             0
ATOM    142   Si   1     1     -12.157   2.391  40.177  0.00  0.00             0
ATOM    143   Si   1     1     -12.083  -3.466  39.942  0.00  0.00             0
ATOM    144   Si   1     1     -14.797   1.061  39.943  0.00  0.00             0
ATOM    145    O   1     1     -14.950  -1.917  41.585  0.00  0.00             0
ATOM    146    O   1     1     -12.382   2.484  41.748  0.00  0.00             0
ATOM    147    O   1     1     -14.655   1.005  41.653  0.00  0.00             0
ATOM    148    O   1     1     -11.905  -3.394  41.513  0.00  0.00             0
ATOM    149    O   1     1     -14.767  -0.452  39.487  0.00  0.00             0
ATOM    150    O   1     1     -12.077  -4.974  39.415  0.00  0.00             0
ATOM    151    O   1     1     -13.520  -2.855  39.739  0.00  0.00             0
ATOM    152    O   1     1     -10.954   1.596  39.787  0.00  0.00             0
ATOM    153    O   1     1     -13.552   1.802  39.512  0.00  0.00             0
ATOM    154    O   1     1     -10.934  -2.523  39.452  0.00  0.00             0
ATOM    155    O   1     1     -14.865   3.816  41.802  0.00  0.00             0
ATOM    156    O   1     1     -12.401  -0.645  41.759  0.00  0.00             0
ATOM    157    O   1     1     -20.993  -3.415  43.745  0.00  0.00             0
ATOM    158    O   1     1     -13.584   0.824  43.925  0.00  0.00             0
ATOM    159    O   1     1     -15.765  -0.876  43.880  0.00  0.00             0
ATOM    160    O   1     1     -13.257   3.744  43.872  0.00  0.00             0
ATOM    161    O   1     1     -15.805   2.595  43.753  0.00  0.00             0
ATOM    162    O   1     1     -13.136  -2.013  43.821  0.00  0.00             0
ATOM    163    H   1     1     -14.359  -4.200  41.661  0.00  0.00             0
ATOM    164    H   1     1     -12.064   0.282  41.382  0.00  0.00             0
ATOM    165    H   1     1     -15.992  -3.815  44.681  0.00  0.00             0
ATOM    166    H   1     1     -12.877   1.173  44.575  0.00  0.00             0
ATOM    167    H   1     1     -15.977  -0.753  44.977  0.00  0.00             0
ATOM    168    H   1     1     -13.239  -5.313  44.877  0.00  0.00             0
ATOM    169    H   1     1     -13.217  -2.664  44.397  0.00  0.00             0
ATOM    170    H   1     1     -16.197   2.014  44.440  0.00  0.00             0
ATOM    171   Al   1     1     -11.745   6.040  50.079  0.00  0.00             0
ATOM    172   Al   1     1      -9.288  10.721  49.878  0.00  0.00             0
ATOM    173   Al   1     1      -9.165   4.645  50.079  0.00  0.00             0
ATOM    174   Al   1     1     -11.724   9.101  49.999  0.00  0.00             0
ATOM    175   Si   1     1      -7.455   4.679  47.395  0.00  0.00             0
ATOM    176   Si   1     1      -9.886   9.225  47.116  0.00  0.00             0
ATOM    177   Si   1     1     -10.052   3.152  47.290  0.00  0.00             0
ATOM    178   Si   1     1     -12.423   7.631  47.230  0.00  0.00             0
ATOM    179    O   1     1     -12.826   4.951  49.000  0.00  0.00             0
ATOM    180    O   1     1     -10.120   9.435  48.783  0.00  0.00             0
ATOM    181    O   1     1     -12.137   7.605  48.736  0.00  0.00             0
ATOM    182    O   1     1      -9.811   3.131  49.016  0.00  0.00             0
ATOM    183    O   1     1     -12.337   6.115  46.782  0.00  0.00             0
ATOM    184    O   1     1      -9.926   1.697  46.818  0.00  0.00             0
ATOM    185    O   1     1     -11.330   3.906  47.001  0.00  0.00             0
ATOM    186    O   1     1      -8.579   8.384  46.941  0.00  0.00             0
ATOM    187    O   1     1     -11.176   8.425  46.649  0.00  0.00             0
ATOM    188    O   1     1      -8.737   3.927  46.920  0.00  0.00             0
ATOM    189    O   1     1     -12.698  10.375  48.880  0.00  0.00             0
ATOM    190    O   1     1      -9.976   5.758  48.841  0.00  0.00             0
ATOM    191    O   1     1     -18.724   3.110  51.229  0.00  0.00             0
ATOM    192    O   1     1     -10.889   7.713  51.021  0.00  0.00             0
ATOM    193    O   1     1     -13.488   5.849  51.266  0.00  0.00             0
ATOM    194    O   1     1     -10.867  10.722  51.004  0.00  0.00             0
ATOM    195    O   1     1     -13.387   9.196  51.064  0.00  0.00             0
ATOM    196    O   1     1     -10.901   4.700  51.014  0.00  0.00             0
ATOM    197    H   1     1     -11.993   2.253  49.548  0.00  0.00             0
ATOM    198    H   1     1      -9.992   6.268  47.891  0.00  0.00             0
ATOM    199    H   1     1     -13.883   3.363  52.271  0.00  0.00             0
ATOM    200    H   1     1     -11.188   7.701  52.044  0.00  0.00             0
ATOM    201    H   1     1     -14.041   6.159  52.178  0.00  0.00             0
ATOM    202    H   1     1     -11.789   1.808  51.901  0.00  0.00             0
ATOM    203    H   1     1     -11.142   3.805  50.957  0.00  0.00             0
ATOM    204    H   1     1     -14.001   8.525  51.284  0.00  0.00             0
ATOM    205   Al   1     1     -14.024   8.441  42.701  0.00  0.00             0
ATOM    206   Al   1     1     -11.435  12.975  42.730  0.00  0.00             0
ATOM    207   Al   1     1     -11.426   6.949  42.919  0.00  0.00             0
ATOM    208   Al   1     1     -13.826  11.348  42.893  0.00  0.00             0
ATOM    209   Si   1     1      -9.633   6.985  40.112  0.00  0.00             0
ATOM    210   Si   1     1     -12.220  11.521  39.984  0.00  0.00             0
ATOM    211   Si   1     1     -12.275   5.307  40.152  0.00  0.00             0
ATOM    212   Si   1     1     -14.684  10.042  39.933  0.00  0.00             0
ATOM    213    O   1     1     -14.991   7.203  41.616  0.00  0.00             0
ATOM    214    O   1     1     -12.371  11.692  41.561  0.00  0.00             0
ATOM    215    O   1     1     -14.493  10.001  41.592  0.00  0.00             0
ATOM    216    O   1     1     -12.326   5.253  41.688  0.00  0.00             0
ATOM    217    O   1     1     -14.592   8.457  39.452  0.00  0.00             0
ATOM    218    O   1     1     -12.018   3.954  39.610  0.00  0.00             0
ATOM    219    O   1     1     -13.626   5.924  39.716  0.00  0.00             0
ATOM    220    O   1     1     -11.021  10.614  39.811  0.00  0.00             0
ATOM    221    O   1     1     -13.504  10.829  39.375  0.00  0.00             0
ATOM    222    O   1     1     -11.016   6.239  39.728  0.00  0.00             0
ATOM    223    O   1     1     -14.872  12.866  41.704  0.00  0.00             0
ATOM    224    O   1     1     -12.206   8.345  41.792  0.00  0.00             0
ATOM    225    O   1     1     -21.172   5.466  43.893  0.00  0.00             0
ATOM    226    O   1     1     -13.233   9.847  43.850  0.00  0.00             0
ATOM    227    O   1     1     -15.586   8.401  43.887  0.00  0.00             0
ATOM    228    O   1     1     -12.919  12.696  43.862  0.00  0.00             0
ATOM    229    O   1     1     -15.702  11.349  43.792  0.00  0.00             0
ATOM    230    O   1     1     -13.149   7.064  43.864  0.00  0.00             0
ATOM    231    H   1     1     -14.313   4.402  41.225  0.00  0.00             0
ATOM    232    H   1     1     -11.856   9.211  41.749  0.00  0.00             0
ATOM    233    H   1     1     -15.862   5.164  44.833  0.00  0.00             0
ATOM    234    H   1     1     -12.510   9.501  44.315  0.00  0.00             0
ATOM    235    H   1     1     -15.571   8.212  44.820  0.00  0.00             0
ATOM    236    H   1     1     -13.823   4.116  44.579  0.00  0.00             0
ATOM    237    H   1     1     -13.710   6.244  44.136  0.00  0.00             0
ATOM    238    H   1     1     -16.072  10.519  43.852  0.00  0.00             0
ATOM    239   Al   1     1     -11.764  14.992  50.050  0.00  0.00             0
ATOM    240   Al   1     1      -9.088  19.588  50.083  0.00  0.00             0
ATOM    241   Al   1     1      -9.127  13.708  49.786  0.00  0.00             0
ATOM    242   Al   1     1     -11.746  17.939  50.133  0.00  0.00             0
ATOM    243   Si   1     1      -7.419  13.764  47.046  0.00  0.00             0
ATOM    244   Si   1     1      -9.919  18.137  47.400  0.00  0.00             0
ATOM    245   Si   1     1      -9.909  12.176  46.979  0.00  0.00             0
ATOM    246   Si   1     1     -12.380  16.654  47.287  0.00  0.00             0
ATOM    247    O   1     1     -12.737  13.663  48.794  0.00  0.00             0
ATOM    248    O   1     1     -10.163  18.279  48.956  0.00  0.00             0
ATOM    249    O   1     1     -12.281  16.664  48.909  0.00  0.00             0
ATOM    250    O   1     1      -9.713  12.116  48.628  0.00  0.00             0
ATOM    251    O   1     1     -12.465  15.173  46.790  0.00  0.00             0
ATOM    252    O   1     1     -10.038  10.718  46.505  0.00  0.00             0
ATOM    253    O   1     1     -11.360  12.871  46.818  0.00  0.00             0
ATOM    254    O   1     1      -8.562  17.375  47.185  0.00  0.00             0
ATOM    255    O   1     1     -11.109  17.418  46.779  0.00  0.00             0
ATOM    256    O   1     1      -8.765  13.106  46.480  0.00  0.00             0
ATOM    257    O   1     1     -12.577  19.518  49.152  0.00  0.00             0
ATOM    258    O   1     1     -10.190  15.018  48.638  0.00  0.00             0
ATOM    259    O   1     1     -18.866  12.136  50.924  0.00  0.00             0
ATOM    260    O   1     1     -11.076  16.493  51.233  0.00  0.00             0
ATOM    261    O   1     1     -13.275  14.806  51.025  0.00  0.00             0
ATOM    262    O   1     1     -10.904  19.472  51.278  0.00  0.00             0
ATOM    263    O   1     1     -13.440  18.040  50.973  0.00  0.00             0
ATOM    264    O   1     1     -10.817  13.688  50.963  0.00  0.00             0
ATOM    265    H   1     1     -12.294  11.133  48.426  0.00  0.00             0
ATOM    266    H   1     1     -10.166  15.577  47.936  0.00  0.00             0
ATOM    267    H   1     1     -13.157  12.584  51.674  0.00  0.00             0
ATOM    268    H   1     1     -10.938  16.564  52.076  0.00  0.00             0
ATOM    269    H   1     1     -13.915  15.163  51.626  0.00  0.00             0
ATOM    270    H   1     1     -11.549  11.162  51.234  0.00  0.00             0
ATOM    271    H   1     1     -11.101  12.981  51.409  0.00  0.00             0
ATOM    272    H   1     1     -14.263  17.738  51.501  0.00  0.00             0
ATOM    273    O   1     1     -21.362   7.340  36.750  0.00  0.00             0
ATOM    274    H   1     1     -20.472   7.166  36.563  0.00  0.00             0
ATOM    275    H   1     1     -11.229   6.929  37.568  0.00  0.00             0
ATOM    276    O   1     1       3.729 -23.326  36.679  0.00  0.00             0
ATOM    277    H   1     1       4.608 -23.014  36.312  0.00  0.00             0
ATOM    278    H   1     1      13.933 -23.151  37.555  0.00  0.00             0
ATOM    279    O   1     1      27.786  27.929  30.842  0.00  0.00             0
ATOM    280    H   1     1      17.321  28.884  30.354  0.00  0.00             0
ATOM    281    H   1     1      28.281  27.477  30.136  0.00  0.00             0
ATOM    282    O   1     1       9.373  24.242  31.052  0.00  0.00             0
ATOM    283    H   1     1       9.037  23.301  31.080  0.00  0.00             0
ATOM    284    H   1     1      19.526  24.657  30.141  0.00  0.00             0
ATOM    285    O   1     1     -39.519  -6.663  33.168  0.00  0.00             0
ATOM    286    H   1     1     -40.135  -6.081  32.841  0.00  0.00             0
ATOM    287    H   1     1     -28.882  -6.126  33.941  0.00  0.00             0
ATOM    288    O   1     1      18.740 -13.835  29.317  0.00  0.00             0
ATOM    289    H   1     1      18.368 -14.318  30.121  0.00  0.00             0
ATOM    290    H   1     1      28.419 -13.180  28.906  0.00  0.00             0
ATOM    291    O   1     1       1.787  50.360  20.705  0.00  0.00             0
ATOM    292    H   1     1       1.564  50.547  19.784  0.00  0.00             0
ATOM    293    H   1     1       1.866  51.272  20.930  0.00  0.00             0
ATOM    294    O   1     1     -29.472  -1.419  14.853  0.00  0.00             0
ATOM    295    H   1     1     -30.086  -0.845  15.540  0.00  0.00             0
ATOM    296    H   1     1     -30.127  -2.139  14.809  0.00  0.00             0
ATOM    297    O   1     1     -24.084  12.393  33.089  0.00  0.00             0
ATOM    298    H   1     1     -24.987  11.891  32.716  0.00  0.00             0
ATOM    299    H   1     1     -24.458  13.178  33.517  0.00  0.00             0
ATOM    300    O   1     1      43.434  28.411  28.873  0.00  0.00             0
ATOM    301    H   1     1      44.083  27.984  29.481  0.00  0.00             0
ATOM    302    H   1     1      43.253  27.621  28.389  0.00  0.00             0
ATOM    303    O   1     1       2.333  -9.837  36.430  0.00  0.00             0
ATOM    304    H   1     1       3.165  -9.518  36.162  0.00  0.00             0
ATOM    305    H   1     1       1.534  -9.550  35.786  0.00  0.00             0
ATOM    306    O   1     1     -15.411   1.905  30.042  0.00  0.00             0
ATOM    307    H   1     1     -14.800   1.267  29.436  0.00  0.00             0
ATOM    308    H   1     1     -16.231   2.060  29.383  0.00  0.00             0
ATOM    309    O   1     1      16.561 -20.274  14.549  0.00  0.00             0
ATOM    310    H   1     1      17.226 -19.779  14.880  0.00  0.00             0
ATOM    311    H   1     1      15.943 -19.521  14.609  0.00  0.00             0
ATOM    312    O   1     1      31.264  13.193  24.605  0.00  0.00             0
ATOM    313    H   1     1      31.627  13.933  25.227  0.00  0.00             0
ATOM    314    H   1     1      31.779  12.307  24.534  0.00  0.00             0
ATOM    315    O   1     1     -19.077  22.378  34.002  0.00  0.00             0
ATOM    316    H   1     1     -19.174  23.320  33.385  0.00  0.00             0
ATOM    317    H   1     1     -18.580  22.573  34.822  0.00  0.00             0
ATOM    318    O   1     1       7.086  23.308  33.336  0.00  0.00             0
ATOM    319    H   1     1       7.119  22.453  33.957  0.00  0.00             0
ATOM    320    H   1     1       7.319  24.099  33.942  0.00  0.00             0
ATOM    321    O   1     1      46.396  15.876  31.236  0.00  0.00             0
ATOM    322    H   1     1      46.963  15.826  31.929  0.00  0.00             0
ATOM    323    H   1     1      46.160  14.875  31.246  0.00  0.00             0
ATOM    324    O   1     1      11.863  -2.232  34.058  0.00  0.00             0
ATOM    325    H   1     1      11.539  -1.595  34.850  0.00  0.00             0
ATOM    326    H   1     1      11.120  -2.251  33.466  0.00  0.00             0
ATOM    327    O   1     1      -8.378  17.278  21.488  0.00  0.00             0
ATOM    328    H   1     1      -7.907  18.111  21.063  0.00  0.00             0
ATOM    329    H   1     1       2.315  -0.649  22.343  0.00  0.00             0
ATOM    330    O   1     1      -0.232  39.252  25.416  0.00  0.00             0
ATOM    331    H   1     1      -0.455  38.845  24.602  0.00  0.00             0
ATOM    332    H   1     1      10.147  38.582  26.016  0.00  0.00             0
ATOM    333    O   1     1      16.920   1.247  22.997  0.00  0.00             0
ATOM    334    H   1     1       7.288   1.712  23.109  0.00  0.00             0
ATOM    335    H   1     1      16.834   0.488  23.679  0.00  0.00             0
ATOM    336    O   1     1      -7.197   8.520  17.797  0.00  0.00             0
ATOM    337    H   1     1      -7.404   7.524  18.196  0.00  0.00             0
ATOM    338    H   1     1       3.369   9.182  18.545  0.00  0.00             0
ATOM    339    O   1     1      15.416  40.310  17.858  0.00  0.00             0
ATOM    340    H   1     1       4.293  40.765  18.009  0.00  0.00             0
ATOM    341    H   1     1      15.947  40.903  17.492  0.00  0.00             0
ATOM    342    O   1     1       4.694  58.785  25.360  0.00  0.00             0
ATOM    343    H   1     1       4.719  57.957  24.965  0.00  0.00             0
ATOM    344    H   1     1      15.925  58.822  25.549  0.00  0.00             0
ATOM    345    O   1     1      35.210 -22.482  30.296  0.00  0.00             0
ATOM    346    H   1     1      35.426 -23.270  30.955  0.00  0.00             0
ATOM    347    H   1     1      34.808 -40.659  29.487  0.00  0.00             0
ATOM    348    O   1     1      54.859   0.743  35.894  0.00  0.00             0
ATOM    349    H   1     1      55.657   1.228  35.679  0.00  0.00             0
ATOM    350    H   1     1      55.127  -0.037  35.289  0.00  0.00             0
ATOM    351    O   1     1      37.463 -22.068  26.964  0.00  0.00             0
ATOM    352    H   1     1      38.137 -21.311  26.992  0.00  0.00             0
ATOM    353    H   1     1      36.725 -21.633  26.704  0.00  0.00             0
ATOM    354    O   1     1      11.229  -0.233  25.385  0.00  0.00             0
ATOM    355    H   1     1      11.567  -1.231  25.191  0.00  0.00             0
ATOM    356    H   1     1      10.531  -0.133  24.769  0.00  0.00             0
ATOM    357    O   1     1      -1.085  -6.270  20.496  0.00  0.00             0
ATOM    358    H   1     1      -0.927  -5.398  21.103  0.00  0.00             0
ATOM    359    H   1     1      -1.208  -6.974  21.351  0.00  0.00             0
ATOM    360    O   1     1      -4.306  22.773  13.907  0.00  0.00             0
ATOM    361    H   1     1      -4.878  21.969  13.955  0.00  0.00             0
ATOM    362    H   1     1      -3.581  22.719  13.197  0.00  0.00             0
ATOM    363    O   1     1      52.206 -18.018  17.260  0.00  0.00             0
ATOM    364    H   1     1      52.913 -17.480  16.927  0.00  0.00             0
ATOM    365    H   1     1      52.433 -36.685  17.810  0.00  0.00             0
ATOM    366    O   1     1      24.892  -8.377  29.949  0.00  0.00             0
ATOM    367    H   1     1      25.820  -8.515  30.308  0.00  0.00             0
ATOM    368    H   1     1      24.581  -9.275  30.285  0.00  0.00             0
ATOM    369    O   1     1      24.338 -22.460  23.811  0.00  0.00             0
ATOM    370    H   1     1      24.652 -22.217  22.867  0.00  0.00             0
ATOM    371    H   1     1      23.884 -23.199  23.626  0.00  0.00             0
ATOM    372    O   1     1      28.168 -37.730  22.678  0.00  0.00             0
ATOM    373    H   1     1      28.051 -37.655  21.633  0.00  0.00             0
ATOM    374    H   1     1      28.626 -38.548  22.753  0.00  0.00             0
ATOM    375    O   1     1     -23.188  37.531  15.016  0.00  0.00             0
ATOM    376    H   1     1     -22.431  38.084  14.891  0.00  0.00             0
ATOM    377    H   1     1     -23.036  36.807  14.516  0.00  0.00             0
ATOM    378    O   1     1       9.113 -39.476  16.279  0.00  0.00             0
ATOM    379    H   1     1       9.773 -39.921  16.869  0.00  0.00             0
ATOM    380    H   1     1       9.540 -39.604  15.383  0.00  0.00             0
ATOM    381    O   1     1     -12.520  -9.429  32.810  0.00  0.00             0
ATOM    382    H   1     1     -12.229 -10.229  32.120  0.00  0.00             0
ATOM    383    H   1     1      -2.704  -9.055  32.121  0.00  0.00             0
ATOM    384    O   1     1      29.667 -13.710  15.404  0.00  0.00             0
ATOM    385    H   1     1      30.637 -14.338  15.560  0.00  0.00             0
ATOM    386    H   1     1      40.207 -12.908  15.952  0.00  0.00             0
ATOM    387    O   1     1      16.174   9.800  21.801  0.00  0.00             0
ATOM    388    H   1     1       6.267  10.196  20.957  0.00  0.00             0
ATOM    389    H   1     1      15.991  10.508  22.467  0.00  0.00             0
ATOM    390    O   1     1      32.230  24.643  32.514  0.00  0.00             0
ATOM    391    H   1     1      31.382  24.573  32.118  0.00  0.00             0
ATOM    392    H   1     1      42.541  25.547  32.804  0.00  0.00             0
ATOM    393    O   1     1     -34.034  -9.339  24.511  0.00  0.00             0
ATOM    394    H   1     1     -33.832  -9.213  25.383  0.00  0.00             0
ATOM    395    H   1     1     -24.623  -8.913  24.492  0.00  0.00             0
ATOM    396    O   1     1     -23.160  10.212  14.786  0.00  0.00             0
ATOM    397    H   1     1     -23.704  11.179  14.748  0.00  0.00             0
ATOM    398    H   1     1     -11.916  10.298  14.860  0.00  0.00             0
ATOM    399    O   1     1      21.358 -32.479  29.173  0.00  0.00             0
ATOM    400    H   1     1      20.319 -32.179  29.184  0.00  0.00             0
ATOM    401    H   1     1      21.336 -32.836  30.129  0.00  0.00             0
ATOM    402    O   1     1      -0.593  30.532  32.301  0.00  0.00             0
ATOM    403    H   1     1      -1.258  30.157  32.916  0.00  0.00             0
ATOM    404    H   1     1      -0.647  30.468  31.280  0.00  0.00             0
ATOM    405    O   1     1      34.939   6.190  27.834  0.00  0.00             0
ATOM    406    H   1     1      34.068   6.440  27.925  0.00  0.00             0
ATOM    407    H   1     1      34.968   5.887  26.895  0.00  0.00             0
ATOM    408    O   1     1      45.951  64.621  25.799  0.00  0.00             0
ATOM    409    H   1     1      46.315  64.002  26.530  0.00  0.00             0
ATOM    410    H   1     1      46.673  64.697  25.356  0.00  0.00             0
ATOM    411    O   1     1      -6.556  37.589  25.928  0.00  0.00             0
ATOM    412    H   1     1      -6.697  38.066  26.699  0.00  0.00             0
ATOM    413    H   1     1      -5.815  36.910  26.012  0.00  0.00             0
ATOM    414    O   1     1      34.183  43.533  24.867  0.00  0.00             0
ATOM    415    H   1     1      34.779  42.779  25.229  0.00  0.00             0
ATOM    416    H   1     1      34.499  43.885  24.044  0.00  0.00             0
ATOM    417    O   1     1      44.379 -36.051  23.777  0.00  0.00             0
ATOM    418    H   1     1      43.897 -35.794  24.637  0.00  0.00             0
ATOM    419    H   1     1      45.453 -36.151  23.990  0.00  0.00             0
ATOM    420    O   1     1      56.330 -15.663  14.580  0.00  0.00             0
ATOM    421    H   1     1      56.170 -15.869  15.550  0.00  0.00             0
ATOM    422    H   1     1      57.344 -15.702  14.687  0.00  0.00             0
ATOM    423    O   1     1     -16.146  20.566  23.517  0.00  0.00             0
ATOM    424    H   1     1     -15.288  20.044  23.256  0.00  0.00             0
ATOM    425    H   1     1     -16.003  20.088  24.312  0.00  0.00             0
ATOM    426    O   1     1       9.745  17.786  23.076  0.00  0.00             0
ATOM    427    H   1     1       9.018  17.168  22.611  0.00  0.00             0
ATOM    428    H   1     1      10.639  17.634  22.553  0.00  0.00             0
ATOM    429    O   1     1      55.604  48.970  27.517  0.00  0.00             0
ATOM    430    H   1     1      55.596  48.270  26.951  0.00  0.00             0
ATOM    431    H   1     1      54.693  48.957  27.955  0.00  0.00             0
ATOM    432    O   1     1      26.890 -40.974  16.307  0.00  0.00             0
ATOM    433    H   1     1      27.553 -41.417  16.829  0.00  0.00             0
ATOM    434    H   1     1      27.352 -40.246  15.673  0.00  0.00             0
ATOM    435    O   1     1     -17.142   3.482  28.518  0.00  0.00             0
ATOM    436    H   1     1     -18.069   3.711  28.885  0.00  0.00             0
ATOM    437    H   1     1      -6.404   4.316  28.525  0.00  0.00             0
ATOM    438    O   1     1      65.830  10.245  19.856  0.00  0.00             0
ATOM    439    H   1     1      65.065  10.844  20.017  0.00  0.00             0
ATOM    440    H   1     1      76.297  10.216  20.874  0.00  0.00             0
ATOM    441    O   1     1       5.895 -12.586  36.983  0.00  0.00             0
ATOM    442    H   1     1      -3.855 -11.949  36.467  0.00  0.00             0
ATOM    443    H   1     1       4.966 -12.590  36.664  0.00  0.00             0
ATOM    444    O   1     1     -15.361 -62.241  27.594  0.00  0.00             0
ATOM    445    H   1     1     -14.861 -62.983  27.830  0.00  0.00             0
ATOM    446    H   1     1      -5.636 -62.088  28.400  0.00  0.00             0
ATOM    447    O   1     1     -12.236  18.099  34.259  0.00  0.00             0
ATOM    448    H   1     1     -23.148  18.926  34.429  0.00  0.00             0
ATOM    449    H   1     1     -11.614  18.259  33.485  0.00  0.00             0
ATOM    450    O   1     1      52.469  22.121  18.208  0.00  0.00             0
ATOM    451    H   1     1      51.820  22.984  17.933  0.00  0.00             0
ATOM    452    H   1     1      62.134  21.726  18.799  0.00  0.00             0
ATOM    453    O   1     1      16.783   0.487  17.636  0.00  0.00             0
ATOM    454    H   1     1      16.764   0.511  18.673  0.00  0.00             0
ATOM    455    H   1     1      17.568   0.945  17.429  0.00  0.00             0
ATOM    456    O   1     1      -7.309   9.952  14.030  0.00  0.00             0
ATOM    457    H   1     1      -7.135   9.136  14.447  0.00  0.00             0
ATOM    458    H   1     1      -6.845  10.695  14.462  0.00  0.00             0
ATOM    459    O   1     1      39.023 -23.698  25.536  0.00  0.00             0
ATOM    460    H   1     1      39.771 -23.098  25.394  0.00  0.00             0
ATOM    461    H   1     1      38.397 -23.197  26.193  0.00  0.00             0
ATOM    462    O   1     1     -22.475  26.257  28.921  0.00  0.00             0
ATOM    463    H   1     1     -22.792  25.330  28.601  0.00  0.00             0
ATOM    464    H   1     1     -22.194  26.647  28.186  0.00  0.00             0
ATOM    465    O   1     1      -8.554 -42.567  24.328  0.00  0.00             0
ATOM    466    H   1     1      -7.896 -42.727  24.756  0.00  0.00             0
ATOM    467    H   1     1      -9.147 -43.268  24.575  0.00  0.00             0
ATOM    468    O   1     1     -24.485   9.040  17.609  0.00  0.00             0
ATOM    469    H   1     1     -24.501   9.047  16.585  0.00  0.00             0
ATOM    470    H   1     1     -25.378   8.653  17.876  0.00  0.00             0
ATOM    471    O   1     1      48.833 -29.575  23.034  0.00  0.00             0
ATOM    472    H   1     1      48.745 -28.566  23.420  0.00  0.00             0
ATOM    473    H   1     1      49.329 -29.495  22.125  0.00  0.00             0
ATOM    474    O   1     1      40.824 -23.956  36.724  0.00  0.00             0
ATOM    475    H   1     1      41.319 -24.829  36.904  0.00  0.00             0
ATOM    476    H   1     1      41.532 -23.406  35.996  0.00  0.00             0
ATOM    477    O   1     1       8.711 -26.222  26.534  0.00  0.00             0
ATOM    478    H   1     1       8.297 -25.508  26.286  0.00  0.00             0
ATOM    479    H   1     1       9.488 -26.396  25.884  0.00  0.00             0
ATOM    480    O   1     1      -4.173  36.073  25.712  0.00  0.00             0
ATOM    481    H   1     1      -3.818  36.902  26.031  0.00  0.00             0
ATOM    482    H   1     1      -3.732  35.108  25.576  0.00  0.00             0
ATOM    483    O   1     1       1.670 -31.603  23.525  0.00  0.00             0
ATOM    484    H   1     1       1.102 -31.793  24.181  0.00  0.00             0
ATOM    485    H   1     1       2.366 -32.168  23.601  0.00  0.00             0
ATOM    486    O   1     1     -27.923   0.333  31.305  0.00  0.00             0
ATOM    487    H   1     1     -27.195   0.632  30.778  0.00  0.00             0
ATOM    488    H   1     1     -27.297  -0.227  32.014  0.00  0.00             0
ATOM    489    O   1     1      -8.909  17.177  29.358  0.00  0.00             0
ATOM    490    H   1     1      -8.157  17.338  29.998  0.00  0.00             0
ATOM    491    H   1     1       0.508  -0.606  29.878  0.00  0.00             0
ATOM    492    O   1     1      -2.416 -37.393  27.113  0.00  0.00             0
ATOM    493    H   1     1      -3.113 -36.961  27.536  0.00  0.00             0
ATOM    494    H   1     1       8.608 -36.735  27.210  0.00  0.00             0
ATOM    495    O   1     1     -21.488 -21.838  22.175  0.00  0.00             0
ATOM    496    H   1     1     -31.063 -21.575  21.615  0.00  0.00             0
ATOM    497    H   1     1     -20.974 -22.095  22.963  0.00  0.00             0
ATOM    498    O   1     1      -1.240 -34.850  19.054  0.00  0.00             0
ATOM    499    H   1     1      -1.691 -35.697  19.122  0.00  0.00             0
ATOM    500    H   1     1       9.916 -35.184  18.748  0.00  0.00             0
ATOM    501    O   1     1     -11.690  19.443  31.748  0.00  0.00             0
ATOM    502    H   1     1     -12.382  20.189  31.985  0.00  0.00             0
ATOM    503    H   1     1      -0.465  19.925  31.508  0.00  0.00             0
ATOM    504    O   1     1      11.648  14.223  28.568  0.00  0.00             0
ATOM    505    H   1     1      10.977  13.700  29.017  0.00  0.00             0
ATOM    506    H   1     1      21.966  15.158  28.960  0.00  0.00             0
ATOM    507    O   1     1      59.048  22.800  25.618  0.00  0.00             0
ATOM    508    H   1     1      59.879  21.943  25.578  0.00  0.00             0
ATOM    509    H   1     1      59.350   5.487  24.901  0.00  0.00             0
ATOM    510    O   1     1      37.786 -32.311  31.593  0.00  0.00             0
ATOM    511    H   1     1      37.394 -31.703  32.195  0.00  0.00             0
ATOM    512    H   1     1      37.027 -32.947  31.529  0.00  0.00             0
ATOM    513    O   1     1     -34.068   5.745  16.595  0.00  0.00             0
ATOM    514    H   1     1     -33.901   5.063  15.884  0.00  0.00             0
ATOM    515    H   1     1     -34.321   6.567  16.110  0.00  0.00             0
ATOM    516    O   1     1      23.255 -11.856  18.978  0.00  0.00             0
ATOM    517    H   1     1      22.512 -12.350  18.715  0.00  0.00             0
ATOM    518    H   1     1      22.955 -11.623  19.947  0.00  0.00             0
ATOM    519    O   1     1      33.272  33.055  25.333  0.00  0.00             0
ATOM    520    H   1     1      33.785  33.274  25.951  0.00  0.00             0
ATOM    521    H   1     1      33.502  32.311  24.801  0.00  0.00             0
ATOM    522    O   1     1      14.632  19.740  17.037  0.00  0.00             0
ATOM    523    H   1     1      15.273  19.129  17.142  0.00  0.00             0
ATOM    524    H   1     1      15.133  20.453  17.038  0.00  0.00             0
ATOM    525    O   1     1      66.083  -0.497  14.689  0.00  0.00             0
ATOM    526    H   1     1      65.316  -0.566  14.306  0.00  0.00             0
ATOM    527    H   1     1      66.239 -17.408  14.480  0.00  0.00             0
ATOM    528    O   1     1      14.333  50.237  15.051  0.00  0.00             0
ATOM    529    H   1     1      13.986  51.185  15.283  0.00  0.00             0
ATOM    530    H   1     1      15.322  50.258  14.947  0.00  0.00             0
ATOM    531    O   1     1      22.252  -4.818  35.192  0.00  0.00             0
ATOM    532    H   1     1      22.985  -4.595  35.589  0.00  0.00             0
ATOM    533    H   1     1      22.078  -3.969  34.869  0.00  0.00             0
ATOM    534    O   1     1     -11.385  38.377  23.060  0.00  0.00             0
ATOM    535    H   1     1     -10.795  38.853  22.362  0.00  0.00             0
ATOM    536    H   1     1     -11.149  37.357  23.020  0.00  0.00             0
ATOM    537    O   1     1       8.506 -19.068  15.531  0.00  0.00             0
ATOM    538    H   1     1       8.804 -19.988  15.645  0.00  0.00             0
ATOM    539    H   1     1       8.915 -18.291  16.050  0.00  0.00             0
ATOM    540    O   1     1       1.562 -38.488  17.841  0.00  0.00             0
ATOM    541    H   1     1       2.535 -38.184  17.820  0.00  0.00             0
ATOM    542    H   1     1       1.613 -39.556  17.936  0.00  0.00             0
ATOM    543    O   1     1     -24.080  30.055  29.186  0.00  0.00             0
ATOM    544    H   1     1     -24.586  30.596  29.641  0.00  0.00             0
ATOM    545    H   1     1     -13.781  30.621  28.477  0.00  0.00             0
ATOM    546    O   1     1     -11.271  15.195  32.894  0.00  0.00             0
ATOM    547    H   1     1     -11.090  14.319  32.729  0.00  0.00             0
ATOM    548    H   1     1      -0.704  15.681  32.136  0.00  0.00             0
ATOM    549    O   1     1     -10.971  24.308  17.751  0.00  0.00             0
ATOM    550    H   1     1     -21.001  25.041  17.293  0.00  0.00             0
ATOM    551    H   1     1     -11.918  24.439  17.563  0.00  0.00             0
ATOM    552    O   1     1      11.659  38.268  31.844  0.00  0.00             0
ATOM    553    H   1     1      12.513  37.675  31.836  0.00  0.00             0
ATOM    554    H   1     1      22.341  38.897  32.318  0.00  0.00             0
ATOM    555    O   1     1      61.250  12.278  29.475  0.00  0.00             0
ATOM    556    H   1     1      50.244  11.908  29.097  0.00  0.00             0
ATOM    557    H   1     1      61.993  11.647  29.197  0.00  0.00             0
ATOM    558    O   1     1      44.899  -1.729  27.419  0.00  0.00             0
ATOM    559    H   1     1      44.999  -2.770  27.601  0.00  0.00             0
ATOM    560    H   1     1      54.581  -1.453  28.102  0.00  0.00             0
ATOM    561    O   1     1     -25.043 -16.666  20.403  0.00  0.00             0
ATOM    562    H   1     1     -24.782 -16.813  21.411  0.00  0.00             0
ATOM    563    H   1     1     -24.771 -15.703  20.084  0.00  0.00             0
ATOM    564    O   1     1     -24.901 -18.521  28.947  0.00  0.00             0
ATOM    565    H   1     1     -25.278 -18.806  29.949  0.00  0.00             0
ATOM    566    H   1     1     -25.627 -18.702  28.448  0.00  0.00             0
ATOM    567    O   1     1     -14.728  31.754  35.114  0.00  0.00             0
ATOM    568    H   1     1     -13.775  31.688  35.604  0.00  0.00             0
ATOM    569    H   1     1     -14.639  32.755  34.881  0.00  0.00             0
ATOM    570    O   1     1      10.896  -8.700  17.149  0.00  0.00             0
ATOM    571    H   1     1      11.848  -8.919  17.316  0.00  0.00             0
ATOM    572    H   1     1      10.751  -8.203  16.427  0.00  0.00             0
ATOM    573    O   1     1     -36.865  -3.850  21.178  0.00  0.00             0
ATOM    574    H   1     1     -36.199  -3.880  20.362  0.00  0.00             0
ATOM    575    H   1     1     -37.709  -3.501  20.791  0.00  0.00             0
ATOM    576    O   1     1     -30.248  26.785  24.898  0.00  0.00             0
ATOM    577    H   1     1     -29.418  26.234  25.168  0.00  0.00             0
ATOM    578    H   1     1     -30.569  26.389  24.072  0.00  0.00             0
ATOM    579    O   1     1      12.344   6.227  21.588  0.00  0.00             0
ATOM    580    H   1     1      12.218   5.394  21.960  0.00  0.00             0
ATOM    581    H   1     1      13.368   6.188  21.993  0.00  0.00             0
ATOM    582    O   1     1     -23.618  25.463  35.309  0.00  0.00             0
ATOM    583    H   1     1     -23.159  25.941  34.496  0.00  0.00             0
ATOM    584    H   1     1     -22.783  25.470  35.797  0.00  0.00             0
ATOM    585    O   1     1     -47.079 -19.437  18.084  0.00  0.00             0
ATOM    586    H   1     1     -46.493 -19.029  17.636  0.00  0.00             0
ATOM    587    H   1     1     -47.427 -18.778  18.791  0.00  0.00             0
ATOM    588    O   1     1      31.737   8.957  34.242  0.00  0.00             0
ATOM    589    H   1     1      31.946   9.946  33.844  0.00  0.00             0
ATOM    590    H   1     1      30.709   9.043  34.020  0.00  0.00             0
ATOM    591    O   1     1      28.390  16.358  19.377  0.00  0.00             0
ATOM    592    H   1     1      28.103  16.702  18.555  0.00  0.00             0
ATOM    593    H   1     1      28.043  15.626  19.205  0.00  0.00             0
ATOM    594    O   1     1      57.103  15.518  24.581  0.00  0.00             0
ATOM    595    H   1     1      57.857  15.595  23.927  0.00  0.00             0
ATOM    596    H   1     1      56.298  15.004  24.331  0.00  0.00             0
ATOM    597    O   1     1      -9.973 -24.740  15.117  0.00  0.00             0
ATOM    598    H   1     1      -9.707 -24.136  15.840  0.00  0.00             0
ATOM    599    H   1     1       1.066 -25.216  14.541  0.00  0.00             0
ATOM    600    O   1     1      -9.676 -12.009  26.092  0.00  0.00             0
ATOM    601    H   1     1      -9.088 -11.958  25.430  0.00  0.00             0
ATOM    602    H   1     1       0.423 -13.001  26.010  0.00  0.00             0
ATOM    603    O   1     1       6.782 -49.821  20.028  0.00  0.00             0
ATOM    604    H   1     1      -3.963 -49.585  20.924  0.00  0.00             0
ATOM    605    H   1     1       6.242 -49.467  19.289  0.00  0.00             0
ATOM    606    O   1     1      20.409  16.676  36.102  0.00  0.00             0
ATOM    607    H   1     1      19.630  17.016  35.543  0.00  0.00             0
ATOM    608    H   1     1      30.917  17.114  37.002  0.00  0.00             0
ATOM    609    O   1     1      46.655   4.904  22.080  0.00  0.00             0
ATOM    610    H   1     1      36.007   4.218  22.465  0.00  0.00             0
ATOM    611    H   1     1      47.519   5.274  22.493  0.00  0.00             0
ATOM    612    O   1     1     -19.221  28.822  19.291  0.00  0.00             0
ATOM    613    H   1     1     -19.307  27.995  18.759  0.00  0.00             0
ATOM    614    H   1     1      -9.764  28.825  19.840  0.00  0.00             0
ATOM    615    O   1     1     -30.702  -4.279  13.892  0.00  0.00             0
ATOM    616    H   1     1     -30.635  -4.256  12.899  0.00  0.00             0
ATOM    617    H   1     1     -30.726  -5.258  14.090  0.00  0.00             0
ATOM    618    O   1     1      -4.121  -6.314  23.743  0.00  0.00             0
ATOM    619    H   1     1      -4.661  -5.504  23.636  0.00  0.00             0
ATOM    620    H   1     1      -3.294  -6.018  24.317  0.00  0.00             0
ATOM    621    O   1     1     -22.623  14.251  36.442  0.00  0.00             0
ATOM    622    H   1     1     -22.165  13.284  36.706  0.00  0.00             0
ATOM    623    H   1     1     -21.988  14.937  36.438  0.00  0.00             0
ATOM    624    O   1     1      60.529   9.514  22.520  0.00  0.00             0
ATOM    625    H   1     1      60.262   8.731  22.053  0.00  0.00             0
ATOM    626    H   1     1      59.771   9.611  23.083  0.00  0.00             0
ATOM    627    O   1     1     -21.300 -14.912  35.290  0.00  0.00             0
ATOM    628    H   1     1     -20.651 -14.588  34.728  0.00  0.00             0
ATOM    629    H   1     1     -20.868 -15.507  35.869  0.00  0.00             0
ATOM    630    O   1     1     -27.742 -16.610  19.909  0.00  0.00             0
ATOM    631    H   1     1     -27.783 -15.952  19.117  0.00  0.00             0
ATOM    632    H   1     1     -26.918 -16.840  20.462  0.00  0.00             0
ATOM    633    O   1     1     -37.409  -5.849  15.780  0.00  0.00             0
ATOM    634    H   1     1     -37.548  -4.852  15.369  0.00  0.00             0
ATOM    635    H   1     1     -36.510  -5.787  16.151  0.00  0.00             0
ATOM    636    O   1     1       7.163  28.935  35.614  0.00  0.00             0
ATOM    637    H   1     1       7.166  29.280  34.803  0.00  0.00             0
ATOM    638    H   1     1       8.047  29.015  35.991  0.00  0.00             0
ATOM    639    O   1     1     -13.975 -11.517  28.035  0.00  0.00             0
ATOM    640    H   1     1     -13.648 -12.022  27.224  0.00  0.00             0
ATOM    641    H   1     1     -15.009 -11.731  28.182  0.00  0.00             0
ATOM    642    O   1     1       9.341   7.092  20.739  0.00  0.00             0
ATOM    643    H   1     1      10.222   7.132  20.830  0.00  0.00             0
ATOM    644    H   1     1       9.449   6.600  19.866  0.00  0.00             0
ATOM    645    O   1     1      -5.695   7.418  22.295  0.00  0.00             0
ATOM    646    H   1     1      -5.394   6.411  22.335  0.00  0.00             0
ATOM    647    H   1     1      -5.268   8.023  21.652  0.00  0.00             0
ATOM    648    O   1     1       7.019   3.403  35.084  0.00  0.00             0
ATOM    649    H   1     1       6.768   4.027  35.922  0.00  0.00             0
ATOM    650    H   1     1       7.890   3.189  35.203  0.00  0.00             0
ATOM    651    O   1     1       4.061  17.009  33.691  0.00  0.00             0
ATOM    652    H   1     1       4.755  16.358  33.379  0.00  0.00             0
ATOM    653    H   1     1      13.502  -1.377  33.519  0.00  0.00             0
ATOM    654    O   1     1      14.301  25.115  31.381  0.00  0.00             0
ATOM    655    H   1     1      14.469  25.634  32.225  0.00  0.00             0
ATOM    656    H   1     1      23.772  24.499  31.642  0.00  0.00             0
ATOM    657    O   1     1      50.990 -14.664  20.415  0.00  0.00             0
ATOM    658    H   1     1      40.648 -15.585  20.112  0.00  0.00             0
ATOM    659    H   1     1      50.066 -14.402  20.362  0.00  0.00             0
ATOM    660    O   1     1      -2.944  55.843  27.083  0.00  0.00             0
ATOM    661    H   1     1      -2.673  56.742  27.459  0.00  0.00             0
ATOM    662    H   1     1       8.137  55.278  27.546  0.00  0.00             0
ATOM    663    O   1     1      27.301  16.052  33.475  0.00  0.00             0
ATOM    664    H   1     1      17.716  15.479  33.322  0.00  0.00             0
ATOM    665    H   1     1      27.859  16.905  33.646  0.00  0.00             0
ATOM    666    O   1     1      22.161  -5.246  17.178  0.00  0.00             0
ATOM    667    H   1     1      23.097  -5.454  16.876  0.00  0.00             0
ATOM    668    H   1     1      32.468  -5.810  17.994  0.00  0.00             0
ATOM    669    O   1     1      22.325  78.941  28.136  0.00  0.00             0
ATOM    670    H   1     1      21.837  78.411  27.471  0.00  0.00             0
ATOM    671    H   1     1      21.474  61.291  28.844  0.00  0.00             0
ATOM    672    O   1     1      28.904  47.044  17.851  0.00  0.00             0
ATOM    673    H   1     1      28.518  46.134  17.778  0.00  0.00             0
ATOM    674    H   1     1      29.664  47.073  18.560  0.00  0.00             0
ATOM    675    O   1     1      16.201 -21.708  18.506  0.00  0.00             0
ATOM    676    H   1     1      16.375 -22.033  17.680  0.00  0.00             0
ATOM    677    H   1     1      15.613 -20.817  18.332  0.00  0.00             0
ATOM    678    O   1     1      19.317  -0.723  30.047  0.00  0.00             0
ATOM    679    H   1     1      19.197   0.223  30.545  0.00  0.00             0
ATOM    680    H   1     1      18.571  -0.793  29.632  0.00  0.00             0
ATOM    681    O   1     1     -24.590 -10.222  14.954  0.00  0.00             0
ATOM    682    H   1     1     -23.889  -9.653  14.606  0.00  0.00             0
ATOM    683    H   1     1     -24.986 -10.769  14.264  0.00  0.00             0
ATOM    684    O   1     1     -26.538  -8.169  35.947  0.00  0.00             0
ATOM    685    H   1     1     -26.996  -7.347  36.205  0.00  0.00             0
ATOM    686    H   1     1     -25.510  -8.069  36.112  0.00  0.00             0
ATOM    687    O   1     1      71.323 -17.136  27.463  0.00  0.00             0
ATOM    688    H   1     1      71.827 -17.459  28.292  0.00  0.00             0
ATOM    689    H   1     1      71.870 -35.350  26.844  0.00  0.00             0
ATOM    690    O   1     1      52.278 -34.468  36.888  0.00  0.00             0
ATOM    691    H   1     1      53.118 -34.784  36.541  0.00  0.00             0
ATOM    692    H   1     1      52.674 -33.923  37.576  0.00  0.00             0
ATOM    693    O   1     1     -47.997   5.698  35.814  0.00  0.00             0
ATOM    694    H   1     1     -47.358   5.875  35.053  0.00  0.00             0
ATOM    695    H   1     1     -48.479   6.406  36.252  0.00  0.00             0
ATOM    696    O   1     1      45.386  11.358  32.123  0.00  0.00             0
ATOM    697    H   1     1      45.463  10.600  31.421  0.00  0.00             0
ATOM    698    H   1     1      44.579  11.513  32.255  0.00  0.00             0
ATOM    699    O   1     1      35.352  -9.779  33.726  0.00  0.00             0
ATOM    700    H   1     1      36.296 -10.137  33.814  0.00  0.00             0
ATOM    701    H   1     1      35.088  -9.111  34.227  0.00  0.00             0
ATOM    702    O   1     1      32.253 -15.339  16.051  0.00  0.00             0
ATOM    703    H   1     1      32.992 -15.484  16.317  0.00  0.00             0
ATOM    704    H   1     1      32.213 -14.562  16.703  0.00  0.00             0
ATOM    705   Al   1     1       4.424  18.406   8.490  0.00  0.00             0
ATOM    706   Al   1     1       2.004  13.996   8.319  0.00  0.00             0
ATOM    707   Al   1     1       1.910  20.016   8.484  0.00  0.00             0
ATOM    708   Al   1     1       4.524  15.395   8.429  0.00  0.00             0
ATOM    709   Si   1     1       0.247  19.869  11.168  0.00  0.00             0
ATOM    710   Si   1     1       2.795  15.334  11.152  0.00  0.00             0
ATOM    711   Si   1     1       2.757  21.389  11.257  0.00  0.00             0
ATOM    712   Si   1     1       5.309  16.870  11.278  0.00  0.00             0
ATOM    713    O   1     1       5.478  19.633   9.650  0.00  0.00             0
ATOM    714    O   1     1       2.856  15.183   9.564  0.00  0.00             0
ATOM    715    O   1     1       5.211  16.851   9.625  0.00  0.00             0
ATOM    716    O   1     1       2.652  21.367   9.657  0.00  0.00             0
ATOM    717    O   1     1       5.267  18.305  11.741  0.00  0.00             0
ATOM    718    O   1     1       2.758  22.836  11.705  0.00  0.00             0
ATOM    719    O   1     1       4.099  20.677  11.529  0.00  0.00             0
ATOM    720    O   1     1       1.546  16.162  11.462  0.00  0.00             0
ATOM    721    O   1     1       4.013  16.060  11.667  0.00  0.00             0
ATOM    722    O   1     1       1.597  20.558  11.673  0.00  0.00             0
ATOM    723    O   1     1       5.461  14.066   9.563  0.00  0.00             0
ATOM    724    O   1     1       2.885  18.572   9.660  0.00  0.00             0
ATOM    725    O   1     1       1.268  21.366   7.441  0.00  0.00             0
ATOM    726    O   1     1       3.874  16.908   7.414  0.00  0.00             0
ATOM    727    O   1     1       6.072  18.612   7.348  0.00  0.00             0
ATOM    728    O   1     1       3.633  14.160   7.351  0.00  0.00             0
ATOM    729    O   1     1       6.082  15.348   7.446  0.00  0.00             0
ATOM    730    O   1     1       3.634  19.759   7.473  0.00  0.00             0
ATOM    731    H   1     1       4.709  22.564  10.158  0.00  0.00             0
ATOM    732    H   1     1       2.447  18.081  10.382  0.00  0.00             0
ATOM    733    H   1     1       5.932  21.444   6.544  0.00  0.00             0
ATOM    734    H   1     1       4.032  17.355   6.521  0.00  0.00             0
ATOM    735    H   1     1       6.536  18.311   6.437  0.00  0.00             0
ATOM    736    H   1     1       3.891  22.898   6.325  0.00  0.00             0
ATOM    737    H   1     1       3.991  20.457   7.087  0.00  0.00             0
ATOM    738    H   1     1       6.297  16.316   7.012  0.00  0.00             0
ATOM    739   Al   1     1      10.668  12.934   1.327  0.00  0.00             0
ATOM    740   Al   1     1       8.024   8.431   1.281  0.00  0.00             0
ATOM    741   Al   1     1       8.446  14.795   1.075  0.00  0.00             0
ATOM    742   Al   1     1      10.562  10.017   1.252  0.00  0.00             0
ATOM    743   Si   1     1       6.359  14.337   4.028  0.00  0.00             0
ATOM    744   Si   1     1       8.976   9.840   4.076  0.00  0.00             0
ATOM    745   Si   1     1       8.828  15.970   3.921  0.00  0.00             0
ATOM    746   Si   1     1      11.503  11.476   4.048  0.00  0.00             0
ATOM    747    O   1     1      11.629  14.327   2.470  0.00  0.00             0
ATOM    748    O   1     1       9.122   9.760   2.519  0.00  0.00             0
ATOM    749    O   1     1      11.364  11.616   2.512  0.00  0.00             0
ATOM    750    O   1     1       8.771  16.066   2.279  0.00  0.00             0
ATOM    751    O   1     1      11.383  12.921   4.614  0.00  0.00             0
ATOM    752    O   1     1       8.922  17.404   4.511  0.00  0.00             0
ATOM    753    O   1     1      10.178  15.213   4.192  0.00  0.00             0
ATOM    754    O   1     1       7.693  10.677   4.349  0.00  0.00             0
ATOM    755    O   1     1      10.316  10.440   4.576  0.00  0.00             0
ATOM    756    O   1     1       7.641  15.219   4.410  0.00  0.00             0
ATOM    757    O   1     1      11.732   8.743   2.267  0.00  0.00             0
ATOM    758    O   1     1       8.999  13.253   2.188  0.00  0.00             0
ATOM    759    O   1     1       7.521  16.204  -0.064  0.00  0.00             0
ATOM    760    O   1     1       9.876  11.641   0.367  0.00  0.00             0
ATOM    761    O   1     1      12.349  13.024   0.145  0.00  0.00             0
ATOM    762    O   1     1       9.697   8.650   0.260  0.00  0.00             0
ATOM    763    O   1     1      12.127  10.038   0.163  0.00  0.00             0
ATOM    764    O   1     1       9.881  14.468  -0.071  0.00  0.00             0
ATOM    765    H   1     1      11.240  16.852   2.959  0.00  0.00             0
ATOM    766    H   1     1       8.466  12.432   2.183  0.00  0.00             0
ATOM    767    H   1     1      12.224  15.926  -0.600  0.00  0.00             0
ATOM    768    H   1     1       9.018  12.077  -0.178  0.00  0.00             0
ATOM    769    H   1     1      13.104  13.117  -0.425  0.00  0.00             0
ATOM    770    H   1     1      10.108  16.877  -0.256  0.00  0.00             0
ATOM    771    H   1     1      10.298  14.063  -0.975  0.00  0.00             0
ATOM    772    H   1     1      11.972  10.970  -0.142  0.00  0.00             0
ATOM    773   Al   1     1       4.588   9.471   8.587  0.00  0.00             0
ATOM    774   Al   1     1       2.035   5.157   8.389  0.00  0.00             0
ATOM    775   Al   1     1       1.892  10.919   8.477  0.00  0.00             0
ATOM    776   Al   1     1       4.586   6.559   8.433  0.00  0.00             0
ATOM    777   Si   1     1       0.211  10.825  11.241  0.00  0.00             0
ATOM    778   Si   1     1       2.802   6.472  11.133  0.00  0.00             0
ATOM    779   Si   1     1       2.567  12.416  11.209  0.00  0.00             0
ATOM    780   Si   1     1       5.358   7.967  11.156  0.00  0.00             0
ATOM    781    O   1     1       5.370  10.685   9.682  0.00  0.00             0
ATOM    782    O   1     1       3.043   6.398   9.510  0.00  0.00             0
ATOM    783    O   1     1       5.314   7.979   9.621  0.00  0.00             0
ATOM    784    O   1     1       2.460  12.447   9.600  0.00  0.00             0
ATOM    785    O   1     1       5.251   9.506  11.735  0.00  0.00             0
ATOM    786    O   1     1       2.516  13.868  11.684  0.00  0.00             0
ATOM    787    O   1     1       3.960  11.813  11.479  0.00  0.00             0
ATOM    788    O   1     1       1.553   7.281  11.529  0.00  0.00             0
ATOM    789    O   1     1       4.195   7.134  11.623  0.00  0.00             0
ATOM    790    O   1     1       1.434  11.619  11.809  0.00  0.00             0
ATOM    791    O   1     1       5.499   5.175   9.535  0.00  0.00             0
ATOM    792    O   1     1       2.833   9.650   9.570  0.00  0.00             0
ATOM    793    O   1     1       1.341  12.545   7.366  0.00  0.00             0
ATOM    794    O   1     1       3.867   7.918   7.382  0.00  0.00             0
ATOM    795    O   1     1       6.148   9.600   7.437  0.00  0.00             0
ATOM    796    O   1     1       3.483   5.025   7.239  0.00  0.00             0
ATOM    797    O   1     1       6.194   6.256   7.424  0.00  0.00             0
ATOM    798    O   1     1       3.652  10.937   7.454  0.00  0.00             0
ATOM    799    H   1     1       5.410  13.662  10.448  0.00  0.00             0
ATOM    800    H   1     1       2.480   9.197  10.369  0.00  0.00             0
ATOM    801    H   1     1       6.739  12.347   6.449  0.00  0.00             0
ATOM    802    H   1     1       2.950   8.139   7.100  0.00  0.00             0
ATOM    803    H   1     1       5.791   9.447   6.501  0.00  0.00             0
ATOM    804    H   1     1       4.215  13.708   6.650  0.00  0.00             0
ATOM    805    H   1     1       4.224  11.790   7.452  0.00  0.00             0
ATOM    806    H   1     1       6.695   7.164   7.154  0.00  0.00             0
ATOM    807   Al   1     1      10.678   4.075   1.065  0.00  0.00             0
ATOM    808   Al   1     1       7.915  -0.182   1.234  0.00  0.00             0
ATOM    809   Al   1     1       7.954   5.510   1.241  0.00  0.00             0
ATOM    810   Al   1     1      10.621   1.176   1.171  0.00  0.00             0
ATOM    811   Si   1     1       6.404   5.346   4.075  0.00  0.00             0
ATOM    812   Si   1     1       8.868   1.022   3.987  0.00  0.00             0
ATOM    813   Si   1     1       8.972   6.836   4.045  0.00  0.00             0
ATOM    814   Si   1     1      11.411   2.503   3.990  0.00  0.00             0
ATOM    815    O   1     1      11.719   5.282   2.372  0.00  0.00             0
ATOM    816    O   1     1       8.940   0.926   2.340  0.00  0.00             0
ATOM    817    O   1     1      11.222   2.581   2.265  0.00  0.00             0
ATOM    818    O   1     1       8.730   6.904   2.489  0.00  0.00             0
ATOM    819    O   1     1      11.484   4.002   4.495  0.00  0.00             0
ATOM    820    O   1     1       8.953   8.372   4.553  0.00  0.00             0
ATOM    821    O   1     1      10.378   6.325   4.218  0.00  0.00             0
ATOM    822    O   1     1       7.515   1.759   4.312  0.00  0.00             0
ATOM    823    O   1     1      10.050   1.879   4.453  0.00  0.00             0
ATOM    824    O   1     1       7.749   5.936   4.522  0.00  0.00             0
ATOM    825    O   1     1      11.448  -0.201   2.359  0.00  0.00             0
ATOM    826    O   1     1       8.964   4.036   2.082  0.00  0.00             0
ATOM    827    O   1     1       7.454   7.029   0.136  0.00  0.00             0
ATOM    828    O   1     1      10.060   2.708  -0.126  0.00  0.00             0
ATOM    829    O   1     1      12.305   4.205   0.031  0.00  0.00             0
ATOM    830    O   1     1       9.710  -0.270   0.119  0.00  0.00             0
ATOM    831    O   1     1      12.287   0.913   0.112  0.00  0.00             0
ATOM    832    O   1     1       9.797   5.492   0.104  0.00  0.00             0
ATOM    833    H   1     1      11.038   7.941   2.429  0.00  0.00             0
ATOM    834    H   1     1       8.576   3.288   2.491  0.00  0.00             0
ATOM    835    H   1     1      12.452   7.507  -0.794  0.00  0.00             0
ATOM    836    H   1     1       9.554   3.202  -0.705  0.00  0.00             0
ATOM    837    H   1     1      12.025   3.859  -0.800  0.00  0.00             0
ATOM    838    H   1     1      10.274   8.248  -0.527  0.00  0.00             0
ATOM    839    H   1     1      10.311   6.394  -0.013  0.00  0.00             0
ATOM    840    H   1     1      12.237   1.708  -0.359  0.00  0.00             0
ATOM    841   Al   1     1      -0.651  18.356   8.395  0.00  0.00             0
ATOM    842   Al   1     1      -3.306  13.928   8.401  0.00  0.00             0
ATOM    843   Al   1     1      -3.266  19.886   8.402  0.00  0.00             0
ATOM    844   Al   1     1      -0.731  15.380   8.482  0.00  0.00             0
ATOM    845   Si   1     1      -4.902  19.804  11.271  0.00  0.00             0
ATOM    846   Si   1     1      -2.351  15.349  11.209  0.00  0.00             0
ATOM    847   Si   1     1      -2.356  21.294  11.075  0.00  0.00             0
ATOM    848   Si   1     1       0.170  16.889  11.117  0.00  0.00             0
ATOM    849    O   1     1       0.381  19.768   9.612  0.00  0.00             0
ATOM    850    O   1     1      -2.272  15.352   9.678  0.00  0.00             0
ATOM    851    O   1     1       0.027  16.951   9.522  0.00  0.00             0
ATOM    852    O   1     1      -2.527  21.374   9.547  0.00  0.00             0
ATOM    853    O   1     1       0.183  18.329  11.678  0.00  0.00             0
ATOM    854    O   1     1      -2.452  22.803  11.647  0.00  0.00             0
ATOM    855    O   1     1      -0.992  20.679  11.452  0.00  0.00             0
ATOM    856    O   1     1      -3.633  16.200  11.489  0.00  0.00             0
ATOM    857    O   1     1      -1.040  16.141  11.682  0.00  0.00             0
ATOM    858    O   1     1      -3.621  20.592  11.602  0.00  0.00             0
ATOM    859    O   1     1       0.219  14.157   9.458  0.00  0.00             0
ATOM    860    O   1     1      -2.395  18.521   9.533  0.00  0.00             0
ATOM    861    O   1     1       6.424  21.420   7.347  0.00  0.00             0
ATOM    862    O   1     1      -1.433  16.864   7.253  0.00  0.00             0
ATOM    863    O   1     1       0.983  18.594   7.370  0.00  0.00             0
ATOM    864    O   1     1      -1.669  14.110   7.409  0.00  0.00             0
ATOM    865    O   1     1       1.059  15.261   7.255  0.00  0.00             0
ATOM    866    O   1     1      -1.658  19.599   7.324  0.00  0.00             0
ATOM    867    H   1     1      -0.085  22.226   9.576  0.00  0.00             0
ATOM    868    H   1     1      -2.971  17.784   9.629  0.00  0.00             0
ATOM    869    H   1     1       0.917  21.887   6.692  0.00  0.00             0
ATOM    870    H   1     1      -1.566  16.843   6.276  0.00  0.00             0
ATOM    871    H   1     1       1.540  17.873   7.120  0.00  0.00             0
ATOM    872    H   1     1      -0.744  22.618   6.968  0.00  0.00             0
ATOM    873    H   1     1      -1.502  20.402   6.763  0.00  0.00             0
ATOM    874    H   1     1       1.678  15.948   6.918  0.00  0.00             0
ATOM    875   Al   1     1       5.577  13.010   1.199  0.00  0.00             0
ATOM    876   Al   1     1       2.931   8.651   1.283  0.00  0.00             0
ATOM    877   Al   1     1       2.874  14.428   1.473  0.00  0.00             0
ATOM    878   Al   1     1       5.488   9.891   1.182  0.00  0.00             0
ATOM    879   Si   1     1       1.135  14.356   4.151  0.00  0.00             0
ATOM    880   Si   1     1       3.766  10.034   3.952  0.00  0.00             0
ATOM    881   Si   1     1       3.677  15.887   4.158  0.00  0.00             0
ATOM    882   Si   1     1       6.358  11.438   4.044  0.00  0.00             0
ATOM    883    O   1     1       6.342  14.288   2.395  0.00  0.00             0
ATOM    884    O   1     1       3.945  10.005   2.367  0.00  0.00             0
ATOM    885    O   1     1       6.198  11.560   2.318  0.00  0.00             0
ATOM    886    O   1     1       3.607  15.894   2.393  0.00  0.00             0
ATOM    887    O   1     1       6.283  12.890   4.499  0.00  0.00             0
ATOM    888    O   1     1       3.558  17.380   4.657  0.00  0.00             0
ATOM    889    O   1     1       4.969  15.142   4.518  0.00  0.00             0
ATOM    890    O   1     1       2.590  10.823   4.367  0.00  0.00             0
ATOM    891    O   1     1       5.135  10.597   4.487  0.00  0.00             0
ATOM    892    O   1     1       2.348  15.180   4.612  0.00  0.00             0
ATOM    893    O   1     1       6.418   8.624   2.413  0.00  0.00             0
ATOM    894    O   1     1       3.773  13.025   2.267  0.00  0.00             0
ATOM    895    O   1     1      12.610  15.864   0.265  0.00  0.00             0
ATOM    896    O   1     1       4.906  11.509   0.193  0.00  0.00             0
ATOM    897    O   1     1       7.323  13.438   0.053  0.00  0.00             0
ATOM    898    O   1     1       4.430   8.730   0.106  0.00  0.00             0
ATOM    899    O   1     1       7.180   9.763   0.230  0.00  0.00             0
ATOM    900    O   1     1       4.586  14.408   0.203  0.00  0.00             0
ATOM    901    H   1     1       5.863  16.808   2.208  0.00  0.00             0
ATOM    902    H   1     1       3.422  12.244   2.484  0.00  0.00             0
ATOM    903    H   1     1       6.808  16.547  -0.625  0.00  0.00             0
ATOM    904    H   1     1       4.248  11.100  -0.460  0.00  0.00             0
ATOM    905    H   1     1       7.240  13.724  -0.853  0.00  0.00             0
ATOM    906    H   1     1       4.442  17.421  -0.815  0.00  0.00             0
ATOM    907    H   1     1       4.907  15.463   0.102  0.00  0.00             0
ATOM    908    H   1     1       7.305  10.658  -0.111  0.00  0.00             0
ATOM    909   Al   1     1      -0.688   9.440   8.523  0.00  0.00             0
ATOM    910   Al   1     1      -3.186   5.000   8.372  0.00  0.00             0
ATOM    911   Al   1     1      -3.299  11.006   8.544  0.00  0.00             0
ATOM    912   Al   1     1      -0.699   6.645   8.557  0.00  0.00             0
ATOM    913   Si   1     1      -4.996  10.971  11.293  0.00  0.00             0
ATOM    914   Si   1     1      -2.427   6.424  11.244  0.00  0.00             0
ATOM    915   Si   1     1      -2.504  12.411  11.222  0.00  0.00             0
ATOM    916   Si   1     1       0.164   7.885  11.265  0.00  0.00             0
ATOM    917    O   1     1       0.344  10.683   9.636  0.00  0.00             0
ATOM    918    O   1     1      -2.309   6.327   9.575  0.00  0.00             0
ATOM    919    O   1     1      -0.120   8.018   9.640  0.00  0.00             0
ATOM    920    O   1     1      -2.662  12.449   9.650  0.00  0.00             0
ATOM    921    O   1     1       0.142   9.400  11.735  0.00  0.00             0
ATOM    922    O   1     1      -2.436  13.860  11.702  0.00  0.00             0
ATOM    923    O   1     1      -1.195  11.665  11.558  0.00  0.00             0
ATOM    924    O   1     1      -3.601   7.233  11.568  0.00  0.00             0
ATOM    925    O   1     1      -1.110   7.036  11.687  0.00  0.00             0
ATOM    926    O   1     1      -3.703  11.671  11.720  0.00  0.00             0
ATOM    927    O   1     1       0.314   5.120   9.525  0.00  0.00             0
ATOM    928    O   1     1      -2.356   9.646   9.437  0.00  0.00             0
ATOM    929    O   1     1       6.390  12.348   7.312  0.00  0.00             0
ATOM    930    O   1     1      -1.277   8.070   7.409  0.00  0.00             0
ATOM    931    O   1     1       0.927   9.620   7.301  0.00  0.00             0
ATOM    932    O   1     1      -1.512   5.178   7.345  0.00  0.00             0
ATOM    933    O   1     1       1.088   6.494   7.476  0.00  0.00             0
ATOM    934    O   1     1      -1.514  10.944   7.352  0.00  0.00             0
ATOM    935    H   1     1      -0.028  13.518  10.160  0.00  0.00             0
ATOM    936    H   1     1      -2.628   8.770   9.421  0.00  0.00             0
ATOM    937    H   1     1       1.077  12.937   6.484  0.00  0.00             0
ATOM    938    H   1     1      -1.872   8.282   6.649  0.00  0.00             0
ATOM    939    H   1     1       0.817   9.686   6.410  0.00  0.00             0
ATOM    940    H   1     1      -1.230  13.509   6.633  0.00  0.00             0
ATOM    941    H   1     1      -0.842  11.824   7.416  0.00  0.00             0
ATOM    942    H   1     1       1.119   7.361   7.083  0.00  0.00             0
ATOM    943   Al   1     1       5.374   4.016   1.327  0.00  0.00             0
ATOM    944   Al   1     1       2.765  -0.447   1.323  0.00  0.00             0
ATOM    945   Al   1     1       2.825   5.701   1.132  0.00  0.00             0
ATOM    946   Al   1     1       5.336   1.196   1.153  0.00  0.00             0
ATOM    947   Si   1     1       1.301   5.446   4.023  0.00  0.00             0
ATOM    948   Si   1     1       3.678   0.914   4.015  0.00  0.00             0
ATOM    949   Si   1     1       3.839   6.957   3.816  0.00  0.00             0
ATOM    950   Si   1     1       6.169   2.417   4.045  0.00  0.00             0
ATOM    951    O   1     1       6.564   5.219   2.415  0.00  0.00             0
ATOM    952    O   1     1       3.846   0.679   2.429  0.00  0.00             0
ATOM    953    O   1     1       5.951   2.484   2.472  0.00  0.00             0
ATOM    954    O   1     1       3.620   7.072   2.229  0.00  0.00             0
ATOM    955    O   1     1       6.184   3.945   4.590  0.00  0.00             0
ATOM    956    O   1     1       3.768   8.463   4.277  0.00  0.00             0
ATOM    957    O   1     1       5.183   6.340   4.260  0.00  0.00             0
ATOM    958    O   1     1       2.330   1.720   4.235  0.00  0.00             0
ATOM    959    O   1     1       4.972   1.536   4.507  0.00  0.00             0
ATOM    960    O   1     1       2.531   6.217   4.410  0.00  0.00             0
ATOM    961    O   1     1       6.377  -0.322   2.318  0.00  0.00             0
ATOM    962    O   1     1       3.925   4.210   2.582  0.00  0.00             0
ATOM    963    O   1     1      12.550   7.141   0.059  0.00  0.00             0
ATOM    964    O   1     1       4.558   2.695   0.260  0.00  0.00             0
ATOM    965    O   1     1       7.065   4.096   0.070  0.00  0.00             0
ATOM    966    O   1     1       4.434  -0.287   0.216  0.00  0.00             0
ATOM    967    O   1     1       6.913   1.141   0.194  0.00  0.00             0
ATOM    968    O   1     1       4.487   5.469   0.383  0.00  0.00             0
ATOM    969    H   1     1       6.405   8.259   3.235  0.00  0.00             0
ATOM    970    H   1     1       3.400   3.425   2.939  0.00  0.00             0
ATOM    971    H   1     1       7.346   7.101  -0.822  0.00  0.00             0
ATOM    972    H   1     1       3.985   3.208  -0.368  0.00  0.00             0
ATOM    973    H   1     1       7.590   3.350   0.292  0.00  0.00             0
ATOM    974    H   1     1       4.465   8.085  -0.494  0.00  0.00             0
ATOM    975    H   1     1       5.182   5.871  -0.082  0.00  0.00             0
ATOM    976    H   1     1       7.126   1.460  -0.690  0.00  0.00             0
END
