# Supplementary material for: Competing Nuclear Quantum Effects and Hydrogen-Bond Jumps in Hydrated Kaolinite
Source: J Phys Chem Lett. 2023 Feb 6;14(6):1542–7. doi: 10.1021/acs.jpclett.2c03896 (PMC9940297; doi:10.1021/acs.jpclett.2c03896)
Supplement: Supplementary file 1 — jz2c03896_si_001.zip [file jz2c03896_si_001.zip › Clay_NQEs_HBond_Jumps_SI/silica-surface/QM/prod-4/input.xml]

<simulation verbosity="high">
  <output prefix='kaolinite'>
    <properties stride='100' filename='out'>  [ time{femtosecond}, conserved, temperature{kelvin}, kinetic_cv, potential, pressure_cv{bar}, volume ] </properties>
    <trajectory stride='100' filename='pos' format='pdb' cell_units='angstrom'> positions{angstrom} </trajectory>
    <checkpoint stride='100' filename='chk' overwrite='true'/>
  </output>
  <total_steps>2000000</total_steps>
  <prng><seed>53472</seed></prng>
  <ffsocket name="driver" mode="unix" pbc="True">
    <address>kaolinite_CL</address>
  </ffsocket>
  <system>
    <forces> <force forcefield='driver'></force></forces>
    <initialize nbeads='32'>
      <file mode='pdb'> init.00.pdb </file>
      <positions mode='pdb' bead='0'>  init.00.pdb </positions>
      <positions mode='pdb' bead='1'>  init.01.pdb </positions>
      <positions mode='pdb' bead='2'>  init.02.pdb </positions>
      <positions mode='pdb' bead='3'>  init.03.pdb </positions>
      <positions mode='pdb' bead='4'>  init.04.pdb </positions>
      <positions mode='pdb' bead='5'>  init.05.pdb </positions>
      <positions mode='pdb' bead='6'>  init.06.pdb </positions>
      <positions mode='pdb' bead='7'>  init.07.pdb </positions>
      <positions mode='pdb' bead='8'>  init.08.pdb </positions>
      <positions mode='pdb' bead='9'>  init.09.pdb </positions>
      <positions mode='pdb' bead='10'> init.10.pdb </positions>
      <positions mode='pdb' bead='11'> init.11.pdb </positions>
      <positions mode='pdb' bead='12'> init.12.pdb </positions>
      <positions mode='pdb' bead='13'> init.13.pdb </positions>
      <positions mode='pdb' bead='14'> init.14.pdb </positions>
      <positions mode='pdb' bead='15'> init.15.pdb </positions>
      <positions mode='pdb' bead='16'> init.16.pdb </positions>
      <positions mode='pdb' bead='17'> init.17.pdb </positions>
      <positions mode='pdb' bead='18'> init.18.pdb </positions>
      <positions mode='pdb' bead='19'> init.19.pdb </positions>
      <positions mode='pdb' bead='20'> init.20.pdb </positions>
      <positions mode='pdb' bead='21'> init.21.pdb </positions>
      <positions mode='pdb' bead='22'> init.22.pdb </positions>
      <positions mode='pdb' bead='23'> init.23.pdb </positions>
      <positions mode='pdb' bead='24'> init.24.pdb </positions>
      <positions mode='pdb' bead='25'> init.25.pdb </positions>
      <positions mode='pdb' bead='26'> init.26.pdb </positions>
      <positions mode='pdb' bead='27'> init.27.pdb </positions>
      <positions mode='pdb' bead='28'> init.28.pdb </positions>
      <positions mode='pdb' bead='29'> init.29.pdb </positions>
      <positions mode='pdb' bead='30'> init.30.pdb </positions>
      <positions mode='pdb' bead='31'> init.31.pdb </positions>
      <velocities mode='thermal' units="kelvin"> 300 </velocities>
    </initialize>
    <ensemble>
      <temperature units="kelvin">300</temperature>
      <stress units="bar">[1,0,0,0,1,0,0,0,1]</stress>
    </ensemble>
    <motion mode='dynamics'>
      <dynamics mode='nvt'>
        <thermostat mode='ffl'>
          <tau units="femtosecond">1000</tau>
        </thermostat>
        <timestep units="femtosecond">0.25</timestep>
      </dynamics>
      <fixcom>True</fixcom>
    </motion>
  </system>
</simulation>
