# Supplementary material for: Competing Nuclear Quantum Effects and Hydrogen-Bond Jumps in Hydrated Kaolinite
Source: J Phys Chem Lett. 2023 Feb 6;14(6):1542–7. doi: 10.1021/acs.jpclett.2c03896 (PMC9940297; doi:10.1021/acs.jpclett.2c03896)
Supplement: Supplementary file 1 — jz2c03896_si_001.zip [file jz2c03896_si_001.zip › Clay_NQEs_HBond_Jumps_SI/silica-surface/QM/prod-4/init.05.pdb]

TITLE     Step:     2000000  Bead:       5 positions{angstrom}  cell{angstrom}
CRYST1   10.307   17.884   76.812  91.93 105.05  89.80 P 1           1
ATOM      1   Al   1     1     -19.137  -0.652  42.847  0.00  0.00             0
ATOM      2   Al   1     1     -16.513   3.937  42.722  0.00  0.00             0
ATOM      3   Al   1     1     -16.672  -2.257  42.787  0.00  0.00             0
ATOM      4   Al   1     1     -19.122   2.237  42.930  0.00  0.00             0
ATOM      5   Si   1     1     -14.784  -1.960  39.992  0.00  0.00             0
ATOM      6   Si   1     1     -17.381   2.600  39.934  0.00  0.00             0
ATOM      7   Si   1     1     -17.300  -3.537  39.960  0.00  0.00             0
ATOM      8   Si   1     1     -19.860   1.083  40.040  0.00  0.00             0
ATOM      9    O   1     1     -20.000  -1.798  41.653  0.00  0.00             0
ATOM     10    O   1     1     -17.423   2.727  41.689  0.00  0.00             0
ATOM     11    O   1     1     -19.700   1.088  41.612  0.00  0.00             0
ATOM     12    O   1     1     -17.235  -3.625  41.559  0.00  0.00             0
ATOM     13    O   1     1     -19.719  -0.434  39.591  0.00  0.00             0
ATOM     14    O   1     1     -17.292  -4.962  39.439  0.00  0.00             0
ATOM     15    O   1     1     -18.656  -2.776  39.697  0.00  0.00             0
ATOM     16    O   1     1     -16.150   1.757  39.671  0.00  0.00             0
ATOM     17    O   1     1     -18.678   1.914  39.469  0.00  0.00             0
ATOM     18    O   1     1     -16.118  -2.691  39.377  0.00  0.00             0
ATOM     19    O   1     1     -20.170   3.870  41.711  0.00  0.00             0
ATOM     20    O   1     1     -17.483  -0.946  41.583  0.00  0.00             0
ATOM     21    O   1     1     -16.029  -3.717  43.918  0.00  0.00             0
ATOM     22    O   1     1     -18.341   0.740  43.821  0.00  0.00             0
ATOM     23    O   1     1     -20.762  -0.486  43.821  0.00  0.00             0
ATOM     24    O   1     1     -18.260   3.783  43.924  0.00  0.00             0
ATOM     25    O   1     1     -20.812   2.296  43.874  0.00  0.00             0
ATOM     26    O   1     1     -18.323  -2.084  43.774  0.00  0.00             0
ATOM     27    H   1     1     -19.610  -4.395  41.618  0.00  0.00             0
ATOM     28    H   1     1     -17.196  -0.791  40.652  0.00  0.00             0
ATOM     29    H   1     1     -20.330  -3.102  44.275  0.00  0.00             0
ATOM     30    H   1     1     -17.488   0.581  43.593  0.00  0.00             0
ATOM     31    H   1     1     -21.039  -0.304  44.591  0.00  0.00             0
ATOM     32    H   1     1     -18.726  -5.028  44.491  0.00  0.00             0
ATOM     33    H   1     1     -18.235  -2.430  44.793  0.00  0.00             0
ATOM     34    H   1     1     -21.125   1.349  43.754  0.00  0.00             0
ATOM     35   Al   1     1     -16.984   6.015  50.044  0.00  0.00             0
ATOM     36   Al   1     1     -14.395  10.580  49.965  0.00  0.00             0
ATOM     37   Al   1     1     -14.400   4.598  50.177  0.00  0.00             0
ATOM     38   Al   1     1     -17.004   9.079  50.207  0.00  0.00             0
ATOM     39   Si   1     1     -12.604   4.687  47.292  0.00  0.00             0
ATOM     40   Si   1     1     -15.031   9.184  47.253  0.00  0.00             0
ATOM     41   Si   1     1     -15.164   3.299  47.296  0.00  0.00             0
ATOM     42   Si   1     1     -17.571   7.690  47.219  0.00  0.00             0
ATOM     43    O   1     1     -17.855   4.801  48.994  0.00  0.00             0
ATOM     44    O   1     1     -15.160   9.168  48.793  0.00  0.00             0
ATOM     45    O   1     1     -17.422   7.644  48.788  0.00  0.00             0
ATOM     46    O   1     1     -14.875   3.096  48.924  0.00  0.00             0
ATOM     47    O   1     1     -17.648   6.154  46.914  0.00  0.00             0
ATOM     48    O   1     1     -15.090   1.834  46.705  0.00  0.00             0
ATOM     49    O   1     1     -16.517   3.895  46.999  0.00  0.00             0
ATOM     50    O   1     1     -13.735   8.373  46.890  0.00  0.00             0
ATOM     51    O   1     1     -16.265   8.343  46.727  0.00  0.00             0
ATOM     52    O   1     1     -13.932   4.069  46.830  0.00  0.00             0
ATOM     53    O   1     1     -17.628  10.490  48.993  0.00  0.00             0
ATOM     54    O   1     1     -15.311   5.872  49.137  0.00  0.00             0
ATOM     55    O   1     1     -13.724   3.200  51.324  0.00  0.00             0
ATOM     56    O   1     1     -16.313   7.702  51.148  0.00  0.00             0
ATOM     57    O   1     1     -18.628   6.085  51.053  0.00  0.00             0
ATOM     58    O   1     1     -15.914  10.387  51.100  0.00  0.00             0
ATOM     59    O   1     1     -18.793   9.159  51.075  0.00  0.00             0
ATOM     60    O   1     1     -16.081   4.743  51.372  0.00  0.00             0
ATOM     61    H   1     1     -17.229   2.347  48.612  0.00  0.00             0
ATOM     62    H   1     1     -14.998   6.662  48.922  0.00  0.00             0
ATOM     63    H   1     1     -18.595   2.607  52.133  0.00  0.00             0
ATOM     64    H   1     1     -16.289   7.662  52.080  0.00  0.00             0
ATOM     65    H   1     1     -19.426   6.676  51.084  0.00  0.00             0
ATOM     66    H   1     1     -16.340   1.959  51.449  0.00  0.00             0
ATOM     67    H   1     1     -16.712   4.591  51.948  0.00  0.00             0
ATOM     68    H   1     1     -19.577   8.729  51.050  0.00  0.00             0
ATOM     69   Al   1     1     -19.120   8.469  42.945  0.00  0.00             0
ATOM     70   Al   1     1     -16.581  12.818  42.733  0.00  0.00             0
ATOM     71   Al   1     1     -16.580   6.905  42.896  0.00  0.00             0
ATOM     72   Al   1     1     -19.160  11.298  42.646  0.00  0.00             0
ATOM     73   Si   1     1     -14.813   7.059  39.980  0.00  0.00             0
ATOM     74   Si   1     1     -17.389  11.533  39.899  0.00  0.00             0
ATOM     75   Si   1     1     -17.341   5.534  40.113  0.00  0.00             0
ATOM     76   Si   1     1     -19.916   9.866  39.991  0.00  0.00             0
ATOM     77    O   1     1     -20.126   7.121  41.779  0.00  0.00             0
ATOM     78    O   1     1     -17.432  11.536  41.558  0.00  0.00             0
ATOM     79    O   1     1     -19.676   9.845  41.618  0.00  0.00             0
ATOM     80    O   1     1     -17.137   5.445  41.707  0.00  0.00             0
ATOM     81    O   1     1     -19.911   8.394  39.563  0.00  0.00             0
ATOM     82    O   1     1     -17.263   4.127  39.588  0.00  0.00             0
ATOM     83    O   1     1     -18.682   6.200  39.792  0.00  0.00             0
ATOM     84    O   1     1     -16.126  10.622  39.605  0.00  0.00             0
ATOM     85    O   1     1     -18.629  10.748  39.504  0.00  0.00             0
ATOM     86    O   1     1     -16.163   6.408  39.604  0.00  0.00             0
ATOM     87    O   1     1     -20.066  12.807  41.723  0.00  0.00             0
ATOM     88    O   1     1     -17.510   8.238  41.755  0.00  0.00             0
ATOM     89    O   1     1     -15.822   5.471  43.935  0.00  0.00             0
ATOM     90    O   1     1     -18.546   9.888  43.953  0.00  0.00             0
ATOM     91    O   1     1     -20.785   8.336  44.006  0.00  0.00             0
ATOM     92    O   1     1     -18.204  12.604  43.769  0.00  0.00             0
ATOM     93    O   1     1     -20.745  11.541  43.904  0.00  0.00             0
ATOM     94    O   1     1     -18.190   6.986  43.951  0.00  0.00             0
ATOM     95    H   1     1     -19.635   4.740  41.688  0.00  0.00             0
ATOM     96    H   1     1     -17.211   8.877  41.225  0.00  0.00             0
ATOM     97    H   1     1     -20.545   4.992  44.584  0.00  0.00             0
ATOM     98    H   1     1     -17.792  10.417  44.418  0.00  0.00             0
ATOM     99    H   1     1     -21.207   8.398  44.768  0.00  0.00             0
ATOM    100    H   1     1     -18.903   4.092  44.523  0.00  0.00             0
ATOM    101    H   1     1     -18.874   6.676  44.531  0.00  0.00             0
ATOM    102    H   1     1     -20.710  10.968  44.731  0.00  0.00             0
ATOM    103   Al   1     1     -16.934  14.889  50.010  0.00  0.00             0
ATOM    104   Al   1     1     -14.270  19.582  49.907  0.00  0.00             0
ATOM    105   Al   1     1     -14.399  13.521  50.015  0.00  0.00             0
ATOM    106   Al   1     1     -16.786  17.961  49.913  0.00  0.00             0
ATOM    107   Si   1     1     -12.544  13.703  47.220  0.00  0.00             0
ATOM    108   Si   1     1     -14.970  18.195  47.119  0.00  0.00             0
ATOM    109   Si   1     1     -15.138  12.151  47.106  0.00  0.00             0
ATOM    110   Si   1     1     -17.490  16.708  47.255  0.00  0.00             0
ATOM    111    O   1     1     -17.833  13.813  48.703  0.00  0.00             0
ATOM    112    O   1     1     -15.130  18.266  48.791  0.00  0.00             0
ATOM    113    O   1     1     -17.240  16.600  48.795  0.00  0.00             0
ATOM    114    O   1     1     -15.026  12.015  48.708  0.00  0.00             0
ATOM    115    O   1     1     -17.692  15.289  46.671  0.00  0.00             0
ATOM    116    O   1     1     -15.029  10.681  46.718  0.00  0.00             0
ATOM    117    O   1     1     -16.383  12.972  46.801  0.00  0.00             0
ATOM    118    O   1     1     -13.756  17.407  46.952  0.00  0.00             0
ATOM    119    O   1     1     -16.306  17.529  46.656  0.00  0.00             0
ATOM    120    O   1     1     -13.902  13.022  46.643  0.00  0.00             0
ATOM    121    O   1     1     -17.776  19.482  48.845  0.00  0.00             0
ATOM    122    O   1     1     -15.106  14.866  48.889  0.00  0.00             0
ATOM    123    O   1     1     -13.579  12.011  50.946  0.00  0.00             0
ATOM    124    O   1     1     -16.280  16.369  51.212  0.00  0.00             0
ATOM    125    O   1     1     -18.577  14.945  50.908  0.00  0.00             0
ATOM    126    O   1     1     -15.867  19.263  50.898  0.00  0.00             0
ATOM    127    O   1     1     -18.403  18.129  51.052  0.00  0.00             0
ATOM    128    O   1     1     -16.039  13.451  50.993  0.00  0.00             0
ATOM    129    H   1     1     -17.025  11.173  48.805  0.00  0.00             0
ATOM    130    H   1     1     -14.774  15.666  48.670  0.00  0.00             0
ATOM    131    H   1     1     -18.721  12.241  51.875  0.00  0.00             0
ATOM    132    H   1     1     -16.573  16.341  52.170  0.00  0.00             0
ATOM    133    H   1     1     -19.386  15.269  51.375  0.00  0.00             0
ATOM    134    H   1     1     -15.866  10.606  52.015  0.00  0.00             0
ATOM    135    H   1     1     -16.464  12.616  51.247  0.00  0.00             0
ATOM    136    H   1     1     -19.273  17.356  51.216  0.00  0.00             0
ATOM    137   Al   1     1     -14.140  -0.700  42.764  0.00  0.00             0
ATOM    138   Al   1     1     -11.680   3.839  42.854  0.00  0.00             0
ATOM    139   Al   1     1     -11.480  -1.970  42.757  0.00  0.00             0
ATOM    140   Al   1     1     -14.206   2.468  42.853  0.00  0.00             0
ATOM    141   Si   1     1      -9.593  -1.908  40.082  0.00  0.00             0
ATOM    142   Si   1     1     -12.171   2.446  40.111  0.00  0.00             0
ATOM    143   Si   1     1     -12.088  -3.463  39.913  0.00  0.00             0
ATOM    144   Si   1     1     -14.797   1.011  39.961  0.00  0.00             0
ATOM    145    O   1     1     -14.954  -1.942  41.571  0.00  0.00             0
ATOM    146    O   1     1     -12.412   2.496  41.672  0.00  0.00             0
ATOM    147    O   1     1     -14.660   1.029  41.633  0.00  0.00             0
ATOM    148    O   1     1     -11.926  -3.361  41.511  0.00  0.00             0
ATOM    149    O   1     1     -14.754  -0.483  39.497  0.00  0.00             0
ATOM    150    O   1     1     -12.123  -4.970  39.399  0.00  0.00             0
ATOM    151    O   1     1     -13.508  -2.826  39.725  0.00  0.00             0
ATOM    152    O   1     1     -10.892   1.643  39.768  0.00  0.00             0
ATOM    153    O   1     1     -13.517   1.794  39.537  0.00  0.00             0
ATOM    154    O   1     1     -10.897  -2.521  39.490  0.00  0.00             0
ATOM    155    O   1     1     -14.872   3.869  41.805  0.00  0.00             0
ATOM    156    O   1     1     -12.375  -0.630  41.716  0.00  0.00             0
ATOM    157    O   1     1     -21.013  -3.420  43.725  0.00  0.00             0
ATOM    158    O   1     1     -13.597   0.841  43.994  0.00  0.00             0
ATOM    159    O   1     1     -15.732  -0.943  43.873  0.00  0.00             0
ATOM    160    O   1     1     -13.261   3.708  43.908  0.00  0.00             0
ATOM    161    O   1     1     -15.838   2.552  43.762  0.00  0.00             0
ATOM    162    O   1     1     -13.100  -2.019  43.852  0.00  0.00             0
ATOM    163    H   1     1     -14.241  -4.304  41.423  0.00  0.00             0
ATOM    164    H   1     1     -12.176   0.239  41.382  0.00  0.00             0
ATOM    165    H   1     1     -15.963  -3.831  44.837  0.00  0.00             0
ATOM    166    H   1     1     -12.962   0.933  44.542  0.00  0.00             0
ATOM    167    H   1     1     -15.849  -0.543  44.797  0.00  0.00             0
ATOM    168    H   1     1     -13.313  -5.059  44.754  0.00  0.00             0
ATOM    169    H   1     1     -13.398  -2.882  44.354  0.00  0.00             0
ATOM    170    H   1     1     -16.090   2.027  44.492  0.00  0.00             0
ATOM    171   Al   1     1     -11.750   6.060  50.076  0.00  0.00             0
ATOM    172   Al   1     1      -9.276  10.714  49.879  0.00  0.00             0
ATOM    173   Al   1     1      -9.145   4.701  50.061  0.00  0.00             0
ATOM    174   Al   1     1     -11.746   9.048  49.946  0.00  0.00             0
ATOM    175   Si   1     1      -7.434   4.689  47.349  0.00  0.00             0
ATOM    176   Si   1     1      -9.888   9.294  47.153  0.00  0.00             0
ATOM    177   Si   1     1     -10.026   3.217  47.345  0.00  0.00             0
ATOM    178   Si   1     1     -12.414   7.633  47.176  0.00  0.00             0
ATOM    179    O   1     1     -12.832   4.953  48.998  0.00  0.00             0
ATOM    180    O   1     1     -10.086   9.451  48.801  0.00  0.00             0
ATOM    181    O   1     1     -12.182   7.661  48.766  0.00  0.00             0
ATOM    182    O   1     1      -9.856   3.144  48.998  0.00  0.00             0
ATOM    183    O   1     1     -12.391   6.116  46.812  0.00  0.00             0
ATOM    184    O   1     1      -9.961   1.691  46.802  0.00  0.00             0
ATOM    185    O   1     1     -11.316   3.905  46.940  0.00  0.00             0
ATOM    186    O   1     1      -8.592   8.439  46.913  0.00  0.00             0
ATOM    187    O   1     1     -11.213   8.444  46.623  0.00  0.00             0
ATOM    188    O   1     1      -8.716   3.947  46.952  0.00  0.00             0
ATOM    189    O   1     1     -12.664  10.415  48.872  0.00  0.00             0
ATOM    190    O   1     1     -10.079   5.827  48.949  0.00  0.00             0
ATOM    191    O   1     1     -18.716   3.039  51.250  0.00  0.00             0
ATOM    192    O   1     1     -10.893   7.736  51.014  0.00  0.00             0
ATOM    193    O   1     1     -13.481   5.837  51.262  0.00  0.00             0
ATOM    194    O   1     1     -10.852  10.664  51.039  0.00  0.00             0
ATOM    195    O   1     1     -13.316   9.176  51.069  0.00  0.00             0
ATOM    196    O   1     1     -10.904   4.700  50.965  0.00  0.00             0
ATOM    197    H   1     1     -12.042   2.256  49.429  0.00  0.00             0
ATOM    198    H   1     1      -9.968   6.449  48.070  0.00  0.00             0
ATOM    199    H   1     1     -13.911   3.369  52.312  0.00  0.00             0
ATOM    200    H   1     1     -11.305   7.548  51.900  0.00  0.00             0
ATOM    201    H   1     1     -14.146   6.246  51.883  0.00  0.00             0
ATOM    202    H   1     1     -11.500   1.819  52.082  0.00  0.00             0
ATOM    203    H   1     1     -11.113   3.706  51.160  0.00  0.00             0
ATOM    204    H   1     1     -14.156   8.496  51.336  0.00  0.00             0
ATOM    205   Al   1     1     -14.048   8.464  42.727  0.00  0.00             0
ATOM    206   Al   1     1     -11.462  12.977  42.725  0.00  0.00             0
ATOM    207   Al   1     1     -11.424   6.949  42.910  0.00  0.00             0
ATOM    208   Al   1     1     -13.864  11.351  42.892  0.00  0.00             0
ATOM    209   Si   1     1      -9.654   6.999  40.179  0.00  0.00             0
ATOM    210   Si   1     1     -12.186  11.490  39.975  0.00  0.00             0
ATOM    211   Si   1     1     -12.301   5.353  40.142  0.00  0.00             0
ATOM    212   Si   1     1     -14.712  10.021  39.952  0.00  0.00             0
ATOM    213    O   1     1     -15.015   7.232  41.642  0.00  0.00             0
ATOM    214    O   1     1     -12.391  11.675  41.605  0.00  0.00             0
ATOM    215    O   1     1     -14.500   9.996  41.551  0.00  0.00             0
ATOM    216    O   1     1     -12.261   5.296  41.723  0.00  0.00             0
ATOM    217    O   1     1     -14.627   8.462  39.437  0.00  0.00             0
ATOM    218    O   1     1     -12.009   3.892  39.651  0.00  0.00             0
ATOM    219    O   1     1     -13.608   5.960  39.728  0.00  0.00             0
ATOM    220    O   1     1     -10.921  10.668  39.829  0.00  0.00             0
ATOM    221    O   1     1     -13.520  10.894  39.353  0.00  0.00             0
ATOM    222    O   1     1     -11.022   6.190  39.762  0.00  0.00             0
ATOM    223    O   1     1     -14.819  12.841  41.758  0.00  0.00             0
ATOM    224    O   1     1     -12.215   8.386  41.872  0.00  0.00             0
ATOM    225    O   1     1     -21.153   5.446  43.937  0.00  0.00             0
ATOM    226    O   1     1     -13.235   9.861  43.846  0.00  0.00             0
ATOM    227    O   1     1     -15.582   8.320  43.849  0.00  0.00             0
ATOM    228    O   1     1     -12.971  12.675  43.912  0.00  0.00             0
ATOM    229    O   1     1     -15.704  11.373  43.826  0.00  0.00             0
ATOM    230    O   1     1     -13.200   7.004  43.835  0.00  0.00             0
ATOM    231    H   1     1     -14.404   4.516  41.335  0.00  0.00             0
ATOM    232    H   1     1     -11.849   9.408  41.764  0.00  0.00             0
ATOM    233    H   1     1     -15.755   5.119  44.948  0.00  0.00             0
ATOM    234    H   1     1     -12.447   9.638  44.394  0.00  0.00             0
ATOM    235    H   1     1     -15.650   8.093  44.794  0.00  0.00             0
ATOM    236    H   1     1     -13.835   4.119  44.601  0.00  0.00             0
ATOM    237    H   1     1     -13.708   6.219  44.061  0.00  0.00             0
ATOM    238    H   1     1     -16.139  10.517  43.863  0.00  0.00             0
ATOM    239   Al   1     1     -11.791  15.030  50.021  0.00  0.00             0
ATOM    240   Al   1     1      -9.083  19.563  50.099  0.00  0.00             0
ATOM    241   Al   1     1      -9.158  13.657  49.781  0.00  0.00             0
ATOM    242   Al   1     1     -11.785  17.923  50.111  0.00  0.00             0
ATOM    243   Si   1     1      -7.429  13.781  47.068  0.00  0.00             0
ATOM    244   Si   1     1      -9.934  18.145  47.430  0.00  0.00             0
ATOM    245   Si   1     1      -9.888  12.199  46.957  0.00  0.00             0
ATOM    246   Si   1     1     -12.395  16.639  47.290  0.00  0.00             0
ATOM    247    O   1     1     -12.700  13.641  48.830  0.00  0.00             0
ATOM    248    O   1     1     -10.138  18.306  48.976  0.00  0.00             0
ATOM    249    O   1     1     -12.238  16.656  48.868  0.00  0.00             0
ATOM    250    O   1     1      -9.747  12.077  48.638  0.00  0.00             0
ATOM    251    O   1     1     -12.445  15.178  46.783  0.00  0.00             0
ATOM    252    O   1     1     -10.032  10.694  46.469  0.00  0.00             0
ATOM    253    O   1     1     -11.304  12.823  46.853  0.00  0.00             0
ATOM    254    O   1     1      -8.595  17.348  47.136  0.00  0.00             0
ATOM    255    O   1     1     -11.108  17.356  46.785  0.00  0.00             0
ATOM    256    O   1     1      -8.733  13.131  46.513  0.00  0.00             0
ATOM    257    O   1     1     -12.563  19.476  49.149  0.00  0.00             0
ATOM    258    O   1     1     -10.171  15.067  48.624  0.00  0.00             0
ATOM    259    O   1     1     -18.877  12.141  50.931  0.00  0.00             0
ATOM    260    O   1     1     -11.104  16.532  51.241  0.00  0.00             0
ATOM    261    O   1     1     -13.352  14.757  50.995  0.00  0.00             0
ATOM    262    O   1     1     -10.849  19.479  51.288  0.00  0.00             0
ATOM    263    O   1     1     -13.414  18.072  50.996  0.00  0.00             0
ATOM    264    O   1     1     -10.821  13.752  50.992  0.00  0.00             0
ATOM    265    H   1     1     -12.248  11.286  48.560  0.00  0.00             0
ATOM    266    H   1     1     -10.008  15.557  47.835  0.00  0.00             0
ATOM    267    H   1     1     -13.256  12.681  51.517  0.00  0.00             0
ATOM    268    H   1     1     -11.195  16.838  52.102  0.00  0.00             0
ATOM    269    H   1     1     -13.965  15.186  51.695  0.00  0.00             0
ATOM    270    H   1     1     -11.598  11.121  51.302  0.00  0.00             0
ATOM    271    H   1     1     -11.322  13.024  51.340  0.00  0.00             0
ATOM    272    H   1     1     -14.419  17.754  51.198  0.00  0.00             0
ATOM    273    O   1     1     -21.406   7.276  36.779  0.00  0.00             0
ATOM    274    H   1     1     -20.484   7.174  36.551  0.00  0.00             0
ATOM    275    H   1     1     -11.299   6.881  37.604  0.00  0.00             0
ATOM    276    O   1     1       3.795 -23.352  36.660  0.00  0.00             0
ATOM    277    H   1     1       4.628 -23.107  36.282  0.00  0.00             0
ATOM    278    H   1     1      14.056 -22.968  37.591  0.00  0.00             0
ATOM    279    O   1     1      27.760  27.968  30.761  0.00  0.00             0
ATOM    280    H   1     1      17.422  28.894  30.426  0.00  0.00             0
ATOM    281    H   1     1      28.116  27.447  29.927  0.00  0.00             0
ATOM    282    O   1     1       9.316  24.247  31.021  0.00  0.00             0
ATOM    283    H   1     1       9.312  23.362  30.976  0.00  0.00             0
ATOM    284    H   1     1      19.691  24.508  30.168  0.00  0.00             0
ATOM    285    O   1     1     -39.518  -6.655  33.177  0.00  0.00             0
ATOM    286    H   1     1     -40.289  -5.989  32.882  0.00  0.00             0
ATOM    287    H   1     1     -29.047  -6.125  33.906  0.00  0.00             0
ATOM    288    O   1     1      18.733 -13.883  29.278  0.00  0.00             0
ATOM    289    H   1     1      18.303 -14.279  30.142  0.00  0.00             0
ATOM    290    H   1     1      28.357 -13.206  29.185  0.00  0.00             0
ATOM    291    O   1     1       1.729  50.356  20.729  0.00  0.00             0
ATOM    292    H   1     1       1.419  50.640  19.918  0.00  0.00             0
ATOM    293    H   1     1       1.890  51.321  20.999  0.00  0.00             0
ATOM    294    O   1     1     -29.419  -1.445  14.938  0.00  0.00             0
ATOM    295    H   1     1     -29.957  -1.160  15.472  0.00  0.00             0
ATOM    296    H   1     1     -30.036  -2.193  14.552  0.00  0.00             0
ATOM    297    O   1     1     -24.018  12.401  33.056  0.00  0.00             0
ATOM    298    H   1     1     -24.824  11.851  32.663  0.00  0.00             0
ATOM    299    H   1     1     -24.312  13.014  33.857  0.00  0.00             0
ATOM    300    O   1     1      43.460  28.415  28.922  0.00  0.00             0
ATOM    301    H   1     1      44.163  28.141  29.387  0.00  0.00             0
ATOM    302    H   1     1      43.271  27.752  28.300  0.00  0.00             0
ATOM    303    O   1     1       2.316  -9.864  36.394  0.00  0.00             0
ATOM    304    H   1     1       2.971  -9.373  36.401  0.00  0.00             0
ATOM    305    H   1     1       1.521  -9.362  36.014  0.00  0.00             0
ATOM    306    O   1     1     -15.428   1.882  30.027  0.00  0.00             0
ATOM    307    H   1     1     -14.894   1.421  29.374  0.00  0.00             0
ATOM    308    H   1     1     -16.022   2.399  29.558  0.00  0.00             0
ATOM    309    O   1     1      16.522 -20.271  14.557  0.00  0.00             0
ATOM    310    H   1     1      17.327 -19.896  14.891  0.00  0.00             0
ATOM    311    H   1     1      15.930 -19.420  14.608  0.00  0.00             0
ATOM    312    O   1     1      31.224  13.184  24.648  0.00  0.00             0
ATOM    313    H   1     1      31.700  13.989  25.126  0.00  0.00             0
ATOM    314    H   1     1      31.720  12.431  24.436  0.00  0.00             0
ATOM    315    O   1     1     -19.057  22.349  33.935  0.00  0.00             0
ATOM    316    H   1     1     -19.331  23.123  33.444  0.00  0.00             0
ATOM    317    H   1     1     -18.436  22.517  34.915  0.00  0.00             0
ATOM    318    O   1     1       7.123  23.388  33.325  0.00  0.00             0
ATOM    319    H   1     1       7.164  22.657  33.852  0.00  0.00             0
ATOM    320    H   1     1       7.341  24.052  33.948  0.00  0.00             0
ATOM    321    O   1     1      46.391  15.838  31.297  0.00  0.00             0
ATOM    322    H   1     1      47.048  15.787  32.124  0.00  0.00             0
ATOM    323    H   1     1      45.959  14.977  31.277  0.00  0.00             0
ATOM    324    O   1     1      11.889  -2.216  34.070  0.00  0.00             0
ATOM    325    H   1     1      11.461  -1.651  34.811  0.00  0.00             0
ATOM    326    H   1     1      11.318  -2.464  33.421  0.00  0.00             0
ATOM    327    O   1     1      -8.326  17.260  21.492  0.00  0.00             0
ATOM    328    H   1     1      -7.851  18.036  20.989  0.00  0.00             0
ATOM    329    H   1     1       2.200  -0.544  22.610  0.00  0.00             0
ATOM    330    O   1     1      -0.168  39.267  25.458  0.00  0.00             0
ATOM    331    H   1     1      -0.498  38.935  24.566  0.00  0.00             0
ATOM    332    H   1     1      10.015  38.486  26.207  0.00  0.00             0
ATOM    333    O   1     1      16.899   1.277  22.989  0.00  0.00             0
ATOM    334    H   1     1       7.505   1.783  23.227  0.00  0.00             0
ATOM    335    H   1     1      16.717   0.739  23.885  0.00  0.00             0
ATOM    336    O   1     1      -7.182   8.505  17.854  0.00  0.00             0
ATOM    337    H   1     1      -7.030   7.578  18.163  0.00  0.00             0
ATOM    338    H   1     1       3.354   9.114  18.485  0.00  0.00             0
ATOM    339    O   1     1      15.384  40.266  17.883  0.00  0.00             0
ATOM    340    H   1     1       4.236  40.819  17.995  0.00  0.00             0
ATOM    341    H   1     1      16.063  40.988  17.462  0.00  0.00             0
ATOM    342    O   1     1       4.769  58.816  25.361  0.00  0.00             0
ATOM    343    H   1     1       4.601  57.773  25.049  0.00  0.00             0
ATOM    344    H   1     1      16.122  58.874  25.617  0.00  0.00             0
ATOM    345    O   1     1      35.157 -22.452  30.294  0.00  0.00             0
ATOM    346    H   1     1      35.148 -23.154  31.065  0.00  0.00             0
ATOM    347    H   1     1      34.737 -40.598  29.444  0.00  0.00             0
ATOM    348    O   1     1      54.885   0.741  35.810  0.00  0.00             0
ATOM    349    H   1     1      55.626   1.433  35.822  0.00  0.00             0
ATOM    350    H   1     1      55.102  -0.167  35.458  0.00  0.00             0
ATOM    351    O   1     1      37.508 -22.053  26.943  0.00  0.00             0
ATOM    352    H   1     1      38.078 -21.293  27.027  0.00  0.00             0
ATOM    353    H   1     1      36.611 -21.860  26.720  0.00  0.00             0
ATOM    354    O   1     1      11.238  -0.230  25.389  0.00  0.00             0
ATOM    355    H   1     1      11.565  -1.210  25.293  0.00  0.00             0
ATOM    356    H   1     1      10.327  -0.186  24.973  0.00  0.00             0
ATOM    357    O   1     1      -1.186  -6.244  20.516  0.00  0.00             0
ATOM    358    H   1     1      -1.031  -5.179  20.967  0.00  0.00             0
ATOM    359    H   1     1      -1.093  -6.938  21.193  0.00  0.00             0
ATOM    360    O   1     1      -4.306  22.791  13.863  0.00  0.00             0
ATOM    361    H   1     1      -4.852  22.114  14.193  0.00  0.00             0
ATOM    362    H   1     1      -3.652  22.899  13.125  0.00  0.00             0
ATOM    363    O   1     1      52.197 -18.039  17.268  0.00  0.00             0
ATOM    364    H   1     1      52.892 -17.422  16.903  0.00  0.00             0
ATOM    365    H   1     1      52.462 -36.790  17.678  0.00  0.00             0
ATOM    366    O   1     1      24.942  -8.386  29.973  0.00  0.00             0
ATOM    367    H   1     1      25.840  -8.291  30.329  0.00  0.00             0
ATOM    368    H   1     1      24.618  -9.319  30.302  0.00  0.00             0
ATOM    369    O   1     1      24.394 -22.463  23.856  0.00  0.00             0
ATOM    370    H   1     1      24.700 -22.184  22.934  0.00  0.00             0
ATOM    371    H   1     1      23.893 -23.305  23.675  0.00  0.00             0
ATOM    372    O   1     1      28.184 -37.788  22.695  0.00  0.00             0
ATOM    373    H   1     1      28.186 -37.587  21.678  0.00  0.00             0
ATOM    374    H   1     1      28.847 -38.547  22.747  0.00  0.00             0
ATOM    375    O   1     1     -23.202  37.489  14.971  0.00  0.00             0
ATOM    376    H   1     1     -22.553  38.110  14.773  0.00  0.00             0
ATOM    377    H   1     1     -23.151  36.748  14.416  0.00  0.00             0
ATOM    378    O   1     1       9.143 -39.462  16.237  0.00  0.00             0
ATOM    379    H   1     1      10.006 -39.790  16.774  0.00  0.00             0
ATOM    380    H   1     1       9.151 -39.619  15.360  0.00  0.00             0
ATOM    381    O   1     1     -12.513  -9.482  32.780  0.00  0.00             0
ATOM    382    H   1     1     -12.153 -10.228  32.279  0.00  0.00             0
ATOM    383    H   1     1      -2.662  -8.865  32.115  0.00  0.00             0
ATOM    384    O   1     1      29.728 -13.655  15.423  0.00  0.00             0
ATOM    385    H   1     1      30.427 -14.186  15.596  0.00  0.00             0
ATOM    386    H   1     1      40.318 -12.789  15.567  0.00  0.00             0
ATOM    387    O   1     1      16.170   9.768  21.744  0.00  0.00             0
ATOM    388    H   1     1       6.367  10.210  21.067  0.00  0.00             0
ATOM    389    H   1     1      15.855  10.416  22.398  0.00  0.00             0
ATOM    390    O   1     1      32.170  24.684  32.540  0.00  0.00             0
ATOM    391    H   1     1      31.141  24.516  32.136  0.00  0.00             0
ATOM    392    H   1     1      42.455  25.617  32.903  0.00  0.00             0
ATOM    393    O   1     1     -34.074  -9.348  24.510  0.00  0.00             0
ATOM    394    H   1     1     -33.648  -9.217  25.370  0.00  0.00             0
ATOM    395    H   1     1     -24.746  -9.054  24.653  0.00  0.00             0
ATOM    396    O   1     1     -23.233  10.245  14.771  0.00  0.00             0
ATOM    397    H   1     1     -23.594  10.985  14.815  0.00  0.00             0
ATOM    398    H   1     1     -12.047  10.489  15.177  0.00  0.00             0
ATOM    399    O   1     1      21.348 -32.479  29.196  0.00  0.00             0
ATOM    400    H   1     1      20.495 -32.181  29.146  0.00  0.00             0
ATOM    401    H   1     1      21.307 -32.784  30.034  0.00  0.00             0
ATOM    402    O   1     1      -0.591  30.556  32.314  0.00  0.00             0
ATOM    403    H   1     1      -1.300  30.116  32.839  0.00  0.00             0
ATOM    404    H   1     1      -0.860  30.528  31.472  0.00  0.00             0
ATOM    405    O   1     1      34.920   6.187  27.788  0.00  0.00             0
ATOM    406    H   1     1      34.226   6.592  28.188  0.00  0.00             0
ATOM    407    H   1     1      34.833   5.952  26.960  0.00  0.00             0
ATOM    408    O   1     1      45.878  64.558  25.762  0.00  0.00             0
ATOM    409    H   1     1      46.291  63.955  26.417  0.00  0.00             0
ATOM    410    H   1     1      46.548  64.801  25.131  0.00  0.00             0
ATOM    411    O   1     1      -6.586  37.524  25.943  0.00  0.00             0
ATOM    412    H   1     1      -6.533  38.060  26.661  0.00  0.00             0
ATOM    413    H   1     1      -5.903  36.876  26.027  0.00  0.00             0
ATOM    414    O   1     1      34.213  43.526  24.866  0.00  0.00             0
ATOM    415    H   1     1      34.842  42.899  25.129  0.00  0.00             0
ATOM    416    H   1     1      34.422  43.895  23.782  0.00  0.00             0
ATOM    417    O   1     1      44.399 -36.046  23.745  0.00  0.00             0
ATOM    418    H   1     1      43.992 -35.772  24.516  0.00  0.00             0
ATOM    419    H   1     1      45.221 -36.320  23.899  0.00  0.00             0
ATOM    420    O   1     1      56.333 -15.643  14.587  0.00  0.00             0
ATOM    421    H   1     1      56.047 -15.795  15.400  0.00  0.00             0
ATOM    422    H   1     1      57.304 -15.499  14.599  0.00  0.00             0
ATOM    423    O   1     1     -16.160  20.608  23.552  0.00  0.00             0
ATOM    424    H   1     1     -15.249  20.201  23.261  0.00  0.00             0
ATOM    425    H   1     1     -16.440  20.198  24.356  0.00  0.00             0
ATOM    426    O   1     1       9.714  17.847  23.094  0.00  0.00             0
ATOM    427    H   1     1       9.105  17.118  22.948  0.00  0.00             0
ATOM    428    H   1     1      10.641  17.653  22.706  0.00  0.00             0
ATOM    429    O   1     1      55.643  49.022  27.563  0.00  0.00             0
ATOM    430    H   1     1      55.576  48.391  26.980  0.00  0.00             0
ATOM    431    H   1     1      54.680  49.063  27.929  0.00  0.00             0
ATOM    432    O   1     1      26.890 -40.969  16.222  0.00  0.00             0
ATOM    433    H   1     1      27.465 -41.236  17.055  0.00  0.00             0
ATOM    434    H   1     1      27.338 -40.306  15.689  0.00  0.00             0
ATOM    435    O   1     1     -17.129   3.470  28.513  0.00  0.00             0
ATOM    436    H   1     1     -18.155   3.602  28.673  0.00  0.00             0
ATOM    437    H   1     1      -6.440   4.377  28.417  0.00  0.00             0
ATOM    438    O   1     1      65.769  10.280  19.865  0.00  0.00             0
ATOM    439    H   1     1      65.038  10.842  19.765  0.00  0.00             0
ATOM    440    H   1     1      76.394  10.080  20.707  0.00  0.00             0
ATOM    441    O   1     1       5.882 -12.617  37.091  0.00  0.00             0
ATOM    442    H   1     1      -3.993 -11.887  36.715  0.00  0.00             0
ATOM    443    H   1     1       4.907 -12.568  36.752  0.00  0.00             0
ATOM    444    O   1     1     -15.416 -62.280  27.545  0.00  0.00             0
ATOM    445    H   1     1     -14.739 -62.901  27.698  0.00  0.00             0
ATOM    446    H   1     1      -5.787 -62.161  28.297  0.00  0.00             0
ATOM    447    O   1     1     -12.280  18.131  34.170  0.00  0.00             0
ATOM    448    H   1     1     -23.162  18.872  34.429  0.00  0.00             0
ATOM    449    H   1     1     -11.719  18.401  33.403  0.00  0.00             0
ATOM    450    O   1     1      52.469  22.107  18.256  0.00  0.00             0
ATOM    451    H   1     1      52.078  23.056  17.820  0.00  0.00             0
ATOM    452    H   1     1      62.148  21.858  18.783  0.00  0.00             0
ATOM    453    O   1     1      16.770   0.490  17.630  0.00  0.00             0
ATOM    454    H   1     1      16.660   0.679  18.497  0.00  0.00             0
ATOM    455    H   1     1      17.619   0.857  17.433  0.00  0.00             0
ATOM    456    O   1     1      -7.278   9.956  14.037  0.00  0.00             0
ATOM    457    H   1     1      -7.025   9.274  14.568  0.00  0.00             0
ATOM    458    H   1     1      -6.682  10.725  14.239  0.00  0.00             0
ATOM    459    O   1     1      39.037 -23.747  25.571  0.00  0.00             0
ATOM    460    H   1     1      39.687 -23.225  25.356  0.00  0.00             0
ATOM    461    H   1     1      38.341 -23.150  25.882  0.00  0.00             0
ATOM    462    O   1     1     -22.444  26.281  28.945  0.00  0.00             0
ATOM    463    H   1     1     -22.752  25.426  28.592  0.00  0.00             0
ATOM    464    H   1     1     -22.272  26.638  28.018  0.00  0.00             0
ATOM    465    O   1     1      -8.480 -42.569  24.344  0.00  0.00             0
ATOM    466    H   1     1      -7.615 -42.808  24.764  0.00  0.00             0
ATOM    467    H   1     1      -9.051 -43.272  24.618  0.00  0.00             0
ATOM    468    O   1     1     -24.451   9.001  17.585  0.00  0.00             0
ATOM    469    H   1     1     -24.530   9.063  16.572  0.00  0.00             0
ATOM    470    H   1     1     -25.316   8.474  18.087  0.00  0.00             0
ATOM    471    O   1     1      48.853 -29.594  23.037  0.00  0.00             0
ATOM    472    H   1     1      48.685 -28.463  23.476  0.00  0.00             0
ATOM    473    H   1     1      49.316 -29.467  22.322  0.00  0.00             0
ATOM    474    O   1     1      40.866 -23.897  36.740  0.00  0.00             0
ATOM    475    H   1     1      41.506 -24.800  36.799  0.00  0.00             0
ATOM    476    H   1     1      41.425 -23.388  36.090  0.00  0.00             0
ATOM    477    O   1     1       8.740 -26.195  26.574  0.00  0.00             0
ATOM    478    H   1     1       8.390 -25.289  26.372  0.00  0.00             0
ATOM    479    H   1     1       9.389 -26.193  25.854  0.00  0.00             0
ATOM    480    O   1     1      -4.130  36.001  25.694  0.00  0.00             0
ATOM    481    H   1     1      -3.677  36.835  25.891  0.00  0.00             0
ATOM    482    H   1     1      -3.682  35.224  25.800  0.00  0.00             0
ATOM    483    O   1     1       1.617 -31.663  23.526  0.00  0.00             0
ATOM    484    H   1     1       1.101 -31.772  24.330  0.00  0.00             0
ATOM    485    H   1     1       2.369 -32.183  23.676  0.00  0.00             0
ATOM    486    O   1     1     -27.940   0.307  31.298  0.00  0.00             0
ATOM    487    H   1     1     -27.103   0.596  30.695  0.00  0.00             0
ATOM    488    H   1     1     -27.622  -0.098  32.123  0.00  0.00             0
ATOM    489    O   1     1      -8.930  17.138  29.385  0.00  0.00             0
ATOM    490    H   1     1      -8.390  17.441  30.046  0.00  0.00             0
ATOM    491    H   1     1       0.427  -0.664  29.832  0.00  0.00             0
ATOM    492    O   1     1      -2.409 -37.368  27.134  0.00  0.00             0
ATOM    493    H   1     1      -3.105 -37.015  27.729  0.00  0.00             0
ATOM    494    H   1     1       8.865 -36.983  27.167  0.00  0.00             0
ATOM    495    O   1     1     -21.528 -21.843  22.165  0.00  0.00             0
ATOM    496    H   1     1     -30.943 -21.411  21.649  0.00  0.00             0
ATOM    497    H   1     1     -21.029 -22.271  23.101  0.00  0.00             0
ATOM    498    O   1     1      -1.296 -34.857  19.084  0.00  0.00             0
ATOM    499    H   1     1      -1.745 -35.679  19.300  0.00  0.00             0
ATOM    500    H   1     1      10.043 -34.958  18.917  0.00  0.00             0
ATOM    501    O   1     1     -11.634  19.438  31.749  0.00  0.00             0
ATOM    502    H   1     1     -12.407  20.193  31.882  0.00  0.00             0
ATOM    503    H   1     1      -0.518  19.750  31.638  0.00  0.00             0
ATOM    504    O   1     1      11.687  14.274  28.596  0.00  0.00             0
ATOM    505    H   1     1      11.079  13.781  29.266  0.00  0.00             0
ATOM    506    H   1     1      21.790  15.088  28.993  0.00  0.00             0
ATOM    507    O   1     1      59.053  22.787  25.631  0.00  0.00             0
ATOM    508    H   1     1      59.756  22.072  25.465  0.00  0.00             0
ATOM    509    H   1     1      59.279   5.468  24.942  0.00  0.00             0
ATOM    510    O   1     1      37.826 -32.385  31.535  0.00  0.00             0
ATOM    511    H   1     1      37.423 -31.784  32.341  0.00  0.00             0
ATOM    512    H   1     1      37.063 -32.968  31.272  0.00  0.00             0
ATOM    513    O   1     1     -34.080   5.823  16.565  0.00  0.00             0
ATOM    514    H   1     1     -33.848   5.045  16.075  0.00  0.00             0
ATOM    515    H   1     1     -34.300   6.604  16.119  0.00  0.00             0
ATOM    516    O   1     1      23.240 -11.869  18.975  0.00  0.00             0
ATOM    517    H   1     1      22.535 -12.447  18.720  0.00  0.00             0
ATOM    518    H   1     1      23.021 -11.755  20.064  0.00  0.00             0
ATOM    519    O   1     1      33.247  32.999  25.295  0.00  0.00             0
ATOM    520    H   1     1      33.827  33.424  26.104  0.00  0.00             0
ATOM    521    H   1     1      33.514  32.369  24.764  0.00  0.00             0
ATOM    522    O   1     1      14.638  19.714  17.011  0.00  0.00             0
ATOM    523    H   1     1      15.113  19.061  17.306  0.00  0.00             0
ATOM    524    H   1     1      15.113  20.562  16.952  0.00  0.00             0
ATOM    525    O   1     1      66.080  -0.413  14.674  0.00  0.00             0
ATOM    526    H   1     1      65.296  -0.469  14.222  0.00  0.00             0
ATOM    527    H   1     1      66.333 -17.392  14.547  0.00  0.00             0
ATOM    528    O   1     1      14.336  50.247  15.005  0.00  0.00             0
ATOM    529    H   1     1      14.122  51.111  15.391  0.00  0.00             0
ATOM    530    H   1     1      15.290  50.222  15.126  0.00  0.00             0
ATOM    531    O   1     1      22.239  -4.821  35.187  0.00  0.00             0
ATOM    532    H   1     1      22.980  -4.766  35.521  0.00  0.00             0
ATOM    533    H   1     1      22.070  -4.037  34.426  0.00  0.00             0
ATOM    534    O   1     1     -11.391  38.304  23.086  0.00  0.00             0
ATOM    535    H   1     1     -10.624  38.570  22.453  0.00  0.00             0
ATOM    536    H   1     1     -11.140  37.330  23.129  0.00  0.00             0
ATOM    537    O   1     1       8.495 -19.029  15.524  0.00  0.00             0
ATOM    538    H   1     1       8.799 -19.996  15.999  0.00  0.00             0
ATOM    539    H   1     1       8.763 -18.358  15.992  0.00  0.00             0
ATOM    540    O   1     1       1.526 -38.419  17.810  0.00  0.00             0
ATOM    541    H   1     1       2.329 -38.062  17.729  0.00  0.00             0
ATOM    542    H   1     1       1.467 -39.378  17.719  0.00  0.00             0
ATOM    543    O   1     1     -24.030  30.069  29.244  0.00  0.00             0
ATOM    544    H   1     1     -24.739  30.549  29.568  0.00  0.00             0
ATOM    545    H   1     1     -13.752  30.764  28.541  0.00  0.00             0
ATOM    546    O   1     1     -11.280  15.208  32.895  0.00  0.00             0
ATOM    547    H   1     1     -11.055  14.110  32.858  0.00  0.00             0
ATOM    548    H   1     1      -0.766  15.635  32.118  0.00  0.00             0
ATOM    549    O   1     1     -10.919  24.315  17.699  0.00  0.00             0
ATOM    550    H   1     1     -21.109  25.258  17.232  0.00  0.00             0
ATOM    551    H   1     1     -11.854  24.388  17.607  0.00  0.00             0
ATOM    552    O   1     1      11.694  38.256  31.847  0.00  0.00             0
ATOM    553    H   1     1      12.437  37.781  31.726  0.00  0.00             0
ATOM    554    H   1     1      22.393  39.029  32.403  0.00  0.00             0
ATOM    555    O   1     1      61.290  12.218  29.476  0.00  0.00             0
ATOM    556    H   1     1      50.189  11.869  29.103  0.00  0.00             0
ATOM    557    H   1     1      62.019  11.634  29.105  0.00  0.00             0
ATOM    558    O   1     1      44.899  -1.741  27.424  0.00  0.00             0
ATOM    559    H   1     1      44.936  -2.621  27.575  0.00  0.00             0
ATOM    560    H   1     1      54.450  -1.455  27.782  0.00  0.00             0
ATOM    561    O   1     1     -25.056 -16.619  20.376  0.00  0.00             0
ATOM    562    H   1     1     -24.785 -16.955  21.189  0.00  0.00             0
ATOM    563    H   1     1     -24.611 -15.769  20.195  0.00  0.00             0
ATOM    564    O   1     1     -24.917 -18.545  28.996  0.00  0.00             0
ATOM    565    H   1     1     -25.103 -18.853  29.830  0.00  0.00             0
ATOM    566    H   1     1     -25.799 -18.753  28.543  0.00  0.00             0
ATOM    567    O   1     1     -14.694  31.777  35.158  0.00  0.00             0
ATOM    568    H   1     1     -13.810  31.714  35.642  0.00  0.00             0
ATOM    569    H   1     1     -14.690  32.747  34.851  0.00  0.00             0
ATOM    570    O   1     1      10.871  -8.708  17.205  0.00  0.00             0
ATOM    571    H   1     1      11.877  -8.937  17.339  0.00  0.00             0
ATOM    572    H   1     1      10.757  -8.135  16.429  0.00  0.00             0
ATOM    573    O   1     1     -36.835  -3.807  21.200  0.00  0.00             0
ATOM    574    H   1     1     -36.341  -4.114  20.303  0.00  0.00             0
ATOM    575    H   1     1     -37.680  -3.470  20.811  0.00  0.00             0
ATOM    576    O   1     1     -30.259  26.734  24.890  0.00  0.00             0
ATOM    577    H   1     1     -29.549  26.309  24.841  0.00  0.00             0
ATOM    578    H   1     1     -30.539  26.462  24.057  0.00  0.00             0
ATOM    579    O   1     1      12.279   6.255  21.578  0.00  0.00             0
ATOM    580    H   1     1      12.174   5.253  21.894  0.00  0.00             0
ATOM    581    H   1     1      13.246   6.435  21.998  0.00  0.00             0
ATOM    582    O   1     1     -23.569  25.427  35.225  0.00  0.00             0
ATOM    583    H   1     1     -23.156  25.954  34.557  0.00  0.00             0
ATOM    584    H   1     1     -22.870  25.252  35.864  0.00  0.00             0
ATOM    585    O   1     1     -47.096 -19.494  18.152  0.00  0.00             0
ATOM    586    H   1     1     -46.507 -18.907  17.657  0.00  0.00             0
ATOM    587    H   1     1     -47.414 -18.875  18.779  0.00  0.00             0
ATOM    588    O   1     1      31.693   8.956  34.289  0.00  0.00             0
ATOM    589    H   1     1      31.871   9.773  33.778  0.00  0.00             0
ATOM    590    H   1     1      30.812   8.992  34.193  0.00  0.00             0
ATOM    591    O   1     1      28.354  16.401  19.346  0.00  0.00             0
ATOM    592    H   1     1      27.905  16.614  18.549  0.00  0.00             0
ATOM    593    H   1     1      28.086  15.457  19.106  0.00  0.00             0
ATOM    594    O   1     1      57.066  15.510  24.585  0.00  0.00             0
ATOM    595    H   1     1      57.692  15.651  23.912  0.00  0.00             0
ATOM    596    H   1     1      56.578  14.731  24.288  0.00  0.00             0
ATOM    597    O   1     1      -9.973 -24.778  15.137  0.00  0.00             0
ATOM    598    H   1     1      -9.721 -24.008  15.716  0.00  0.00             0
ATOM    599    H   1     1       1.187 -25.168  14.483  0.00  0.00             0
ATOM    600    O   1     1      -9.726 -12.006  26.038  0.00  0.00             0
ATOM    601    H   1     1      -9.048 -11.987  25.479  0.00  0.00             0
ATOM    602    H   1     1       0.081 -12.852  25.999  0.00  0.00             0
ATOM    603    O   1     1       6.743 -49.848  20.010  0.00  0.00             0
ATOM    604    H   1     1      -4.053 -49.440  21.023  0.00  0.00             0
ATOM    605    H   1     1       6.098 -49.373  19.398  0.00  0.00             0
ATOM    606    O   1     1      20.412  16.679  36.111  0.00  0.00             0
ATOM    607    H   1     1      19.675  17.148  35.569  0.00  0.00             0
ATOM    608    H   1     1      30.852  17.133  36.883  0.00  0.00             0
ATOM    609    O   1     1      46.619   4.888  22.085  0.00  0.00             0
ATOM    610    H   1     1      35.946   4.017  22.427  0.00  0.00             0
ATOM    611    H   1     1      47.630   5.269  22.505  0.00  0.00             0
ATOM    612    O   1     1     -19.225  28.828  19.302  0.00  0.00             0
ATOM    613    H   1     1     -19.557  28.044  18.590  0.00  0.00             0
ATOM    614    H   1     1      -9.683  28.834  19.712  0.00  0.00             0
ATOM    615    O   1     1     -30.623  -4.309  13.937  0.00  0.00             0
ATOM    616    H   1     1     -30.796  -4.447  13.021  0.00  0.00             0
ATOM    617    H   1     1     -30.752  -5.323  13.997  0.00  0.00             0
ATOM    618    O   1     1      -4.119  -6.365  23.809  0.00  0.00             0
ATOM    619    H   1     1      -4.773  -5.713  23.578  0.00  0.00             0
ATOM    620    H   1     1      -3.418  -5.976  24.264  0.00  0.00             0
ATOM    621    O   1     1     -22.594  14.312  36.415  0.00  0.00             0
ATOM    622    H   1     1     -22.320  13.257  36.943  0.00  0.00             0
ATOM    623    H   1     1     -21.907  15.071  36.468  0.00  0.00             0
ATOM    624    O   1     1      60.508   9.552  22.514  0.00  0.00             0
ATOM    625    H   1     1      60.343   8.628  22.243  0.00  0.00             0
ATOM    626    H   1     1      59.771   9.671  23.129  0.00  0.00             0
ATOM    627    O   1     1     -21.275 -14.912  35.244  0.00  0.00             0
ATOM    628    H   1     1     -20.635 -14.509  34.672  0.00  0.00             0
ATOM    629    H   1     1     -20.885 -15.648  35.786  0.00  0.00             0
ATOM    630    O   1     1     -27.738 -16.619  19.922  0.00  0.00             0
ATOM    631    H   1     1     -27.852 -16.038  19.139  0.00  0.00             0
ATOM    632    H   1     1     -26.840 -16.622  20.386  0.00  0.00             0
ATOM    633    O   1     1     -37.380  -5.777  15.820  0.00  0.00             0
ATOM    634    H   1     1     -37.626  -4.906  15.534  0.00  0.00             0
ATOM    635    H   1     1     -36.413  -5.725  16.357  0.00  0.00             0
ATOM    636    O   1     1       7.190  28.808  35.585  0.00  0.00             0
ATOM    637    H   1     1       7.131  29.403  34.810  0.00  0.00             0
ATOM    638    H   1     1       8.063  28.979  36.144  0.00  0.00             0
ATOM    639    O   1     1     -14.016 -11.499  28.058  0.00  0.00             0
ATOM    640    H   1     1     -13.853 -11.997  27.198  0.00  0.00             0
ATOM    641    H   1     1     -15.008 -11.663  28.005  0.00  0.00             0
ATOM    642    O   1     1       9.343   7.066  20.685  0.00  0.00             0
ATOM    643    H   1     1      10.403   6.994  20.891  0.00  0.00             0
ATOM    644    H   1     1       9.171   6.601  19.845  0.00  0.00             0
ATOM    645    O   1     1      -5.705   7.416  22.276  0.00  0.00             0
ATOM    646    H   1     1      -5.258   6.495  22.265  0.00  0.00             0
ATOM    647    H   1     1      -5.140   7.985  21.785  0.00  0.00             0
ATOM    648    O   1     1       7.040   3.334  35.122  0.00  0.00             0
ATOM    649    H   1     1       6.642   3.808  35.934  0.00  0.00             0
ATOM    650    H   1     1       7.937   2.943  35.310  0.00  0.00             0
ATOM    651    O   1     1       4.079  16.917  33.707  0.00  0.00             0
ATOM    652    H   1     1       4.767  16.668  33.076  0.00  0.00             0
ATOM    653    H   1     1      13.390  -1.332  33.535  0.00  0.00             0
ATOM    654    O   1     1      14.265  25.108  31.365  0.00  0.00             0
ATOM    655    H   1     1      14.591  25.547  32.091  0.00  0.00             0
ATOM    656    H   1     1      23.780  24.768  31.617  0.00  0.00             0
ATOM    657    O   1     1      50.970 -14.639  20.392  0.00  0.00             0
ATOM    658    H   1     1      40.745 -15.575  19.973  0.00  0.00             0
ATOM    659    H   1     1      50.028 -14.273  20.226  0.00  0.00             0
ATOM    660    O   1     1      -2.941  55.840  27.076  0.00  0.00             0
ATOM    661    H   1     1      -2.677  56.537  27.761  0.00  0.00             0
ATOM    662    H   1     1       8.069  55.267  27.218  0.00  0.00             0
ATOM    663    O   1     1      27.365  16.018  33.505  0.00  0.00             0
ATOM    664    H   1     1      17.774  15.465  33.211  0.00  0.00             0
ATOM    665    H   1     1      27.948  16.861  33.611  0.00  0.00             0
ATOM    666    O   1     1      22.180  -5.345  17.183  0.00  0.00             0
ATOM    667    H   1     1      23.165  -5.482  16.799  0.00  0.00             0
ATOM    668    H   1     1      32.568  -5.702  18.027  0.00  0.00             0
ATOM    669    O   1     1      22.335  78.931  28.163  0.00  0.00             0
ATOM    670    H   1     1      22.010  78.279  27.367  0.00  0.00             0
ATOM    671    H   1     1      21.503  61.288  28.635  0.00  0.00             0
ATOM    672    O   1     1      28.947  47.037  17.802  0.00  0.00             0
ATOM    673    H   1     1      28.775  46.090  17.733  0.00  0.00             0
ATOM    674    H   1     1      29.405  47.028  18.628  0.00  0.00             0
ATOM    675    O   1     1      16.185 -21.653  18.536  0.00  0.00             0
ATOM    676    H   1     1      16.278 -22.119  17.886  0.00  0.00             0
ATOM    677    H   1     1      15.735 -20.882  18.373  0.00  0.00             0
ATOM    678    O   1     1      19.275  -0.694  30.075  0.00  0.00             0
ATOM    679    H   1     1      19.162   0.114  30.739  0.00  0.00             0
ATOM    680    H   1     1      18.551  -0.851  29.667  0.00  0.00             0
ATOM    681    O   1     1     -24.559 -10.238  14.990  0.00  0.00             0
ATOM    682    H   1     1     -23.873  -9.538  14.653  0.00  0.00             0
ATOM    683    H   1     1     -25.044 -10.733  14.128  0.00  0.00             0
ATOM    684    O   1     1     -26.481  -8.101  35.920  0.00  0.00             0
ATOM    685    H   1     1     -26.932  -7.327  36.181  0.00  0.00             0
ATOM    686    H   1     1     -25.527  -8.044  36.095  0.00  0.00             0
ATOM    687    O   1     1      71.392 -17.191  27.437  0.00  0.00             0
ATOM    688    H   1     1      71.912 -17.363  28.232  0.00  0.00             0
ATOM    689    H   1     1      71.895 -35.370  26.922  0.00  0.00             0
ATOM    690    O   1     1      52.299 -34.450  36.865  0.00  0.00             0
ATOM    691    H   1     1      53.147 -34.818  36.384  0.00  0.00             0
ATOM    692    H   1     1      52.849 -33.829  37.475  0.00  0.00             0
ATOM    693    O   1     1     -48.069   5.646  35.768  0.00  0.00             0
ATOM    694    H   1     1     -47.611   5.846  34.844  0.00  0.00             0
ATOM    695    H   1     1     -48.485   6.369  36.317  0.00  0.00             0
ATOM    696    O   1     1      45.387  11.351  32.151  0.00  0.00             0
ATOM    697    H   1     1      45.417  10.740  31.481  0.00  0.00             0
ATOM    698    H   1     1      44.573  11.228  32.393  0.00  0.00             0
ATOM    699    O   1     1      35.397  -9.764  33.693  0.00  0.00             0
ATOM    700    H   1     1      36.292 -10.052  34.041  0.00  0.00             0
ATOM    701    H   1     1      35.180  -9.166  34.421  0.00  0.00             0
ATOM    702    O   1     1      32.251 -15.334  15.990  0.00  0.00             0
ATOM    703    H   1     1      33.143 -15.602  16.103  0.00  0.00             0
ATOM    704    H   1     1      32.041 -14.695  16.741  0.00  0.00             0
ATOM    705   Al   1     1       4.516  18.381   8.526  0.00  0.00             0
ATOM    706   Al   1     1       1.974  14.008   8.316  0.00  0.00             0
ATOM    707   Al   1     1       1.920  20.013   8.478  0.00  0.00             0
ATOM    708   Al   1     1       4.541  15.411   8.456  0.00  0.00             0
ATOM    709   Si   1     1       0.210  19.845  11.184  0.00  0.00             0
ATOM    710   Si   1     1       2.810  15.319  11.178  0.00  0.00             0
ATOM    711   Si   1     1       2.722  21.356  11.241  0.00  0.00             0
ATOM    712   Si   1     1       5.356  16.836  11.272  0.00  0.00             0
ATOM    713    O   1     1       5.489  19.659   9.682  0.00  0.00             0
ATOM    714    O   1     1       2.869  15.147   9.551  0.00  0.00             0
ATOM    715    O   1     1       5.212  16.845   9.620  0.00  0.00             0
ATOM    716    O   1     1       2.586  21.380   9.611  0.00  0.00             0
ATOM    717    O   1     1       5.305  18.276  11.763  0.00  0.00             0
ATOM    718    O   1     1       2.732  22.895  11.732  0.00  0.00             0
ATOM    719    O   1     1       4.102  20.659  11.536  0.00  0.00             0
ATOM    720    O   1     1       1.520  16.188  11.466  0.00  0.00             0
ATOM    721    O   1     1       3.960  16.105  11.744  0.00  0.00             0
ATOM    722    O   1     1       1.568  20.501  11.659  0.00  0.00             0
ATOM    723    O   1     1       5.462  14.051   9.548  0.00  0.00             0
ATOM    724    O   1     1       2.883  18.538   9.667  0.00  0.00             0
ATOM    725    O   1     1       1.228  21.320   7.451  0.00  0.00             0
ATOM    726    O   1     1       3.857  16.912   7.499  0.00  0.00             0
ATOM    727    O   1     1       6.081  18.568   7.342  0.00  0.00             0
ATOM    728    O   1     1       3.574  14.150   7.351  0.00  0.00             0
ATOM    729    O   1     1       6.097  15.351   7.372  0.00  0.00             0
ATOM    730    O   1     1       3.605  19.765   7.445  0.00  0.00             0
ATOM    731    H   1     1       4.748  22.616  10.086  0.00  0.00             0
ATOM    732    H   1     1       2.640  18.195  10.513  0.00  0.00             0
ATOM    733    H   1     1       5.815  21.504   6.637  0.00  0.00             0
ATOM    734    H   1     1       3.899  17.420   6.719  0.00  0.00             0
ATOM    735    H   1     1       6.607  18.084   6.768  0.00  0.00             0
ATOM    736    H   1     1       3.887  22.934   6.419  0.00  0.00             0
ATOM    737    H   1     1       4.333  20.535   7.412  0.00  0.00             0
ATOM    738    H   1     1       6.330  16.337   7.286  0.00  0.00             0
ATOM    739   Al   1     1      10.646  12.928   1.306  0.00  0.00             0
ATOM    740   Al   1     1       8.001   8.376   1.285  0.00  0.00             0
ATOM    741   Al   1     1       8.428  14.781   1.077  0.00  0.00             0
ATOM    742   Al   1     1      10.544  10.040   1.238  0.00  0.00             0
ATOM    743   Si   1     1       6.337  14.393   4.025  0.00  0.00             0
ATOM    744   Si   1     1       8.976   9.849   4.042  0.00  0.00             0
ATOM    745   Si   1     1       8.826  16.002   3.909  0.00  0.00             0
ATOM    746   Si   1     1      11.490  11.488   4.058  0.00  0.00             0
ATOM    747    O   1     1      11.634  14.310   2.429  0.00  0.00             0
ATOM    748    O   1     1       9.092   9.868   2.497  0.00  0.00             0
ATOM    749    O   1     1      11.395  11.619   2.494  0.00  0.00             0
ATOM    750    O   1     1       8.774  16.069   2.259  0.00  0.00             0
ATOM    751    O   1     1      11.348  12.896   4.608  0.00  0.00             0
ATOM    752    O   1     1       8.975  17.429   4.526  0.00  0.00             0
ATOM    753    O   1     1      10.170  15.222   4.146  0.00  0.00             0
ATOM    754    O   1     1       7.673  10.705   4.350  0.00  0.00             0
ATOM    755    O   1     1      10.374  10.463   4.576  0.00  0.00             0
ATOM    756    O   1     1       7.656  15.217   4.438  0.00  0.00             0
ATOM    757    O   1     1      11.642   8.688   2.209  0.00  0.00             0
ATOM    758    O   1     1       9.026  13.285   2.177  0.00  0.00             0
ATOM    759    O   1     1       7.579  16.142  -0.029  0.00  0.00             0
ATOM    760    O   1     1       9.890  11.576   0.310  0.00  0.00             0
ATOM    761    O   1     1      12.399  13.006   0.099  0.00  0.00             0
ATOM    762    O   1     1       9.716   8.685   0.265  0.00  0.00             0
ATOM    763    O   1     1      12.195  10.104   0.164  0.00  0.00             0
ATOM    764    O   1     1       9.916  14.428  -0.102  0.00  0.00             0
ATOM    765    H   1     1      11.256  16.979   3.018  0.00  0.00             0
ATOM    766    H   1     1       8.522  12.419   2.380  0.00  0.00             0
ATOM    767    H   1     1      12.227  16.076  -0.424  0.00  0.00             0
ATOM    768    H   1     1       9.143  11.672  -0.360  0.00  0.00             0
ATOM    769    H   1     1      12.999  13.306  -0.613  0.00  0.00             0
ATOM    770    H   1     1       9.875  16.863  -0.239  0.00  0.00             0
ATOM    771    H   1     1      10.108  14.245  -1.052  0.00  0.00             0
ATOM    772    H   1     1      11.951  10.944  -0.311  0.00  0.00             0
ATOM    773   Al   1     1       4.625   9.491   8.594  0.00  0.00             0
ATOM    774   Al   1     1       2.026   5.150   8.433  0.00  0.00             0
ATOM    775   Al   1     1       1.885  10.933   8.456  0.00  0.00             0
ATOM    776   Al   1     1       4.597   6.559   8.479  0.00  0.00             0
ATOM    777   Si   1     1       0.165  10.810  11.256  0.00  0.00             0
ATOM    778   Si   1     1       2.833   6.482  11.151  0.00  0.00             0
ATOM    779   Si   1     1       2.598  12.362  11.178  0.00  0.00             0
ATOM    780   Si   1     1       5.376   7.953  11.133  0.00  0.00             0
ATOM    781    O   1     1       5.413  10.714   9.722  0.00  0.00             0
ATOM    782    O   1     1       3.013   6.360   9.546  0.00  0.00             0
ATOM    783    O   1     1       5.302   7.990   9.588  0.00  0.00             0
ATOM    784    O   1     1       2.454  12.430   9.546  0.00  0.00             0
ATOM    785    O   1     1       5.291   9.452  11.720  0.00  0.00             0
ATOM    786    O   1     1       2.527  13.838  11.660  0.00  0.00             0
ATOM    787    O   1     1       3.919  11.768  11.478  0.00  0.00             0
ATOM    788    O   1     1       1.532   7.262  11.515  0.00  0.00             0
ATOM    789    O   1     1       4.197   7.151  11.643  0.00  0.00             0
ATOM    790    O   1     1       1.392  11.626  11.799  0.00  0.00             0
ATOM    791    O   1     1       5.460   5.116   9.537  0.00  0.00             0
ATOM    792    O   1     1       2.837   9.660   9.570  0.00  0.00             0
ATOM    793    O   1     1       1.303  12.510   7.335  0.00  0.00             0
ATOM    794    O   1     1       3.837   7.863   7.361  0.00  0.00             0
ATOM    795    O   1     1       6.126   9.613   7.407  0.00  0.00             0
ATOM    796    O   1     1       3.525   5.044   7.235  0.00  0.00             0
ATOM    797    O   1     1       6.221   6.296   7.442  0.00  0.00             0
ATOM    798    O   1     1       3.673  10.925   7.446  0.00  0.00             0
ATOM    799    H   1     1       5.107  13.554  10.410  0.00  0.00             0
ATOM    800    H   1     1       2.492   9.022  10.241  0.00  0.00             0
ATOM    801    H   1     1       6.778  12.296   6.584  0.00  0.00             0
ATOM    802    H   1     1       2.830   8.065   7.113  0.00  0.00             0
ATOM    803    H   1     1       5.621   9.536   6.579  0.00  0.00             0
ATOM    804    H   1     1       4.065  13.682   6.642  0.00  0.00             0
ATOM    805    H   1     1       4.288  11.742   7.469  0.00  0.00             0
ATOM    806    H   1     1       6.621   7.157   7.147  0.00  0.00             0
ATOM    807   Al   1     1      10.686   4.065   1.055  0.00  0.00             0
ATOM    808   Al   1     1       7.957  -0.212   1.230  0.00  0.00             0
ATOM    809   Al   1     1       7.983   5.499   1.203  0.00  0.00             0
ATOM    810   Al   1     1      10.626   1.133   1.182  0.00  0.00             0
ATOM    811   Si   1     1       6.421   5.376   4.080  0.00  0.00             0
ATOM    812   Si   1     1       8.895   0.994   4.023  0.00  0.00             0
ATOM    813   Si   1     1       8.935   6.856   4.023  0.00  0.00             0
ATOM    814   Si   1     1      11.416   2.529   3.913  0.00  0.00             0
ATOM    815    O   1     1      11.677   5.305   2.353  0.00  0.00             0
ATOM    816    O   1     1       8.953   0.935   2.355  0.00  0.00             0
ATOM    817    O   1     1      11.167   2.514   2.284  0.00  0.00             0
ATOM    818    O   1     1       8.697   6.907   2.472  0.00  0.00             0
ATOM    819    O   1     1      11.478   3.996   4.476  0.00  0.00             0
ATOM    820    O   1     1       8.898   8.357   4.503  0.00  0.00             0
ATOM    821    O   1     1      10.364   6.267   4.190  0.00  0.00             0
ATOM    822    O   1     1       7.513   1.729   4.373  0.00  0.00             0
ATOM    823    O   1     1      10.051   1.879   4.396  0.00  0.00             0
ATOM    824    O   1     1       7.778   5.973   4.589  0.00  0.00             0
ATOM    825    O   1     1      11.426  -0.224   2.368  0.00  0.00             0
ATOM    826    O   1     1       8.953   4.018   2.104  0.00  0.00             0
ATOM    827    O   1     1       7.456   7.036   0.161  0.00  0.00             0
ATOM    828    O   1     1      10.083   2.665  -0.119  0.00  0.00             0
ATOM    829    O   1     1      12.346   4.235   0.059  0.00  0.00             0
ATOM    830    O   1     1       9.772  -0.229   0.098  0.00  0.00             0
ATOM    831    O   1     1      12.271   0.961   0.134  0.00  0.00             0
ATOM    832    O   1     1       9.817   5.486   0.117  0.00  0.00             0
ATOM    833    H   1     1      11.148   8.052   2.614  0.00  0.00             0
ATOM    834    H   1     1       8.638   3.193   2.564  0.00  0.00             0
ATOM    835    H   1     1      12.813   7.647  -0.685  0.00  0.00             0
ATOM    836    H   1     1       9.634   3.190  -0.845  0.00  0.00             0
ATOM    837    H   1     1      12.182   3.894  -0.776  0.00  0.00             0
ATOM    838    H   1     1      10.208   8.393  -0.472  0.00  0.00             0
ATOM    839    H   1     1      10.136   6.481  -0.040  0.00  0.00             0
ATOM    840    H   1     1      12.080   1.787  -0.417  0.00  0.00             0
ATOM    841   Al   1     1      -0.637  18.316   8.367  0.00  0.00             0
ATOM    842   Al   1     1      -3.257  13.900   8.457  0.00  0.00             0
ATOM    843   Al   1     1      -3.245  19.878   8.430  0.00  0.00             0
ATOM    844   Al   1     1      -0.759  15.408   8.455  0.00  0.00             0
ATOM    845   Si   1     1      -4.897  19.839  11.266  0.00  0.00             0
ATOM    846   Si   1     1      -2.357  15.355  11.215  0.00  0.00             0
ATOM    847   Si   1     1      -2.344  21.318  11.099  0.00  0.00             0
ATOM    848   Si   1     1       0.187  16.933  11.163  0.00  0.00             0
ATOM    849    O   1     1       0.420  19.705   9.590  0.00  0.00             0
ATOM    850    O   1     1      -2.221  15.310   9.658  0.00  0.00             0
ATOM    851    O   1     1       0.023  16.956   9.472  0.00  0.00             0
ATOM    852    O   1     1      -2.569  21.405   9.522  0.00  0.00             0
ATOM    853    O   1     1       0.229  18.350  11.667  0.00  0.00             0
ATOM    854    O   1     1      -2.492  22.769  11.663  0.00  0.00             0
ATOM    855    O   1     1      -1.028  20.634  11.469  0.00  0.00             0
ATOM    856    O   1     1      -3.616  16.185  11.519  0.00  0.00             0
ATOM    857    O   1     1      -1.045  16.127  11.714  0.00  0.00             0
ATOM    858    O   1     1      -3.668  20.583  11.638  0.00  0.00             0
ATOM    859    O   1     1       0.257  14.141   9.396  0.00  0.00             0
ATOM    860    O   1     1      -2.363  18.531   9.546  0.00  0.00             0
ATOM    861    O   1     1       6.423  21.395   7.341  0.00  0.00             0
ATOM    862    O   1     1      -1.435  16.922   7.269  0.00  0.00             0
ATOM    863    O   1     1       0.965  18.638   7.398  0.00  0.00             0
ATOM    864    O   1     1      -1.667  14.103   7.370  0.00  0.00             0
ATOM    865    O   1     1       1.115  15.307   7.225  0.00  0.00             0
ATOM    866    O   1     1      -1.642  19.634   7.325  0.00  0.00             0
ATOM    867    H   1     1       0.116  22.071   9.510  0.00  0.00             0
ATOM    868    H   1     1      -2.907  17.700   9.750  0.00  0.00             0
ATOM    869    H   1     1       0.803  21.718   6.662  0.00  0.00             0
ATOM    870    H   1     1      -1.356  16.935   6.262  0.00  0.00             0
ATOM    871    H   1     1       1.515  17.813   7.071  0.00  0.00             0
ATOM    872    H   1     1      -0.826  22.291   7.251  0.00  0.00             0
ATOM    873    H   1     1      -1.373  20.349   6.691  0.00  0.00             0
ATOM    874    H   1     1       1.633  15.887   6.621  0.00  0.00             0
ATOM    875   Al   1     1       5.594  12.992   1.189  0.00  0.00             0
ATOM    876   Al   1     1       2.931   8.685   1.265  0.00  0.00             0
ATOM    877   Al   1     1       2.879  14.436   1.465  0.00  0.00             0
ATOM    878   Al   1     1       5.506   9.908   1.190  0.00  0.00             0
ATOM    879   Si   1     1       1.146  14.364   4.113  0.00  0.00             0
ATOM    880   Si   1     1       3.815   9.997   3.948  0.00  0.00             0
ATOM    881   Si   1     1       3.712  15.907   4.183  0.00  0.00             0
ATOM    882   Si   1     1       6.386  11.457   4.012  0.00  0.00             0
ATOM    883    O   1     1       6.361  14.365   2.388  0.00  0.00             0
ATOM    884    O   1     1       3.910   9.992   2.355  0.00  0.00             0
ATOM    885    O   1     1       6.172  11.477   2.385  0.00  0.00             0
ATOM    886    O   1     1       3.579  15.860   2.486  0.00  0.00             0
ATOM    887    O   1     1       6.208  12.867   4.503  0.00  0.00             0
ATOM    888    O   1     1       3.607  17.370   4.700  0.00  0.00             0
ATOM    889    O   1     1       5.007  15.121   4.470  0.00  0.00             0
ATOM    890    O   1     1       2.571  10.812   4.387  0.00  0.00             0
ATOM    891    O   1     1       5.106  10.605   4.500  0.00  0.00             0
ATOM    892    O   1     1       2.356  15.206   4.644  0.00  0.00             0
ATOM    893    O   1     1       6.434   8.622   2.386  0.00  0.00             0
ATOM    894    O   1     1       3.766  12.993   2.299  0.00  0.00             0
ATOM    895    O   1     1      12.621  15.909   0.268  0.00  0.00             0
ATOM    896    O   1     1       4.886  11.521   0.165  0.00  0.00             0
ATOM    897    O   1     1       7.301  13.418   0.055  0.00  0.00             0
ATOM    898    O   1     1       4.474   8.746   0.162  0.00  0.00             0
ATOM    899    O   1     1       7.122   9.769   0.237  0.00  0.00             0
ATOM    900    O   1     1       4.556  14.454   0.199  0.00  0.00             0
ATOM    901    H   1     1       5.821  16.669   2.243  0.00  0.00             0
ATOM    902    H   1     1       3.248  12.155   2.368  0.00  0.00             0
ATOM    903    H   1     1       6.901  16.261  -0.576  0.00  0.00             0
ATOM    904    H   1     1       4.055  11.302  -0.432  0.00  0.00             0
ATOM    905    H   1     1       7.061  13.847  -0.950  0.00  0.00             0
ATOM    906    H   1     1       4.645  17.568  -0.771  0.00  0.00             0
ATOM    907    H   1     1       4.735  15.276   0.187  0.00  0.00             0
ATOM    908    H   1     1       7.497  10.558  -0.052  0.00  0.00             0
ATOM    909   Al   1     1      -0.700   9.490   8.530  0.00  0.00             0
ATOM    910   Al   1     1      -3.204   4.978   8.413  0.00  0.00             0
ATOM    911   Al   1     1      -3.305  11.027   8.507  0.00  0.00             0
ATOM    912   Al   1     1      -0.668   6.651   8.538  0.00  0.00             0
ATOM    913   Si   1     1      -5.038  10.939  11.263  0.00  0.00             0
ATOM    914   Si   1     1      -2.416   6.403  11.238  0.00  0.00             0
ATOM    915   Si   1     1      -2.453  12.381  11.241  0.00  0.00             0
ATOM    916   Si   1     1       0.114   7.887  11.265  0.00  0.00             0
ATOM    917    O   1     1       0.341  10.686   9.674  0.00  0.00             0
ATOM    918    O   1     1      -2.287   6.307   9.576  0.00  0.00             0
ATOM    919    O   1     1      -0.065   8.020   9.633  0.00  0.00             0
ATOM    920    O   1     1      -2.701  12.476   9.635  0.00  0.00             0
ATOM    921    O   1     1       0.154   9.325  11.762  0.00  0.00             0
ATOM    922    O   1     1      -2.462  13.862  11.695  0.00  0.00             0
ATOM    923    O   1     1      -1.190  11.631  11.580  0.00  0.00             0
ATOM    924    O   1     1      -3.546   7.266  11.540  0.00  0.00             0
ATOM    925    O   1     1      -1.089   7.060  11.711  0.00  0.00             0
ATOM    926    O   1     1      -3.724  11.734  11.744  0.00  0.00             0
ATOM    927    O   1     1       0.360   5.157   9.592  0.00  0.00             0
ATOM    928    O   1     1      -2.375   9.698   9.434  0.00  0.00             0
ATOM    929    O   1     1       6.407  12.357   7.369  0.00  0.00             0
ATOM    930    O   1     1      -1.285   8.069   7.401  0.00  0.00             0
ATOM    931    O   1     1       0.925   9.549   7.325  0.00  0.00             0
ATOM    932    O   1     1      -1.516   5.142   7.349  0.00  0.00             0
ATOM    933    O   1     1       1.068   6.470   7.532  0.00  0.00             0
ATOM    934    O   1     1      -1.499  10.956   7.361  0.00  0.00             0
ATOM    935    H   1     1       0.053  13.383   9.830  0.00  0.00             0
ATOM    936    H   1     1      -2.840   8.971   9.749  0.00  0.00             0
ATOM    937    H   1     1       1.208  12.753   6.343  0.00  0.00             0
ATOM    938    H   1     1      -1.917   8.298   6.646  0.00  0.00             0
ATOM    939    H   1     1       0.958   9.512   6.344  0.00  0.00             0
ATOM    940    H   1     1      -1.503  13.448   6.796  0.00  0.00             0
ATOM    941    H   1     1      -0.712  11.631   7.352  0.00  0.00             0
ATOM    942    H   1     1       1.194   7.397   6.879  0.00  0.00             0
ATOM    943   Al   1     1       5.357   3.992   1.334  0.00  0.00             0
ATOM    944   Al   1     1       2.751  -0.472   1.398  0.00  0.00             0
ATOM    945   Al   1     1       2.794   5.713   1.157  0.00  0.00             0
ATOM    946   Al   1     1       5.310   1.167   1.155  0.00  0.00             0
ATOM    947   Si   1     1       1.342   5.445   4.029  0.00  0.00             0
ATOM    948   Si   1     1       3.680   0.941   4.016  0.00  0.00             0
ATOM    949   Si   1     1       3.842   6.990   3.822  0.00  0.00             0
ATOM    950   Si   1     1       6.165   2.427   4.041  0.00  0.00             0
ATOM    951    O   1     1       6.580   5.212   2.412  0.00  0.00             0
ATOM    952    O   1     1       3.777   0.702   2.445  0.00  0.00             0
ATOM    953    O   1     1       6.010   2.516   2.425  0.00  0.00             0
ATOM    954    O   1     1       3.609   7.094   2.342  0.00  0.00             0
ATOM    955    O   1     1       6.243   3.928   4.596  0.00  0.00             0
ATOM    956    O   1     1       3.730   8.501   4.296  0.00  0.00             0
ATOM    957    O   1     1       5.185   6.299   4.246  0.00  0.00             0
ATOM    958    O   1     1       2.372   1.684   4.220  0.00  0.00             0
ATOM    959    O   1     1       4.947   1.596   4.486  0.00  0.00             0
ATOM    960    O   1     1       2.606   6.198   4.412  0.00  0.00             0
ATOM    961    O   1     1       6.344  -0.301   2.312  0.00  0.00             0
ATOM    962    O   1     1       3.957   4.197   2.583  0.00  0.00             0
ATOM    963    O   1     1      12.556   7.074   0.039  0.00  0.00             0
ATOM    964    O   1     1       4.576   2.736   0.231  0.00  0.00             0
ATOM    965    O   1     1       7.044   4.147   0.075  0.00  0.00             0
ATOM    966    O   1     1       4.524  -0.225   0.177  0.00  0.00             0
ATOM    967    O   1     1       6.838   1.141   0.177  0.00  0.00             0
ATOM    968    O   1     1       4.539   5.512   0.392  0.00  0.00             0
ATOM    969    H   1     1       6.331   8.228   3.324  0.00  0.00             0
ATOM    970    H   1     1       3.448   3.384   2.936  0.00  0.00             0
ATOM    971    H   1     1       7.292   7.024  -0.709  0.00  0.00             0
ATOM    972    H   1     1       4.013   3.357  -0.286  0.00  0.00             0
ATOM    973    H   1     1       7.521   3.440   0.444  0.00  0.00             0
ATOM    974    H   1     1       4.632   8.027  -0.541  0.00  0.00             0
ATOM    975    H   1     1       5.310   5.690  -0.073  0.00  0.00             0
ATOM    976    H   1     1       6.957   1.554  -0.787  0.00  0.00             0
END
