# Supplementary material for: Competing Nuclear Quantum Effects and Hydrogen-Bond Jumps in Hydrated Kaolinite
Source: J Phys Chem Lett. 2023 Feb 6;14(6):1542–7. doi: 10.1021/acs.jpclett.2c03896 (PMC9940297; doi:10.1021/acs.jpclett.2c03896)
Supplement: Supplementary file 1 — jz2c03896_si_001.zip [file jz2c03896_si_001.zip › Clay_NQEs_HBond_Jumps_SI/silica-surface/QM/prod-4/init.15.pdb]

TITLE     Step:     2000000  Bead:      15 positions{angstrom}  cell{angstrom}
CRYST1   10.307   17.884   76.812  91.93 105.05  89.80 P 1           1
ATOM      1   Al   1     1     -19.106  -0.690  42.768  0.00  0.00             0
ATOM      2   Al   1     1     -16.535   3.888  42.761  0.00  0.00             0
ATOM      3   Al   1     1     -16.643  -2.250  42.817  0.00  0.00             0
ATOM      4   Al   1     1     -19.130   2.265  42.951  0.00  0.00             0
ATOM      5   Si   1     1     -14.748  -1.954  39.969  0.00  0.00             0
ATOM      6   Si   1     1     -17.336   2.639  39.976  0.00  0.00             0
ATOM      7   Si   1     1     -17.317  -3.509  39.982  0.00  0.00             0
ATOM      8   Si   1     1     -19.883   1.081  40.082  0.00  0.00             0
ATOM      9    O   1     1     -20.074  -1.795  41.661  0.00  0.00             0
ATOM     10    O   1     1     -17.421   2.665  41.693  0.00  0.00             0
ATOM     11    O   1     1     -19.711   1.066  41.644  0.00  0.00             0
ATOM     12    O   1     1     -17.255  -3.685  41.479  0.00  0.00             0
ATOM     13    O   1     1     -19.652  -0.447  39.608  0.00  0.00             0
ATOM     14    O   1     1     -17.298  -4.990  39.436  0.00  0.00             0
ATOM     15    O   1     1     -18.682  -2.794  39.688  0.00  0.00             0
ATOM     16    O   1     1     -16.144   1.788  39.627  0.00  0.00             0
ATOM     17    O   1     1     -18.745   1.940  39.456  0.00  0.00             0
ATOM     18    O   1     1     -16.165  -2.628  39.401  0.00  0.00             0
ATOM     19    O   1     1     -20.186   3.916  41.683  0.00  0.00             0
ATOM     20    O   1     1     -17.541  -0.878  41.611  0.00  0.00             0
ATOM     21    O   1     1     -16.075  -3.723  43.844  0.00  0.00             0
ATOM     22    O   1     1     -18.287   0.866  43.857  0.00  0.00             0
ATOM     23    O   1     1     -20.794  -0.537  43.824  0.00  0.00             0
ATOM     24    O   1     1     -18.289   3.805  43.875  0.00  0.00             0
ATOM     25    O   1     1     -20.754   2.373  43.918  0.00  0.00             0
ATOM     26    O   1     1     -18.326  -2.114  43.809  0.00  0.00             0
ATOM     27    H   1     1     -19.644  -4.268  41.606  0.00  0.00             0
ATOM     28    H   1     1     -17.308  -0.892  40.626  0.00  0.00             0
ATOM     29    H   1     1     -20.108  -3.283  44.140  0.00  0.00             0
ATOM     30    H   1     1     -17.411   0.622  43.489  0.00  0.00             0
ATOM     31    H   1     1     -20.896  -0.280  44.861  0.00  0.00             0
ATOM     32    H   1     1     -18.849  -4.977  44.670  0.00  0.00             0
ATOM     33    H   1     1     -18.176  -2.743  44.527  0.00  0.00             0
ATOM     34    H   1     1     -21.067   1.440  43.753  0.00  0.00             0
ATOM     35   Al   1     1     -17.010   6.042  50.079  0.00  0.00             0
ATOM     36   Al   1     1     -14.366  10.493  49.935  0.00  0.00             0
ATOM     37   Al   1     1     -14.390   4.540  50.179  0.00  0.00             0
ATOM     38   Al   1     1     -17.029   9.093  50.223  0.00  0.00             0
ATOM     39   Si   1     1     -12.589   4.764  47.304  0.00  0.00             0
ATOM     40   Si   1     1     -15.010   9.176  47.214  0.00  0.00             0
ATOM     41   Si   1     1     -15.114   3.304  47.297  0.00  0.00             0
ATOM     42   Si   1     1     -17.533   7.772  47.245  0.00  0.00             0
ATOM     43    O   1     1     -17.878   4.751  48.936  0.00  0.00             0
ATOM     44    O   1     1     -15.145   9.186  48.806  0.00  0.00             0
ATOM     45    O   1     1     -17.416   7.598  48.842  0.00  0.00             0
ATOM     46    O   1     1     -14.907   3.063  48.975  0.00  0.00             0
ATOM     47    O   1     1     -17.659   6.137  46.911  0.00  0.00             0
ATOM     48    O   1     1     -15.101   1.904  46.752  0.00  0.00             0
ATOM     49    O   1     1     -16.504   3.927  47.040  0.00  0.00             0
ATOM     50    O   1     1     -13.774   8.423  46.901  0.00  0.00             0
ATOM     51    O   1     1     -16.243   8.320  46.693  0.00  0.00             0
ATOM     52    O   1     1     -13.941   4.076  46.806  0.00  0.00             0
ATOM     53    O   1     1     -17.662  10.544  48.994  0.00  0.00             0
ATOM     54    O   1     1     -15.310   5.827  49.111  0.00  0.00             0
ATOM     55    O   1     1     -13.776   3.157  51.279  0.00  0.00             0
ATOM     56    O   1     1     -16.229   7.704  51.144  0.00  0.00             0
ATOM     57    O   1     1     -18.631   6.026  51.027  0.00  0.00             0
ATOM     58    O   1     1     -15.990  10.383  51.131  0.00  0.00             0
ATOM     59    O   1     1     -18.717   9.235  51.118  0.00  0.00             0
ATOM     60    O   1     1     -16.086   4.750  51.331  0.00  0.00             0
ATOM     61    H   1     1     -17.486   2.380  48.620  0.00  0.00             0
ATOM     62    H   1     1     -14.942   6.660  49.127  0.00  0.00             0
ATOM     63    H   1     1     -18.869   2.741  51.980  0.00  0.00             0
ATOM     64    H   1     1     -16.180   7.552  52.003  0.00  0.00             0
ATOM     65    H   1     1     -19.331   6.695  51.033  0.00  0.00             0
ATOM     66    H   1     1     -16.364   2.130  51.438  0.00  0.00             0
ATOM     67    H   1     1     -16.703   4.574  52.103  0.00  0.00             0
ATOM     68    H   1     1     -19.507   8.728  51.428  0.00  0.00             0
ATOM     69   Al   1     1     -19.136   8.450  42.878  0.00  0.00             0
ATOM     70   Al   1     1     -16.573  12.759  42.769  0.00  0.00             0
ATOM     71   Al   1     1     -16.588   6.904  42.901  0.00  0.00             0
ATOM     72   Al   1     1     -19.161  11.377  42.673  0.00  0.00             0
ATOM     73   Si   1     1     -14.820   7.033  39.981  0.00  0.00             0
ATOM     74   Si   1     1     -17.349  11.491  39.951  0.00  0.00             0
ATOM     75   Si   1     1     -17.370   5.552  40.113  0.00  0.00             0
ATOM     76   Si   1     1     -19.934   9.872  40.060  0.00  0.00             0
ATOM     77    O   1     1     -20.081   7.145  41.799  0.00  0.00             0
ATOM     78    O   1     1     -17.473  11.497  41.594  0.00  0.00             0
ATOM     79    O   1     1     -19.745   9.879  41.654  0.00  0.00             0
ATOM     80    O   1     1     -17.169   5.446  41.764  0.00  0.00             0
ATOM     81    O   1     1     -19.940   8.336  39.554  0.00  0.00             0
ATOM     82    O   1     1     -17.289   4.062  39.619  0.00  0.00             0
ATOM     83    O   1     1     -18.752   6.137  39.765  0.00  0.00             0
ATOM     84    O   1     1     -16.112  10.642  39.607  0.00  0.00             0
ATOM     85    O   1     1     -18.670  10.799  39.587  0.00  0.00             0
ATOM     86    O   1     1     -16.188   6.366  39.612  0.00  0.00             0
ATOM     87    O   1     1     -20.128  12.772  41.764  0.00  0.00             0
ATOM     88    O   1     1     -17.535   8.207  41.812  0.00  0.00             0
ATOM     89    O   1     1     -15.860   5.430  43.929  0.00  0.00             0
ATOM     90    O   1     1     -18.541   9.899  43.980  0.00  0.00             0
ATOM     91    O   1     1     -20.751   8.326  43.976  0.00  0.00             0
ATOM     92    O   1     1     -18.196  12.615  43.816  0.00  0.00             0
ATOM     93    O   1     1     -20.699  11.594  43.930  0.00  0.00             0
ATOM     94    O   1     1     -18.163   7.060  43.981  0.00  0.00             0
ATOM     95    H   1     1     -19.501   4.514  42.075  0.00  0.00             0
ATOM     96    H   1     1     -17.149   8.910  41.380  0.00  0.00             0
ATOM     97    H   1     1     -20.478   5.095  44.632  0.00  0.00             0
ATOM     98    H   1     1     -17.854  10.430  44.600  0.00  0.00             0
ATOM     99    H   1     1     -21.187   8.358  44.892  0.00  0.00             0
ATOM    100    H   1     1     -18.969   3.795  44.572  0.00  0.00             0
ATOM    101    H   1     1     -18.759   6.399  44.603  0.00  0.00             0
ATOM    102    H   1     1     -20.844  10.997  44.737  0.00  0.00             0
ATOM    103   Al   1     1     -16.916  14.884  50.053  0.00  0.00             0
ATOM    104   Al   1     1     -14.229  19.611  49.932  0.00  0.00             0
ATOM    105   Al   1     1     -14.389  13.507  49.991  0.00  0.00             0
ATOM    106   Al   1     1     -16.791  17.959  49.953  0.00  0.00             0
ATOM    107   Si   1     1     -12.573  13.697  47.261  0.00  0.00             0
ATOM    108   Si   1     1     -14.948  18.253  47.161  0.00  0.00             0
ATOM    109   Si   1     1     -15.104  12.199  47.109  0.00  0.00             0
ATOM    110   Si   1     1     -17.478  16.702  47.205  0.00  0.00             0
ATOM    111    O   1     1     -17.852  13.751  48.660  0.00  0.00             0
ATOM    112    O   1     1     -15.092  18.267  48.801  0.00  0.00             0
ATOM    113    O   1     1     -17.160  16.637  48.795  0.00  0.00             0
ATOM    114    O   1     1     -14.961  12.047  48.704  0.00  0.00             0
ATOM    115    O   1     1     -17.610  15.248  46.658  0.00  0.00             0
ATOM    116    O   1     1     -15.051  10.662  46.693  0.00  0.00             0
ATOM    117    O   1     1     -16.383  12.949  46.768  0.00  0.00             0
ATOM    118    O   1     1     -13.722  17.422  46.901  0.00  0.00             0
ATOM    119    O   1     1     -16.266  17.522  46.687  0.00  0.00             0
ATOM    120    O   1     1     -13.812  13.071  46.636  0.00  0.00             0
ATOM    121    O   1     1     -17.802  19.467  48.845  0.00  0.00             0
ATOM    122    O   1     1     -15.173  14.861  48.882  0.00  0.00             0
ATOM    123    O   1     1     -13.525  11.958  51.019  0.00  0.00             0
ATOM    124    O   1     1     -16.280  16.371  51.205  0.00  0.00             0
ATOM    125    O   1     1     -18.587  15.022  50.976  0.00  0.00             0
ATOM    126    O   1     1     -15.871  19.312  50.938  0.00  0.00             0
ATOM    127    O   1     1     -18.453  18.077  51.056  0.00  0.00             0
ATOM    128    O   1     1     -16.091  13.512  50.980  0.00  0.00             0
ATOM    129    H   1     1     -16.882  11.125  48.809  0.00  0.00             0
ATOM    130    H   1     1     -14.839  15.689  48.974  0.00  0.00             0
ATOM    131    H   1     1     -18.813  12.075  51.903  0.00  0.00             0
ATOM    132    H   1     1     -16.504  16.468  52.177  0.00  0.00             0
ATOM    133    H   1     1     -19.334  14.929  51.601  0.00  0.00             0
ATOM    134    H   1     1     -15.923  10.497  52.189  0.00  0.00             0
ATOM    135    H   1     1     -16.756  12.905  51.201  0.00  0.00             0
ATOM    136    H   1     1     -19.161  17.410  51.249  0.00  0.00             0
ATOM    137   Al   1     1     -14.159  -0.705  42.772  0.00  0.00             0
ATOM    138   Al   1     1     -11.608   3.874  42.810  0.00  0.00             0
ATOM    139   Al   1     1     -11.485  -1.948  42.719  0.00  0.00             0
ATOM    140   Al   1     1     -14.224   2.451  42.864  0.00  0.00             0
ATOM    141   Si   1     1      -9.638  -1.894  40.072  0.00  0.00             0
ATOM    142   Si   1     1     -12.176   2.450  40.076  0.00  0.00             0
ATOM    143   Si   1     1     -12.101  -3.432  39.900  0.00  0.00             0
ATOM    144   Si   1     1     -14.834   1.044  39.938  0.00  0.00             0
ATOM    145    O   1     1     -15.004  -1.956  41.600  0.00  0.00             0
ATOM    146    O   1     1     -12.368   2.451  41.672  0.00  0.00             0
ATOM    147    O   1     1     -14.707   0.995  41.652  0.00  0.00             0
ATOM    148    O   1     1     -11.992  -3.396  41.490  0.00  0.00             0
ATOM    149    O   1     1     -14.732  -0.422  39.614  0.00  0.00             0
ATOM    150    O   1     1     -12.130  -4.949  39.401  0.00  0.00             0
ATOM    151    O   1     1     -13.447  -2.794  39.680  0.00  0.00             0
ATOM    152    O   1     1     -10.924   1.619  39.741  0.00  0.00             0
ATOM    153    O   1     1     -13.536   1.830  39.537  0.00  0.00             0
ATOM    154    O   1     1     -10.902  -2.474  39.411  0.00  0.00             0
ATOM    155    O   1     1     -14.861   3.800  41.700  0.00  0.00             0
ATOM    156    O   1     1     -12.489  -0.607  41.815  0.00  0.00             0
ATOM    157    O   1     1     -20.962  -3.526  43.814  0.00  0.00             0
ATOM    158    O   1     1     -13.537   0.894  43.929  0.00  0.00             0
ATOM    159    O   1     1     -15.735  -0.915  43.874  0.00  0.00             0
ATOM    160    O   1     1     -13.255   3.717  43.899  0.00  0.00             0
ATOM    161    O   1     1     -15.816   2.542  43.780  0.00  0.00             0
ATOM    162    O   1     1     -13.012  -2.072  43.794  0.00  0.00             0
ATOM    163    H   1     1     -14.432  -4.260  41.586  0.00  0.00             0
ATOM    164    H   1     1     -12.166   0.242  41.348  0.00  0.00             0
ATOM    165    H   1     1     -15.710  -3.646  45.017  0.00  0.00             0
ATOM    166    H   1     1     -12.774   0.912  44.654  0.00  0.00             0
ATOM    167    H   1     1     -15.869  -0.630  44.703  0.00  0.00             0
ATOM    168    H   1     1     -13.023  -4.994  44.886  0.00  0.00             0
ATOM    169    H   1     1     -13.477  -2.811  44.310  0.00  0.00             0
ATOM    170    H   1     1     -16.038   1.934  44.506  0.00  0.00             0
ATOM    171   Al   1     1     -11.787   6.082  50.073  0.00  0.00             0
ATOM    172   Al   1     1      -9.275  10.676  49.864  0.00  0.00             0
ATOM    173   Al   1     1      -9.112   4.675  50.025  0.00  0.00             0
ATOM    174   Al   1     1     -11.757   9.130  50.018  0.00  0.00             0
ATOM    175   Si   1     1      -7.426   4.683  47.362  0.00  0.00             0
ATOM    176   Si   1     1      -9.894   9.254  47.108  0.00  0.00             0
ATOM    177   Si   1     1     -10.043   3.193  47.310  0.00  0.00             0
ATOM    178   Si   1     1     -12.382   7.632  47.169  0.00  0.00             0
ATOM    179    O   1     1     -12.796   5.005  48.970  0.00  0.00             0
ATOM    180    O   1     1     -10.038   9.412  48.845  0.00  0.00             0
ATOM    181    O   1     1     -12.157   7.672  48.841  0.00  0.00             0
ATOM    182    O   1     1      -9.821   3.130  48.950  0.00  0.00             0
ATOM    183    O   1     1     -12.369   6.119  46.842  0.00  0.00             0
ATOM    184    O   1     1      -9.962   1.742  46.810  0.00  0.00             0
ATOM    185    O   1     1     -11.347   3.874  46.968  0.00  0.00             0
ATOM    186    O   1     1      -8.590   8.447  46.917  0.00  0.00             0
ATOM    187    O   1     1     -11.199   8.484  46.638  0.00  0.00             0
ATOM    188    O   1     1      -8.710   3.932  46.872  0.00  0.00             0
ATOM    189    O   1     1     -12.703  10.416  48.916  0.00  0.00             0
ATOM    190    O   1     1     -10.056   5.879  48.961  0.00  0.00             0
ATOM    191    O   1     1     -18.688   3.053  51.208  0.00  0.00             0
ATOM    192    O   1     1     -10.831   7.724  51.072  0.00  0.00             0
ATOM    193    O   1     1     -13.457   5.797  51.358  0.00  0.00             0
ATOM    194    O   1     1     -10.851  10.679  51.016  0.00  0.00             0
ATOM    195    O   1     1     -13.297   9.164  51.012  0.00  0.00             0
ATOM    196    O   1     1     -10.874   4.727  51.014  0.00  0.00             0
ATOM    197    H   1     1     -11.880   2.205  49.360  0.00  0.00             0
ATOM    198    H   1     1      -9.950   6.498  48.358  0.00  0.00             0
ATOM    199    H   1     1     -13.820   3.556  52.058  0.00  0.00             0
ATOM    200    H   1     1     -11.144   7.464  52.024  0.00  0.00             0
ATOM    201    H   1     1     -13.917   6.448  52.029  0.00  0.00             0
ATOM    202    H   1     1     -11.416   1.615  51.906  0.00  0.00             0
ATOM    203    H   1     1     -11.198   3.666  51.004  0.00  0.00             0
ATOM    204    H   1     1     -13.937   8.594  51.214  0.00  0.00             0
ATOM    205   Al   1     1     -13.985   8.403  42.699  0.00  0.00             0
ATOM    206   Al   1     1     -11.456  12.949  42.682  0.00  0.00             0
ATOM    207   Al   1     1     -11.490   6.985  42.876  0.00  0.00             0
ATOM    208   Al   1     1     -13.878  11.349  42.854  0.00  0.00             0
ATOM    209   Si   1     1      -9.686   6.984  40.168  0.00  0.00             0
ATOM    210   Si   1     1     -12.182  11.489  39.939  0.00  0.00             0
ATOM    211   Si   1     1     -12.308   5.329  40.098  0.00  0.00             0
ATOM    212   Si   1     1     -14.759  10.030  39.932  0.00  0.00             0
ATOM    213    O   1     1     -15.006   7.162  41.588  0.00  0.00             0
ATOM    214    O   1     1     -12.363  11.712  41.559  0.00  0.00             0
ATOM    215    O   1     1     -14.458   9.996  41.589  0.00  0.00             0
ATOM    216    O   1     1     -12.269   5.239  41.733  0.00  0.00             0
ATOM    217    O   1     1     -14.624   8.381  39.406  0.00  0.00             0
ATOM    218    O   1     1     -12.036   3.889  39.587  0.00  0.00             0
ATOM    219    O   1     1     -13.658   5.994  39.740  0.00  0.00             0
ATOM    220    O   1     1     -10.993  10.587  39.825  0.00  0.00             0
ATOM    221    O   1     1     -13.505  10.830  39.349  0.00  0.00             0
ATOM    222    O   1     1     -11.044   6.254  39.732  0.00  0.00             0
ATOM    223    O   1     1     -14.782  12.822  41.726  0.00  0.00             0
ATOM    224    O   1     1     -12.259   8.314  41.830  0.00  0.00             0
ATOM    225    O   1     1     -21.125   5.372  43.903  0.00  0.00             0
ATOM    226    O   1     1     -13.184   9.826  43.780  0.00  0.00             0
ATOM    227    O   1     1     -15.489   8.275  43.848  0.00  0.00             0
ATOM    228    O   1     1     -12.989  12.699  43.872  0.00  0.00             0
ATOM    229    O   1     1     -15.592  11.403  43.740  0.00  0.00             0
ATOM    230    O   1     1     -13.109   7.031  43.839  0.00  0.00             0
ATOM    231    H   1     1     -14.339   4.552  41.335  0.00  0.00             0
ATOM    232    H   1     1     -11.739   9.319  41.722  0.00  0.00             0
ATOM    233    H   1     1     -15.666   4.932  44.735  0.00  0.00             0
ATOM    234    H   1     1     -12.487   9.467  44.369  0.00  0.00             0
ATOM    235    H   1     1     -15.395   8.048  44.724  0.00  0.00             0
ATOM    236    H   1     1     -13.715   3.916  44.757  0.00  0.00             0
ATOM    237    H   1     1     -13.781   6.332  44.060  0.00  0.00             0
ATOM    238    H   1     1     -15.966  10.454  43.809  0.00  0.00             0
ATOM    239   Al   1     1     -11.728  15.038  50.021  0.00  0.00             0
ATOM    240   Al   1     1      -9.117  19.551  50.081  0.00  0.00             0
ATOM    241   Al   1     1      -9.153  13.627  49.785  0.00  0.00             0
ATOM    242   Al   1     1     -11.790  17.860  50.103  0.00  0.00             0
ATOM    243   Si   1     1      -7.425  13.759  47.026  0.00  0.00             0
ATOM    244   Si   1     1      -9.890  18.173  47.416  0.00  0.00             0
ATOM    245   Si   1     1      -9.905  12.214  46.977  0.00  0.00             0
ATOM    246   Si   1     1     -12.398  16.628  47.269  0.00  0.00             0
ATOM    247    O   1     1     -12.608  13.649  48.825  0.00  0.00             0
ATOM    248    O   1     1     -10.152  18.240  48.991  0.00  0.00             0
ATOM    249    O   1     1     -12.233  16.614  48.839  0.00  0.00             0
ATOM    250    O   1     1      -9.714  12.154  48.609  0.00  0.00             0
ATOM    251    O   1     1     -12.457  15.162  46.829  0.00  0.00             0
ATOM    252    O   1     1     -10.039  10.705  46.474  0.00  0.00             0
ATOM    253    O   1     1     -11.317  12.788  46.798  0.00  0.00             0
ATOM    254    O   1     1      -8.538  17.370  47.188  0.00  0.00             0
ATOM    255    O   1     1     -11.104  17.370  46.838  0.00  0.00             0
ATOM    256    O   1     1      -8.733  13.054  46.453  0.00  0.00             0
ATOM    257    O   1     1     -12.540  19.475  49.158  0.00  0.00             0
ATOM    258    O   1     1     -10.119  15.046  48.707  0.00  0.00             0
ATOM    259    O   1     1     -18.865  12.111  50.923  0.00  0.00             0
ATOM    260    O   1     1     -11.043  16.504  51.225  0.00  0.00             0
ATOM    261    O   1     1     -13.351  14.784  51.071  0.00  0.00             0
ATOM    262    O   1     1     -10.808  19.466  51.259  0.00  0.00             0
ATOM    263    O   1     1     -13.385  18.037  51.057  0.00  0.00             0
ATOM    264    O   1     1     -10.766  13.665  50.949  0.00  0.00             0
ATOM    265    H   1     1     -12.395  11.010  48.267  0.00  0.00             0
ATOM    266    H   1     1      -9.968  15.498  47.716  0.00  0.00             0
ATOM    267    H   1     1     -13.067  12.429  51.680  0.00  0.00             0
ATOM    268    H   1     1     -10.932  16.434  52.208  0.00  0.00             0
ATOM    269    H   1     1     -13.924  15.360  51.659  0.00  0.00             0
ATOM    270    H   1     1     -11.630  11.226  51.346  0.00  0.00             0
ATOM    271    H   1     1     -11.374  13.070  51.297  0.00  0.00             0
ATOM    272    H   1     1     -14.175  17.867  51.368  0.00  0.00             0
ATOM    273    O   1     1     -21.441   7.306  36.812  0.00  0.00             0
ATOM    274    H   1     1     -20.522   7.384  36.688  0.00  0.00             0
ATOM    275    H   1     1     -11.443   6.900  37.761  0.00  0.00             0
ATOM    276    O   1     1       3.859 -23.398  36.643  0.00  0.00             0
ATOM    277    H   1     1       4.552 -22.775  36.359  0.00  0.00             0
ATOM    278    H   1     1      14.252 -23.272  37.557  0.00  0.00             0
ATOM    279    O   1     1      27.775  27.913  30.755  0.00  0.00             0
ATOM    280    H   1     1      17.393  28.854  30.343  0.00  0.00             0
ATOM    281    H   1     1      28.169  27.281  29.874  0.00  0.00             0
ATOM    282    O   1     1       9.329  24.213  30.979  0.00  0.00             0
ATOM    283    H   1     1       9.135  23.234  31.002  0.00  0.00             0
ATOM    284    H   1     1      19.640  24.545  30.152  0.00  0.00             0
ATOM    285    O   1     1     -39.611  -6.678  33.094  0.00  0.00             0
ATOM    286    H   1     1     -40.409  -6.131  32.857  0.00  0.00             0
ATOM    287    H   1     1     -28.896  -6.255  33.659  0.00  0.00             0
ATOM    288    O   1     1      18.760 -13.806  29.366  0.00  0.00             0
ATOM    289    H   1     1      18.275 -14.089  30.260  0.00  0.00             0
ATOM    290    H   1     1      28.221 -13.205  29.058  0.00  0.00             0
ATOM    291    O   1     1       1.758  50.428  20.662  0.00  0.00             0
ATOM    292    H   1     1       1.273  50.496  19.898  0.00  0.00             0
ATOM    293    H   1     1       1.960  51.192  21.168  0.00  0.00             0
ATOM    294    O   1     1     -29.448  -1.451  14.891  0.00  0.00             0
ATOM    295    H   1     1     -30.038  -1.064  15.584  0.00  0.00             0
ATOM    296    H   1     1     -29.821  -2.207  14.386  0.00  0.00             0
ATOM    297    O   1     1     -24.072  12.382  33.073  0.00  0.00             0
ATOM    298    H   1     1     -24.794  12.027  32.622  0.00  0.00             0
ATOM    299    H   1     1     -24.460  12.799  33.897  0.00  0.00             0
ATOM    300    O   1     1      43.422  28.476  28.881  0.00  0.00             0
ATOM    301    H   1     1      44.210  28.102  29.310  0.00  0.00             0
ATOM    302    H   1     1      43.286  27.782  28.204  0.00  0.00             0
ATOM    303    O   1     1       2.280  -9.829  36.410  0.00  0.00             0
ATOM    304    H   1     1       3.014  -9.397  36.167  0.00  0.00             0
ATOM    305    H   1     1       1.627  -9.334  35.944  0.00  0.00             0
ATOM    306    O   1     1     -15.425   1.976  30.002  0.00  0.00             0
ATOM    307    H   1     1     -14.889   1.394  29.284  0.00  0.00             0
ATOM    308    H   1     1     -16.184   2.491  29.483  0.00  0.00             0
ATOM    309    O   1     1      16.591 -20.219  14.581  0.00  0.00             0
ATOM    310    H   1     1      17.429 -19.864  14.742  0.00  0.00             0
ATOM    311    H   1     1      15.916 -19.500  14.847  0.00  0.00             0
ATOM    312    O   1     1      31.227  13.199  24.601  0.00  0.00             0
ATOM    313    H   1     1      31.597  14.061  24.932  0.00  0.00             0
ATOM    314    H   1     1      31.742  12.406  24.510  0.00  0.00             0
ATOM    315    O   1     1     -19.041  22.348  33.917  0.00  0.00             0
ATOM    316    H   1     1     -19.390  23.198  33.405  0.00  0.00             0
ATOM    317    H   1     1     -18.310  22.522  34.691  0.00  0.00             0
ATOM    318    O   1     1       7.041  23.324  33.221  0.00  0.00             0
ATOM    319    H   1     1       7.128  22.598  33.813  0.00  0.00             0
ATOM    320    H   1     1       7.553  23.875  33.746  0.00  0.00             0
ATOM    321    O   1     1      46.450  15.868  31.242  0.00  0.00             0
ATOM    322    H   1     1      47.046  15.740  31.913  0.00  0.00             0
ATOM    323    H   1     1      46.174  14.866  31.020  0.00  0.00             0
ATOM    324    O   1     1      11.870  -2.259  34.076  0.00  0.00             0
ATOM    325    H   1     1      11.560  -1.840  34.887  0.00  0.00             0
ATOM    326    H   1     1      11.061  -2.322  33.655  0.00  0.00             0
ATOM    327    O   1     1      -8.325  17.308  21.559  0.00  0.00             0
ATOM    328    H   1     1      -7.960  18.067  20.896  0.00  0.00             0
ATOM    329    H   1     1       2.576  -0.601  22.311  0.00  0.00             0
ATOM    330    O   1     1      -0.250  39.286  25.441  0.00  0.00             0
ATOM    331    H   1     1      -0.316  38.714  24.519  0.00  0.00             0
ATOM    332    H   1     1      10.355  38.677  26.163  0.00  0.00             0
ATOM    333    O   1     1      16.903   1.238  22.942  0.00  0.00             0
ATOM    334    H   1     1       7.444   1.784  23.170  0.00  0.00             0
ATOM    335    H   1     1      16.770   0.885  23.878  0.00  0.00             0
ATOM    336    O   1     1      -7.258   8.526  17.819  0.00  0.00             0
ATOM    337    H   1     1      -7.095   7.795  18.210  0.00  0.00             0
ATOM    338    H   1     1       3.398   9.178  18.413  0.00  0.00             0
ATOM    339    O   1     1      15.348  40.293  17.894  0.00  0.00             0
ATOM    340    H   1     1       4.342  40.964  18.154  0.00  0.00             0
ATOM    341    H   1     1      15.915  40.949  17.378  0.00  0.00             0
ATOM    342    O   1     1       4.775  58.773  25.295  0.00  0.00             0
ATOM    343    H   1     1       4.531  58.087  24.838  0.00  0.00             0
ATOM    344    H   1     1      15.991  58.575  25.354  0.00  0.00             0
ATOM    345    O   1     1      35.252 -22.486  30.324  0.00  0.00             0
ATOM    346    H   1     1      35.162 -23.213  31.000  0.00  0.00             0
ATOM    347    H   1     1      34.818 -40.594  29.487  0.00  0.00             0
ATOM    348    O   1     1      54.889   0.718  35.864  0.00  0.00             0
ATOM    349    H   1     1      55.468   1.384  35.705  0.00  0.00             0
ATOM    350    H   1     1      55.088  -0.117  35.450  0.00  0.00             0
ATOM    351    O   1     1      37.514 -22.017  26.976  0.00  0.00             0
ATOM    352    H   1     1      37.967 -21.219  26.985  0.00  0.00             0
ATOM    353    H   1     1      36.764 -21.705  26.686  0.00  0.00             0
ATOM    354    O   1     1      11.186  -0.196  25.395  0.00  0.00             0
ATOM    355    H   1     1      11.573  -1.180  25.421  0.00  0.00             0
ATOM    356    H   1     1      10.335  -0.157  24.742  0.00  0.00             0
ATOM    357    O   1     1      -1.207  -6.188  20.504  0.00  0.00             0
ATOM    358    H   1     1      -1.093  -5.216  20.831  0.00  0.00             0
ATOM    359    H   1     1      -1.077  -6.788  21.196  0.00  0.00             0
ATOM    360    O   1     1      -4.329  22.807  13.877  0.00  0.00             0
ATOM    361    H   1     1      -4.610  21.928  14.022  0.00  0.00             0
ATOM    362    H   1     1      -3.675  22.747  13.164  0.00  0.00             0
ATOM    363    O   1     1      52.190 -18.159  17.284  0.00  0.00             0
ATOM    364    H   1     1      52.782 -17.425  17.116  0.00  0.00             0
ATOM    365    H   1     1      52.534 -36.907  17.743  0.00  0.00             0
ATOM    366    O   1     1      24.966  -8.468  29.980  0.00  0.00             0
ATOM    367    H   1     1      25.912  -8.216  29.965  0.00  0.00             0
ATOM    368    H   1     1      24.766  -9.192  30.565  0.00  0.00             0
ATOM    369    O   1     1      24.389 -22.556  23.850  0.00  0.00             0
ATOM    370    H   1     1      24.820 -22.140  23.011  0.00  0.00             0
ATOM    371    H   1     1      23.853 -23.383  23.594  0.00  0.00             0
ATOM    372    O   1     1      28.185 -37.758  22.685  0.00  0.00             0
ATOM    373    H   1     1      28.193 -37.651  21.790  0.00  0.00             0
ATOM    374    H   1     1      28.775 -38.545  22.661  0.00  0.00             0
ATOM    375    O   1     1     -23.210  37.523  15.054  0.00  0.00             0
ATOM    376    H   1     1     -22.733  38.249  14.848  0.00  0.00             0
ATOM    377    H   1     1     -22.994  36.670  14.557  0.00  0.00             0
ATOM    378    O   1     1       9.171 -39.509  16.291  0.00  0.00             0
ATOM    379    H   1     1       9.755 -39.901  16.869  0.00  0.00             0
ATOM    380    H   1     1       9.316 -39.598  15.324  0.00  0.00             0
ATOM    381    O   1     1     -12.536  -9.401  32.773  0.00  0.00             0
ATOM    382    H   1     1     -12.488 -10.140  32.276  0.00  0.00             0
ATOM    383    H   1     1      -2.794  -8.853  32.225  0.00  0.00             0
ATOM    384    O   1     1      29.709 -13.691  15.378  0.00  0.00             0
ATOM    385    H   1     1      30.431 -14.217  15.527  0.00  0.00             0
ATOM    386    H   1     1      40.447 -12.894  15.408  0.00  0.00             0
ATOM    387    O   1     1      16.155   9.776  21.833  0.00  0.00             0
ATOM    388    H   1     1       6.474  10.126  21.140  0.00  0.00             0
ATOM    389    H   1     1      16.178  10.311  22.606  0.00  0.00             0
ATOM    390    O   1     1      32.203  24.720  32.477  0.00  0.00             0
ATOM    391    H   1     1      31.291  24.567  32.088  0.00  0.00             0
ATOM    392    H   1     1      42.273  25.479  33.085  0.00  0.00             0
ATOM    393    O   1     1     -34.018  -9.334  24.499  0.00  0.00             0
ATOM    394    H   1     1     -33.750  -9.000  25.428  0.00  0.00             0
ATOM    395    H   1     1     -24.497  -8.891  24.551  0.00  0.00             0
ATOM    396    O   1     1     -23.203  10.311  14.793  0.00  0.00             0
ATOM    397    H   1     1     -23.694  11.189  14.758  0.00  0.00             0
ATOM    398    H   1     1     -12.226  10.509  15.076  0.00  0.00             0
ATOM    399    O   1     1      21.378 -32.460  29.145  0.00  0.00             0
ATOM    400    H   1     1      20.536 -32.135  28.748  0.00  0.00             0
ATOM    401    H   1     1      21.285 -32.558  30.155  0.00  0.00             0
ATOM    402    O   1     1      -0.605  30.525  32.401  0.00  0.00             0
ATOM    403    H   1     1      -1.461  30.289  32.889  0.00  0.00             0
ATOM    404    H   1     1      -0.702  30.330  31.427  0.00  0.00             0
ATOM    405    O   1     1      34.932   6.072  27.870  0.00  0.00             0
ATOM    406    H   1     1      34.079   6.779  28.168  0.00  0.00             0
ATOM    407    H   1     1      34.931   5.805  27.039  0.00  0.00             0
ATOM    408    O   1     1      45.862  64.605  25.801  0.00  0.00             0
ATOM    409    H   1     1      46.139  64.037  26.340  0.00  0.00             0
ATOM    410    H   1     1      46.559  64.815  25.128  0.00  0.00             0
ATOM    411    O   1     1      -6.594  37.510  25.896  0.00  0.00             0
ATOM    412    H   1     1      -6.399  37.857  26.710  0.00  0.00             0
ATOM    413    H   1     1      -5.861  36.930  25.994  0.00  0.00             0
ATOM    414    O   1     1      34.207  43.506  24.836  0.00  0.00             0
ATOM    415    H   1     1      34.726  42.629  25.078  0.00  0.00             0
ATOM    416    H   1     1      34.643  43.763  23.951  0.00  0.00             0
ATOM    417    O   1     1      44.415 -36.135  23.762  0.00  0.00             0
ATOM    418    H   1     1      44.165 -35.562  24.460  0.00  0.00             0
ATOM    419    H   1     1      45.375 -35.976  23.906  0.00  0.00             0
ATOM    420    O   1     1      56.305 -15.646  14.515  0.00  0.00             0
ATOM    421    H   1     1      55.961 -15.730  15.421  0.00  0.00             0
ATOM    422    H   1     1      57.223 -15.374  14.805  0.00  0.00             0
ATOM    423    O   1     1     -16.157  20.599  23.520  0.00  0.00             0
ATOM    424    H   1     1     -15.358  19.993  23.136  0.00  0.00             0
ATOM    425    H   1     1     -16.365  20.140  24.418  0.00  0.00             0
ATOM    426    O   1     1       9.779  17.826  23.102  0.00  0.00             0
ATOM    427    H   1     1       9.268  17.041  22.942  0.00  0.00             0
ATOM    428    H   1     1      10.650  17.570  22.835  0.00  0.00             0
ATOM    429    O   1     1      55.613  48.989  27.542  0.00  0.00             0
ATOM    430    H   1     1      55.701  48.308  26.987  0.00  0.00             0
ATOM    431    H   1     1      54.891  49.145  27.762  0.00  0.00             0
ATOM    432    O   1     1      26.966 -40.935  16.234  0.00  0.00             0
ATOM    433    H   1     1      27.627 -41.291  16.881  0.00  0.00             0
ATOM    434    H   1     1      27.207 -40.130  15.669  0.00  0.00             0
ATOM    435    O   1     1     -17.153   3.463  28.572  0.00  0.00             0
ATOM    436    H   1     1     -18.167   3.490  28.659  0.00  0.00             0
ATOM    437    H   1     1      -6.457   4.438  28.757  0.00  0.00             0
ATOM    438    O   1     1      65.848  10.185  19.870  0.00  0.00             0
ATOM    439    H   1     1      65.025  10.602  19.803  0.00  0.00             0
ATOM    440    H   1     1      76.379  10.142  20.823  0.00  0.00             0
ATOM    441    O   1     1       5.879 -12.625  37.030  0.00  0.00             0
ATOM    442    H   1     1      -3.855 -12.004  36.699  0.00  0.00             0
ATOM    443    H   1     1       4.931 -12.627  36.607  0.00  0.00             0
ATOM    444    O   1     1     -15.377 -62.178  27.604  0.00  0.00             0
ATOM    445    H   1     1     -14.886 -63.004  27.876  0.00  0.00             0
ATOM    446    H   1     1      -5.619 -62.130  28.329  0.00  0.00             0
ATOM    447    O   1     1     -12.309  18.053  34.156  0.00  0.00             0
ATOM    448    H   1     1     -23.244  18.665  34.416  0.00  0.00             0
ATOM    449    H   1     1     -11.861  18.549  33.423  0.00  0.00             0
ATOM    450    O   1     1      52.438  22.198  18.256  0.00  0.00             0
ATOM    451    H   1     1      51.923  22.941  18.000  0.00  0.00             0
ATOM    452    H   1     1      62.201  21.755  19.005  0.00  0.00             0
ATOM    453    O   1     1      16.797   0.509  17.640  0.00  0.00             0
ATOM    454    H   1     1      16.619   1.038  18.409  0.00  0.00             0
ATOM    455    H   1     1      17.589   0.820  17.270  0.00  0.00             0
ATOM    456    O   1     1      -7.256   9.952  14.049  0.00  0.00             0
ATOM    457    H   1     1      -6.872   9.242  14.720  0.00  0.00             0
ATOM    458    H   1     1      -6.812  10.764  14.344  0.00  0.00             0
ATOM    459    O   1     1      38.986 -23.682  25.541  0.00  0.00             0
ATOM    460    H   1     1      39.962 -23.278  25.489  0.00  0.00             0
ATOM    461    H   1     1      38.239 -23.320  26.013  0.00  0.00             0
ATOM    462    O   1     1     -22.396  26.315  28.970  0.00  0.00             0
ATOM    463    H   1     1     -22.992  25.524  28.684  0.00  0.00             0
ATOM    464    H   1     1     -22.230  26.916  28.226  0.00  0.00             0
ATOM    465    O   1     1      -8.473 -42.591  24.334  0.00  0.00             0
ATOM    466    H   1     1      -7.818 -42.820  24.922  0.00  0.00             0
ATOM    467    H   1     1      -9.122 -43.289  24.384  0.00  0.00             0
ATOM    468    O   1     1     -24.453   8.962  17.464  0.00  0.00             0
ATOM    469    H   1     1     -24.432   8.858  16.558  0.00  0.00             0
ATOM    470    H   1     1     -25.214   8.776  18.013  0.00  0.00             0
ATOM    471    O   1     1      48.816 -29.599  23.103  0.00  0.00             0
ATOM    472    H   1     1      48.682 -28.629  23.372  0.00  0.00             0
ATOM    473    H   1     1      49.574 -29.605  22.398  0.00  0.00             0
ATOM    474    O   1     1      40.795 -23.878  36.702  0.00  0.00             0
ATOM    475    H   1     1      41.391 -24.620  36.972  0.00  0.00             0
ATOM    476    H   1     1      41.293 -23.290  36.043  0.00  0.00             0
ATOM    477    O   1     1       8.668 -26.225  26.506  0.00  0.00             0
ATOM    478    H   1     1       8.525 -25.225  26.257  0.00  0.00             0
ATOM    479    H   1     1       9.555 -26.267  25.951  0.00  0.00             0
ATOM    480    O   1     1      -4.115  36.081  25.688  0.00  0.00             0
ATOM    481    H   1     1      -3.802  36.742  26.267  0.00  0.00             0
ATOM    482    H   1     1      -3.418  35.284  25.797  0.00  0.00             0
ATOM    483    O   1     1       1.713 -31.610  23.529  0.00  0.00             0
ATOM    484    H   1     1       1.232 -31.641  24.468  0.00  0.00             0
ATOM    485    H   1     1       2.557 -32.158  23.529  0.00  0.00             0
ATOM    486    O   1     1     -27.881   0.371  31.281  0.00  0.00             0
ATOM    487    H   1     1     -26.950   0.542  30.842  0.00  0.00             0
ATOM    488    H   1     1     -27.866  -0.309  32.045  0.00  0.00             0
ATOM    489    O   1     1      -8.943  17.086  29.382  0.00  0.00             0
ATOM    490    H   1     1      -8.300  17.447  29.971  0.00  0.00             0
ATOM    491    H   1     1       0.583  -0.420  29.851  0.00  0.00             0
ATOM    492    O   1     1      -2.425 -37.379  27.158  0.00  0.00             0
ATOM    493    H   1     1      -3.038 -37.020  27.743  0.00  0.00             0
ATOM    494    H   1     1       8.787 -36.857  27.269  0.00  0.00             0
ATOM    495    O   1     1     -21.534 -21.843  22.219  0.00  0.00             0
ATOM    496    H   1     1     -31.081 -21.709  21.664  0.00  0.00             0
ATOM    497    H   1     1     -21.246 -22.070  23.079  0.00  0.00             0
ATOM    498    O   1     1      -1.269 -34.858  19.016  0.00  0.00             0
ATOM    499    H   1     1      -1.680 -35.738  19.482  0.00  0.00             0
ATOM    500    H   1     1       9.847 -35.179  18.444  0.00  0.00             0
ATOM    501    O   1     1     -11.596  19.445  31.676  0.00  0.00             0
ATOM    502    H   1     1     -12.279  20.238  31.746  0.00  0.00             0
ATOM    503    H   1     1      -0.302  19.712  31.811  0.00  0.00             0
ATOM    504    O   1     1      11.584  14.244  28.630  0.00  0.00             0
ATOM    505    H   1     1      11.007  13.712  29.262  0.00  0.00             0
ATOM    506    H   1     1      21.704  15.069  28.911  0.00  0.00             0
ATOM    507    O   1     1      59.129  22.778  25.648  0.00  0.00             0
ATOM    508    H   1     1      59.918  22.044  25.367  0.00  0.00             0
ATOM    509    H   1     1      59.372   5.516  24.980  0.00  0.00             0
ATOM    510    O   1     1      37.809 -32.266  31.564  0.00  0.00             0
ATOM    511    H   1     1      37.514 -31.672  32.159  0.00  0.00             0
ATOM    512    H   1     1      37.119 -33.037  31.422  0.00  0.00             0
ATOM    513    O   1     1     -34.029   5.798  16.593  0.00  0.00             0
ATOM    514    H   1     1     -33.574   5.254  16.119  0.00  0.00             0
ATOM    515    H   1     1     -34.252   6.549  16.115  0.00  0.00             0
ATOM    516    O   1     1      23.284 -11.872  19.031  0.00  0.00             0
ATOM    517    H   1     1      22.674 -12.450  18.788  0.00  0.00             0
ATOM    518    H   1     1      22.972 -11.637  19.767  0.00  0.00             0
ATOM    519    O   1     1      33.231  33.034  25.316  0.00  0.00             0
ATOM    520    H   1     1      33.937  33.337  25.921  0.00  0.00             0
ATOM    521    H   1     1      33.694  32.480  24.620  0.00  0.00             0
ATOM    522    O   1     1      14.629  19.756  17.099  0.00  0.00             0
ATOM    523    H   1     1      15.290  18.932  17.084  0.00  0.00             0
ATOM    524    H   1     1      15.069  20.567  17.074  0.00  0.00             0
ATOM    525    O   1     1      66.117  -0.392  14.641  0.00  0.00             0
ATOM    526    H   1     1      65.317  -0.630  14.445  0.00  0.00             0
ATOM    527    H   1     1      66.179 -17.385  14.405  0.00  0.00             0
ATOM    528    O   1     1      14.348  50.270  15.040  0.00  0.00             0
ATOM    529    H   1     1      14.061  51.176  15.329  0.00  0.00             0
ATOM    530    H   1     1      15.295  50.219  15.007  0.00  0.00             0
ATOM    531    O   1     1      22.223  -4.829  35.049  0.00  0.00             0
ATOM    532    H   1     1      23.078  -4.785  35.507  0.00  0.00             0
ATOM    533    H   1     1      22.354  -3.863  34.814  0.00  0.00             0
ATOM    534    O   1     1     -11.409  38.310  23.133  0.00  0.00             0
ATOM    535    H   1     1     -10.813  38.576  22.438  0.00  0.00             0
ATOM    536    H   1     1     -11.181  37.322  23.119  0.00  0.00             0
ATOM    537    O   1     1       8.481 -19.046  15.500  0.00  0.00             0
ATOM    538    H   1     1       9.047 -19.693  15.780  0.00  0.00             0
ATOM    539    H   1     1       9.335 -18.354  15.921  0.00  0.00             0
ATOM    540    O   1     1       1.512 -38.487  17.928  0.00  0.00             0
ATOM    541    H   1     1       2.338 -38.112  17.735  0.00  0.00             0
ATOM    542    H   1     1       1.467 -39.419  17.591  0.00  0.00             0
ATOM    543    O   1     1     -24.071  30.143  29.275  0.00  0.00             0
ATOM    544    H   1     1     -24.910  30.407  29.691  0.00  0.00             0
ATOM    545    H   1     1     -13.898  30.636  28.391  0.00  0.00             0
ATOM    546    O   1     1     -11.358  15.231  32.939  0.00  0.00             0
ATOM    547    H   1     1     -11.296  14.240  32.841  0.00  0.00             0
ATOM    548    H   1     1      -0.668  15.607  32.207  0.00  0.00             0
ATOM    549    O   1     1     -10.943  24.348  17.669  0.00  0.00             0
ATOM    550    H   1     1     -21.028  25.184  17.358  0.00  0.00             0
ATOM    551    H   1     1     -12.045  24.387  17.238  0.00  0.00             0
ATOM    552    O   1     1      11.711  38.275  31.888  0.00  0.00             0
ATOM    553    H   1     1      12.351  37.613  31.618  0.00  0.00             0
ATOM    554    H   1     1      22.523  38.797  32.391  0.00  0.00             0
ATOM    555    O   1     1      61.262  12.247  29.478  0.00  0.00             0
ATOM    556    H   1     1      49.973  11.913  29.414  0.00  0.00             0
ATOM    557    H   1     1      61.917  11.547  29.229  0.00  0.00             0
ATOM    558    O   1     1      44.916  -1.750  27.440  0.00  0.00             0
ATOM    559    H   1     1      44.857  -2.758  27.738  0.00  0.00             0
ATOM    560    H   1     1      54.417  -1.265  27.786  0.00  0.00             0
ATOM    561    O   1     1     -25.100 -16.607  20.336  0.00  0.00             0
ATOM    562    H   1     1     -24.927 -16.754  21.336  0.00  0.00             0
ATOM    563    H   1     1     -24.758 -15.808  20.137  0.00  0.00             0
ATOM    564    O   1     1     -24.937 -18.518  28.920  0.00  0.00             0
ATOM    565    H   1     1     -25.030 -18.701  29.797  0.00  0.00             0
ATOM    566    H   1     1     -25.629 -19.035  28.598  0.00  0.00             0
ATOM    567    O   1     1     -14.609  31.779  35.173  0.00  0.00             0
ATOM    568    H   1     1     -13.867  31.667  35.827  0.00  0.00             0
ATOM    569    H   1     1     -14.564  32.656  34.562  0.00  0.00             0
ATOM    570    O   1     1      10.866  -8.727  17.174  0.00  0.00             0
ATOM    571    H   1     1      11.776  -9.118  17.317  0.00  0.00             0
ATOM    572    H   1     1      10.709  -8.263  16.392  0.00  0.00             0
ATOM    573    O   1     1     -36.815  -3.812  21.151  0.00  0.00             0
ATOM    574    H   1     1     -36.077  -3.838  20.372  0.00  0.00             0
ATOM    575    H   1     1     -37.729  -3.723  20.624  0.00  0.00             0
ATOM    576    O   1     1     -30.283  26.675  24.890  0.00  0.00             0
ATOM    577    H   1     1     -29.348  26.330  25.083  0.00  0.00             0
ATOM    578    H   1     1     -30.441  26.498  24.016  0.00  0.00             0
ATOM    579    O   1     1      12.350   6.201  21.646  0.00  0.00             0
ATOM    580    H   1     1      12.119   5.511  22.035  0.00  0.00             0
ATOM    581    H   1     1      13.197   6.645  21.999  0.00  0.00             0
ATOM    582    O   1     1     -23.558  25.420  35.313  0.00  0.00             0
ATOM    583    H   1     1     -23.358  25.897  34.434  0.00  0.00             0
ATOM    584    H   1     1     -22.751  25.304  35.719  0.00  0.00             0
ATOM    585    O   1     1     -47.083 -19.447  18.159  0.00  0.00             0
ATOM    586    H   1     1     -46.721 -18.700  17.926  0.00  0.00             0
ATOM    587    H   1     1     -47.591 -19.184  18.946  0.00  0.00             0
ATOM    588    O   1     1      31.738   8.968  34.222  0.00  0.00             0
ATOM    589    H   1     1      32.137   9.678  33.714  0.00  0.00             0
ATOM    590    H   1     1      30.844   9.140  34.044  0.00  0.00             0
ATOM    591    O   1     1      28.416  16.427  19.260  0.00  0.00             0
ATOM    592    H   1     1      28.114  16.847  18.609  0.00  0.00             0
ATOM    593    H   1     1      28.046  15.584  19.139  0.00  0.00             0
ATOM    594    O   1     1      57.079  15.507  24.629  0.00  0.00             0
ATOM    595    H   1     1      57.809  15.704  24.167  0.00  0.00             0
ATOM    596    H   1     1      56.496  14.781  24.060  0.00  0.00             0
ATOM    597    O   1     1      -9.984 -24.699  15.066  0.00  0.00             0
ATOM    598    H   1     1      -9.524 -24.266  15.622  0.00  0.00             0
ATOM    599    H   1     1       0.777 -25.133  14.420  0.00  0.00             0
ATOM    600    O   1     1      -9.774 -12.070  26.082  0.00  0.00             0
ATOM    601    H   1     1      -9.245 -12.029  25.285  0.00  0.00             0
ATOM    602    H   1     1       0.088 -12.912  26.127  0.00  0.00             0
ATOM    603    O   1     1       6.682 -49.872  20.023  0.00  0.00             0
ATOM    604    H   1     1      -3.952 -49.508  20.772  0.00  0.00             0
ATOM    605    H   1     1       6.169 -49.496  19.161  0.00  0.00             0
ATOM    606    O   1     1      20.392  16.635  36.107  0.00  0.00             0
ATOM    607    H   1     1      19.702  16.959  35.468  0.00  0.00             0
ATOM    608    H   1     1      30.855  17.273  36.759  0.00  0.00             0
ATOM    609    O   1     1      46.624   4.864  22.087  0.00  0.00             0
ATOM    610    H   1     1      35.984   4.063  22.657  0.00  0.00             0
ATOM    611    H   1     1      47.433   5.276  22.509  0.00  0.00             0
ATOM    612    O   1     1     -19.240  28.927  19.324  0.00  0.00             0
ATOM    613    H   1     1     -19.310  28.303  18.571  0.00  0.00             0
ATOM    614    H   1     1      -9.927  28.890  19.791  0.00  0.00             0
ATOM    615    O   1     1     -30.717  -4.223  13.903  0.00  0.00             0
ATOM    616    H   1     1     -30.937  -4.516  12.906  0.00  0.00             0
ATOM    617    H   1     1     -30.482  -5.113  14.112  0.00  0.00             0
ATOM    618    O   1     1      -4.159  -6.326  23.863  0.00  0.00             0
ATOM    619    H   1     1      -4.735  -5.454  23.770  0.00  0.00             0
ATOM    620    H   1     1      -3.330  -6.004  24.114  0.00  0.00             0
ATOM    621    O   1     1     -22.599  14.285  36.434  0.00  0.00             0
ATOM    622    H   1     1     -22.478  13.609  36.995  0.00  0.00             0
ATOM    623    H   1     1     -22.039  15.022  36.517  0.00  0.00             0
ATOM    624    O   1     1      60.508   9.574  22.545  0.00  0.00             0
ATOM    625    H   1     1      60.450   8.760  22.132  0.00  0.00             0
ATOM    626    H   1     1      59.864   9.678  23.142  0.00  0.00             0
ATOM    627    O   1     1     -21.287 -14.925  35.244  0.00  0.00             0
ATOM    628    H   1     1     -20.581 -14.646  34.779  0.00  0.00             0
ATOM    629    H   1     1     -20.881 -15.487  35.981  0.00  0.00             0
ATOM    630    O   1     1     -27.751 -16.633  19.961  0.00  0.00             0
ATOM    631    H   1     1     -27.711 -15.989  19.170  0.00  0.00             0
ATOM    632    H   1     1     -26.801 -16.374  20.292  0.00  0.00             0
ATOM    633    O   1     1     -37.355  -5.783  15.914  0.00  0.00             0
ATOM    634    H   1     1     -37.480  -4.912  15.507  0.00  0.00             0
ATOM    635    H   1     1     -36.504  -5.750  15.987  0.00  0.00             0
ATOM    636    O   1     1       7.148  28.852  35.562  0.00  0.00             0
ATOM    637    H   1     1       7.171  29.402  34.688  0.00  0.00             0
ATOM    638    H   1     1       8.143  28.814  35.899  0.00  0.00             0
ATOM    639    O   1     1     -14.003 -11.516  28.008  0.00  0.00             0
ATOM    640    H   1     1     -13.784 -11.964  27.276  0.00  0.00             0
ATOM    641    H   1     1     -15.130 -11.600  28.219  0.00  0.00             0
ATOM    642    O   1     1       9.323   7.096  20.674  0.00  0.00             0
ATOM    643    H   1     1      10.257   6.766  21.016  0.00  0.00             0
ATOM    644    H   1     1       9.104   6.766  19.838  0.00  0.00             0
ATOM    645    O   1     1      -5.716   7.468  22.335  0.00  0.00             0
ATOM    646    H   1     1      -5.405   6.467  21.970  0.00  0.00             0
ATOM    647    H   1     1      -5.126   8.049  21.790  0.00  0.00             0
ATOM    648    O   1     1       7.004   3.407  35.155  0.00  0.00             0
ATOM    649    H   1     1       6.785   3.869  35.926  0.00  0.00             0
ATOM    650    H   1     1       8.019   3.094  35.229  0.00  0.00             0
ATOM    651    O   1     1       4.093  16.985  33.678  0.00  0.00             0
ATOM    652    H   1     1       4.869  16.633  33.214  0.00  0.00             0
ATOM    653    H   1     1      13.580  -1.470  33.731  0.00  0.00             0
ATOM    654    O   1     1      14.270  25.081  31.321  0.00  0.00             0
ATOM    655    H   1     1      14.668  25.437  32.229  0.00  0.00             0
ATOM    656    H   1     1      23.742  24.644  31.706  0.00  0.00             0
ATOM    657    O   1     1      50.963 -14.666  20.353  0.00  0.00             0
ATOM    658    H   1     1      40.459 -15.593  19.871  0.00  0.00             0
ATOM    659    H   1     1      50.068 -14.164  20.126  0.00  0.00             0
ATOM    660    O   1     1      -2.869  55.855  27.105  0.00  0.00             0
ATOM    661    H   1     1      -2.751  56.533  27.780  0.00  0.00             0
ATOM    662    H   1     1       8.279  55.294  27.417  0.00  0.00             0
ATOM    663    O   1     1      27.388  16.057  33.525  0.00  0.00             0
ATOM    664    H   1     1      17.710  15.587  33.155  0.00  0.00             0
ATOM    665    H   1     1      27.995  16.653  33.725  0.00  0.00             0
ATOM    666    O   1     1      22.168  -5.292  17.179  0.00  0.00             0
ATOM    667    H   1     1      22.967  -5.505  16.744  0.00  0.00             0
ATOM    668    H   1     1      32.320  -5.855  17.989  0.00  0.00             0
ATOM    669    O   1     1      22.288  78.927  28.118  0.00  0.00             0
ATOM    670    H   1     1      22.166  78.491  27.342  0.00  0.00             0
ATOM    671    H   1     1      21.498  61.404  28.446  0.00  0.00             0
ATOM    672    O   1     1      28.939  47.040  17.808  0.00  0.00             0
ATOM    673    H   1     1      28.615  46.213  17.919  0.00  0.00             0
ATOM    674    H   1     1      29.488  47.126  18.644  0.00  0.00             0
ATOM    675    O   1     1      16.184 -21.622  18.507  0.00  0.00             0
ATOM    676    H   1     1      16.345 -22.106  17.629  0.00  0.00             0
ATOM    677    H   1     1      15.822 -20.805  18.327  0.00  0.00             0
ATOM    678    O   1     1      19.350  -0.706  30.060  0.00  0.00             0
ATOM    679    H   1     1      19.246   0.092  30.824  0.00  0.00             0
ATOM    680    H   1     1      18.476  -1.054  29.858  0.00  0.00             0
ATOM    681    O   1     1     -24.625 -10.297  14.935  0.00  0.00             0
ATOM    682    H   1     1     -23.967  -9.644  14.369  0.00  0.00             0
ATOM    683    H   1     1     -25.075 -10.651  14.321  0.00  0.00             0
ATOM    684    O   1     1     -26.423  -8.158  35.937  0.00  0.00             0
ATOM    685    H   1     1     -26.704  -7.171  36.272  0.00  0.00             0
ATOM    686    H   1     1     -25.451  -8.008  35.846  0.00  0.00             0
ATOM    687    O   1     1      71.407 -17.150  27.457  0.00  0.00             0
ATOM    688    H   1     1      71.844 -17.314  28.263  0.00  0.00             0
ATOM    689    H   1     1      72.120 -35.306  26.883  0.00  0.00             0
ATOM    690    O   1     1      52.323 -34.487  36.832  0.00  0.00             0
ATOM    691    H   1     1      53.170 -34.918  36.596  0.00  0.00             0
ATOM    692    H   1     1      52.662 -33.862  37.440  0.00  0.00             0
ATOM    693    O   1     1     -47.990   5.626  35.799  0.00  0.00             0
ATOM    694    H   1     1     -47.433   6.009  35.061  0.00  0.00             0
ATOM    695    H   1     1     -48.273   6.318  36.296  0.00  0.00             0
ATOM    696    O   1     1      45.391  11.293  32.229  0.00  0.00             0
ATOM    697    H   1     1      45.658  10.507  31.669  0.00  0.00             0
ATOM    698    H   1     1      44.452  11.173  32.395  0.00  0.00             0
ATOM    699    O   1     1      35.386  -9.755  33.609  0.00  0.00             0
ATOM    700    H   1     1      36.340  -9.926  33.969  0.00  0.00             0
ATOM    701    H   1     1      34.922  -9.065  34.270  0.00  0.00             0
ATOM    702    O   1     1      32.246 -15.270  16.030  0.00  0.00             0
ATOM    703    H   1     1      33.191 -15.411  16.011  0.00  0.00             0
ATOM    704    H   1     1      31.890 -14.812  16.829  0.00  0.00             0
ATOM    705   Al   1     1       4.533  18.397   8.554  0.00  0.00             0
ATOM    706   Al   1     1       1.909  13.999   8.309  0.00  0.00             0
ATOM    707   Al   1     1       1.922  19.991   8.520  0.00  0.00             0
ATOM    708   Al   1     1       4.555  15.430   8.488  0.00  0.00             0
ATOM    709   Si   1     1       0.229  19.870  11.126  0.00  0.00             0
ATOM    710   Si   1     1       2.749  15.354  11.147  0.00  0.00             0
ATOM    711   Si   1     1       2.754  21.376  11.238  0.00  0.00             0
ATOM    712   Si   1     1       5.359  16.826  11.302  0.00  0.00             0
ATOM    713    O   1     1       5.481  19.638   9.731  0.00  0.00             0
ATOM    714    O   1     1       2.860  15.126   9.530  0.00  0.00             0
ATOM    715    O   1     1       5.169  16.806   9.706  0.00  0.00             0
ATOM    716    O   1     1       2.589  21.397   9.655  0.00  0.00             0
ATOM    717    O   1     1       5.338  18.329  11.705  0.00  0.00             0
ATOM    718    O   1     1       2.742  22.883  11.656  0.00  0.00             0
ATOM    719    O   1     1       4.085  20.649  11.503  0.00  0.00             0
ATOM    720    O   1     1       1.466  16.183  11.428  0.00  0.00             0
ATOM    721    O   1     1       3.993  16.051  11.682  0.00  0.00             0
ATOM    722    O   1     1       1.566  20.514  11.707  0.00  0.00             0
ATOM    723    O   1     1       5.483  14.049   9.587  0.00  0.00             0
ATOM    724    O   1     1       2.839  18.604   9.681  0.00  0.00             0
ATOM    725    O   1     1       1.230  21.327   7.422  0.00  0.00             0
ATOM    726    O   1     1       3.846  16.922   7.414  0.00  0.00             0
ATOM    727    O   1     1       6.062  18.527   7.469  0.00  0.00             0
ATOM    728    O   1     1       3.643  14.077   7.371  0.00  0.00             0
ATOM    729    O   1     1       6.066  15.436   7.401  0.00  0.00             0
ATOM    730    O   1     1       3.571  19.759   7.474  0.00  0.00             0
ATOM    731    H   1     1       4.914  22.372   9.918  0.00  0.00             0
ATOM    732    H   1     1       2.706  18.073  10.622  0.00  0.00             0
ATOM    733    H   1     1       6.026  21.388   6.551  0.00  0.00             0
ATOM    734    H   1     1       4.008  17.370   6.662  0.00  0.00             0
ATOM    735    H   1     1       6.568  18.110   6.747  0.00  0.00             0
ATOM    736    H   1     1       3.683  23.221   6.248  0.00  0.00             0
ATOM    737    H   1     1       4.261  20.568   7.533  0.00  0.00             0
ATOM    738    H   1     1       6.620  16.280   7.335  0.00  0.00             0
ATOM    739   Al   1     1      10.702  12.983   1.263  0.00  0.00             0
ATOM    740   Al   1     1       8.022   8.441   1.298  0.00  0.00             0
ATOM    741   Al   1     1       8.435  14.774   1.021  0.00  0.00             0
ATOM    742   Al   1     1      10.482  10.031   1.255  0.00  0.00             0
ATOM    743   Si   1     1       6.285  14.392   4.033  0.00  0.00             0
ATOM    744   Si   1     1       8.987   9.853   4.024  0.00  0.00             0
ATOM    745   Si   1     1       8.842  15.966   3.881  0.00  0.00             0
ATOM    746   Si   1     1      11.481  11.477   4.090  0.00  0.00             0
ATOM    747    O   1     1      11.580  14.262   2.450  0.00  0.00             0
ATOM    748    O   1     1       9.077   9.838   2.423  0.00  0.00             0
ATOM    749    O   1     1      11.354  11.555   2.501  0.00  0.00             0
ATOM    750    O   1     1       8.801  16.086   2.276  0.00  0.00             0
ATOM    751    O   1     1      11.308  12.938   4.626  0.00  0.00             0
ATOM    752    O   1     1       9.031  17.483   4.453  0.00  0.00             0
ATOM    753    O   1     1      10.103  15.217   4.233  0.00  0.00             0
ATOM    754    O   1     1       7.651  10.768   4.370  0.00  0.00             0
ATOM    755    O   1     1      10.370  10.502   4.572  0.00  0.00             0
ATOM    756    O   1     1       7.605  15.171   4.420  0.00  0.00             0
ATOM    757    O   1     1      11.696   8.814   2.271  0.00  0.00             0
ATOM    758    O   1     1       8.999  13.265   2.227  0.00  0.00             0
ATOM    759    O   1     1       7.568  16.136  -0.058  0.00  0.00             0
ATOM    760    O   1     1       9.932  11.585   0.369  0.00  0.00             0
ATOM    761    O   1     1      12.270  13.062   0.103  0.00  0.00             0
ATOM    762    O   1     1       9.733   8.687   0.268  0.00  0.00             0
ATOM    763    O   1     1      12.179  10.031   0.143  0.00  0.00             0
ATOM    764    O   1     1       9.950  14.394  -0.120  0.00  0.00             0
ATOM    765    H   1     1      11.106  17.304   3.128  0.00  0.00             0
ATOM    766    H   1     1       8.598  12.473   2.327  0.00  0.00             0
ATOM    767    H   1     1      12.136  16.054  -0.557  0.00  0.00             0
ATOM    768    H   1     1       9.302  11.767  -0.249  0.00  0.00             0
ATOM    769    H   1     1      13.107  13.091  -0.542  0.00  0.00             0
ATOM    770    H   1     1      10.298  16.910  -0.267  0.00  0.00             0
ATOM    771    H   1     1      10.357  14.498  -0.985  0.00  0.00             0
ATOM    772    H   1     1      12.166  10.898  -0.202  0.00  0.00             0
ATOM    773   Al   1     1       4.604   9.536   8.631  0.00  0.00             0
ATOM    774   Al   1     1       2.038   5.090   8.370  0.00  0.00             0
ATOM    775   Al   1     1       1.872  10.955   8.460  0.00  0.00             0
ATOM    776   Al   1     1       4.569   6.572   8.466  0.00  0.00             0
ATOM    777   Si   1     1       0.183  10.773  11.228  0.00  0.00             0
ATOM    778   Si   1     1       2.739   6.477  11.220  0.00  0.00             0
ATOM    779   Si   1     1       2.567  12.409  11.104  0.00  0.00             0
ATOM    780   Si   1     1       5.428   7.948  11.182  0.00  0.00             0
ATOM    781    O   1     1       5.432  10.742   9.649  0.00  0.00             0
ATOM    782    O   1     1       3.089   6.310   9.495  0.00  0.00             0
ATOM    783    O   1     1       5.269   8.052   9.687  0.00  0.00             0
ATOM    784    O   1     1       2.494  12.453   9.550  0.00  0.00             0
ATOM    785    O   1     1       5.281   9.450  11.780  0.00  0.00             0
ATOM    786    O   1     1       2.586  13.928  11.650  0.00  0.00             0
ATOM    787    O   1     1       3.978  11.801  11.412  0.00  0.00             0
ATOM    788    O   1     1       1.554   7.277  11.504  0.00  0.00             0
ATOM    789    O   1     1       4.145   7.112  11.671  0.00  0.00             0
ATOM    790    O   1     1       1.391  11.636  11.787  0.00  0.00             0
ATOM    791    O   1     1       5.353   5.105   9.511  0.00  0.00             0
ATOM    792    O   1     1       2.795   9.585   9.600  0.00  0.00             0
ATOM    793    O   1     1       1.328  12.526   7.380  0.00  0.00             0
ATOM    794    O   1     1       3.795   7.845   7.398  0.00  0.00             0
ATOM    795    O   1     1       6.122   9.631   7.393  0.00  0.00             0
ATOM    796    O   1     1       3.520   5.031   7.246  0.00  0.00             0
ATOM    797    O   1     1       6.227   6.336   7.490  0.00  0.00             0
ATOM    798    O   1     1       3.697  10.903   7.431  0.00  0.00             0
ATOM    799    H   1     1       4.988  13.483  10.295  0.00  0.00             0
ATOM    800    H   1     1       2.388   8.977  10.185  0.00  0.00             0
ATOM    801    H   1     1       6.649  12.087   6.670  0.00  0.00             0
ATOM    802    H   1     1       2.974   8.224   7.138  0.00  0.00             0
ATOM    803    H   1     1       6.002   9.447   6.482  0.00  0.00             0
ATOM    804    H   1     1       4.135  13.889   6.596  0.00  0.00             0
ATOM    805    H   1     1       4.231  11.764   7.046  0.00  0.00             0
ATOM    806    H   1     1       6.678   7.121   7.186  0.00  0.00             0
ATOM    807   Al   1     1      10.684   4.033   1.034  0.00  0.00             0
ATOM    808   Al   1     1       7.977  -0.239   1.238  0.00  0.00             0
ATOM    809   Al   1     1       8.011   5.509   1.194  0.00  0.00             0
ATOM    810   Al   1     1      10.612   1.099   1.138  0.00  0.00             0
ATOM    811   Si   1     1       6.384   5.337   4.090  0.00  0.00             0
ATOM    812   Si   1     1       8.876   1.037   4.024  0.00  0.00             0
ATOM    813   Si   1     1       8.951   6.846   4.049  0.00  0.00             0
ATOM    814   Si   1     1      11.383   2.522   3.937  0.00  0.00             0
ATOM    815    O   1     1      11.675   5.334   2.332  0.00  0.00             0
ATOM    816    O   1     1       8.924   0.998   2.348  0.00  0.00             0
ATOM    817    O   1     1      11.224   2.644   2.278  0.00  0.00             0
ATOM    818    O   1     1       8.661   6.890   2.457  0.00  0.00             0
ATOM    819    O   1     1      11.451   3.964   4.444  0.00  0.00             0
ATOM    820    O   1     1       8.929   8.332   4.493  0.00  0.00             0
ATOM    821    O   1     1      10.349   6.308   4.295  0.00  0.00             0
ATOM    822    O   1     1       7.491   1.758   4.334  0.00  0.00             0
ATOM    823    O   1     1       9.988   1.931   4.462  0.00  0.00             0
ATOM    824    O   1     1       7.736   5.981   4.629  0.00  0.00             0
ATOM    825    O   1     1      11.501  -0.200   2.343  0.00  0.00             0
ATOM    826    O   1     1       8.923   4.060   2.051  0.00  0.00             0
ATOM    827    O   1     1       7.465   7.074   0.113  0.00  0.00             0
ATOM    828    O   1     1      10.098   2.709  -0.147  0.00  0.00             0
ATOM    829    O   1     1      12.285   4.238   0.130  0.00  0.00             0
ATOM    830    O   1     1       9.773  -0.251   0.111  0.00  0.00             0
ATOM    831    O   1     1      12.224   0.950   0.241  0.00  0.00             0
ATOM    832    O   1     1       9.860   5.528   0.094  0.00  0.00             0
ATOM    833    H   1     1      11.189   7.949   2.678  0.00  0.00             0
ATOM    834    H   1     1       8.569   3.196   2.358  0.00  0.00             0
ATOM    835    H   1     1      12.777   7.335  -0.935  0.00  0.00             0
ATOM    836    H   1     1       9.340   2.658  -0.789  0.00  0.00             0
ATOM    837    H   1     1      12.205   3.985  -0.762  0.00  0.00             0
ATOM    838    H   1     1      10.238   8.211  -0.278  0.00  0.00             0
ATOM    839    H   1     1      10.467   6.189  -0.348  0.00  0.00             0
ATOM    840    H   1     1      12.257   1.813  -0.308  0.00  0.00             0
ATOM    841   Al   1     1      -0.648  18.304   8.372  0.00  0.00             0
ATOM    842   Al   1     1      -3.290  13.910   8.487  0.00  0.00             0
ATOM    843   Al   1     1      -3.256  19.895   8.448  0.00  0.00             0
ATOM    844   Al   1     1      -0.770  15.390   8.432  0.00  0.00             0
ATOM    845   Si   1     1      -4.941  19.732  11.267  0.00  0.00             0
ATOM    846   Si   1     1      -2.368  15.391  11.180  0.00  0.00             0
ATOM    847   Si   1     1      -2.361  21.260  11.158  0.00  0.00             0
ATOM    848   Si   1     1       0.173  16.947  11.117  0.00  0.00             0
ATOM    849    O   1     1       0.325  19.779   9.621  0.00  0.00             0
ATOM    850    O   1     1      -2.215  15.327   9.640  0.00  0.00             0
ATOM    851    O   1     1       0.027  16.934   9.508  0.00  0.00             0
ATOM    852    O   1     1      -2.502  21.407   9.604  0.00  0.00             0
ATOM    853    O   1     1       0.299  18.352  11.722  0.00  0.00             0
ATOM    854    O   1     1      -2.566  22.806  11.592  0.00  0.00             0
ATOM    855    O   1     1      -0.999  20.584  11.502  0.00  0.00             0
ATOM    856    O   1     1      -3.626  16.186  11.520  0.00  0.00             0
ATOM    857    O   1     1      -1.023  16.120  11.703  0.00  0.00             0
ATOM    858    O   1     1      -3.640  20.538  11.736  0.00  0.00             0
ATOM    859    O   1     1       0.294  14.204   9.367  0.00  0.00             0
ATOM    860    O   1     1      -2.310  18.523   9.538  0.00  0.00             0
ATOM    861    O   1     1       6.476  21.409   7.359  0.00  0.00             0
ATOM    862    O   1     1      -1.398  16.943   7.289  0.00  0.00             0
ATOM    863    O   1     1       0.962  18.576   7.377  0.00  0.00             0
ATOM    864    O   1     1      -1.662  14.097   7.305  0.00  0.00             0
ATOM    865    O   1     1       1.199  15.334   7.196  0.00  0.00             0
ATOM    866    O   1     1      -1.685  19.616   7.299  0.00  0.00             0
ATOM    867    H   1     1       0.015  22.078   9.755  0.00  0.00             0
ATOM    868    H   1     1      -2.478  17.649   9.730  0.00  0.00             0
ATOM    869    H   1     1       1.003  21.582   6.517  0.00  0.00             0
ATOM    870    H   1     1      -1.254  17.265   6.341  0.00  0.00             0
ATOM    871    H   1     1       1.600  18.083   6.825  0.00  0.00             0
ATOM    872    H   1     1      -0.810  22.300   6.900  0.00  0.00             0
ATOM    873    H   1     1      -1.201  20.270   6.747  0.00  0.00             0
ATOM    874    H   1     1       1.557  15.825   6.382  0.00  0.00             0
ATOM    875   Al   1     1       5.582  13.015   1.192  0.00  0.00             0
ATOM    876   Al   1     1       2.921   8.754   1.248  0.00  0.00             0
ATOM    877   Al   1     1       2.890  14.434   1.468  0.00  0.00             0
ATOM    878   Al   1     1       5.544   9.915   1.252  0.00  0.00             0
ATOM    879   Si   1     1       1.168  14.385   4.152  0.00  0.00             0
ATOM    880   Si   1     1       3.776   9.967   4.027  0.00  0.00             0
ATOM    881   Si   1     1       3.707  15.894   4.204  0.00  0.00             0
ATOM    882   Si   1     1       6.437  11.475   4.054  0.00  0.00             0
ATOM    883    O   1     1       6.341  14.326   2.399  0.00  0.00             0
ATOM    884    O   1     1       3.944   9.979   2.328  0.00  0.00             0
ATOM    885    O   1     1       6.176  11.526   2.415  0.00  0.00             0
ATOM    886    O   1     1       3.619  15.872   2.480  0.00  0.00             0
ATOM    887    O   1     1       6.181  12.909   4.540  0.00  0.00             0
ATOM    888    O   1     1       3.561  17.361   4.661  0.00  0.00             0
ATOM    889    O   1     1       5.002  15.215   4.474  0.00  0.00             0
ATOM    890    O   1     1       2.566  10.859   4.366  0.00  0.00             0
ATOM    891    O   1     1       5.082  10.565   4.438  0.00  0.00             0
ATOM    892    O   1     1       2.384  15.231   4.612  0.00  0.00             0
ATOM    893    O   1     1       6.401   8.660   2.424  0.00  0.00             0
ATOM    894    O   1     1       3.816  13.017   2.247  0.00  0.00             0
ATOM    895    O   1     1      12.585  15.880   0.289  0.00  0.00             0
ATOM    896    O   1     1       4.844  11.483   0.253  0.00  0.00             0
ATOM    897    O   1     1       7.202  13.362  -0.004  0.00  0.00             0
ATOM    898    O   1     1       4.531   8.719   0.124  0.00  0.00             0
ATOM    899    O   1     1       7.160   9.753   0.219  0.00  0.00             0
ATOM    900    O   1     1       4.580  14.357   0.244  0.00  0.00             0
ATOM    901    H   1     1       5.933  16.629   2.143  0.00  0.00             0
ATOM    902    H   1     1       3.201  12.170   2.304  0.00  0.00             0
ATOM    903    H   1     1       6.839  16.333  -0.680  0.00  0.00             0
ATOM    904    H   1     1       4.075  11.262  -0.469  0.00  0.00             0
ATOM    905    H   1     1       7.143  13.654  -0.770  0.00  0.00             0
ATOM    906    H   1     1       4.405  17.523  -0.875  0.00  0.00             0
ATOM    907    H   1     1       4.743  15.240   0.027  0.00  0.00             0
ATOM    908    H   1     1       7.514  10.651  -0.160  0.00  0.00             0
ATOM    909   Al   1     1      -0.739   9.440   8.524  0.00  0.00             0
ATOM    910   Al   1     1      -3.195   4.961   8.389  0.00  0.00             0
ATOM    911   Al   1     1      -3.261  11.046   8.545  0.00  0.00             0
ATOM    912   Al   1     1      -0.657   6.633   8.526  0.00  0.00             0
ATOM    913   Si   1     1      -5.010  10.926  11.264  0.00  0.00             0
ATOM    914   Si   1     1      -2.385   6.337  11.220  0.00  0.00             0
ATOM    915   Si   1     1      -2.432  12.377  11.231  0.00  0.00             0
ATOM    916   Si   1     1       0.149   7.873  11.276  0.00  0.00             0
ATOM    917    O   1     1       0.309  10.804   9.637  0.00  0.00             0
ATOM    918    O   1     1      -2.294   6.353   9.546  0.00  0.00             0
ATOM    919    O   1     1      -0.081   7.997   9.673  0.00  0.00             0
ATOM    920    O   1     1      -2.657  12.522   9.596  0.00  0.00             0
ATOM    921    O   1     1       0.101   9.353  11.723  0.00  0.00             0
ATOM    922    O   1     1      -2.450  13.860  11.657  0.00  0.00             0
ATOM    923    O   1     1      -1.148  11.632  11.557  0.00  0.00             0
ATOM    924    O   1     1      -3.598   7.214  11.543  0.00  0.00             0
ATOM    925    O   1     1      -1.121   7.069  11.723  0.00  0.00             0
ATOM    926    O   1     1      -3.732  11.735  11.701  0.00  0.00             0
ATOM    927    O   1     1       0.309   5.188   9.514  0.00  0.00             0
ATOM    928    O   1     1      -2.391   9.629   9.504  0.00  0.00             0
ATOM    929    O   1     1       6.378  12.381   7.392  0.00  0.00             0
ATOM    930    O   1     1      -1.288   8.094   7.362  0.00  0.00             0
ATOM    931    O   1     1       0.859   9.658   7.331  0.00  0.00             0
ATOM    932    O   1     1      -1.388   5.139   7.388  0.00  0.00             0
ATOM    933    O   1     1       1.083   6.507   7.470  0.00  0.00             0
ATOM    934    O   1     1      -1.626  11.003   7.364  0.00  0.00             0
ATOM    935    H   1     1      -0.056  13.550  10.112  0.00  0.00             0
ATOM    936    H   1     1      -2.805   8.716   9.729  0.00  0.00             0
ATOM    937    H   1     1       1.235  12.933   6.463  0.00  0.00             0
ATOM    938    H   1     1      -1.664   8.447   6.631  0.00  0.00             0
ATOM    939    H   1     1       1.125   9.760   6.338  0.00  0.00             0
ATOM    940    H   1     1      -1.605  13.322   6.686  0.00  0.00             0
ATOM    941    H   1     1      -0.810  11.610   7.474  0.00  0.00             0
ATOM    942    H   1     1       1.191   7.348   7.046  0.00  0.00             0
ATOM    943   Al   1     1       5.326   4.036   1.375  0.00  0.00             0
ATOM    944   Al   1     1       2.762  -0.435   1.405  0.00  0.00             0
ATOM    945   Al   1     1       2.811   5.764   1.124  0.00  0.00             0
ATOM    946   Al   1     1       5.256   1.198   1.208  0.00  0.00             0
ATOM    947   Si   1     1       1.308   5.437   4.029  0.00  0.00             0
ATOM    948   Si   1     1       3.659   0.889   4.050  0.00  0.00             0
ATOM    949   Si   1     1       3.823   6.986   3.836  0.00  0.00             0
ATOM    950   Si   1     1       6.178   2.420   4.015  0.00  0.00             0
ATOM    951    O   1     1       6.548   5.263   2.446  0.00  0.00             0
ATOM    952    O   1     1       3.766   0.710   2.425  0.00  0.00             0
ATOM    953    O   1     1       6.049   2.530   2.446  0.00  0.00             0
ATOM    954    O   1     1       3.568   7.080   2.289  0.00  0.00             0
ATOM    955    O   1     1       6.191   3.876   4.601  0.00  0.00             0
ATOM    956    O   1     1       3.739   8.476   4.311  0.00  0.00             0
ATOM    957    O   1     1       5.221   6.297   4.183  0.00  0.00             0
ATOM    958    O   1     1       2.328   1.709   4.253  0.00  0.00             0
ATOM    959    O   1     1       4.969   1.588   4.549  0.00  0.00             0
ATOM    960    O   1     1       2.625   6.239   4.439  0.00  0.00             0
ATOM    961    O   1     1       6.358  -0.372   2.313  0.00  0.00             0
ATOM    962    O   1     1       3.969   4.202   2.553  0.00  0.00             0
ATOM    963    O   1     1      12.537   7.081   0.037  0.00  0.00             0
ATOM    964    O   1     1       4.553   2.668   0.246  0.00  0.00             0
ATOM    965    O   1     1       7.056   4.158   0.121  0.00  0.00             0
ATOM    966    O   1     1       4.516  -0.247   0.234  0.00  0.00             0
ATOM    967    O   1     1       6.934   1.138   0.187  0.00  0.00             0
ATOM    968    O   1     1       4.555   5.471   0.410  0.00  0.00             0
ATOM    969    H   1     1       6.219   8.335   3.369  0.00  0.00             0
ATOM    970    H   1     1       3.644   3.330   2.781  0.00  0.00             0
ATOM    971    H   1     1       7.392   6.982  -0.812  0.00  0.00             0
ATOM    972    H   1     1       3.979   2.803  -0.579  0.00  0.00             0
ATOM    973    H   1     1       7.648   3.281   0.274  0.00  0.00             0
ATOM    974    H   1     1       4.811   7.869  -0.287  0.00  0.00             0
ATOM    975    H   1     1       5.504   5.655   0.247  0.00  0.00             0
ATOM    976    H   1     1       6.950   1.560  -0.605  0.00  0.00             0
END
