# Supplementary material for: Competing Nuclear Quantum Effects and Hydrogen-Bond Jumps in Hydrated Kaolinite
Source: J Phys Chem Lett. 2023 Feb 6;14(6):1542–7. doi: 10.1021/acs.jpclett.2c03896 (PMC9940297; doi:10.1021/acs.jpclett.2c03896)
Supplement: Supplementary file 1 — jz2c03896_si_001.zip [file jz2c03896_si_001.zip › Clay_NQEs_HBond_Jumps_SI/silica-surface/QM/prod-4/init.19.pdb]

TITLE     Step:     2000000  Bead:      19 positions{angstrom}  cell{angstrom}
CRYST1   10.307   17.884   76.812  91.93 105.05  89.80 P 1           1
ATOM      1   Al   1     1     -19.163  -0.703  42.783  0.00  0.00             0
ATOM      2   Al   1     1     -16.569   3.896  42.782  0.00  0.00             0
ATOM      3   Al   1     1     -16.624  -2.222  42.823  0.00  0.00             0
ATOM      4   Al   1     1     -19.149   2.294  42.903  0.00  0.00             0
ATOM      5   Si   1     1     -14.763  -1.954  39.997  0.00  0.00             0
ATOM      6   Si   1     1     -17.358   2.595  39.994  0.00  0.00             0
ATOM      7   Si   1     1     -17.290  -3.490  39.922  0.00  0.00             0
ATOM      8   Si   1     1     -19.868   1.078  40.080  0.00  0.00             0
ATOM      9    O   1     1     -20.021  -1.837  41.611  0.00  0.00             0
ATOM     10    O   1     1     -17.420   2.684  41.668  0.00  0.00             0
ATOM     11    O   1     1     -19.755   1.035  41.612  0.00  0.00             0
ATOM     12    O   1     1     -17.244  -3.628  41.460  0.00  0.00             0
ATOM     13    O   1     1     -19.698  -0.433  39.606  0.00  0.00             0
ATOM     14    O   1     1     -17.256  -4.975  39.407  0.00  0.00             0
ATOM     15    O   1     1     -18.666  -2.784  39.743  0.00  0.00             0
ATOM     16    O   1     1     -16.116   1.751  39.611  0.00  0.00             0
ATOM     17    O   1     1     -18.704   1.951  39.499  0.00  0.00             0
ATOM     18    O   1     1     -16.151  -2.662  39.422  0.00  0.00             0
ATOM     19    O   1     1     -20.177   3.863  41.702  0.00  0.00             0
ATOM     20    O   1     1     -17.553  -0.901  41.627  0.00  0.00             0
ATOM     21    O   1     1     -16.053  -3.736  43.841  0.00  0.00             0
ATOM     22    O   1     1     -18.272   0.819  43.854  0.00  0.00             0
ATOM     23    O   1     1     -20.783  -0.525  43.786  0.00  0.00             0
ATOM     24    O   1     1     -18.318   3.800  43.881  0.00  0.00             0
ATOM     25    O   1     1     -20.780   2.342  43.852  0.00  0.00             0
ATOM     26    O   1     1     -18.344  -2.086  43.866  0.00  0.00             0
ATOM     27    H   1     1     -19.676  -4.266  41.376  0.00  0.00             0
ATOM     28    H   1     1     -17.349  -0.748  40.628  0.00  0.00             0
ATOM     29    H   1     1     -20.265  -3.313  44.072  0.00  0.00             0
ATOM     30    H   1     1     -17.276   0.630  43.524  0.00  0.00             0
ATOM     31    H   1     1     -20.887  -0.257  44.733  0.00  0.00             0
ATOM     32    H   1     1     -18.614  -5.055  44.783  0.00  0.00             0
ATOM     33    H   1     1     -18.112  -2.731  44.639  0.00  0.00             0
ATOM     34    H   1     1     -21.165   1.474  43.652  0.00  0.00             0
ATOM     35   Al   1     1     -17.011   6.045  50.047  0.00  0.00             0
ATOM     36   Al   1     1     -14.373  10.502  49.957  0.00  0.00             0
ATOM     37   Al   1     1     -14.365   4.511  50.133  0.00  0.00             0
ATOM     38   Al   1     1     -16.982   9.051  50.207  0.00  0.00             0
ATOM     39   Si   1     1     -12.583   4.797  47.323  0.00  0.00             0
ATOM     40   Si   1     1     -14.995   9.205  47.223  0.00  0.00             0
ATOM     41   Si   1     1     -15.116   3.302  47.327  0.00  0.00             0
ATOM     42   Si   1     1     -17.558   7.733  47.259  0.00  0.00             0
ATOM     43    O   1     1     -17.814   4.792  48.969  0.00  0.00             0
ATOM     44    O   1     1     -15.152   9.205  48.808  0.00  0.00             0
ATOM     45    O   1     1     -17.382   7.654  48.864  0.00  0.00             0
ATOM     46    O   1     1     -14.945   3.045  48.962  0.00  0.00             0
ATOM     47    O   1     1     -17.720   6.224  46.939  0.00  0.00             0
ATOM     48    O   1     1     -15.082   1.908  46.704  0.00  0.00             0
ATOM     49    O   1     1     -16.525   3.866  46.996  0.00  0.00             0
ATOM     50    O   1     1     -13.770   8.414  46.887  0.00  0.00             0
ATOM     51    O   1     1     -16.252   8.334  46.702  0.00  0.00             0
ATOM     52    O   1     1     -13.915   4.051  46.836  0.00  0.00             0
ATOM     53    O   1     1     -17.591  10.543  49.039  0.00  0.00             0
ATOM     54    O   1     1     -15.303   5.841  49.105  0.00  0.00             0
ATOM     55    O   1     1     -13.695   3.140  51.289  0.00  0.00             0
ATOM     56    O   1     1     -16.257   7.703  51.156  0.00  0.00             0
ATOM     57    O   1     1     -18.637   6.057  51.067  0.00  0.00             0
ATOM     58    O   1     1     -16.010  10.422  51.124  0.00  0.00             0
ATOM     59    O   1     1     -18.728   9.254  51.126  0.00  0.00             0
ATOM     60    O   1     1     -16.073   4.743  51.371  0.00  0.00             0
ATOM     61    H   1     1     -17.505   2.396  48.488  0.00  0.00             0
ATOM     62    H   1     1     -14.819   6.797  49.164  0.00  0.00             0
ATOM     63    H   1     1     -18.677   2.658  52.092  0.00  0.00             0
ATOM     64    H   1     1     -16.223   7.575  52.039  0.00  0.00             0
ATOM     65    H   1     1     -19.356   6.888  51.025  0.00  0.00             0
ATOM     66    H   1     1     -16.248   2.047  51.452  0.00  0.00             0
ATOM     67    H   1     1     -16.757   4.512  51.990  0.00  0.00             0
ATOM     68    H   1     1     -19.559   8.683  51.298  0.00  0.00             0
ATOM     69   Al   1     1     -19.135   8.462  42.918  0.00  0.00             0
ATOM     70   Al   1     1     -16.581  12.773  42.751  0.00  0.00             0
ATOM     71   Al   1     1     -16.592   6.923  42.907  0.00  0.00             0
ATOM     72   Al   1     1     -19.136  11.329  42.665  0.00  0.00             0
ATOM     73   Si   1     1     -14.841   7.063  39.975  0.00  0.00             0
ATOM     74   Si   1     1     -17.363  11.486  39.984  0.00  0.00             0
ATOM     75   Si   1     1     -17.335   5.531  40.139  0.00  0.00             0
ATOM     76   Si   1     1     -19.950   9.884  40.028  0.00  0.00             0
ATOM     77    O   1     1     -20.045   7.135  41.752  0.00  0.00             0
ATOM     78    O   1     1     -17.484  11.500  41.591  0.00  0.00             0
ATOM     79    O   1     1     -19.728   9.808  41.632  0.00  0.00             0
ATOM     80    O   1     1     -17.164   5.464  41.742  0.00  0.00             0
ATOM     81    O   1     1     -19.963   8.350  39.581  0.00  0.00             0
ATOM     82    O   1     1     -17.284   4.108  39.585  0.00  0.00             0
ATOM     83    O   1     1     -18.785   6.119  39.769  0.00  0.00             0
ATOM     84    O   1     1     -16.092  10.615  39.629  0.00  0.00             0
ATOM     85    O   1     1     -18.674  10.761  39.594  0.00  0.00             0
ATOM     86    O   1     1     -16.159   6.402  39.613  0.00  0.00             0
ATOM     87    O   1     1     -20.052  12.824  41.718  0.00  0.00             0
ATOM     88    O   1     1     -17.572   8.237  41.870  0.00  0.00             0
ATOM     89    O   1     1     -15.833   5.436  43.959  0.00  0.00             0
ATOM     90    O   1     1     -18.526   9.904  43.991  0.00  0.00             0
ATOM     91    O   1     1     -20.759   8.329  43.947  0.00  0.00             0
ATOM     92    O   1     1     -18.206  12.632  43.840  0.00  0.00             0
ATOM     93    O   1     1     -20.727  11.616  43.907  0.00  0.00             0
ATOM     94    O   1     1     -18.117   7.055  43.978  0.00  0.00             0
ATOM     95    H   1     1     -19.484   4.564  41.921  0.00  0.00             0
ATOM     96    H   1     1     -17.131   8.842  41.231  0.00  0.00             0
ATOM     97    H   1     1     -20.671   5.063  44.728  0.00  0.00             0
ATOM     98    H   1     1     -17.950  10.226  44.580  0.00  0.00             0
ATOM     99    H   1     1     -21.164   8.281  44.746  0.00  0.00             0
ATOM    100    H   1     1     -18.744   3.818  44.707  0.00  0.00             0
ATOM    101    H   1     1     -18.868   6.463  44.480  0.00  0.00             0
ATOM    102    H   1     1     -20.782  11.256  44.774  0.00  0.00             0
ATOM    103   Al   1     1     -16.950  14.880  50.064  0.00  0.00             0
ATOM    104   Al   1     1     -14.231  19.635  49.941  0.00  0.00             0
ATOM    105   Al   1     1     -14.418  13.466  49.991  0.00  0.00             0
ATOM    106   Al   1     1     -16.767  17.974  49.990  0.00  0.00             0
ATOM    107   Si   1     1     -12.568  13.676  47.251  0.00  0.00             0
ATOM    108   Si   1     1     -14.966  18.260  47.173  0.00  0.00             0
ATOM    109   Si   1     1     -15.109  12.154  47.109  0.00  0.00             0
ATOM    110   Si   1     1     -17.517  16.679  47.232  0.00  0.00             0
ATOM    111    O   1     1     -17.850  13.793  48.631  0.00  0.00             0
ATOM    112    O   1     1     -15.111  18.248  48.800  0.00  0.00             0
ATOM    113    O   1     1     -17.190  16.606  48.845  0.00  0.00             0
ATOM    114    O   1     1     -14.945  12.078  48.699  0.00  0.00             0
ATOM    115    O   1     1     -17.593  15.229  46.648  0.00  0.00             0
ATOM    116    O   1     1     -15.047  10.662  46.744  0.00  0.00             0
ATOM    117    O   1     1     -16.371  12.955  46.757  0.00  0.00             0
ATOM    118    O   1     1     -13.765  17.398  46.881  0.00  0.00             0
ATOM    119    O   1     1     -16.231  17.458  46.651  0.00  0.00             0
ATOM    120    O   1     1     -13.816  13.027  46.649  0.00  0.00             0
ATOM    121    O   1     1     -17.816  19.429  48.884  0.00  0.00             0
ATOM    122    O   1     1     -15.153  14.898  48.849  0.00  0.00             0
ATOM    123    O   1     1     -13.579  11.949  50.970  0.00  0.00             0
ATOM    124    O   1     1     -16.233  16.394  51.210  0.00  0.00             0
ATOM    125    O   1     1     -18.647  15.013  50.980  0.00  0.00             0
ATOM    126    O   1     1     -15.883  19.344  50.931  0.00  0.00             0
ATOM    127    O   1     1     -18.425  18.098  51.060  0.00  0.00             0
ATOM    128    O   1     1     -15.990  13.495  50.921  0.00  0.00             0
ATOM    129    H   1     1     -16.928  11.156  48.704  0.00  0.00             0
ATOM    130    H   1     1     -14.791  15.974  48.910  0.00  0.00             0
ATOM    131    H   1     1     -18.733  12.243  51.944  0.00  0.00             0
ATOM    132    H   1     1     -16.527  16.462  52.160  0.00  0.00             0
ATOM    133    H   1     1     -19.367  15.144  51.489  0.00  0.00             0
ATOM    134    H   1     1     -15.946  10.534  51.963  0.00  0.00             0
ATOM    135    H   1     1     -16.643  12.803  51.123  0.00  0.00             0
ATOM    136    H   1     1     -19.041  17.372  51.152  0.00  0.00             0
ATOM    137   Al   1     1     -14.159  -0.728  42.796  0.00  0.00             0
ATOM    138   Al   1     1     -11.660   3.859  42.829  0.00  0.00             0
ATOM    139   Al   1     1     -11.465  -1.955  42.722  0.00  0.00             0
ATOM    140   Al   1     1     -14.183   2.456  42.847  0.00  0.00             0
ATOM    141   Si   1     1      -9.619  -1.878  40.066  0.00  0.00             0
ATOM    142   Si   1     1     -12.173   2.454  40.113  0.00  0.00             0
ATOM    143   Si   1     1     -12.071  -3.428  39.926  0.00  0.00             0
ATOM    144   Si   1     1     -14.837   1.022  39.924  0.00  0.00             0
ATOM    145    O   1     1     -15.034  -1.986  41.597  0.00  0.00             0
ATOM    146    O   1     1     -12.420   2.493  41.654  0.00  0.00             0
ATOM    147    O   1     1     -14.694   1.002  41.637  0.00  0.00             0
ATOM    148    O   1     1     -11.978  -3.447  41.497  0.00  0.00             0
ATOM    149    O   1     1     -14.762  -0.469  39.589  0.00  0.00             0
ATOM    150    O   1     1     -12.068  -4.921  39.355  0.00  0.00             0
ATOM    151    O   1     1     -13.469  -2.820  39.701  0.00  0.00             0
ATOM    152    O   1     1     -10.948   1.647  39.773  0.00  0.00             0
ATOM    153    O   1     1     -13.568   1.790  39.560  0.00  0.00             0
ATOM    154    O   1     1     -10.949  -2.465  39.465  0.00  0.00             0
ATOM    155    O   1     1     -14.830   3.759  41.736  0.00  0.00             0
ATOM    156    O   1     1     -12.427  -0.606  41.888  0.00  0.00             0
ATOM    157    O   1     1     -21.003  -3.486  43.819  0.00  0.00             0
ATOM    158    O   1     1     -13.565   0.914  43.874  0.00  0.00             0
ATOM    159    O   1     1     -15.737  -1.013  43.876  0.00  0.00             0
ATOM    160    O   1     1     -13.273   3.718  43.898  0.00  0.00             0
ATOM    161    O   1     1     -15.841   2.564  43.816  0.00  0.00             0
ATOM    162    O   1     1     -13.088  -2.037  43.763  0.00  0.00             0
ATOM    163    H   1     1     -14.349  -4.242  42.007  0.00  0.00             0
ATOM    164    H   1     1     -12.337   0.199  41.356  0.00  0.00             0
ATOM    165    H   1     1     -15.648  -3.626  44.792  0.00  0.00             0
ATOM    166    H   1     1     -12.719   0.919  44.574  0.00  0.00             0
ATOM    167    H   1     1     -16.065  -0.741  44.731  0.00  0.00             0
ATOM    168    H   1     1     -12.929  -5.065  44.765  0.00  0.00             0
ATOM    169    H   1     1     -13.526  -2.882  44.539  0.00  0.00             0
ATOM    170    H   1     1     -16.002   1.999  44.509  0.00  0.00             0
ATOM    171   Al   1     1     -11.782   6.057  50.041  0.00  0.00             0
ATOM    172   Al   1     1      -9.258  10.697  49.863  0.00  0.00             0
ATOM    173   Al   1     1      -9.088   4.643  50.040  0.00  0.00             0
ATOM    174   Al   1     1     -11.770   9.141  50.019  0.00  0.00             0
ATOM    175   Si   1     1      -7.435   4.700  47.370  0.00  0.00             0
ATOM    176   Si   1     1      -9.938   9.226  47.146  0.00  0.00             0
ATOM    177   Si   1     1      -9.999   3.203  47.284  0.00  0.00             0
ATOM    178   Si   1     1     -12.439   7.617  47.173  0.00  0.00             0
ATOM    179    O   1     1     -12.794   4.928  49.053  0.00  0.00             0
ATOM    180    O   1     1     -10.041   9.405  48.797  0.00  0.00             0
ATOM    181    O   1     1     -12.151   7.671  48.840  0.00  0.00             0
ATOM    182    O   1     1      -9.804   3.062  49.016  0.00  0.00             0
ATOM    183    O   1     1     -12.356   6.143  46.822  0.00  0.00             0
ATOM    184    O   1     1      -9.905   1.722  46.798  0.00  0.00             0
ATOM    185    O   1     1     -11.319   3.957  47.001  0.00  0.00             0
ATOM    186    O   1     1      -8.589   8.473  46.913  0.00  0.00             0
ATOM    187    O   1     1     -11.209   8.457  46.632  0.00  0.00             0
ATOM    188    O   1     1      -8.705   3.958  46.881  0.00  0.00             0
ATOM    189    O   1     1     -12.712  10.376  48.918  0.00  0.00             0
ATOM    190    O   1     1     -10.012   5.811  48.972  0.00  0.00             0
ATOM    191    O   1     1     -18.705   3.081  51.233  0.00  0.00             0
ATOM    192    O   1     1     -10.831   7.723  51.074  0.00  0.00             0
ATOM    193    O   1     1     -13.486   5.829  51.353  0.00  0.00             0
ATOM    194    O   1     1     -10.837  10.692  50.987  0.00  0.00             0
ATOM    195    O   1     1     -13.341   9.134  51.064  0.00  0.00             0
ATOM    196    O   1     1     -10.899   4.724  50.992  0.00  0.00             0
ATOM    197    H   1     1     -11.870   2.373  49.076  0.00  0.00             0
ATOM    198    H   1     1      -9.818   6.439  48.314  0.00  0.00             0
ATOM    199    H   1     1     -13.957   3.488  51.970  0.00  0.00             0
ATOM    200    H   1     1     -11.103   7.633  52.092  0.00  0.00             0
ATOM    201    H   1     1     -13.971   6.438  52.062  0.00  0.00             0
ATOM    202    H   1     1     -11.621   1.792  51.801  0.00  0.00             0
ATOM    203    H   1     1     -11.252   3.786  50.908  0.00  0.00             0
ATOM    204    H   1     1     -14.153   8.535  51.302  0.00  0.00             0
ATOM    205   Al   1     1     -14.018   8.420  42.706  0.00  0.00             0
ATOM    206   Al   1     1     -11.438  12.925  42.725  0.00  0.00             0
ATOM    207   Al   1     1     -11.455   6.973  42.854  0.00  0.00             0
ATOM    208   Al   1     1     -13.868  11.322  42.887  0.00  0.00             0
ATOM    209   Si   1     1      -9.704   6.955  40.170  0.00  0.00             0
ATOM    210   Si   1     1     -12.207  11.515  39.969  0.00  0.00             0
ATOM    211   Si   1     1     -12.285   5.304  40.105  0.00  0.00             0
ATOM    212   Si   1     1     -14.761  10.034  39.937  0.00  0.00             0
ATOM    213    O   1     1     -15.038   7.160  41.606  0.00  0.00             0
ATOM    214    O   1     1     -12.379  11.659  41.569  0.00  0.00             0
ATOM    215    O   1     1     -14.510   9.991  41.587  0.00  0.00             0
ATOM    216    O   1     1     -12.245   5.231  41.692  0.00  0.00             0
ATOM    217    O   1     1     -14.687   8.439  39.458  0.00  0.00             0
ATOM    218    O   1     1     -12.081   3.925  39.577  0.00  0.00             0
ATOM    219    O   1     1     -13.672   5.964  39.779  0.00  0.00             0
ATOM    220    O   1     1     -10.955  10.618  39.790  0.00  0.00             0
ATOM    221    O   1     1     -13.504  10.838  39.324  0.00  0.00             0
ATOM    222    O   1     1     -11.020   6.287  39.737  0.00  0.00             0
ATOM    223    O   1     1     -14.775  12.836  41.743  0.00  0.00             0
ATOM    224    O   1     1     -12.282   8.275  41.815  0.00  0.00             0
ATOM    225    O   1     1     -21.147   5.370  43.893  0.00  0.00             0
ATOM    226    O   1     1     -13.160   9.810  43.801  0.00  0.00             0
ATOM    227    O   1     1     -15.537   8.300  43.896  0.00  0.00             0
ATOM    228    O   1     1     -12.988  12.678  43.906  0.00  0.00             0
ATOM    229    O   1     1     -15.628  11.428  43.773  0.00  0.00             0
ATOM    230    O   1     1     -13.125   7.031  43.827  0.00  0.00             0
ATOM    231    H   1     1     -14.377   4.649  41.332  0.00  0.00             0
ATOM    232    H   1     1     -11.773   9.230  41.800  0.00  0.00             0
ATOM    233    H   1     1     -15.766   4.848  44.770  0.00  0.00             0
ATOM    234    H   1     1     -12.356   9.511  44.296  0.00  0.00             0
ATOM    235    H   1     1     -15.700   8.222  44.769  0.00  0.00             0
ATOM    236    H   1     1     -13.867   4.050  44.596  0.00  0.00             0
ATOM    237    H   1     1     -13.769   6.402  43.921  0.00  0.00             0
ATOM    238    H   1     1     -16.074  10.410  43.818  0.00  0.00             0
ATOM    239   Al   1     1     -11.705  15.062  50.067  0.00  0.00             0
ATOM    240   Al   1     1      -9.115  19.550  50.070  0.00  0.00             0
ATOM    241   Al   1     1      -9.125  13.645  49.751  0.00  0.00             0
ATOM    242   Al   1     1     -11.803  17.936  50.147  0.00  0.00             0
ATOM    243   Si   1     1      -7.453  13.726  46.999  0.00  0.00             0
ATOM    244   Si   1     1      -9.888  18.151  47.394  0.00  0.00             0
ATOM    245   Si   1     1      -9.871  12.184  46.973  0.00  0.00             0
ATOM    246   Si   1     1     -12.382  16.609  47.313  0.00  0.00             0
ATOM    247    O   1     1     -12.529  13.665  48.822  0.00  0.00             0
ATOM    248    O   1     1     -10.106  18.278  48.992  0.00  0.00             0
ATOM    249    O   1     1     -12.263  16.612  48.862  0.00  0.00             0
ATOM    250    O   1     1      -9.701  12.164  48.579  0.00  0.00             0
ATOM    251    O   1     1     -12.455  15.232  46.807  0.00  0.00             0
ATOM    252    O   1     1     -10.022  10.703  46.471  0.00  0.00             0
ATOM    253    O   1     1     -11.361  12.775  46.870  0.00  0.00             0
ATOM    254    O   1     1      -8.565  17.347  47.203  0.00  0.00             0
ATOM    255    O   1     1     -11.142  17.325  46.826  0.00  0.00             0
ATOM    256    O   1     1      -8.784  13.041  46.446  0.00  0.00             0
ATOM    257    O   1     1     -12.556  19.470  49.126  0.00  0.00             0
ATOM    258    O   1     1     -10.091  15.056  48.701  0.00  0.00             0
ATOM    259    O   1     1     -18.845  12.127  50.937  0.00  0.00             0
ATOM    260    O   1     1     -11.012  16.534  51.206  0.00  0.00             0
ATOM    261    O   1     1     -13.351  14.778  51.074  0.00  0.00             0
ATOM    262    O   1     1     -10.804  19.470  51.277  0.00  0.00             0
ATOM    263    O   1     1     -13.367  18.041  51.012  0.00  0.00             0
ATOM    264    O   1     1     -10.808  13.661  50.923  0.00  0.00             0
ATOM    265    H   1     1     -12.141  10.720  48.262  0.00  0.00             0
ATOM    266    H   1     1     -10.127  15.545  47.815  0.00  0.00             0
ATOM    267    H   1     1     -13.113  12.483  51.643  0.00  0.00             0
ATOM    268    H   1     1     -10.996  16.574  52.170  0.00  0.00             0
ATOM    269    H   1     1     -13.875  15.357  51.517  0.00  0.00             0
ATOM    270    H   1     1     -11.659  11.177  51.298  0.00  0.00             0
ATOM    271    H   1     1     -11.373  12.936  51.366  0.00  0.00             0
ATOM    272    H   1     1     -14.237  17.818  51.302  0.00  0.00             0
ATOM    273    O   1     1     -21.456   7.313  36.755  0.00  0.00             0
ATOM    274    H   1     1     -20.478   7.468  36.742  0.00  0.00             0
ATOM    275    H   1     1     -11.192   6.859  37.503  0.00  0.00             0
ATOM    276    O   1     1       3.771 -23.388  36.656  0.00  0.00             0
ATOM    277    H   1     1       4.478 -22.699  36.086  0.00  0.00             0
ATOM    278    H   1     1      14.144 -23.166  37.525  0.00  0.00             0
ATOM    279    O   1     1      27.802  27.952  30.795  0.00  0.00             0
ATOM    280    H   1     1      17.324  28.833  30.351  0.00  0.00             0
ATOM    281    H   1     1      28.441  27.412  30.001  0.00  0.00             0
ATOM    282    O   1     1       9.319  24.210  30.972  0.00  0.00             0
ATOM    283    H   1     1       9.213  23.194  31.003  0.00  0.00             0
ATOM    284    H   1     1      19.729  24.763  30.214  0.00  0.00             0
ATOM    285    O   1     1     -39.552  -6.670  33.061  0.00  0.00             0
ATOM    286    H   1     1     -40.394  -6.309  32.910  0.00  0.00             0
ATOM    287    H   1     1     -28.886  -6.268  33.747  0.00  0.00             0
ATOM    288    O   1     1      18.748 -13.833  29.340  0.00  0.00             0
ATOM    289    H   1     1      18.365 -14.224  30.083  0.00  0.00             0
ATOM    290    H   1     1      28.346 -13.111  29.063  0.00  0.00             0
ATOM    291    O   1     1       1.763  50.411  20.691  0.00  0.00             0
ATOM    292    H   1     1       1.249  50.626  19.814  0.00  0.00             0
ATOM    293    H   1     1       1.977  51.249  21.157  0.00  0.00             0
ATOM    294    O   1     1     -29.479  -1.399  14.837  0.00  0.00             0
ATOM    295    H   1     1     -30.037  -1.056  15.454  0.00  0.00             0
ATOM    296    H   1     1     -29.896  -2.024  14.400  0.00  0.00             0
ATOM    297    O   1     1     -24.118  12.371  33.085  0.00  0.00             0
ATOM    298    H   1     1     -24.940  12.088  32.753  0.00  0.00             0
ATOM    299    H   1     1     -24.540  12.962  33.864  0.00  0.00             0
ATOM    300    O   1     1      43.466  28.451  28.871  0.00  0.00             0
ATOM    301    H   1     1      44.202  28.080  29.467  0.00  0.00             0
ATOM    302    H   1     1      43.160  27.658  28.155  0.00  0.00             0
ATOM    303    O   1     1       2.278  -9.819  36.400  0.00  0.00             0
ATOM    304    H   1     1       2.935  -9.272  36.304  0.00  0.00             0
ATOM    305    H   1     1       1.694  -9.382  35.873  0.00  0.00             0
ATOM    306    O   1     1     -15.469   1.961  30.018  0.00  0.00             0
ATOM    307    H   1     1     -14.916   1.332  29.562  0.00  0.00             0
ATOM    308    H   1     1     -16.293   2.404  29.446  0.00  0.00             0
ATOM    309    O   1     1      16.594 -20.228  14.541  0.00  0.00             0
ATOM    310    H   1     1      17.354 -19.830  14.686  0.00  0.00             0
ATOM    311    H   1     1      15.841 -19.411  14.722  0.00  0.00             0
ATOM    312    O   1     1      31.308  13.247  24.587  0.00  0.00             0
ATOM    313    H   1     1      31.629  13.977  25.035  0.00  0.00             0
ATOM    314    H   1     1      31.694  12.379  24.492  0.00  0.00             0
ATOM    315    O   1     1     -19.030  22.299  33.961  0.00  0.00             0
ATOM    316    H   1     1     -19.408  23.160  33.363  0.00  0.00             0
ATOM    317    H   1     1     -18.457  22.720  34.550  0.00  0.00             0
ATOM    318    O   1     1       7.059  23.278  33.241  0.00  0.00             0
ATOM    319    H   1     1       7.058  22.559  33.948  0.00  0.00             0
ATOM    320    H   1     1       7.504  23.959  33.820  0.00  0.00             0
ATOM    321    O   1     1      46.472  15.834  31.260  0.00  0.00             0
ATOM    322    H   1     1      47.132  15.799  31.973  0.00  0.00             0
ATOM    323    H   1     1      46.122  14.831  30.953  0.00  0.00             0
ATOM    324    O   1     1      11.859  -2.265  34.128  0.00  0.00             0
ATOM    325    H   1     1      11.499  -1.832  35.088  0.00  0.00             0
ATOM    326    H   1     1      10.876  -2.393  33.665  0.00  0.00             0
ATOM    327    O   1     1      -8.369  17.292  21.469  0.00  0.00             0
ATOM    328    H   1     1      -8.042  18.074  21.036  0.00  0.00             0
ATOM    329    H   1     1       2.561  -0.688  22.306  0.00  0.00             0
ATOM    330    O   1     1      -0.229  39.289  25.456  0.00  0.00             0
ATOM    331    H   1     1      -0.294  38.809  24.524  0.00  0.00             0
ATOM    332    H   1     1      10.192  38.714  26.231  0.00  0.00             0
ATOM    333    O   1     1      16.971   1.232  22.962  0.00  0.00             0
ATOM    334    H   1     1       7.411   1.702  22.920  0.00  0.00             0
ATOM    335    H   1     1      16.882   0.886  23.831  0.00  0.00             0
ATOM    336    O   1     1      -7.272   8.515  17.819  0.00  0.00             0
ATOM    337    H   1     1      -7.220   7.552  18.367  0.00  0.00             0
ATOM    338    H   1     1       3.482   9.076  18.576  0.00  0.00             0
ATOM    339    O   1     1      15.403  40.303  17.921  0.00  0.00             0
ATOM    340    H   1     1       4.407  41.035  17.907  0.00  0.00             0
ATOM    341    H   1     1      15.980  40.782  17.302  0.00  0.00             0
ATOM    342    O   1     1       4.735  58.803  25.319  0.00  0.00             0
ATOM    343    H   1     1       4.548  57.877  24.885  0.00  0.00             0
ATOM    344    H   1     1      16.104  58.657  25.384  0.00  0.00             0
ATOM    345    O   1     1      35.292 -22.485  30.282  0.00  0.00             0
ATOM    346    H   1     1      34.987 -23.038  31.040  0.00  0.00             0
ATOM    347    H   1     1      34.853 -40.701  29.521  0.00  0.00             0
ATOM    348    O   1     1      54.862   0.748  35.895  0.00  0.00             0
ATOM    349    H   1     1      55.453   1.421  35.660  0.00  0.00             0
ATOM    350    H   1     1      54.934  -0.010  35.512  0.00  0.00             0
ATOM    351    O   1     1      37.564 -22.066  26.918  0.00  0.00             0
ATOM    352    H   1     1      38.115 -21.323  27.054  0.00  0.00             0
ATOM    353    H   1     1      36.751 -21.620  26.595  0.00  0.00             0
ATOM    354    O   1     1      11.256  -0.182  25.374  0.00  0.00             0
ATOM    355    H   1     1      11.543  -1.139  25.322  0.00  0.00             0
ATOM    356    H   1     1      10.539  -0.185  24.677  0.00  0.00             0
ATOM    357    O   1     1      -1.137  -6.208  20.523  0.00  0.00             0
ATOM    358    H   1     1      -1.198  -5.355  20.933  0.00  0.00             0
ATOM    359    H   1     1      -1.161  -7.074  21.191  0.00  0.00             0
ATOM    360    O   1     1      -4.338  22.811  13.833  0.00  0.00             0
ATOM    361    H   1     1      -4.583  22.005  14.097  0.00  0.00             0
ATOM    362    H   1     1      -3.707  22.688  13.174  0.00  0.00             0
ATOM    363    O   1     1      52.218 -18.127  17.278  0.00  0.00             0
ATOM    364    H   1     1      52.897 -17.490  17.056  0.00  0.00             0
ATOM    365    H   1     1      52.454 -36.817  17.691  0.00  0.00             0
ATOM    366    O   1     1      24.912  -8.415  29.974  0.00  0.00             0
ATOM    367    H   1     1      25.725  -8.103  30.231  0.00  0.00             0
ATOM    368    H   1     1      24.843  -9.172  30.594  0.00  0.00             0
ATOM    369    O   1     1      24.403 -22.569  23.836  0.00  0.00             0
ATOM    370    H   1     1      24.891 -22.177  22.991  0.00  0.00             0
ATOM    371    H   1     1      23.739 -23.318  23.627  0.00  0.00             0
ATOM    372    O   1     1      28.208 -37.734  22.715  0.00  0.00             0
ATOM    373    H   1     1      28.283 -37.695  21.720  0.00  0.00             0
ATOM    374    H   1     1      28.829 -38.484  22.593  0.00  0.00             0
ATOM    375    O   1     1     -23.179  37.565  15.033  0.00  0.00             0
ATOM    376    H   1     1     -22.558  38.333  14.750  0.00  0.00             0
ATOM    377    H   1     1     -23.002  36.924  14.516  0.00  0.00             0
ATOM    378    O   1     1       9.141 -39.524  16.259  0.00  0.00             0
ATOM    379    H   1     1       9.871 -39.886  16.813  0.00  0.00             0
ATOM    380    H   1     1       9.407 -39.746  15.465  0.00  0.00             0
ATOM    381    O   1     1     -12.528  -9.411  32.769  0.00  0.00             0
ATOM    382    H   1     1     -12.373 -10.323  32.328  0.00  0.00             0
ATOM    383    H   1     1      -2.701  -8.800  32.215  0.00  0.00             0
ATOM    384    O   1     1      29.647 -13.702  15.369  0.00  0.00             0
ATOM    385    H   1     1      30.472 -14.238  15.527  0.00  0.00             0
ATOM    386    H   1     1      40.345 -12.820  15.492  0.00  0.00             0
ATOM    387    O   1     1      16.200   9.717  21.824  0.00  0.00             0
ATOM    388    H   1     1       6.203   9.941  21.115  0.00  0.00             0
ATOM    389    H   1     1      16.298  10.166  22.605  0.00  0.00             0
ATOM    390    O   1     1      32.183  24.675  32.472  0.00  0.00             0
ATOM    391    H   1     1      31.503  24.475  31.876  0.00  0.00             0
ATOM    392    H   1     1      42.278  25.475  32.936  0.00  0.00             0
ATOM    393    O   1     1     -34.102  -9.311  24.528  0.00  0.00             0
ATOM    394    H   1     1     -33.754  -9.248  25.314  0.00  0.00             0
ATOM    395    H   1     1     -24.717  -8.851  24.584  0.00  0.00             0
ATOM    396    O   1     1     -23.204  10.281  14.828  0.00  0.00             0
ATOM    397    H   1     1     -23.743  11.204  14.861  0.00  0.00             0
ATOM    398    H   1     1     -11.911  10.649  15.001  0.00  0.00             0
ATOM    399    O   1     1      21.444 -32.447  29.164  0.00  0.00             0
ATOM    400    H   1     1      20.615 -31.976  28.811  0.00  0.00             0
ATOM    401    H   1     1      21.092 -32.566  29.993  0.00  0.00             0
ATOM    402    O   1     1      -0.646  30.520  32.377  0.00  0.00             0
ATOM    403    H   1     1      -1.671  30.549  32.792  0.00  0.00             0
ATOM    404    H   1     1      -0.766  30.310  31.342  0.00  0.00             0
ATOM    405    O   1     1      34.958   6.139  27.830  0.00  0.00             0
ATOM    406    H   1     1      34.029   6.758  27.992  0.00  0.00             0
ATOM    407    H   1     1      34.835   5.727  26.973  0.00  0.00             0
ATOM    408    O   1     1      45.847  64.585  25.818  0.00  0.00             0
ATOM    409    H   1     1      46.206  63.806  26.433  0.00  0.00             0
ATOM    410    H   1     1      46.616  64.750  25.049  0.00  0.00             0
ATOM    411    O   1     1      -6.639  37.497  25.853  0.00  0.00             0
ATOM    412    H   1     1      -6.541  38.015  26.532  0.00  0.00             0
ATOM    413    H   1     1      -5.922  36.979  26.102  0.00  0.00             0
ATOM    414    O   1     1      34.217  43.496  24.858  0.00  0.00             0
ATOM    415    H   1     1      34.793  42.778  25.012  0.00  0.00             0
ATOM    416    H   1     1      34.569  43.759  23.882  0.00  0.00             0
ATOM    417    O   1     1      44.447 -36.096  23.791  0.00  0.00             0
ATOM    418    H   1     1      43.956 -35.424  24.396  0.00  0.00             0
ATOM    419    H   1     1      45.311 -35.857  23.837  0.00  0.00             0
ATOM    420    O   1     1      56.327 -15.611  14.556  0.00  0.00             0
ATOM    421    H   1     1      56.121 -15.692  15.496  0.00  0.00             0
ATOM    422    H   1     1      57.322 -15.656  14.541  0.00  0.00             0
ATOM    423    O   1     1     -16.150  20.588  23.544  0.00  0.00             0
ATOM    424    H   1     1     -15.328  20.129  23.368  0.00  0.00             0
ATOM    425    H   1     1     -16.239  20.237  24.426  0.00  0.00             0
ATOM    426    O   1     1       9.783  17.819  23.133  0.00  0.00             0
ATOM    427    H   1     1       9.083  17.165  22.877  0.00  0.00             0
ATOM    428    H   1     1      10.586  17.746  22.694  0.00  0.00             0
ATOM    429    O   1     1      55.570  48.978  27.602  0.00  0.00             0
ATOM    430    H   1     1      55.648  48.336  26.915  0.00  0.00             0
ATOM    431    H   1     1      54.678  49.175  27.921  0.00  0.00             0
ATOM    432    O   1     1      26.942 -40.971  16.247  0.00  0.00             0
ATOM    433    H   1     1      27.679 -41.395  16.985  0.00  0.00             0
ATOM    434    H   1     1      27.371 -40.251  15.861  0.00  0.00             0
ATOM    435    O   1     1     -17.167   3.471  28.572  0.00  0.00             0
ATOM    436    H   1     1     -17.897   3.427  28.781  0.00  0.00             0
ATOM    437    H   1     1      -6.377   4.436  28.738  0.00  0.00             0
ATOM    438    O   1     1      65.821  10.159  19.815  0.00  0.00             0
ATOM    439    H   1     1      65.013  10.792  19.809  0.00  0.00             0
ATOM    440    H   1     1      76.414  10.057  20.854  0.00  0.00             0
ATOM    441    O   1     1       5.922 -12.600  36.966  0.00  0.00             0
ATOM    442    H   1     1      -4.130 -11.775  36.647  0.00  0.00             0
ATOM    443    H   1     1       5.051 -12.803  36.600  0.00  0.00             0
ATOM    444    O   1     1     -15.374 -62.173  27.660  0.00  0.00             0
ATOM    445    H   1     1     -14.765 -62.799  27.662  0.00  0.00             0
ATOM    446    H   1     1      -5.481 -62.126  28.525  0.00  0.00             0
ATOM    447    O   1     1     -12.294  18.093  34.197  0.00  0.00             0
ATOM    448    H   1     1     -23.183  18.678  34.469  0.00  0.00             0
ATOM    449    H   1     1     -11.783  18.310  33.398  0.00  0.00             0
ATOM    450    O   1     1      52.401  22.181  18.243  0.00  0.00             0
ATOM    451    H   1     1      51.817  22.907  17.921  0.00  0.00             0
ATOM    452    H   1     1      62.365  21.709  18.918  0.00  0.00             0
ATOM    453    O   1     1      16.784   0.473  17.646  0.00  0.00             0
ATOM    454    H   1     1      16.697   0.852  18.495  0.00  0.00             0
ATOM    455    H   1     1      17.577   0.645  17.351  0.00  0.00             0
ATOM    456    O   1     1      -7.263   9.967  14.060  0.00  0.00             0
ATOM    457    H   1     1      -6.884   9.156  14.638  0.00  0.00             0
ATOM    458    H   1     1      -6.826  10.964  14.348  0.00  0.00             0
ATOM    459    O   1     1      39.001 -23.697  25.522  0.00  0.00             0
ATOM    460    H   1     1      39.812 -23.260  25.358  0.00  0.00             0
ATOM    461    H   1     1      38.473 -23.314  26.174  0.00  0.00             0
ATOM    462    O   1     1     -22.420  26.340  28.990  0.00  0.00             0
ATOM    463    H   1     1     -22.931  25.584  28.591  0.00  0.00             0
ATOM    464    H   1     1     -22.177  26.887  28.230  0.00  0.00             0
ATOM    465    O   1     1      -8.521 -42.536  24.340  0.00  0.00             0
ATOM    466    H   1     1      -7.773 -42.711  24.965  0.00  0.00             0
ATOM    467    H   1     1      -9.252 -43.231  24.614  0.00  0.00             0
ATOM    468    O   1     1     -24.428   9.028  17.490  0.00  0.00             0
ATOM    469    H   1     1     -24.419   9.088  16.562  0.00  0.00             0
ATOM    470    H   1     1     -25.259   8.781  17.801  0.00  0.00             0
ATOM    471    O   1     1      48.823 -29.637  23.073  0.00  0.00             0
ATOM    472    H   1     1      48.536 -28.729  23.194  0.00  0.00             0
ATOM    473    H   1     1      49.637 -29.616  22.440  0.00  0.00             0
ATOM    474    O   1     1      40.803 -23.892  36.765  0.00  0.00             0
ATOM    475    H   1     1      41.367 -24.596  36.588  0.00  0.00             0
ATOM    476    H   1     1      41.203 -23.193  36.128  0.00  0.00             0
ATOM    477    O   1     1       8.692 -26.195  26.511  0.00  0.00             0
ATOM    478    H   1     1       8.349 -25.426  26.150  0.00  0.00             0
ATOM    479    H   1     1       9.520 -26.358  26.128  0.00  0.00             0
ATOM    480    O   1     1      -4.106  36.074  25.704  0.00  0.00             0
ATOM    481    H   1     1      -3.789  36.672  26.396  0.00  0.00             0
ATOM    482    H   1     1      -3.498  35.192  25.811  0.00  0.00             0
ATOM    483    O   1     1       1.688 -31.623  23.562  0.00  0.00             0
ATOM    484    H   1     1       1.179 -31.621  24.409  0.00  0.00             0
ATOM    485    H   1     1       2.362 -32.251  23.500  0.00  0.00             0
ATOM    486    O   1     1     -27.916   0.366  31.335  0.00  0.00             0
ATOM    487    H   1     1     -27.060   0.521  30.855  0.00  0.00             0
ATOM    488    H   1     1     -27.674  -0.368  31.750  0.00  0.00             0
ATOM    489    O   1     1      -8.969  17.126  29.363  0.00  0.00             0
ATOM    490    H   1     1      -8.172  17.453  29.815  0.00  0.00             0
ATOM    491    H   1     1       0.386  -0.437  29.706  0.00  0.00             0
ATOM    492    O   1     1      -2.435 -37.382  27.121  0.00  0.00             0
ATOM    493    H   1     1      -3.166 -37.120  27.679  0.00  0.00             0
ATOM    494    H   1     1       8.602 -36.800  27.257  0.00  0.00             0
ATOM    495    O   1     1     -21.534 -21.820  22.222  0.00  0.00             0
ATOM    496    H   1     1     -30.992 -21.673  21.890  0.00  0.00             0
ATOM    497    H   1     1     -21.191 -22.138  23.141  0.00  0.00             0
ATOM    498    O   1     1      -1.220 -34.837  19.029  0.00  0.00             0
ATOM    499    H   1     1      -1.630 -35.715  19.302  0.00  0.00             0
ATOM    500    H   1     1       9.715 -35.157  18.539  0.00  0.00             0
ATOM    501    O   1     1     -11.609  19.472  31.654  0.00  0.00             0
ATOM    502    H   1     1     -12.216  20.138  31.741  0.00  0.00             0
ATOM    503    H   1     1      -0.254  19.773  31.730  0.00  0.00             0
ATOM    504    O   1     1      11.620  14.203  28.619  0.00  0.00             0
ATOM    505    H   1     1      11.041  13.644  29.193  0.00  0.00             0
ATOM    506    H   1     1      21.733  15.104  28.864  0.00  0.00             0
ATOM    507    O   1     1      59.140  22.736  25.651  0.00  0.00             0
ATOM    508    H   1     1      60.051  22.052  25.383  0.00  0.00             0
ATOM    509    H   1     1      59.399   5.519  24.997  0.00  0.00             0
ATOM    510    O   1     1      37.792 -32.292  31.578  0.00  0.00             0
ATOM    511    H   1     1      37.628 -31.602  32.050  0.00  0.00             0
ATOM    512    H   1     1      37.073 -32.807  31.385  0.00  0.00             0
ATOM    513    O   1     1     -33.984   5.798  16.628  0.00  0.00             0
ATOM    514    H   1     1     -33.766   5.268  16.054  0.00  0.00             0
ATOM    515    H   1     1     -34.287   6.606  16.225  0.00  0.00             0
ATOM    516    O   1     1      23.265 -11.881  19.040  0.00  0.00             0
ATOM    517    H   1     1      22.391 -12.269  18.645  0.00  0.00             0
ATOM    518    H   1     1      22.936 -11.684  19.846  0.00  0.00             0
ATOM    519    O   1     1      33.211  33.051  25.338  0.00  0.00             0
ATOM    520    H   1     1      33.994  33.182  25.805  0.00  0.00             0
ATOM    521    H   1     1      33.546  32.560  24.553  0.00  0.00             0
ATOM    522    O   1     1      14.691  19.769  17.077  0.00  0.00             0
ATOM    523    H   1     1      15.322  18.963  17.095  0.00  0.00             0
ATOM    524    H   1     1      14.901  20.707  17.248  0.00  0.00             0
ATOM    525    O   1     1      66.141  -0.403  14.697  0.00  0.00             0
ATOM    526    H   1     1      65.325  -0.586  14.380  0.00  0.00             0
ATOM    527    H   1     1      66.439 -17.528  14.409  0.00  0.00             0
ATOM    528    O   1     1      14.336  50.226  15.055  0.00  0.00             0
ATOM    529    H   1     1      13.929  51.019  15.287  0.00  0.00             0
ATOM    530    H   1     1      15.279  50.312  14.909  0.00  0.00             0
ATOM    531    O   1     1      22.228  -4.823  35.040  0.00  0.00             0
ATOM    532    H   1     1      23.014  -4.976  35.540  0.00  0.00             0
ATOM    533    H   1     1      22.226  -3.791  34.907  0.00  0.00             0
ATOM    534    O   1     1     -11.373  38.303  23.144  0.00  0.00             0
ATOM    535    H   1     1     -11.068  38.694  22.286  0.00  0.00             0
ATOM    536    H   1     1     -11.206  37.479  23.511  0.00  0.00             0
ATOM    537    O   1     1       8.568 -18.976  15.491  0.00  0.00             0
ATOM    538    H   1     1       9.181 -19.721  15.833  0.00  0.00             0
ATOM    539    H   1     1       8.936 -18.250  15.929  0.00  0.00             0
ATOM    540    O   1     1       1.572 -38.460  17.932  0.00  0.00             0
ATOM    541    H   1     1       2.337 -38.059  17.729  0.00  0.00             0
ATOM    542    H   1     1       1.501 -39.336  17.605  0.00  0.00             0
ATOM    543    O   1     1     -24.089  30.141  29.245  0.00  0.00             0
ATOM    544    H   1     1     -24.907  30.457  29.730  0.00  0.00             0
ATOM    545    H   1     1     -13.654  30.681  28.419  0.00  0.00             0
ATOM    546    O   1     1     -11.336  15.208  32.914  0.00  0.00             0
ATOM    547    H   1     1     -11.202  14.278  32.943  0.00  0.00             0
ATOM    548    H   1     1      -0.694  15.607  32.136  0.00  0.00             0
ATOM    549    O   1     1     -10.939  24.352  17.672  0.00  0.00             0
ATOM    550    H   1     1     -21.071  25.295  17.552  0.00  0.00             0
ATOM    551    H   1     1     -11.829  24.342  17.080  0.00  0.00             0
ATOM    552    O   1     1      11.710  38.302  31.843  0.00  0.00             0
ATOM    553    H   1     1      12.335  37.545  31.634  0.00  0.00             0
ATOM    554    H   1     1      22.493  39.002  32.378  0.00  0.00             0
ATOM    555    O   1     1      61.327  12.250  29.475  0.00  0.00             0
ATOM    556    H   1     1      50.255  11.712  29.256  0.00  0.00             0
ATOM    557    H   1     1      61.947  11.463  29.132  0.00  0.00             0
ATOM    558    O   1     1      44.980  -1.706  27.413  0.00  0.00             0
ATOM    559    H   1     1      44.901  -2.649  27.430  0.00  0.00             0
ATOM    560    H   1     1      54.394  -1.323  27.827  0.00  0.00             0
ATOM    561    O   1     1     -25.087 -16.610  20.372  0.00  0.00             0
ATOM    562    H   1     1     -24.634 -16.958  21.293  0.00  0.00             0
ATOM    563    H   1     1     -24.592 -15.727  20.085  0.00  0.00             0
ATOM    564    O   1     1     -24.923 -18.494  28.942  0.00  0.00             0
ATOM    565    H   1     1     -25.074 -18.603  29.854  0.00  0.00             0
ATOM    566    H   1     1     -25.598 -18.954  28.576  0.00  0.00             0
ATOM    567    O   1     1     -14.626  31.759  35.131  0.00  0.00             0
ATOM    568    H   1     1     -13.661  31.678  35.670  0.00  0.00             0
ATOM    569    H   1     1     -14.732  32.686  34.578  0.00  0.00             0
ATOM    570    O   1     1      10.871  -8.756  17.164  0.00  0.00             0
ATOM    571    H   1     1      11.781  -8.949  17.262  0.00  0.00             0
ATOM    572    H   1     1      10.669  -8.198  16.415  0.00  0.00             0
ATOM    573    O   1     1     -36.821  -3.834  21.167  0.00  0.00             0
ATOM    574    H   1     1     -36.268  -4.040  20.470  0.00  0.00             0
ATOM    575    H   1     1     -37.520  -3.511  20.577  0.00  0.00             0
ATOM    576    O   1     1     -30.323  26.682  24.882  0.00  0.00             0
ATOM    577    H   1     1     -29.368  26.241  25.163  0.00  0.00             0
ATOM    578    H   1     1     -30.397  26.237  23.992  0.00  0.00             0
ATOM    579    O   1     1      12.331   6.243  21.610  0.00  0.00             0
ATOM    580    H   1     1      12.017   5.568  22.191  0.00  0.00             0
ATOM    581    H   1     1      13.131   6.610  21.904  0.00  0.00             0
ATOM    582    O   1     1     -23.577  25.423  35.319  0.00  0.00             0
ATOM    583    H   1     1     -23.252  25.868  34.532  0.00  0.00             0
ATOM    584    H   1     1     -22.826  25.267  35.837  0.00  0.00             0
ATOM    585    O   1     1     -47.103 -19.412  18.162  0.00  0.00             0
ATOM    586    H   1     1     -46.494 -18.789  18.023  0.00  0.00             0
ATOM    587    H   1     1     -47.425 -18.939  19.024  0.00  0.00             0
ATOM    588    O   1     1      31.722   8.958  34.170  0.00  0.00             0
ATOM    589    H   1     1      32.051   9.893  33.662  0.00  0.00             0
ATOM    590    H   1     1      30.838   8.943  34.022  0.00  0.00             0
ATOM    591    O   1     1      28.385  16.470  19.268  0.00  0.00             0
ATOM    592    H   1     1      27.893  16.729  18.530  0.00  0.00             0
ATOM    593    H   1     1      28.069  15.543  19.462  0.00  0.00             0
ATOM    594    O   1     1      57.115  15.485  24.616  0.00  0.00             0
ATOM    595    H   1     1      57.846  15.807  24.045  0.00  0.00             0
ATOM    596    H   1     1      56.441  15.006  24.050  0.00  0.00             0
ATOM    597    O   1     1      -9.979 -24.686  15.095  0.00  0.00             0
ATOM    598    H   1     1      -9.454 -24.205  15.698  0.00  0.00             0
ATOM    599    H   1     1       0.714 -25.201  14.445  0.00  0.00             0
ATOM    600    O   1     1      -9.749 -12.048  26.042  0.00  0.00             0
ATOM    601    H   1     1      -9.148 -12.005  25.352  0.00  0.00             0
ATOM    602    H   1     1      -0.019 -12.998  25.854  0.00  0.00             0
ATOM    603    O   1     1       6.707 -49.851  20.010  0.00  0.00             0
ATOM    604    H   1     1      -4.093 -49.505  20.806  0.00  0.00             0
ATOM    605    H   1     1       6.315 -49.291  19.401  0.00  0.00             0
ATOM    606    O   1     1      20.389  16.671  36.149  0.00  0.00             0
ATOM    607    H   1     1      19.791  17.095  35.466  0.00  0.00             0
ATOM    608    H   1     1      30.814  17.389  36.655  0.00  0.00             0
ATOM    609    O   1     1      46.624   4.860  22.068  0.00  0.00             0
ATOM    610    H   1     1      35.825   4.100  22.585  0.00  0.00             0
ATOM    611    H   1     1      47.342   5.311  22.430  0.00  0.00             0
ATOM    612    O   1     1     -19.230  28.928  19.307  0.00  0.00             0
ATOM    613    H   1     1     -19.435  28.217  18.731  0.00  0.00             0
ATOM    614    H   1     1      -9.899  28.734  19.674  0.00  0.00             0
ATOM    615    O   1     1     -30.761  -4.209  13.874  0.00  0.00             0
ATOM    616    H   1     1     -30.797  -4.193  12.937  0.00  0.00             0
ATOM    617    H   1     1     -30.562  -5.052  14.253  0.00  0.00             0
ATOM    618    O   1     1      -4.091  -6.280  23.831  0.00  0.00             0
ATOM    619    H   1     1      -4.624  -5.542  23.754  0.00  0.00             0
ATOM    620    H   1     1      -3.251  -6.028  24.206  0.00  0.00             0
ATOM    621    O   1     1     -22.547  14.295  36.473  0.00  0.00             0
ATOM    622    H   1     1     -22.502  13.411  36.868  0.00  0.00             0
ATOM    623    H   1     1     -21.987  15.106  36.581  0.00  0.00             0
ATOM    624    O   1     1      60.493   9.556  22.557  0.00  0.00             0
ATOM    625    H   1     1      60.335   8.669  22.072  0.00  0.00             0
ATOM    626    H   1     1      59.825   9.749  23.082  0.00  0.00             0
ATOM    627    O   1     1     -21.253 -14.949  35.293  0.00  0.00             0
ATOM    628    H   1     1     -20.419 -14.620  34.885  0.00  0.00             0
ATOM    629    H   1     1     -21.011 -15.523  35.970  0.00  0.00             0
ATOM    630    O   1     1     -27.755 -16.612  19.944  0.00  0.00             0
ATOM    631    H   1     1     -27.608 -16.121  19.286  0.00  0.00             0
ATOM    632    H   1     1     -26.735 -16.574  20.267  0.00  0.00             0
ATOM    633    O   1     1     -37.368  -5.848  15.870  0.00  0.00             0
ATOM    634    H   1     1     -37.475  -4.980  15.558  0.00  0.00             0
ATOM    635    H   1     1     -36.438  -5.778  16.137  0.00  0.00             0
ATOM    636    O   1     1       7.142  28.871  35.629  0.00  0.00             0
ATOM    637    H   1     1       6.973  29.306  34.712  0.00  0.00             0
ATOM    638    H   1     1       8.001  28.784  35.891  0.00  0.00             0
ATOM    639    O   1     1     -14.015 -11.490  27.971  0.00  0.00             0
ATOM    640    H   1     1     -13.671 -12.051  27.306  0.00  0.00             0
ATOM    641    H   1     1     -15.051 -11.487  28.018  0.00  0.00             0
ATOM    642    O   1     1       9.339   7.078  20.726  0.00  0.00             0
ATOM    643    H   1     1      10.184   7.023  20.866  0.00  0.00             0
ATOM    644    H   1     1       9.284   6.763  20.006  0.00  0.00             0
ATOM    645    O   1     1      -5.703   7.469  22.352  0.00  0.00             0
ATOM    646    H   1     1      -5.471   6.456  22.201  0.00  0.00             0
ATOM    647    H   1     1      -5.126   7.873  21.730  0.00  0.00             0
ATOM    648    O   1     1       6.987   3.421  35.122  0.00  0.00             0
ATOM    649    H   1     1       6.757   3.873  35.863  0.00  0.00             0
ATOM    650    H   1     1       7.844   3.127  35.273  0.00  0.00             0
ATOM    651    O   1     1       4.088  16.954  33.701  0.00  0.00             0
ATOM    652    H   1     1       4.806  16.535  33.440  0.00  0.00             0
ATOM    653    H   1     1      13.677  -1.486  33.584  0.00  0.00             0
ATOM    654    O   1     1      14.260  25.099  31.331  0.00  0.00             0
ATOM    655    H   1     1      14.472  25.068  32.304  0.00  0.00             0
ATOM    656    H   1     1      23.819  24.636  31.527  0.00  0.00             0
ATOM    657    O   1     1      50.968 -14.660  20.324  0.00  0.00             0
ATOM    658    H   1     1      40.628 -15.460  19.933  0.00  0.00             0
ATOM    659    H   1     1      50.064 -14.323  20.133  0.00  0.00             0
ATOM    660    O   1     1      -2.950  55.890  27.105  0.00  0.00             0
ATOM    661    H   1     1      -2.806  56.523  27.712  0.00  0.00             0
ATOM    662    H   1     1       8.284  55.500  27.311  0.00  0.00             0
ATOM    663    O   1     1      27.403  16.025  33.511  0.00  0.00             0
ATOM    664    H   1     1      17.770  15.582  33.200  0.00  0.00             0
ATOM    665    H   1     1      27.976  16.653  33.699  0.00  0.00             0
ATOM    666    O   1     1      22.103  -5.321  17.122  0.00  0.00             0
ATOM    667    H   1     1      22.991  -5.602  16.742  0.00  0.00             0
ATOM    668    H   1     1      32.330  -5.850  17.942  0.00  0.00             0
ATOM    669    O   1     1      22.282  78.905  28.114  0.00  0.00             0
ATOM    670    H   1     1      22.037  78.450  27.238  0.00  0.00             0
ATOM    671    H   1     1      21.484  61.571  28.572  0.00  0.00             0
ATOM    672    O   1     1      28.933  47.010  17.835  0.00  0.00             0
ATOM    673    H   1     1      28.562  46.119  17.928  0.00  0.00             0
ATOM    674    H   1     1      29.344  47.062  18.585  0.00  0.00             0
ATOM    675    O   1     1      16.163 -21.651  18.461  0.00  0.00             0
ATOM    676    H   1     1      16.542 -22.045  17.700  0.00  0.00             0
ATOM    677    H   1     1      15.819 -20.675  18.304  0.00  0.00             0
ATOM    678    O   1     1      19.324  -0.730  30.040  0.00  0.00             0
ATOM    679    H   1     1      19.179  -0.003  30.622  0.00  0.00             0
ATOM    680    H   1     1      18.485  -0.928  29.683  0.00  0.00             0
ATOM    681    O   1     1     -24.637 -10.260  14.883  0.00  0.00             0
ATOM    682    H   1     1     -24.018  -9.624  14.495  0.00  0.00             0
ATOM    683    H   1     1     -25.047 -10.624  14.251  0.00  0.00             0
ATOM    684    O   1     1     -26.459  -8.151  35.913  0.00  0.00             0
ATOM    685    H   1     1     -26.794  -7.157  36.304  0.00  0.00             0
ATOM    686    H   1     1     -25.498  -7.951  35.808  0.00  0.00             0
ATOM    687    O   1     1      71.437 -17.209  27.456  0.00  0.00             0
ATOM    688    H   1     1      71.885 -17.250  28.123  0.00  0.00             0
ATOM    689    H   1     1      72.194 -35.241  26.906  0.00  0.00             0
ATOM    690    O   1     1      52.348 -34.494  36.871  0.00  0.00             0
ATOM    691    H   1     1      53.298 -34.708  36.492  0.00  0.00             0
ATOM    692    H   1     1      52.527 -33.878  37.540  0.00  0.00             0
ATOM    693    O   1     1     -48.027   5.666  35.800  0.00  0.00             0
ATOM    694    H   1     1     -47.676   6.032  35.077  0.00  0.00             0
ATOM    695    H   1     1     -48.274   6.231  36.452  0.00  0.00             0
ATOM    696    O   1     1      45.435  11.266  32.216  0.00  0.00             0
ATOM    697    H   1     1      45.580  10.481  31.621  0.00  0.00             0
ATOM    698    H   1     1      44.490  11.195  32.372  0.00  0.00             0
ATOM    699    O   1     1      35.393  -9.717  33.675  0.00  0.00             0
ATOM    700    H   1     1      36.253 -10.012  33.931  0.00  0.00             0
ATOM    701    H   1     1      34.828  -9.131  34.155  0.00  0.00             0
ATOM    702    O   1     1      32.222 -15.257  16.054  0.00  0.00             0
ATOM    703    H   1     1      33.281 -15.414  15.998  0.00  0.00             0
ATOM    704    H   1     1      31.894 -14.918  16.891  0.00  0.00             0
ATOM    705   Al   1     1       4.474  18.375   8.514  0.00  0.00             0
ATOM    706   Al   1     1       1.956  13.977   8.337  0.00  0.00             0
ATOM    707   Al   1     1       1.890  19.987   8.564  0.00  0.00             0
ATOM    708   Al   1     1       4.553  15.402   8.466  0.00  0.00             0
ATOM    709   Si   1     1       0.194  19.849  11.167  0.00  0.00             0
ATOM    710   Si   1     1       2.737  15.346  11.139  0.00  0.00             0
ATOM    711   Si   1     1       2.792  21.427  11.248  0.00  0.00             0
ATOM    712   Si   1     1       5.371  16.830  11.271  0.00  0.00             0
ATOM    713    O   1     1       5.419  19.634   9.704  0.00  0.00             0
ATOM    714    O   1     1       2.872  15.160   9.555  0.00  0.00             0
ATOM    715    O   1     1       5.204  16.829   9.699  0.00  0.00             0
ATOM    716    O   1     1       2.583  21.431   9.637  0.00  0.00             0
ATOM    717    O   1     1       5.293  18.295  11.724  0.00  0.00             0
ATOM    718    O   1     1       2.729  22.917  11.648  0.00  0.00             0
ATOM    719    O   1     1       4.120  20.675  11.526  0.00  0.00             0
ATOM    720    O   1     1       1.492  16.173  11.427  0.00  0.00             0
ATOM    721    O   1     1       3.980  16.046  11.692  0.00  0.00             0
ATOM    722    O   1     1       1.583  20.552  11.695  0.00  0.00             0
ATOM    723    O   1     1       5.430  14.013   9.606  0.00  0.00             0
ATOM    724    O   1     1       2.857  18.631   9.724  0.00  0.00             0
ATOM    725    O   1     1       1.231  21.321   7.457  0.00  0.00             0
ATOM    726    O   1     1       3.856  16.936   7.402  0.00  0.00             0
ATOM    727    O   1     1       6.038  18.544   7.418  0.00  0.00             0
ATOM    728    O   1     1       3.694  14.088   7.341  0.00  0.00             0
ATOM    729    O   1     1       6.085  15.431   7.450  0.00  0.00             0
ATOM    730    O   1     1       3.581  19.684   7.487  0.00  0.00             0
ATOM    731    H   1     1       4.975  22.295   9.951  0.00  0.00             0
ATOM    732    H   1     1       2.745  18.281  10.577  0.00  0.00             0
ATOM    733    H   1     1       6.095  21.476   6.533  0.00  0.00             0
ATOM    734    H   1     1       4.049  17.269   6.606  0.00  0.00             0
ATOM    735    H   1     1       6.468  18.156   6.610  0.00  0.00             0
ATOM    736    H   1     1       4.026  22.932   6.214  0.00  0.00             0
ATOM    737    H   1     1       3.981  20.557   7.348  0.00  0.00             0
ATOM    738    H   1     1       6.597  16.290   7.459  0.00  0.00             0
ATOM    739   Al   1     1      10.717  12.967   1.280  0.00  0.00             0
ATOM    740   Al   1     1       8.012   8.453   1.288  0.00  0.00             0
ATOM    741   Al   1     1       8.417  14.762   0.969  0.00  0.00             0
ATOM    742   Al   1     1      10.513  10.022   1.249  0.00  0.00             0
ATOM    743   Si   1     1       6.267  14.369   3.995  0.00  0.00             0
ATOM    744   Si   1     1       8.966   9.875   4.011  0.00  0.00             0
ATOM    745   Si   1     1       8.824  15.942   3.890  0.00  0.00             0
ATOM    746   Si   1     1      11.502  11.471   4.107  0.00  0.00             0
ATOM    747    O   1     1      11.603  14.241   2.523  0.00  0.00             0
ATOM    748    O   1     1       9.063   9.814   2.459  0.00  0.00             0
ATOM    749    O   1     1      11.364  11.572   2.481  0.00  0.00             0
ATOM    750    O   1     1       8.829  16.053   2.263  0.00  0.00             0
ATOM    751    O   1     1      11.296  12.966   4.642  0.00  0.00             0
ATOM    752    O   1     1       9.002  17.458   4.449  0.00  0.00             0
ATOM    753    O   1     1      10.107  15.203   4.255  0.00  0.00             0
ATOM    754    O   1     1       7.661  10.736   4.341  0.00  0.00             0
ATOM    755    O   1     1      10.387  10.490   4.578  0.00  0.00             0
ATOM    756    O   1     1       7.566  15.184   4.380  0.00  0.00             0
ATOM    757    O   1     1      11.689   8.756   2.260  0.00  0.00             0
ATOM    758    O   1     1       9.010  13.278   2.170  0.00  0.00             0
ATOM    759    O   1     1       7.552  16.104  -0.019  0.00  0.00             0
ATOM    760    O   1     1       9.948  11.592   0.392  0.00  0.00             0
ATOM    761    O   1     1      12.315  13.057   0.143  0.00  0.00             0
ATOM    762    O   1     1       9.789   8.710   0.271  0.00  0.00             0
ATOM    763    O   1     1      12.178  10.050   0.144  0.00  0.00             0
ATOM    764    O   1     1       9.923  14.377  -0.119  0.00  0.00             0
ATOM    765    H   1     1      11.104  17.044   2.883  0.00  0.00             0
ATOM    766    H   1     1       8.583  12.459   2.200  0.00  0.00             0
ATOM    767    H   1     1      12.257  15.784  -0.664  0.00  0.00             0
ATOM    768    H   1     1       9.343  11.997  -0.252  0.00  0.00             0
ATOM    769    H   1     1      13.039  13.232  -0.444  0.00  0.00             0
ATOM    770    H   1     1      10.260  17.036  -0.213  0.00  0.00             0
ATOM    771    H   1     1      10.418  14.505  -0.962  0.00  0.00             0
ATOM    772    H   1     1      12.183  11.047  -0.020  0.00  0.00             0
ATOM    773   Al   1     1       4.603   9.497   8.640  0.00  0.00             0
ATOM    774   Al   1     1       2.025   5.087   8.382  0.00  0.00             0
ATOM    775   Al   1     1       1.910  10.986   8.486  0.00  0.00             0
ATOM    776   Al   1     1       4.601   6.605   8.472  0.00  0.00             0
ATOM    777   Si   1     1       0.162  10.808  11.227  0.00  0.00             0
ATOM    778   Si   1     1       2.799   6.440  11.194  0.00  0.00             0
ATOM    779   Si   1     1       2.610  12.466  11.129  0.00  0.00             0
ATOM    780   Si   1     1       5.428   7.957  11.228  0.00  0.00             0
ATOM    781    O   1     1       5.398  10.728   9.625  0.00  0.00             0
ATOM    782    O   1     1       3.098   6.274   9.503  0.00  0.00             0
ATOM    783    O   1     1       5.318   7.966   9.684  0.00  0.00             0
ATOM    784    O   1     1       2.489  12.466   9.539  0.00  0.00             0
ATOM    785    O   1     1       5.219   9.450  11.739  0.00  0.00             0
ATOM    786    O   1     1       2.570  13.868  11.672  0.00  0.00             0
ATOM    787    O   1     1       4.005  11.791  11.438  0.00  0.00             0
ATOM    788    O   1     1       1.543   7.302  11.500  0.00  0.00             0
ATOM    789    O   1     1       4.180   7.134  11.660  0.00  0.00             0
ATOM    790    O   1     1       1.374  11.673  11.786  0.00  0.00             0
ATOM    791    O   1     1       5.395   5.112   9.520  0.00  0.00             0
ATOM    792    O   1     1       2.839   9.614   9.609  0.00  0.00             0
ATOM    793    O   1     1       1.293  12.543   7.373  0.00  0.00             0
ATOM    794    O   1     1       3.837   7.875   7.395  0.00  0.00             0
ATOM    795    O   1     1       6.156   9.620   7.341  0.00  0.00             0
ATOM    796    O   1     1       3.478   5.013   7.172  0.00  0.00             0
ATOM    797    O   1     1       6.186   6.374   7.499  0.00  0.00             0
ATOM    798    O   1     1       3.670  10.886   7.456  0.00  0.00             0
ATOM    799    H   1     1       4.969  13.618  10.415  0.00  0.00             0
ATOM    800    H   1     1       2.310   9.079  10.083  0.00  0.00             0
ATOM    801    H   1     1       6.669  12.073   6.511  0.00  0.00             0
ATOM    802    H   1     1       2.985   8.233   7.116  0.00  0.00             0
ATOM    803    H   1     1       5.887   9.567   6.521  0.00  0.00             0
ATOM    804    H   1     1       4.135  13.968   6.539  0.00  0.00             0
ATOM    805    H   1     1       3.989  11.646   7.110  0.00  0.00             0
ATOM    806    H   1     1       6.711   7.125   7.197  0.00  0.00             0
ATOM    807   Al   1     1      10.668   4.015   1.051  0.00  0.00             0
ATOM    808   Al   1     1       7.955  -0.256   1.201  0.00  0.00             0
ATOM    809   Al   1     1       7.982   5.514   1.227  0.00  0.00             0
ATOM    810   Al   1     1      10.590   1.112   1.138  0.00  0.00             0
ATOM    811   Si   1     1       6.419   5.324   4.090  0.00  0.00             0
ATOM    812   Si   1     1       8.890   1.020   4.029  0.00  0.00             0
ATOM    813   Si   1     1       8.948   6.821   4.037  0.00  0.00             0
ATOM    814   Si   1     1      11.390   2.560   3.964  0.00  0.00             0
ATOM    815    O   1     1      11.698   5.312   2.361  0.00  0.00             0
ATOM    816    O   1     1       8.959   0.981   2.414  0.00  0.00             0
ATOM    817    O   1     1      11.200   2.632   2.283  0.00  0.00             0
ATOM    818    O   1     1       8.633   6.884   2.451  0.00  0.00             0
ATOM    819    O   1     1      11.519   3.961   4.460  0.00  0.00             0
ATOM    820    O   1     1       8.881   8.347   4.501  0.00  0.00             0
ATOM    821    O   1     1      10.333   6.280   4.298  0.00  0.00             0
ATOM    822    O   1     1       7.519   1.727   4.310  0.00  0.00             0
ATOM    823    O   1     1      10.061   2.007   4.438  0.00  0.00             0
ATOM    824    O   1     1       7.786   5.974   4.635  0.00  0.00             0
ATOM    825    O   1     1      11.508  -0.184   2.341  0.00  0.00             0
ATOM    826    O   1     1       8.968   4.066   2.152  0.00  0.00             0
ATOM    827    O   1     1       7.435   7.046   0.137  0.00  0.00             0
ATOM    828    O   1     1      10.072   2.731  -0.096  0.00  0.00             0
ATOM    829    O   1     1      12.234   4.225   0.096  0.00  0.00             0
ATOM    830    O   1     1       9.725  -0.172   0.107  0.00  0.00             0
ATOM    831    O   1     1      12.242   0.955   0.208  0.00  0.00             0
ATOM    832    O   1     1       9.823   5.510   0.102  0.00  0.00             0
ATOM    833    H   1     1      11.410   7.929   2.576  0.00  0.00             0
ATOM    834    H   1     1       8.597   3.141   2.521  0.00  0.00             0
ATOM    835    H   1     1      12.563   7.568  -0.824  0.00  0.00             0
ATOM    836    H   1     1       9.555   2.664  -0.878  0.00  0.00             0
ATOM    837    H   1     1      12.028   3.938  -0.737  0.00  0.00             0
ATOM    838    H   1     1      10.089   7.945  -0.312  0.00  0.00             0
ATOM    839    H   1     1      10.469   6.271  -0.075  0.00  0.00             0
ATOM    840    H   1     1      12.464   1.779  -0.333  0.00  0.00             0
ATOM    841   Al   1     1      -0.681  18.297   8.345  0.00  0.00             0
ATOM    842   Al   1     1      -3.281  13.902   8.460  0.00  0.00             0
ATOM    843   Al   1     1      -3.243  19.877   8.450  0.00  0.00             0
ATOM    844   Al   1     1      -0.757  15.372   8.454  0.00  0.00             0
ATOM    845   Si   1     1      -4.917  19.800  11.256  0.00  0.00             0
ATOM    846   Si   1     1      -2.396  15.421  11.206  0.00  0.00             0
ATOM    847   Si   1     1      -2.385  21.251  11.135  0.00  0.00             0
ATOM    848   Si   1     1       0.117  16.895  11.100  0.00  0.00             0
ATOM    849    O   1     1       0.340  19.782   9.596  0.00  0.00             0
ATOM    850    O   1     1      -2.207  15.339   9.603  0.00  0.00             0
ATOM    851    O   1     1      -0.012  16.950   9.491  0.00  0.00             0
ATOM    852    O   1     1      -2.461  21.412   9.580  0.00  0.00             0
ATOM    853    O   1     1       0.286  18.369  11.701  0.00  0.00             0
ATOM    854    O   1     1      -2.548  22.807  11.614  0.00  0.00             0
ATOM    855    O   1     1      -0.979  20.612  11.506  0.00  0.00             0
ATOM    856    O   1     1      -3.633  16.175  11.500  0.00  0.00             0
ATOM    857    O   1     1      -1.049  16.172  11.696  0.00  0.00             0
ATOM    858    O   1     1      -3.647  20.575  11.721  0.00  0.00             0
ATOM    859    O   1     1       0.276  14.161   9.383  0.00  0.00             0
ATOM    860    O   1     1      -2.315  18.591   9.533  0.00  0.00             0
ATOM    861    O   1     1       6.493  21.437   7.419  0.00  0.00             0
ATOM    862    O   1     1      -1.397  16.879   7.263  0.00  0.00             0
ATOM    863    O   1     1       0.973  18.617   7.354  0.00  0.00             0
ATOM    864    O   1     1      -1.683  14.101   7.304  0.00  0.00             0
ATOM    865    O   1     1       1.173  15.357   7.225  0.00  0.00             0
ATOM    866    O   1     1      -1.680  19.604   7.277  0.00  0.00             0
ATOM    867    H   1     1      -0.128  22.232   9.682  0.00  0.00             0
ATOM    868    H   1     1      -2.475  17.577   9.617  0.00  0.00             0
ATOM    869    H   1     1       0.999  21.689   6.582  0.00  0.00             0
ATOM    870    H   1     1      -1.321  17.225   6.250  0.00  0.00             0
ATOM    871    H   1     1       1.631  18.044   6.719  0.00  0.00             0
ATOM    872    H   1     1      -0.720  22.378   7.002  0.00  0.00             0
ATOM    873    H   1     1      -1.326  20.207   6.576  0.00  0.00             0
ATOM    874    H   1     1       1.657  16.064   6.671  0.00  0.00             0
ATOM    875   Al   1     1       5.584  13.007   1.237  0.00  0.00             0
ATOM    876   Al   1     1       2.934   8.710   1.209  0.00  0.00             0
ATOM    877   Al   1     1       2.920  14.434   1.457  0.00  0.00             0
ATOM    878   Al   1     1       5.494   9.887   1.228  0.00  0.00             0
ATOM    879   Si   1     1       1.156  14.398   4.130  0.00  0.00             0
ATOM    880   Si   1     1       3.783   9.985   4.057  0.00  0.00             0
ATOM    881   Si   1     1       3.711  15.885   4.193  0.00  0.00             0
ATOM    882   Si   1     1       6.397  11.493   4.029  0.00  0.00             0
ATOM    883    O   1     1       6.365  14.360   2.402  0.00  0.00             0
ATOM    884    O   1     1       3.943   9.947   2.316  0.00  0.00             0
ATOM    885    O   1     1       6.242  11.595   2.379  0.00  0.00             0
ATOM    886    O   1     1       3.607  15.914   2.448  0.00  0.00             0
ATOM    887    O   1     1       6.215  12.905   4.543  0.00  0.00             0
ATOM    888    O   1     1       3.571  17.400   4.675  0.00  0.00             0
ATOM    889    O   1     1       4.989  15.211   4.471  0.00  0.00             0
ATOM    890    O   1     1       2.533  10.845   4.381  0.00  0.00             0
ATOM    891    O   1     1       5.155  10.567   4.499  0.00  0.00             0
ATOM    892    O   1     1       2.371  15.159   4.632  0.00  0.00             0
ATOM    893    O   1     1       6.389   8.625   2.403  0.00  0.00             0
ATOM    894    O   1     1       3.780  13.000   2.242  0.00  0.00             0
ATOM    895    O   1     1      12.548  15.859   0.229  0.00  0.00             0
ATOM    896    O   1     1       4.837  11.525   0.208  0.00  0.00             0
ATOM    897    O   1     1       7.189  13.354  -0.006  0.00  0.00             0
ATOM    898    O   1     1       4.515   8.714   0.086  0.00  0.00             0
ATOM    899    O   1     1       7.192   9.744   0.216  0.00  0.00             0
ATOM    900    O   1     1       4.599  14.349   0.251  0.00  0.00             0
ATOM    901    H   1     1       6.129  16.626   2.140  0.00  0.00             0
ATOM    902    H   1     1       3.610  12.189   2.331  0.00  0.00             0
ATOM    903    H   1     1       6.928  16.365  -0.738  0.00  0.00             0
ATOM    904    H   1     1       4.280  11.238  -0.510  0.00  0.00             0
ATOM    905    H   1     1       7.308  13.866  -0.844  0.00  0.00             0
ATOM    906    H   1     1       4.419  17.539  -0.716  0.00  0.00             0
ATOM    907    H   1     1       4.831  15.335   0.128  0.00  0.00             0
ATOM    908    H   1     1       7.389  10.470  -0.243  0.00  0.00             0
ATOM    909   Al   1     1      -0.721   9.439   8.484  0.00  0.00             0
ATOM    910   Al   1     1      -3.187   5.003   8.369  0.00  0.00             0
ATOM    911   Al   1     1      -3.257  10.986   8.570  0.00  0.00             0
ATOM    912   Al   1     1      -0.699   6.601   8.490  0.00  0.00             0
ATOM    913   Si   1     1      -4.979  10.944  11.284  0.00  0.00             0
ATOM    914   Si   1     1      -2.361   6.347  11.225  0.00  0.00             0
ATOM    915   Si   1     1      -2.484  12.386  11.243  0.00  0.00             0
ATOM    916   Si   1     1       0.158   7.855  11.259  0.00  0.00             0
ATOM    917    O   1     1       0.305  10.755   9.602  0.00  0.00             0
ATOM    918    O   1     1      -2.298   6.324   9.571  0.00  0.00             0
ATOM    919    O   1     1      -0.120   8.047   9.692  0.00  0.00             0
ATOM    920    O   1     1      -2.650  12.490   9.597  0.00  0.00             0
ATOM    921    O   1     1       0.145   9.360  11.742  0.00  0.00             0
ATOM    922    O   1     1      -2.460  13.866  11.652  0.00  0.00             0
ATOM    923    O   1     1      -1.172  11.611  11.535  0.00  0.00             0
ATOM    924    O   1     1      -3.549   7.211  11.565  0.00  0.00             0
ATOM    925    O   1     1      -1.080   7.068  11.731  0.00  0.00             0
ATOM    926    O   1     1      -3.720  11.705  11.716  0.00  0.00             0
ATOM    927    O   1     1       0.236   5.125   9.492  0.00  0.00             0
ATOM    928    O   1     1      -2.381   9.611   9.506  0.00  0.00             0
ATOM    929    O   1     1       6.337  12.399   7.356  0.00  0.00             0
ATOM    930    O   1     1      -1.254   8.027   7.350  0.00  0.00             0
ATOM    931    O   1     1       0.875   9.714   7.291  0.00  0.00             0
ATOM    932    O   1     1      -1.440   5.159   7.397  0.00  0.00             0
ATOM    933    O   1     1       1.103   6.513   7.481  0.00  0.00             0
ATOM    934    O   1     1      -1.559  11.040   7.325  0.00  0.00             0
ATOM    935    H   1     1      -0.040  13.605  10.093  0.00  0.00             0
ATOM    936    H   1     1      -2.673   8.790   9.543  0.00  0.00             0
ATOM    937    H   1     1       1.355  13.008   6.383  0.00  0.00             0
ATOM    938    H   1     1      -1.584   8.192   6.555  0.00  0.00             0
ATOM    939    H   1     1       0.789   9.710   6.403  0.00  0.00             0
ATOM    940    H   1     1      -1.691  13.354   6.604  0.00  0.00             0
ATOM    941    H   1     1      -0.873  11.681   7.345  0.00  0.00             0
ATOM    942    H   1     1       1.268   7.322   6.856  0.00  0.00             0
ATOM    943   Al   1     1       5.335   4.060   1.354  0.00  0.00             0
ATOM    944   Al   1     1       2.734  -0.428   1.421  0.00  0.00             0
ATOM    945   Al   1     1       2.782   5.754   1.119  0.00  0.00             0
ATOM    946   Al   1     1       5.293   1.197   1.200  0.00  0.00             0
ATOM    947   Si   1     1       1.272   5.473   4.009  0.00  0.00             0
ATOM    948   Si   1     1       3.661   0.883   4.039  0.00  0.00             0
ATOM    949   Si   1     1       3.860   6.983   3.812  0.00  0.00             0
ATOM    950   Si   1     1       6.164   2.446   4.015  0.00  0.00             0
ATOM    951    O   1     1       6.478   5.216   2.415  0.00  0.00             0
ATOM    952    O   1     1       3.748   0.749   2.432  0.00  0.00             0
ATOM    953    O   1     1       6.025   2.488   2.458  0.00  0.00             0
ATOM    954    O   1     1       3.532   7.077   2.290  0.00  0.00             0
ATOM    955    O   1     1       6.180   3.836   4.582  0.00  0.00             0
ATOM    956    O   1     1       3.789   8.478   4.266  0.00  0.00             0
ATOM    957    O   1     1       5.188   6.313   4.168  0.00  0.00             0
ATOM    958    O   1     1       2.373   1.788   4.293  0.00  0.00             0
ATOM    959    O   1     1       4.979   1.581   4.566  0.00  0.00             0
ATOM    960    O   1     1       2.645   6.172   4.451  0.00  0.00             0
ATOM    961    O   1     1       6.310  -0.344   2.302  0.00  0.00             0
ATOM    962    O   1     1       3.935   4.246   2.572  0.00  0.00             0
ATOM    963    O   1     1      12.476   7.026   0.077  0.00  0.00             0
ATOM    964    O   1     1       4.561   2.679   0.211  0.00  0.00             0
ATOM    965    O   1     1       7.046   4.146   0.100  0.00  0.00             0
ATOM    966    O   1     1       4.465  -0.207   0.218  0.00  0.00             0
ATOM    967    O   1     1       6.921   1.213   0.257  0.00  0.00             0
ATOM    968    O   1     1       4.532   5.472   0.312  0.00  0.00             0
ATOM    969    H   1     1       6.318   8.295   3.294  0.00  0.00             0
ATOM    970    H   1     1       3.384   3.342   2.759  0.00  0.00             0
ATOM    971    H   1     1       7.541   7.097  -0.857  0.00  0.00             0
ATOM    972    H   1     1       4.055   3.081  -0.362  0.00  0.00             0
ATOM    973    H   1     1       7.567   3.177   0.386  0.00  0.00             0
ATOM    974    H   1     1       4.948   7.916  -0.420  0.00  0.00             0
ATOM    975    H   1     1       5.367   5.824   0.363  0.00  0.00             0
ATOM    976    H   1     1       6.790   1.624  -0.741  0.00  0.00             0
END
