# Supplementary material for: Competing Nuclear Quantum Effects and Hydrogen-Bond Jumps in Hydrated Kaolinite
Source: J Phys Chem Lett. 2023 Feb 6;14(6):1542–7. doi: 10.1021/acs.jpclett.2c03896 (PMC9940297; doi:10.1021/acs.jpclett.2c03896)
Supplement: Supplementary file 1 — jz2c03896_si_001.zip [file jz2c03896_si_001.zip › Clay_NQEs_HBond_Jumps_SI/silica-surface/QM/prod-4/init.02.pdb]

TITLE     Step:     2000000  Bead:       2 positions{angstrom}  cell{angstrom}
CRYST1   10.307   17.884   76.812  91.93 105.05  89.80 P 1           1
ATOM      1   Al   1     1     -19.130  -0.720  42.793  0.00  0.00             0
ATOM      2   Al   1     1     -16.499   3.914  42.750  0.00  0.00             0
ATOM      3   Al   1     1     -16.641  -2.267  42.811  0.00  0.00             0
ATOM      4   Al   1     1     -19.131   2.218  42.934  0.00  0.00             0
ATOM      5   Si   1     1     -14.760  -1.998  39.995  0.00  0.00             0
ATOM      6   Si   1     1     -17.381   2.604  39.949  0.00  0.00             0
ATOM      7   Si   1     1     -17.308  -3.533  39.952  0.00  0.00             0
ATOM      8   Si   1     1     -19.861   1.087  40.023  0.00  0.00             0
ATOM      9    O   1     1     -20.010  -1.788  41.675  0.00  0.00             0
ATOM     10    O   1     1     -17.473   2.731  41.708  0.00  0.00             0
ATOM     11    O   1     1     -19.717   1.049  41.588  0.00  0.00             0
ATOM     12    O   1     1     -17.244  -3.653  41.538  0.00  0.00             0
ATOM     13    O   1     1     -19.731  -0.369  39.588  0.00  0.00             0
ATOM     14    O   1     1     -17.309  -4.983  39.413  0.00  0.00             0
ATOM     15    O   1     1     -18.664  -2.761  39.773  0.00  0.00             0
ATOM     16    O   1     1     -16.124   1.773  39.667  0.00  0.00             0
ATOM     17    O   1     1     -18.672   1.930  39.518  0.00  0.00             0
ATOM     18    O   1     1     -16.102  -2.705  39.380  0.00  0.00             0
ATOM     19    O   1     1     -20.216   3.888  41.685  0.00  0.00             0
ATOM     20    O   1     1     -17.508  -0.900  41.613  0.00  0.00             0
ATOM     21    O   1     1     -16.062  -3.681  43.894  0.00  0.00             0
ATOM     22    O   1     1     -18.328   0.729  43.858  0.00  0.00             0
ATOM     23    O   1     1     -20.775  -0.492  43.838  0.00  0.00             0
ATOM     24    O   1     1     -18.248   3.800  43.910  0.00  0.00             0
ATOM     25    O   1     1     -20.800   2.361  43.858  0.00  0.00             0
ATOM     26    O   1     1     -18.301  -2.099  43.766  0.00  0.00             0
ATOM     27    H   1     1     -19.594  -4.266  41.422  0.00  0.00             0
ATOM     28    H   1     1     -17.256  -0.955  40.645  0.00  0.00             0
ATOM     29    H   1     1     -20.186  -3.300  44.180  0.00  0.00             0
ATOM     30    H   1     1     -17.488   0.805  43.759  0.00  0.00             0
ATOM     31    H   1     1     -21.025  -0.386  44.602  0.00  0.00             0
ATOM     32    H   1     1     -18.655  -4.969  44.491  0.00  0.00             0
ATOM     33    H   1     1     -18.242  -2.516  44.694  0.00  0.00             0
ATOM     34    H   1     1     -20.957   1.275  43.707  0.00  0.00             0
ATOM     35   Al   1     1     -16.987   6.013  50.057  0.00  0.00             0
ATOM     36   Al   1     1     -14.345  10.572  49.933  0.00  0.00             0
ATOM     37   Al   1     1     -14.373   4.570  50.160  0.00  0.00             0
ATOM     38   Al   1     1     -17.012   9.091  50.209  0.00  0.00             0
ATOM     39   Si   1     1     -12.590   4.698  47.311  0.00  0.00             0
ATOM     40   Si   1     1     -15.028   9.196  47.252  0.00  0.00             0
ATOM     41   Si   1     1     -15.122   3.334  47.285  0.00  0.00             0
ATOM     42   Si   1     1     -17.560   7.668  47.236  0.00  0.00             0
ATOM     43    O   1     1     -17.820   4.746  49.006  0.00  0.00             0
ATOM     44    O   1     1     -15.144   9.169  48.800  0.00  0.00             0
ATOM     45    O   1     1     -17.389   7.685  48.767  0.00  0.00             0
ATOM     46    O   1     1     -14.868   3.081  48.937  0.00  0.00             0
ATOM     47    O   1     1     -17.688   6.149  46.865  0.00  0.00             0
ATOM     48    O   1     1     -15.100   1.821  46.701  0.00  0.00             0
ATOM     49    O   1     1     -16.530   3.914  47.003  0.00  0.00             0
ATOM     50    O   1     1     -13.709   8.349  46.945  0.00  0.00             0
ATOM     51    O   1     1     -16.235   8.322  46.722  0.00  0.00             0
ATOM     52    O   1     1     -13.985   4.143  46.857  0.00  0.00             0
ATOM     53    O   1     1     -17.545  10.475  49.023  0.00  0.00             0
ATOM     54    O   1     1     -15.305   5.910  49.099  0.00  0.00             0
ATOM     55    O   1     1     -13.781   3.251  51.300  0.00  0.00             0
ATOM     56    O   1     1     -16.296   7.689  51.185  0.00  0.00             0
ATOM     57    O   1     1     -18.650   6.059  51.076  0.00  0.00             0
ATOM     58    O   1     1     -15.961  10.354  51.080  0.00  0.00             0
ATOM     59    O   1     1     -18.808   9.150  51.101  0.00  0.00             0
ATOM     60    O   1     1     -16.106   4.747  51.363  0.00  0.00             0
ATOM     61    H   1     1     -17.298   2.266  48.815  0.00  0.00             0
ATOM     62    H   1     1     -14.910   6.694  48.893  0.00  0.00             0
ATOM     63    H   1     1     -18.541   2.775  52.154  0.00  0.00             0
ATOM     64    H   1     1     -16.457   7.864  52.160  0.00  0.00             0
ATOM     65    H   1     1     -19.390   6.723  51.148  0.00  0.00             0
ATOM     66    H   1     1     -16.320   2.167  51.365  0.00  0.00             0
ATOM     67    H   1     1     -16.642   4.591  51.941  0.00  0.00             0
ATOM     68    H   1     1     -19.536   8.645  51.107  0.00  0.00             0
ATOM     69   Al   1     1     -19.128   8.481  42.945  0.00  0.00             0
ATOM     70   Al   1     1     -16.552  12.830  42.725  0.00  0.00             0
ATOM     71   Al   1     1     -16.568   6.880  42.953  0.00  0.00             0
ATOM     72   Al   1     1     -19.136  11.292  42.682  0.00  0.00             0
ATOM     73   Si   1     1     -14.844   7.031  39.929  0.00  0.00             0
ATOM     74   Si   1     1     -17.383  11.488  39.912  0.00  0.00             0
ATOM     75   Si   1     1     -17.335   5.531  40.156  0.00  0.00             0
ATOM     76   Si   1     1     -19.923   9.842  39.977  0.00  0.00             0
ATOM     77    O   1     1     -20.106   7.110  41.795  0.00  0.00             0
ATOM     78    O   1     1     -17.435  11.538  41.586  0.00  0.00             0
ATOM     79    O   1     1     -19.680   9.827  41.638  0.00  0.00             0
ATOM     80    O   1     1     -17.149   5.443  41.722  0.00  0.00             0
ATOM     81    O   1     1     -19.956   8.384  39.568  0.00  0.00             0
ATOM     82    O   1     1     -17.295   4.114  39.608  0.00  0.00             0
ATOM     83    O   1     1     -18.687   6.179  39.764  0.00  0.00             0
ATOM     84    O   1     1     -16.119  10.623  39.651  0.00  0.00             0
ATOM     85    O   1     1     -18.669  10.781  39.476  0.00  0.00             0
ATOM     86    O   1     1     -16.194   6.395  39.608  0.00  0.00             0
ATOM     87    O   1     1     -20.084  12.776  41.734  0.00  0.00             0
ATOM     88    O   1     1     -17.536   8.228  41.712  0.00  0.00             0
ATOM     89    O   1     1     -15.858   5.452  43.946  0.00  0.00             0
ATOM     90    O   1     1     -18.515   9.911  43.960  0.00  0.00             0
ATOM     91    O   1     1     -20.737   8.354  44.024  0.00  0.00             0
ATOM     92    O   1     1     -18.171  12.601  43.795  0.00  0.00             0
ATOM     93    O   1     1     -20.758  11.511  43.930  0.00  0.00             0
ATOM     94    O   1     1     -18.209   7.033  43.998  0.00  0.00             0
ATOM     95    H   1     1     -19.477   4.616  41.652  0.00  0.00             0
ATOM     96    H   1     1     -17.154   8.929  41.276  0.00  0.00             0
ATOM     97    H   1     1     -20.572   4.934  44.662  0.00  0.00             0
ATOM     98    H   1     1     -17.867  10.396  44.428  0.00  0.00             0
ATOM     99    H   1     1     -21.307   8.024  44.842  0.00  0.00             0
ATOM    100    H   1     1     -18.848   4.074  44.547  0.00  0.00             0
ATOM    101    H   1     1     -18.882   6.561  44.502  0.00  0.00             0
ATOM    102    H   1     1     -20.669  10.965  44.846  0.00  0.00             0
ATOM    103   Al   1     1     -16.908  14.889  50.014  0.00  0.00             0
ATOM    104   Al   1     1     -14.281  19.593  49.921  0.00  0.00             0
ATOM    105   Al   1     1     -14.387  13.504  49.985  0.00  0.00             0
ATOM    106   Al   1     1     -16.779  18.005  49.945  0.00  0.00             0
ATOM    107   Si   1     1     -12.562  13.707  47.199  0.00  0.00             0
ATOM    108   Si   1     1     -15.012  18.217  47.118  0.00  0.00             0
ATOM    109   Si   1     1     -15.155  12.134  47.061  0.00  0.00             0
ATOM    110   Si   1     1     -17.445  16.715  47.255  0.00  0.00             0
ATOM    111    O   1     1     -17.827  13.815  48.729  0.00  0.00             0
ATOM    112    O   1     1     -15.094  18.272  48.754  0.00  0.00             0
ATOM    113    O   1     1     -17.218  16.610  48.816  0.00  0.00             0
ATOM    114    O   1     1     -15.019  11.988  48.734  0.00  0.00             0
ATOM    115    O   1     1     -17.618  15.299  46.635  0.00  0.00             0
ATOM    116    O   1     1     -15.086  10.697  46.715  0.00  0.00             0
ATOM    117    O   1     1     -16.409  12.994  46.770  0.00  0.00             0
ATOM    118    O   1     1     -13.742  17.388  46.966  0.00  0.00             0
ATOM    119    O   1     1     -16.285  17.541  46.667  0.00  0.00             0
ATOM    120    O   1     1     -13.904  13.000  46.685  0.00  0.00             0
ATOM    121    O   1     1     -17.773  19.455  48.876  0.00  0.00             0
ATOM    122    O   1     1     -15.139  14.862  48.879  0.00  0.00             0
ATOM    123    O   1     1     -13.566  12.036  50.923  0.00  0.00             0
ATOM    124    O   1     1     -16.259  16.406  51.243  0.00  0.00             0
ATOM    125    O   1     1     -18.631  14.934  50.903  0.00  0.00             0
ATOM    126    O   1     1     -15.872  19.270  50.892  0.00  0.00             0
ATOM    127    O   1     1     -18.389  18.100  51.065  0.00  0.00             0
ATOM    128    O   1     1     -15.983  13.412  50.962  0.00  0.00             0
ATOM    129    H   1     1     -17.113  11.277  48.794  0.00  0.00             0
ATOM    130    H   1     1     -14.787  15.704  48.839  0.00  0.00             0
ATOM    131    H   1     1     -18.975  12.243  51.849  0.00  0.00             0
ATOM    132    H   1     1     -16.573  16.520  52.178  0.00  0.00             0
ATOM    133    H   1     1     -19.390  15.199  51.371  0.00  0.00             0
ATOM    134    H   1     1     -15.735  10.630  51.882  0.00  0.00             0
ATOM    135    H   1     1     -16.495  12.718  51.305  0.00  0.00             0
ATOM    136    H   1     1     -19.153  17.498  50.982  0.00  0.00             0
ATOM    137   Al   1     1     -14.137  -0.720  42.770  0.00  0.00             0
ATOM    138   Al   1     1     -11.683   3.847  42.880  0.00  0.00             0
ATOM    139   Al   1     1     -11.499  -1.946  42.762  0.00  0.00             0
ATOM    140   Al   1     1     -14.199   2.473  42.822  0.00  0.00             0
ATOM    141   Si   1     1      -9.569  -1.894  40.082  0.00  0.00             0
ATOM    142   Si   1     1     -12.167   2.444  40.156  0.00  0.00             0
ATOM    143   Si   1     1     -12.108  -3.453  39.922  0.00  0.00             0
ATOM    144   Si   1     1     -14.793   1.028  39.955  0.00  0.00             0
ATOM    145    O   1     1     -14.951  -1.943  41.559  0.00  0.00             0
ATOM    146    O   1     1     -12.426   2.494  41.734  0.00  0.00             0
ATOM    147    O   1     1     -14.630   1.005  41.682  0.00  0.00             0
ATOM    148    O   1     1     -11.941  -3.386  41.531  0.00  0.00             0
ATOM    149    O   1     1     -14.745  -0.428  39.475  0.00  0.00             0
ATOM    150    O   1     1     -12.117  -4.983  39.391  0.00  0.00             0
ATOM    151    O   1     1     -13.509  -2.912  39.740  0.00  0.00             0
ATOM    152    O   1     1     -10.936   1.615  39.743  0.00  0.00             0
ATOM    153    O   1     1     -13.538   1.796  39.537  0.00  0.00             0
ATOM    154    O   1     1     -10.884  -2.532  39.462  0.00  0.00             0
ATOM    155    O   1     1     -14.845   3.854  41.782  0.00  0.00             0
ATOM    156    O   1     1     -12.393  -0.614  41.750  0.00  0.00             0
ATOM    157    O   1     1     -21.008  -3.385  43.732  0.00  0.00             0
ATOM    158    O   1     1     -13.568   0.865  43.968  0.00  0.00             0
ATOM    159    O   1     1     -15.755  -0.883  43.890  0.00  0.00             0
ATOM    160    O   1     1     -13.253   3.740  43.896  0.00  0.00             0
ATOM    161    O   1     1     -15.826   2.579  43.743  0.00  0.00             0
ATOM    162    O   1     1     -13.104  -2.012  43.841  0.00  0.00             0
ATOM    163    H   1     1     -14.169  -4.047  41.470  0.00  0.00             0
ATOM    164    H   1     1     -12.138   0.215  41.394  0.00  0.00             0
ATOM    165    H   1     1     -16.126  -3.873  44.828  0.00  0.00             0
ATOM    166    H   1     1     -12.858   1.152  44.596  0.00  0.00             0
ATOM    167    H   1     1     -15.785  -0.548  44.893  0.00  0.00             0
ATOM    168    H   1     1     -13.276  -5.219  44.849  0.00  0.00             0
ATOM    169    H   1     1     -13.264  -2.704  44.315  0.00  0.00             0
ATOM    170    H   1     1     -16.016   2.021  44.688  0.00  0.00             0
ATOM    171   Al   1     1     -11.728   6.070  50.066  0.00  0.00             0
ATOM    172   Al   1     1      -9.273  10.736  49.871  0.00  0.00             0
ATOM    173   Al   1     1      -9.189   4.663  50.074  0.00  0.00             0
ATOM    174   Al   1     1     -11.732   9.106  49.961  0.00  0.00             0
ATOM    175   Si   1     1      -7.445   4.685  47.367  0.00  0.00             0
ATOM    176   Si   1     1      -9.882   9.241  47.127  0.00  0.00             0
ATOM    177   Si   1     1     -10.072   3.188  47.273  0.00  0.00             0
ATOM    178   Si   1     1     -12.437   7.652  47.200  0.00  0.00             0
ATOM    179    O   1     1     -12.816   4.954  48.973  0.00  0.00             0
ATOM    180    O   1     1     -10.129   9.432  48.817  0.00  0.00             0
ATOM    181    O   1     1     -12.145   7.658  48.758  0.00  0.00             0
ATOM    182    O   1     1      -9.803   3.118  49.030  0.00  0.00             0
ATOM    183    O   1     1     -12.373   6.094  46.797  0.00  0.00             0
ATOM    184    O   1     1      -9.925   1.672  46.789  0.00  0.00             0
ATOM    185    O   1     1     -11.339   3.899  46.989  0.00  0.00             0
ATOM    186    O   1     1      -8.598   8.382  46.938  0.00  0.00             0
ATOM    187    O   1     1     -11.224   8.455  46.662  0.00  0.00             0
ATOM    188    O   1     1      -8.722   3.942  46.935  0.00  0.00             0
ATOM    189    O   1     1     -12.688  10.372  48.909  0.00  0.00             0
ATOM    190    O   1     1     -10.042   5.777  48.863  0.00  0.00             0
ATOM    191    O   1     1     -18.706   3.057  51.250  0.00  0.00             0
ATOM    192    O   1     1     -10.863   7.729  50.995  0.00  0.00             0
ATOM    193    O   1     1     -13.466   5.816  51.263  0.00  0.00             0
ATOM    194    O   1     1     -10.833  10.676  51.019  0.00  0.00             0
ATOM    195    O   1     1     -13.375   9.189  51.107  0.00  0.00             0
ATOM    196    O   1     1     -10.889   4.694  50.965  0.00  0.00             0
ATOM    197    H   1     1     -12.066   2.256  49.605  0.00  0.00             0
ATOM    198    H   1     1     -10.010   6.362  48.093  0.00  0.00             0
ATOM    199    H   1     1     -13.800   3.350  52.278  0.00  0.00             0
ATOM    200    H   1     1     -11.195   7.777  51.997  0.00  0.00             0
ATOM    201    H   1     1     -14.072   6.084  52.144  0.00  0.00             0
ATOM    202    H   1     1     -11.592   1.724  52.012  0.00  0.00             0
ATOM    203    H   1     1     -10.930   3.723  51.010  0.00  0.00             0
ATOM    204    H   1     1     -14.154   8.462  51.234  0.00  0.00             0
ATOM    205   Al   1     1     -14.017   8.473  42.704  0.00  0.00             0
ATOM    206   Al   1     1     -11.462  12.986  42.745  0.00  0.00             0
ATOM    207   Al   1     1     -11.421   6.953  42.937  0.00  0.00             0
ATOM    208   Al   1     1     -13.823  11.330  42.877  0.00  0.00             0
ATOM    209   Si   1     1      -9.672   6.951  40.145  0.00  0.00             0
ATOM    210   Si   1     1     -12.199  11.516  39.987  0.00  0.00             0
ATOM    211   Si   1     1     -12.295   5.338  40.155  0.00  0.00             0
ATOM    212   Si   1     1     -14.679  10.051  39.938  0.00  0.00             0
ATOM    213    O   1     1     -14.998   7.194  41.672  0.00  0.00             0
ATOM    214    O   1     1     -12.341  11.673  41.567  0.00  0.00             0
ATOM    215    O   1     1     -14.503  10.014  41.556  0.00  0.00             0
ATOM    216    O   1     1     -12.284   5.291  41.696  0.00  0.00             0
ATOM    217    O   1     1     -14.586   8.447  39.465  0.00  0.00             0
ATOM    218    O   1     1     -12.008   3.913  39.588  0.00  0.00             0
ATOM    219    O   1     1     -13.655   5.939  39.723  0.00  0.00             0
ATOM    220    O   1     1     -10.958  10.615  39.794  0.00  0.00             0
ATOM    221    O   1     1     -13.514  10.872  39.379  0.00  0.00             0
ATOM    222    O   1     1     -11.011   6.227  39.742  0.00  0.00             0
ATOM    223    O   1     1     -14.860  12.873  41.730  0.00  0.00             0
ATOM    224    O   1     1     -12.236   8.401  41.843  0.00  0.00             0
ATOM    225    O   1     1     -21.148   5.461  43.934  0.00  0.00             0
ATOM    226    O   1     1     -13.254   9.877  43.834  0.00  0.00             0
ATOM    227    O   1     1     -15.581   8.369  43.890  0.00  0.00             0
ATOM    228    O   1     1     -12.942  12.705  43.878  0.00  0.00             0
ATOM    229    O   1     1     -15.687  11.363  43.818  0.00  0.00             0
ATOM    230    O   1     1     -13.177   7.027  43.860  0.00  0.00             0
ATOM    231    H   1     1     -14.349   4.474  41.471  0.00  0.00             0
ATOM    232    H   1     1     -11.841   9.407  41.808  0.00  0.00             0
ATOM    233    H   1     1     -15.982   5.075  44.894  0.00  0.00             0
ATOM    234    H   1     1     -12.467   9.481  44.175  0.00  0.00             0
ATOM    235    H   1     1     -15.615   8.175  44.781  0.00  0.00             0
ATOM    236    H   1     1     -13.897   4.091  44.608  0.00  0.00             0
ATOM    237    H   1     1     -13.697   6.225  44.129  0.00  0.00             0
ATOM    238    H   1     1     -16.004  10.499  43.743  0.00  0.00             0
ATOM    239   Al   1     1     -11.763  15.018  50.032  0.00  0.00             0
ATOM    240   Al   1     1      -9.097  19.559  50.083  0.00  0.00             0
ATOM    241   Al   1     1      -9.124  13.716  49.825  0.00  0.00             0
ATOM    242   Al   1     1     -11.750  17.909  50.087  0.00  0.00             0
ATOM    243   Si   1     1      -7.390  13.776  47.042  0.00  0.00             0
ATOM    244   Si   1     1      -9.927  18.123  47.408  0.00  0.00             0
ATOM    245   Si   1     1      -9.918  12.163  46.955  0.00  0.00             0
ATOM    246   Si   1     1     -12.394  16.661  47.285  0.00  0.00             0
ATOM    247    O   1     1     -12.738  13.674  48.803  0.00  0.00             0
ATOM    248    O   1     1     -10.144  18.272  48.973  0.00  0.00             0
ATOM    249    O   1     1     -12.267  16.653  48.898  0.00  0.00             0
ATOM    250    O   1     1      -9.738  12.085  48.617  0.00  0.00             0
ATOM    251    O   1     1     -12.465  15.182  46.795  0.00  0.00             0
ATOM    252    O   1     1     -10.014  10.714  46.476  0.00  0.00             0
ATOM    253    O   1     1     -11.351  12.859  46.844  0.00  0.00             0
ATOM    254    O   1     1      -8.562  17.377  47.174  0.00  0.00             0
ATOM    255    O   1     1     -11.099  17.400  46.779  0.00  0.00             0
ATOM    256    O   1     1      -8.756  13.113  46.486  0.00  0.00             0
ATOM    257    O   1     1     -12.582  19.536  49.177  0.00  0.00             0
ATOM    258    O   1     1     -10.191  14.997  48.656  0.00  0.00             0
ATOM    259    O   1     1     -18.873  12.136  50.926  0.00  0.00             0
ATOM    260    O   1     1     -11.080  16.551  51.244  0.00  0.00             0
ATOM    261    O   1     1     -13.344  14.796  51.005  0.00  0.00             0
ATOM    262    O   1     1     -10.860  19.460  51.278  0.00  0.00             0
ATOM    263    O   1     1     -13.428  18.063  50.965  0.00  0.00             0
ATOM    264    O   1     1     -10.788  13.724  50.987  0.00  0.00             0
ATOM    265    H   1     1     -12.294  11.173  48.408  0.00  0.00             0
ATOM    266    H   1     1     -10.149  15.719  48.013  0.00  0.00             0
ATOM    267    H   1     1     -13.269  12.721  51.647  0.00  0.00             0
ATOM    268    H   1     1     -11.099  16.690  52.155  0.00  0.00             0
ATOM    269    H   1     1     -13.923  15.212  51.578  0.00  0.00             0
ATOM    270    H   1     1     -11.696  11.133  51.127  0.00  0.00             0
ATOM    271    H   1     1     -11.140  12.990  51.283  0.00  0.00             0
ATOM    272    H   1     1     -14.380  17.736  51.385  0.00  0.00             0
ATOM    273    O   1     1     -21.366   7.290  36.761  0.00  0.00             0
ATOM    274    H   1     1     -20.390   7.135  36.632  0.00  0.00             0
ATOM    275    H   1     1     -11.146   6.908  37.653  0.00  0.00             0
ATOM    276    O   1     1       3.749 -23.339  36.662  0.00  0.00             0
ATOM    277    H   1     1       4.580 -23.002  36.342  0.00  0.00             0
ATOM    278    H   1     1      14.038 -23.024  37.638  0.00  0.00             0
ATOM    279    O   1     1      27.751  27.973  30.837  0.00  0.00             0
ATOM    280    H   1     1      17.478  28.834  30.389  0.00  0.00             0
ATOM    281    H   1     1      28.340  27.470  30.059  0.00  0.00             0
ATOM    282    O   1     1       9.365  24.228  31.057  0.00  0.00             0
ATOM    283    H   1     1       9.292  23.282  30.996  0.00  0.00             0
ATOM    284    H   1     1      19.502  24.535  30.209  0.00  0.00             0
ATOM    285    O   1     1     -39.505  -6.661  33.154  0.00  0.00             0
ATOM    286    H   1     1     -40.304  -6.135  32.815  0.00  0.00             0
ATOM    287    H   1     1     -29.021  -6.052  33.940  0.00  0.00             0
ATOM    288    O   1     1      18.730 -13.897  29.292  0.00  0.00             0
ATOM    289    H   1     1      18.404 -14.208  30.160  0.00  0.00             0
ATOM    290    H   1     1      28.348 -13.272  28.932  0.00  0.00             0
ATOM    291    O   1     1       1.756  50.360  20.731  0.00  0.00             0
ATOM    292    H   1     1       1.596  50.520  19.855  0.00  0.00             0
ATOM    293    H   1     1       1.913  51.314  20.924  0.00  0.00             0
ATOM    294    O   1     1     -29.453  -1.459  14.929  0.00  0.00             0
ATOM    295    H   1     1     -30.081  -1.079  15.517  0.00  0.00             0
ATOM    296    H   1     1     -30.110  -2.016  14.674  0.00  0.00             0
ATOM    297    O   1     1     -24.062  12.413  33.106  0.00  0.00             0
ATOM    298    H   1     1     -24.995  11.922  32.833  0.00  0.00             0
ATOM    299    H   1     1     -24.510  12.942  33.570  0.00  0.00             0
ATOM    300    O   1     1      43.447  28.397  28.893  0.00  0.00             0
ATOM    301    H   1     1      44.083  27.988  29.547  0.00  0.00             0
ATOM    302    H   1     1      43.165  27.609  28.383  0.00  0.00             0
ATOM    303    O   1     1       2.325  -9.887  36.434  0.00  0.00             0
ATOM    304    H   1     1       3.184  -9.536  36.307  0.00  0.00             0
ATOM    305    H   1     1       1.633  -9.395  35.812  0.00  0.00             0
ATOM    306    O   1     1     -15.419   1.912  30.035  0.00  0.00             0
ATOM    307    H   1     1     -14.982   1.363  29.445  0.00  0.00             0
ATOM    308    H   1     1     -16.053   2.142  29.485  0.00  0.00             0
ATOM    309    O   1     1      16.553 -20.252  14.558  0.00  0.00             0
ATOM    310    H   1     1      17.344 -19.838  14.819  0.00  0.00             0
ATOM    311    H   1     1      16.057 -19.457  14.805  0.00  0.00             0
ATOM    312    O   1     1      31.244  13.143  24.658  0.00  0.00             0
ATOM    313    H   1     1      31.685  13.853  25.270  0.00  0.00             0
ATOM    314    H   1     1      31.719  12.367  24.472  0.00  0.00             0
ATOM    315    O   1     1     -19.037  22.344  33.970  0.00  0.00             0
ATOM    316    H   1     1     -19.106  23.135  33.446  0.00  0.00             0
ATOM    317    H   1     1     -18.525  22.434  34.882  0.00  0.00             0
ATOM    318    O   1     1       7.085  23.347  33.313  0.00  0.00             0
ATOM    319    H   1     1       7.234  22.507  33.772  0.00  0.00             0
ATOM    320    H   1     1       7.438  24.020  34.146  0.00  0.00             0
ATOM    321    O   1     1      46.385  15.917  31.287  0.00  0.00             0
ATOM    322    H   1     1      46.934  15.840  31.994  0.00  0.00             0
ATOM    323    H   1     1      46.049  14.988  31.243  0.00  0.00             0
ATOM    324    O   1     1      11.870  -2.187  34.068  0.00  0.00             0
ATOM    325    H   1     1      11.469  -1.626  34.797  0.00  0.00             0
ATOM    326    H   1     1      11.158  -2.335  33.366  0.00  0.00             0
ATOM    327    O   1     1      -8.333  17.292  21.449  0.00  0.00             0
ATOM    328    H   1     1      -7.904  18.139  21.066  0.00  0.00             0
ATOM    329    H   1     1       2.339  -0.495  22.275  0.00  0.00             0
ATOM    330    O   1     1      -0.218  39.256  25.429  0.00  0.00             0
ATOM    331    H   1     1      -0.439  38.952  24.524  0.00  0.00             0
ATOM    332    H   1     1      10.171  38.599  26.022  0.00  0.00             0
ATOM    333    O   1     1      16.917   1.248  23.006  0.00  0.00             0
ATOM    334    H   1     1       7.371   1.908  23.276  0.00  0.00             0
ATOM    335    H   1     1      16.804   0.528  23.740  0.00  0.00             0
ATOM    336    O   1     1      -7.161   8.539  17.807  0.00  0.00             0
ATOM    337    H   1     1      -7.333   7.376  18.161  0.00  0.00             0
ATOM    338    H   1     1       3.392   9.119  18.605  0.00  0.00             0
ATOM    339    O   1     1      15.408  40.283  17.844  0.00  0.00             0
ATOM    340    H   1     1       4.314  40.774  18.090  0.00  0.00             0
ATOM    341    H   1     1      16.047  40.991  17.557  0.00  0.00             0
ATOM    342    O   1     1       4.731  58.784  25.370  0.00  0.00             0
ATOM    343    H   1     1       4.559  57.958  24.903  0.00  0.00             0
ATOM    344    H   1     1      15.971  58.761  25.572  0.00  0.00             0
ATOM    345    O   1     1      35.169 -22.471  30.344  0.00  0.00             0
ATOM    346    H   1     1      35.289 -23.185  30.929  0.00  0.00             0
ATOM    347    H   1     1      34.849 -40.594  29.462  0.00  0.00             0
ATOM    348    O   1     1      54.890   0.717  35.891  0.00  0.00             0
ATOM    349    H   1     1      55.800   1.200  35.886  0.00  0.00             0
ATOM    350    H   1     1      55.213  -0.193  35.341  0.00  0.00             0
ATOM    351    O   1     1      37.486 -22.064  26.931  0.00  0.00             0
ATOM    352    H   1     1      38.156 -21.398  26.990  0.00  0.00             0
ATOM    353    H   1     1      36.530 -21.696  26.799  0.00  0.00             0
ATOM    354    O   1     1      11.245  -0.237  25.397  0.00  0.00             0
ATOM    355    H   1     1      11.510  -1.211  25.223  0.00  0.00             0
ATOM    356    H   1     1      10.391  -0.149  24.829  0.00  0.00             0
ATOM    357    O   1     1      -1.146  -6.288  20.462  0.00  0.00             0
ATOM    358    H   1     1      -0.974  -5.405  21.021  0.00  0.00             0
ATOM    359    H   1     1      -1.123  -6.958  21.330  0.00  0.00             0
ATOM    360    O   1     1      -4.320  22.802  13.899  0.00  0.00             0
ATOM    361    H   1     1      -4.817  22.000  14.041  0.00  0.00             0
ATOM    362    H   1     1      -3.700  22.865  13.122  0.00  0.00             0
ATOM    363    O   1     1      52.207 -18.007  17.274  0.00  0.00             0
ATOM    364    H   1     1      52.865 -17.494  16.940  0.00  0.00             0
ATOM    365    H   1     1      52.383 -36.695  17.593  0.00  0.00             0
ATOM    366    O   1     1      24.907  -8.362  29.988  0.00  0.00             0
ATOM    367    H   1     1      25.747  -8.377  30.363  0.00  0.00             0
ATOM    368    H   1     1      24.571  -9.275  30.232  0.00  0.00             0
ATOM    369    O   1     1      24.346 -22.448  23.835  0.00  0.00             0
ATOM    370    H   1     1      24.619 -22.049  22.807  0.00  0.00             0
ATOM    371    H   1     1      23.893 -23.227  23.699  0.00  0.00             0
ATOM    372    O   1     1      28.171 -37.743  22.680  0.00  0.00             0
ATOM    373    H   1     1      28.132 -37.558  21.661  0.00  0.00             0
ATOM    374    H   1     1      28.755 -38.456  22.671  0.00  0.00             0
ATOM    375    O   1     1     -23.161  37.525  15.016  0.00  0.00             0
ATOM    376    H   1     1     -22.461  38.152  14.828  0.00  0.00             0
ATOM    377    H   1     1     -23.154  36.677  14.447  0.00  0.00             0
ATOM    378    O   1     1       9.167 -39.458  16.288  0.00  0.00             0
ATOM    379    H   1     1       9.850 -39.786  16.783  0.00  0.00             0
ATOM    380    H   1     1       9.391 -39.573  15.351  0.00  0.00             0
ATOM    381    O   1     1     -12.509  -9.421  32.822  0.00  0.00             0
ATOM    382    H   1     1     -12.158 -10.050  32.207  0.00  0.00             0
ATOM    383    H   1     1      -2.759  -9.018  32.203  0.00  0.00             0
ATOM    384    O   1     1      29.690 -13.699  15.411  0.00  0.00             0
ATOM    385    H   1     1      30.597 -14.291  15.491  0.00  0.00             0
ATOM    386    H   1     1      40.136 -12.928  15.784  0.00  0.00             0
ATOM    387    O   1     1      16.179   9.816  21.785  0.00  0.00             0
ATOM    388    H   1     1       6.256  10.160  21.108  0.00  0.00             0
ATOM    389    H   1     1      15.757  10.537  22.308  0.00  0.00             0
ATOM    390    O   1     1      32.207  24.636  32.538  0.00  0.00             0
ATOM    391    H   1     1      31.394  24.449  32.066  0.00  0.00             0
ATOM    392    H   1     1      42.448  25.594  32.805  0.00  0.00             0
ATOM    393    O   1     1     -34.040  -9.349  24.500  0.00  0.00             0
ATOM    394    H   1     1     -33.680  -9.242  25.384  0.00  0.00             0
ATOM    395    H   1     1     -24.578  -8.898  24.589  0.00  0.00             0
ATOM    396    O   1     1     -23.184  10.219  14.785  0.00  0.00             0
ATOM    397    H   1     1     -23.738  11.102  14.751  0.00  0.00             0
ATOM    398    H   1     1     -11.936  10.230  14.998  0.00  0.00             0
ATOM    399    O   1     1      21.350 -32.474  29.201  0.00  0.00             0
ATOM    400    H   1     1      20.381 -32.181  29.225  0.00  0.00             0
ATOM    401    H   1     1      21.429 -32.863  30.161  0.00  0.00             0
ATOM    402    O   1     1      -0.602  30.512  32.310  0.00  0.00             0
ATOM    403    H   1     1      -1.353  30.130  32.950  0.00  0.00             0
ATOM    404    H   1     1      -0.661  30.619  31.297  0.00  0.00             0
ATOM    405    O   1     1      34.940   6.218  27.826  0.00  0.00             0
ATOM    406    H   1     1      33.932   6.518  28.047  0.00  0.00             0
ATOM    407    H   1     1      34.929   5.914  26.946  0.00  0.00             0
ATOM    408    O   1     1      45.892  64.602  25.806  0.00  0.00             0
ATOM    409    H   1     1      46.255  64.050  26.470  0.00  0.00             0
ATOM    410    H   1     1      46.546  64.748  25.178  0.00  0.00             0
ATOM    411    O   1     1      -6.551  37.583  25.948  0.00  0.00             0
ATOM    412    H   1     1      -6.801  37.998  26.642  0.00  0.00             0
ATOM    413    H   1     1      -5.858  36.808  25.998  0.00  0.00             0
ATOM    414    O   1     1      34.176  43.546  24.882  0.00  0.00             0
ATOM    415    H   1     1      34.747  42.839  25.015  0.00  0.00             0
ATOM    416    H   1     1      34.362  43.898  24.007  0.00  0.00             0
ATOM    417    O   1     1      44.403 -36.065  23.750  0.00  0.00             0
ATOM    418    H   1     1      44.023 -35.599  24.563  0.00  0.00             0
ATOM    419    H   1     1      45.342 -36.210  24.056  0.00  0.00             0
ATOM    420    O   1     1      56.344 -15.673  14.580  0.00  0.00             0
ATOM    421    H   1     1      56.055 -15.950  15.599  0.00  0.00             0
ATOM    422    H   1     1      57.333 -15.544  14.507  0.00  0.00             0
ATOM    423    O   1     1     -16.153  20.565  23.529  0.00  0.00             0
ATOM    424    H   1     1     -15.240  20.187  23.261  0.00  0.00             0
ATOM    425    H   1     1     -16.168  20.074  24.356  0.00  0.00             0
ATOM    426    O   1     1       9.725  17.823  23.079  0.00  0.00             0
ATOM    427    H   1     1       9.129  17.164  22.671  0.00  0.00             0
ATOM    428    H   1     1      10.683  17.698  22.613  0.00  0.00             0
ATOM    429    O   1     1      55.622  48.972  27.519  0.00  0.00             0
ATOM    430    H   1     1      55.641  48.410  26.895  0.00  0.00             0
ATOM    431    H   1     1      54.803  49.082  28.037  0.00  0.00             0
ATOM    432    O   1     1      26.900 -40.994  16.272  0.00  0.00             0
ATOM    433    H   1     1      27.509 -41.320  16.896  0.00  0.00             0
ATOM    434    H   1     1      27.395 -40.267  15.674  0.00  0.00             0
ATOM    435    O   1     1     -17.137   3.489  28.510  0.00  0.00             0
ATOM    436    H   1     1     -18.050   3.603  28.757  0.00  0.00             0
ATOM    437    H   1     1      -6.450   4.385  28.592  0.00  0.00             0
ATOM    438    O   1     1      65.786  10.256  19.816  0.00  0.00             0
ATOM    439    H   1     1      64.885  10.722  20.031  0.00  0.00             0
ATOM    440    H   1     1      76.445  10.173  20.814  0.00  0.00             0
ATOM    441    O   1     1       5.848 -12.576  37.025  0.00  0.00             0
ATOM    442    H   1     1      -3.896 -11.918  36.559  0.00  0.00             0
ATOM    443    H   1     1       4.980 -12.473  36.579  0.00  0.00             0
ATOM    444    O   1     1     -15.405 -62.261  27.585  0.00  0.00             0
ATOM    445    H   1     1     -14.821 -62.983  27.805  0.00  0.00             0
ATOM    446    H   1     1      -5.663 -62.159  28.324  0.00  0.00             0
ATOM    447    O   1     1     -12.223  18.100  34.207  0.00  0.00             0
ATOM    448    H   1     1     -23.079  18.863  34.387  0.00  0.00             0
ATOM    449    H   1     1     -11.634  18.281  33.561  0.00  0.00             0
ATOM    450    O   1     1      52.462  22.132  18.199  0.00  0.00             0
ATOM    451    H   1     1      51.895  22.938  17.871  0.00  0.00             0
ATOM    452    H   1     1      62.209  21.665  18.827  0.00  0.00             0
ATOM    453    O   1     1      16.783   0.510  17.642  0.00  0.00             0
ATOM    454    H   1     1      16.747   0.589  18.631  0.00  0.00             0
ATOM    455    H   1     1      17.544   0.767  17.322  0.00  0.00             0
ATOM    456    O   1     1      -7.295   9.963  14.049  0.00  0.00             0
ATOM    457    H   1     1      -7.123   9.190  14.596  0.00  0.00             0
ATOM    458    H   1     1      -6.767  10.739  14.261  0.00  0.00             0
ATOM    459    O   1     1      39.058 -23.705  25.572  0.00  0.00             0
ATOM    460    H   1     1      39.821 -23.062  25.334  0.00  0.00             0
ATOM    461    H   1     1      38.286 -23.111  26.102  0.00  0.00             0
ATOM    462    O   1     1     -22.467  26.235  28.920  0.00  0.00             0
ATOM    463    H   1     1     -22.820  25.375  28.566  0.00  0.00             0
ATOM    464    H   1     1     -22.184  26.629  27.957  0.00  0.00             0
ATOM    465    O   1     1      -8.520 -42.599  24.349  0.00  0.00             0
ATOM    466    H   1     1      -7.678 -42.774  24.821  0.00  0.00             0
ATOM    467    H   1     1      -9.183 -43.238  24.578  0.00  0.00             0
ATOM    468    O   1     1     -24.447   9.022  17.629  0.00  0.00             0
ATOM    469    H   1     1     -24.528   9.046  16.456  0.00  0.00             0
ATOM    470    H   1     1     -25.378   8.617  17.984  0.00  0.00             0
ATOM    471    O   1     1      48.824 -29.604  23.038  0.00  0.00             0
ATOM    472    H   1     1      48.731 -28.592  23.561  0.00  0.00             0
ATOM    473    H   1     1      49.508 -29.433  22.243  0.00  0.00             0
ATOM    474    O   1     1      40.846 -23.934  36.736  0.00  0.00             0
ATOM    475    H   1     1      41.357 -24.747  36.873  0.00  0.00             0
ATOM    476    H   1     1      41.469 -23.404  36.116  0.00  0.00             0
ATOM    477    O   1     1       8.707 -26.216  26.545  0.00  0.00             0
ATOM    478    H   1     1       8.348 -25.356  26.241  0.00  0.00             0
ATOM    479    H   1     1       9.488 -26.250  25.951  0.00  0.00             0
ATOM    480    O   1     1      -4.130  36.029  25.697  0.00  0.00             0
ATOM    481    H   1     1      -3.820  36.746  25.984  0.00  0.00             0
ATOM    482    H   1     1      -3.692  35.180  25.794  0.00  0.00             0
ATOM    483    O   1     1       1.645 -31.644  23.534  0.00  0.00             0
ATOM    484    H   1     1       1.171 -31.885  24.292  0.00  0.00             0
ATOM    485    H   1     1       2.320 -32.200  23.728  0.00  0.00             0
ATOM    486    O   1     1     -27.943   0.353  31.327  0.00  0.00             0
ATOM    487    H   1     1     -27.147   0.604  30.741  0.00  0.00             0
ATOM    488    H   1     1     -27.406  -0.149  32.043  0.00  0.00             0
ATOM    489    O   1     1      -8.922  17.157  29.362  0.00  0.00             0
ATOM    490    H   1     1      -8.372  17.436  30.108  0.00  0.00             0
ATOM    491    H   1     1       0.499  -0.631  29.778  0.00  0.00             0
ATOM    492    O   1     1      -2.421 -37.394  27.120  0.00  0.00             0
ATOM    493    H   1     1      -3.094 -36.986  27.640  0.00  0.00             0
ATOM    494    H   1     1       8.771 -36.831  27.262  0.00  0.00             0
ATOM    495    O   1     1     -21.506 -21.831  22.185  0.00  0.00             0
ATOM    496    H   1     1     -31.143 -21.568  21.598  0.00  0.00             0
ATOM    497    H   1     1     -21.032 -22.169  23.010  0.00  0.00             0
ATOM    498    O   1     1      -1.265 -34.865  19.083  0.00  0.00             0
ATOM    499    H   1     1      -1.687 -35.658  19.376  0.00  0.00             0
ATOM    500    H   1     1       9.970 -35.149  18.746  0.00  0.00             0
ATOM    501    O   1     1     -11.681  19.445  31.740  0.00  0.00             0
ATOM    502    H   1     1     -12.277  20.194  31.889  0.00  0.00             0
ATOM    503    H   1     1      -0.441  19.881  31.587  0.00  0.00             0
ATOM    504    O   1     1      11.630  14.212  28.569  0.00  0.00             0
ATOM    505    H   1     1      10.960  13.766  29.176  0.00  0.00             0
ATOM    506    H   1     1      21.947  15.122  28.938  0.00  0.00             0
ATOM    507    O   1     1      59.054  22.815  25.664  0.00  0.00             0
ATOM    508    H   1     1      59.782  22.105  25.498  0.00  0.00             0
ATOM    509    H   1     1      59.206   5.480  24.853  0.00  0.00             0
ATOM    510    O   1     1      37.808 -32.342  31.537  0.00  0.00             0
ATOM    511    H   1     1      37.497 -31.760  32.207  0.00  0.00             0
ATOM    512    H   1     1      36.998 -33.042  31.408  0.00  0.00             0
ATOM    513    O   1     1     -34.070   5.792  16.602  0.00  0.00             0
ATOM    514    H   1     1     -33.841   5.033  16.121  0.00  0.00             0
ATOM    515    H   1     1     -34.241   6.562  16.174  0.00  0.00             0
ATOM    516    O   1     1      23.227 -11.884  19.001  0.00  0.00             0
ATOM    517    H   1     1      22.534 -12.423  18.717  0.00  0.00             0
ATOM    518    H   1     1      22.986 -11.568  19.901  0.00  0.00             0
ATOM    519    O   1     1      33.245  33.041  25.272  0.00  0.00             0
ATOM    520    H   1     1      33.846  33.306  25.947  0.00  0.00             0
ATOM    521    H   1     1      33.625  32.293  24.829  0.00  0.00             0
ATOM    522    O   1     1      14.630  19.746  16.998  0.00  0.00             0
ATOM    523    H   1     1      15.189  19.120  17.266  0.00  0.00             0
ATOM    524    H   1     1      15.040  20.526  16.872  0.00  0.00             0
ATOM    525    O   1     1      66.052  -0.427  14.686  0.00  0.00             0
ATOM    526    H   1     1      65.213  -0.562  14.282  0.00  0.00             0
ATOM    527    H   1     1      66.238 -17.327  14.649  0.00  0.00             0
ATOM    528    O   1     1      14.344  50.233  15.012  0.00  0.00             0
ATOM    529    H   1     1      13.986  50.978  15.272  0.00  0.00             0
ATOM    530    H   1     1      15.317  50.420  14.972  0.00  0.00             0
ATOM    531    O   1     1      22.258  -4.836  35.158  0.00  0.00             0
ATOM    532    H   1     1      23.083  -4.702  35.633  0.00  0.00             0
ATOM    533    H   1     1      22.027  -4.078  34.743  0.00  0.00             0
ATOM    534    O   1     1     -11.382  38.338  23.047  0.00  0.00             0
ATOM    535    H   1     1     -10.809  38.724  22.263  0.00  0.00             0
ATOM    536    H   1     1     -11.196  37.369  23.053  0.00  0.00             0
ATOM    537    O   1     1       8.481 -19.048  15.485  0.00  0.00             0
ATOM    538    H   1     1       8.865 -20.090  15.788  0.00  0.00             0
ATOM    539    H   1     1       8.766 -18.314  15.969  0.00  0.00             0
ATOM    540    O   1     1       1.583 -38.486  17.859  0.00  0.00             0
ATOM    541    H   1     1       2.304 -38.084  17.887  0.00  0.00             0
ATOM    542    H   1     1       1.648 -39.431  17.803  0.00  0.00             0
ATOM    543    O   1     1     -24.053  30.081  29.222  0.00  0.00             0
ATOM    544    H   1     1     -24.748  30.614  29.699  0.00  0.00             0
ATOM    545    H   1     1     -13.790  30.622  28.579  0.00  0.00             0
ATOM    546    O   1     1     -11.239  15.192  32.875  0.00  0.00             0
ATOM    547    H   1     1     -11.083  14.222  32.847  0.00  0.00             0
ATOM    548    H   1     1      -0.896  15.608  32.028  0.00  0.00             0
ATOM    549    O   1     1     -10.964  24.308  17.721  0.00  0.00             0
ATOM    550    H   1     1     -21.024  25.067  17.354  0.00  0.00             0
ATOM    551    H   1     1     -11.903  24.373  17.450  0.00  0.00             0
ATOM    552    O   1     1      11.668  38.265  31.817  0.00  0.00             0
ATOM    553    H   1     1      12.472  37.716  31.808  0.00  0.00             0
ATOM    554    H   1     1      22.424  38.971  32.263  0.00  0.00             0
ATOM    555    O   1     1      61.302  12.253  29.491  0.00  0.00             0
ATOM    556    H   1     1      50.359  11.791  29.182  0.00  0.00             0
ATOM    557    H   1     1      61.954  11.737  29.022  0.00  0.00             0
ATOM    558    O   1     1      44.908  -1.697  27.424  0.00  0.00             0
ATOM    559    H   1     1      44.883  -2.737  27.706  0.00  0.00             0
ATOM    560    H   1     1      54.466  -1.466  28.018  0.00  0.00             0
ATOM    561    O   1     1     -25.087 -16.654  20.406  0.00  0.00             0
ATOM    562    H   1     1     -24.758 -16.927  21.391  0.00  0.00             0
ATOM    563    H   1     1     -24.811 -15.734  20.234  0.00  0.00             0
ATOM    564    O   1     1     -24.916 -18.483  28.977  0.00  0.00             0
ATOM    565    H   1     1     -25.268 -18.720  29.985  0.00  0.00             0
ATOM    566    H   1     1     -25.667 -18.791  28.461  0.00  0.00             0
ATOM    567    O   1     1     -14.729  31.752  35.133  0.00  0.00             0
ATOM    568    H   1     1     -13.783  31.586  35.607  0.00  0.00             0
ATOM    569    H   1     1     -14.703  32.630  34.784  0.00  0.00             0
ATOM    570    O   1     1      10.894  -8.736  17.164  0.00  0.00             0
ATOM    571    H   1     1      11.904  -8.986  17.427  0.00  0.00             0
ATOM    572    H   1     1      10.701  -8.205  16.484  0.00  0.00             0
ATOM    573    O   1     1     -36.845  -3.831  21.190  0.00  0.00             0
ATOM    574    H   1     1     -36.272  -3.949  20.399  0.00  0.00             0
ATOM    575    H   1     1     -37.581  -3.386  20.814  0.00  0.00             0
ATOM    576    O   1     1     -30.250  26.776  24.857  0.00  0.00             0
ATOM    577    H   1     1     -29.318  26.321  25.040  0.00  0.00             0
ATOM    578    H   1     1     -30.621  26.518  24.008  0.00  0.00             0
ATOM    579    O   1     1      12.312   6.231  21.588  0.00  0.00             0
ATOM    580    H   1     1      12.101   5.251  21.906  0.00  0.00             0
ATOM    581    H   1     1      13.288   6.330  21.978  0.00  0.00             0
ATOM    582    O   1     1     -23.585  25.460  35.260  0.00  0.00             0
ATOM    583    H   1     1     -23.195  25.962  34.542  0.00  0.00             0
ATOM    584    H   1     1     -22.826  25.361  35.763  0.00  0.00             0
ATOM    585    O   1     1     -47.057 -19.458  18.115  0.00  0.00             0
ATOM    586    H   1     1     -46.472 -18.963  17.560  0.00  0.00             0
ATOM    587    H   1     1     -47.401 -18.929  18.777  0.00  0.00             0
ATOM    588    O   1     1      31.725   8.987  34.310  0.00  0.00             0
ATOM    589    H   1     1      31.917   9.894  33.886  0.00  0.00             0
ATOM    590    H   1     1      30.618   9.096  34.170  0.00  0.00             0
ATOM    591    O   1     1      28.390  16.384  19.377  0.00  0.00             0
ATOM    592    H   1     1      27.888  16.708  18.495  0.00  0.00             0
ATOM    593    H   1     1      28.024  15.602  19.048  0.00  0.00             0
ATOM    594    O   1     1      57.069  15.502  24.586  0.00  0.00             0
ATOM    595    H   1     1      57.809  15.653  23.873  0.00  0.00             0
ATOM    596    H   1     1      56.399  14.839  24.307  0.00  0.00             0
ATOM    597    O   1     1      -9.968 -24.743  15.125  0.00  0.00             0
ATOM    598    H   1     1      -9.682 -24.040  15.819  0.00  0.00             0
ATOM    599    H   1     1       1.137 -25.088  14.557  0.00  0.00             0
ATOM    600    O   1     1      -9.699 -12.031  26.055  0.00  0.00             0
ATOM    601    H   1     1      -9.009 -11.840  25.489  0.00  0.00             0
ATOM    602    H   1     1       0.298 -12.951  26.138  0.00  0.00             0
ATOM    603    O   1     1       6.761 -49.824  20.033  0.00  0.00             0
ATOM    604    H   1     1      -3.910 -49.690  20.928  0.00  0.00             0
ATOM    605    H   1     1       6.214 -49.392  19.456  0.00  0.00             0
ATOM    606    O   1     1      20.409  16.652  36.100  0.00  0.00             0
ATOM    607    H   1     1      19.691  17.086  35.652  0.00  0.00             0
ATOM    608    H   1     1      30.907  17.014  36.967  0.00  0.00             0
ATOM    609    O   1     1      46.629   4.904  22.123  0.00  0.00             0
ATOM    610    H   1     1      36.068   4.114  22.431  0.00  0.00             0
ATOM    611    H   1     1      47.424   5.239  22.561  0.00  0.00             0
ATOM    612    O   1     1     -19.248  28.812  19.281  0.00  0.00             0
ATOM    613    H   1     1     -19.414  27.910  18.751  0.00  0.00             0
ATOM    614    H   1     1      -9.765  28.843  19.676  0.00  0.00             0
ATOM    615    O   1     1     -30.647  -4.298  13.931  0.00  0.00             0
ATOM    616    H   1     1     -30.777  -4.390  12.974  0.00  0.00             0
ATOM    617    H   1     1     -30.680  -5.239  14.011  0.00  0.00             0
ATOM    618    O   1     1      -4.138  -6.315  23.733  0.00  0.00             0
ATOM    619    H   1     1      -4.662  -5.645  23.608  0.00  0.00             0
ATOM    620    H   1     1      -3.331  -5.932  24.285  0.00  0.00             0
ATOM    621    O   1     1     -22.598  14.229  36.427  0.00  0.00             0
ATOM    622    H   1     1     -22.240  13.215  36.673  0.00  0.00             0
ATOM    623    H   1     1     -21.956  15.024  36.360  0.00  0.00             0
ATOM    624    O   1     1      60.543   9.553  22.496  0.00  0.00             0
ATOM    625    H   1     1      60.332   8.751  22.081  0.00  0.00             0
ATOM    626    H   1     1      59.778   9.635  23.136  0.00  0.00             0
ATOM    627    O   1     1     -21.245 -14.915  35.235  0.00  0.00             0
ATOM    628    H   1     1     -20.673 -14.528  34.647  0.00  0.00             0
ATOM    629    H   1     1     -20.750 -15.548  35.608  0.00  0.00             0
ATOM    630    O   1     1     -27.746 -16.604  19.921  0.00  0.00             0
ATOM    631    H   1     1     -27.809 -16.039  19.111  0.00  0.00             0
ATOM    632    H   1     1     -26.875 -16.744  20.480  0.00  0.00             0
ATOM    633    O   1     1     -37.418  -5.861  15.775  0.00  0.00             0
ATOM    634    H   1     1     -37.701  -4.917  15.400  0.00  0.00             0
ATOM    635    H   1     1     -36.527  -5.735  16.338  0.00  0.00             0
ATOM    636    O   1     1       7.158  28.862  35.604  0.00  0.00             0
ATOM    637    H   1     1       7.160  29.422  34.917  0.00  0.00             0
ATOM    638    H   1     1       8.122  29.015  36.007  0.00  0.00             0
ATOM    639    O   1     1     -13.975 -11.482  28.004  0.00  0.00             0
ATOM    640    H   1     1     -13.756 -11.970  27.169  0.00  0.00             0
ATOM    641    H   1     1     -15.048 -11.621  28.217  0.00  0.00             0
ATOM    642    O   1     1       9.314   7.116  20.705  0.00  0.00             0
ATOM    643    H   1     1      10.253   7.068  21.029  0.00  0.00             0
ATOM    644    H   1     1       9.309   6.674  19.874  0.00  0.00             0
ATOM    645    O   1     1      -5.722   7.402  22.310  0.00  0.00             0
ATOM    646    H   1     1      -5.331   6.436  22.342  0.00  0.00             0
ATOM    647    H   1     1      -5.214   8.059  21.797  0.00  0.00             0
ATOM    648    O   1     1       7.050   3.409  35.103  0.00  0.00             0
ATOM    649    H   1     1       6.726   4.002  36.030  0.00  0.00             0
ATOM    650    H   1     1       8.004   3.103  35.221  0.00  0.00             0
ATOM    651    O   1     1       4.057  16.953  33.715  0.00  0.00             0
ATOM    652    H   1     1       4.827  16.479  33.249  0.00  0.00             0
ATOM    653    H   1     1      13.499  -1.347  33.577  0.00  0.00             0
ATOM    654    O   1     1      14.298  25.128  31.404  0.00  0.00             0
ATOM    655    H   1     1      14.482  25.609  32.246  0.00  0.00             0
ATOM    656    H   1     1      23.722  24.680  31.646  0.00  0.00             0
ATOM    657    O   1     1      51.007 -14.628  20.391  0.00  0.00             0
ATOM    658    H   1     1      40.728 -15.634  20.163  0.00  0.00             0
ATOM    659    H   1     1      50.135 -14.544  20.250  0.00  0.00             0
ATOM    660    O   1     1      -2.936  55.831  27.052  0.00  0.00             0
ATOM    661    H   1     1      -2.711  56.599  27.609  0.00  0.00             0
ATOM    662    H   1     1       8.134  55.286  27.387  0.00  0.00             0
ATOM    663    O   1     1      27.345  16.049  33.487  0.00  0.00             0
ATOM    664    H   1     1      17.761  15.524  33.297  0.00  0.00             0
ATOM    665    H   1     1      27.811  16.982  33.611  0.00  0.00             0
ATOM    666    O   1     1      22.175  -5.275  17.157  0.00  0.00             0
ATOM    667    H   1     1      23.175  -5.360  16.810  0.00  0.00             0
ATOM    668    H   1     1      32.435  -5.773  18.072  0.00  0.00             0
ATOM    669    O   1     1      22.316  78.918  28.149  0.00  0.00             0
ATOM    670    H   1     1      22.048  78.449  27.456  0.00  0.00             0
ATOM    671    H   1     1      21.504  61.293  28.739  0.00  0.00             0
ATOM    672    O   1     1      28.942  47.070  17.840  0.00  0.00             0
ATOM    673    H   1     1      28.546  46.111  17.623  0.00  0.00             0
ATOM    674    H   1     1      29.484  47.006  18.654  0.00  0.00             0
ATOM    675    O   1     1      16.157 -21.712  18.494  0.00  0.00             0
ATOM    676    H   1     1      16.411 -22.132  17.741  0.00  0.00             0
ATOM    677    H   1     1      15.614 -20.842  18.426  0.00  0.00             0
ATOM    678    O   1     1      19.316  -0.703  30.068  0.00  0.00             0
ATOM    679    H   1     1      19.195   0.182  30.675  0.00  0.00             0
ATOM    680    H   1     1      18.642  -0.816  29.656  0.00  0.00             0
ATOM    681    O   1     1     -24.571 -10.246  14.952  0.00  0.00             0
ATOM    682    H   1     1     -23.864  -9.527  14.640  0.00  0.00             0
ATOM    683    H   1     1     -24.990 -10.687  14.191  0.00  0.00             0
ATOM    684    O   1     1     -26.517  -8.162  35.955  0.00  0.00             0
ATOM    685    H   1     1     -26.921  -7.242  36.165  0.00  0.00             0
ATOM    686    H   1     1     -25.565  -7.971  36.082  0.00  0.00             0
ATOM    687    O   1     1      71.363 -17.146  27.464  0.00  0.00             0
ATOM    688    H   1     1      71.816 -17.453  28.329  0.00  0.00             0
ATOM    689    H   1     1      72.020 -35.229  26.936  0.00  0.00             0
ATOM    690    O   1     1      52.288 -34.454  36.919  0.00  0.00             0
ATOM    691    H   1     1      53.093 -34.803  36.498  0.00  0.00             0
ATOM    692    H   1     1      52.770 -33.915  37.353  0.00  0.00             0
ATOM    693    O   1     1     -48.018   5.660  35.756  0.00  0.00             0
ATOM    694    H   1     1     -47.474   5.898  34.989  0.00  0.00             0
ATOM    695    H   1     1     -48.481   6.552  36.125  0.00  0.00             0
ATOM    696    O   1     1      45.380  11.383  32.161  0.00  0.00             0
ATOM    697    H   1     1      45.458  10.616  31.472  0.00  0.00             0
ATOM    698    H   1     1      44.442  11.416  32.355  0.00  0.00             0
ATOM    699    O   1     1      35.387  -9.779  33.688  0.00  0.00             0
ATOM    700    H   1     1      36.274 -10.168  33.931  0.00  0.00             0
ATOM    701    H   1     1      35.181  -9.135  34.345  0.00  0.00             0
ATOM    702    O   1     1      32.249 -15.337  15.984  0.00  0.00             0
ATOM    703    H   1     1      33.015 -15.551  16.267  0.00  0.00             0
ATOM    704    H   1     1      32.215 -14.776  16.772  0.00  0.00             0
ATOM    705   Al   1     1       4.450  18.410   8.496  0.00  0.00             0
ATOM    706   Al   1     1       1.998  14.001   8.324  0.00  0.00             0
ATOM    707   Al   1     1       1.933  20.017   8.466  0.00  0.00             0
ATOM    708   Al   1     1       4.514  15.424   8.436  0.00  0.00             0
ATOM    709   Si   1     1       0.245  19.844  11.178  0.00  0.00             0
ATOM    710   Si   1     1       2.786  15.346  11.154  0.00  0.00             0
ATOM    711   Si   1     1       2.736  21.380  11.248  0.00  0.00             0
ATOM    712   Si   1     1       5.310  16.853  11.270  0.00  0.00             0
ATOM    713    O   1     1       5.469  19.649   9.700  0.00  0.00             0
ATOM    714    O   1     1       2.858  15.174   9.523  0.00  0.00             0
ATOM    715    O   1     1       5.216  16.825   9.579  0.00  0.00             0
ATOM    716    O   1     1       2.607  21.366   9.602  0.00  0.00             0
ATOM    717    O   1     1       5.302  18.287  11.728  0.00  0.00             0
ATOM    718    O   1     1       2.768  22.865  11.731  0.00  0.00             0
ATOM    719    O   1     1       4.116  20.684  11.525  0.00  0.00             0
ATOM    720    O   1     1       1.556  16.195  11.494  0.00  0.00             0
ATOM    721    O   1     1       4.012  16.087  11.695  0.00  0.00             0
ATOM    722    O   1     1       1.583  20.531  11.678  0.00  0.00             0
ATOM    723    O   1     1       5.460  14.047   9.538  0.00  0.00             0
ATOM    724    O   1     1       2.869  18.548   9.681  0.00  0.00             0
ATOM    725    O   1     1       1.244  21.334   7.451  0.00  0.00             0
ATOM    726    O   1     1       3.861  16.908   7.427  0.00  0.00             0
ATOM    727    O   1     1       6.068  18.571   7.334  0.00  0.00             0
ATOM    728    O   1     1       3.627  14.164   7.351  0.00  0.00             0
ATOM    729    O   1     1       6.130  15.368   7.383  0.00  0.00             0
ATOM    730    O   1     1       3.645  19.774   7.460  0.00  0.00             0
ATOM    731    H   1     1       4.803  22.529  10.180  0.00  0.00             0
ATOM    732    H   1     1       2.600  18.071  10.422  0.00  0.00             0
ATOM    733    H   1     1       5.871  21.470   6.623  0.00  0.00             0
ATOM    734    H   1     1       3.917  17.273   6.577  0.00  0.00             0
ATOM    735    H   1     1       6.525  18.145   6.527  0.00  0.00             0
ATOM    736    H   1     1       3.885  23.045   6.447  0.00  0.00             0
ATOM    737    H   1     1       4.045  20.440   7.178  0.00  0.00             0
ATOM    738    H   1     1       6.303  16.316   7.116  0.00  0.00             0
ATOM    739   Al   1     1      10.649  12.946   1.350  0.00  0.00             0
ATOM    740   Al   1     1       8.037   8.431   1.271  0.00  0.00             0
ATOM    741   Al   1     1       8.424  14.794   1.051  0.00  0.00             0
ATOM    742   Al   1     1      10.560  10.047   1.275  0.00  0.00             0
ATOM    743   Si   1     1       6.345  14.365   4.021  0.00  0.00             0
ATOM    744   Si   1     1       8.986   9.844   4.076  0.00  0.00             0
ATOM    745   Si   1     1       8.825  15.976   3.919  0.00  0.00             0
ATOM    746   Si   1     1      11.517  11.472   4.075  0.00  0.00             0
ATOM    747    O   1     1      11.652  14.324   2.450  0.00  0.00             0
ATOM    748    O   1     1       9.110   9.813   2.480  0.00  0.00             0
ATOM    749    O   1     1      11.378  11.627   2.510  0.00  0.00             0
ATOM    750    O   1     1       8.768  16.073   2.259  0.00  0.00             0
ATOM    751    O   1     1      11.353  12.933   4.577  0.00  0.00             0
ATOM    752    O   1     1       8.946  17.426   4.527  0.00  0.00             0
ATOM    753    O   1     1      10.152  15.217   4.169  0.00  0.00             0
ATOM    754    O   1     1       7.681  10.705   4.341  0.00  0.00             0
ATOM    755    O   1     1      10.326  10.458   4.555  0.00  0.00             0
ATOM    756    O   1     1       7.661  15.232   4.429  0.00  0.00             0
ATOM    757    O   1     1      11.719   8.724   2.232  0.00  0.00             0
ATOM    758    O   1     1       9.019  13.274   2.162  0.00  0.00             0
ATOM    759    O   1     1       7.508  16.170  -0.036  0.00  0.00             0
ATOM    760    O   1     1       9.878  11.631   0.333  0.00  0.00             0
ATOM    761    O   1     1      12.376  13.026   0.116  0.00  0.00             0
ATOM    762    O   1     1       9.746   8.652   0.253  0.00  0.00             0
ATOM    763    O   1     1      12.180  10.068   0.185  0.00  0.00             0
ATOM    764    O   1     1       9.899  14.453  -0.057  0.00  0.00             0
ATOM    765    H   1     1      11.202  16.918   3.045  0.00  0.00             0
ATOM    766    H   1     1       8.417  12.385   2.281  0.00  0.00             0
ATOM    767    H   1     1      12.160  15.954  -0.618  0.00  0.00             0
ATOM    768    H   1     1       9.129  11.915  -0.296  0.00  0.00             0
ATOM    769    H   1     1      13.028  13.284  -0.448  0.00  0.00             0
ATOM    770    H   1     1       9.962  16.780  -0.337  0.00  0.00             0
ATOM    771    H   1     1       9.957  14.155  -0.927  0.00  0.00             0
ATOM    772    H   1     1      11.897  11.053  -0.227  0.00  0.00             0
ATOM    773   Al   1     1       4.631   9.486   8.593  0.00  0.00             0
ATOM    774   Al   1     1       2.040   5.134   8.409  0.00  0.00             0
ATOM    775   Al   1     1       1.874  10.914   8.445  0.00  0.00             0
ATOM    776   Al   1     1       4.595   6.550   8.460  0.00  0.00             0
ATOM    777   Si   1     1       0.181  10.817  11.235  0.00  0.00             0
ATOM    778   Si   1     1       2.825   6.474  11.151  0.00  0.00             0
ATOM    779   Si   1     1       2.575  12.401  11.188  0.00  0.00             0
ATOM    780   Si   1     1       5.368   7.967  11.132  0.00  0.00             0
ATOM    781    O   1     1       5.406  10.671   9.716  0.00  0.00             0
ATOM    782    O   1     1       3.041   6.413   9.511  0.00  0.00             0
ATOM    783    O   1     1       5.319   8.011   9.586  0.00  0.00             0
ATOM    784    O   1     1       2.453  12.448   9.598  0.00  0.00             0
ATOM    785    O   1     1       5.252   9.487  11.741  0.00  0.00             0
ATOM    786    O   1     1       2.519  13.868  11.710  0.00  0.00             0
ATOM    787    O   1     1       3.973  11.772  11.499  0.00  0.00             0
ATOM    788    O   1     1       1.503   7.270  11.508  0.00  0.00             0
ATOM    789    O   1     1       4.174   7.131  11.615  0.00  0.00             0
ATOM    790    O   1     1       1.466  11.594  11.787  0.00  0.00             0
ATOM    791    O   1     1       5.514   5.157   9.556  0.00  0.00             0
ATOM    792    O   1     1       2.834   9.625   9.553  0.00  0.00             0
ATOM    793    O   1     1       1.319  12.507   7.376  0.00  0.00             0
ATOM    794    O   1     1       3.861   7.878   7.381  0.00  0.00             0
ATOM    795    O   1     1       6.121   9.591   7.407  0.00  0.00             0
ATOM    796    O   1     1       3.520   5.009   7.241  0.00  0.00             0
ATOM    797    O   1     1       6.170   6.282   7.431  0.00  0.00             0
ATOM    798    O   1     1       3.660  10.893   7.425  0.00  0.00             0
ATOM    799    H   1     1       5.264  13.546  10.371  0.00  0.00             0
ATOM    800    H   1     1       2.371   9.125  10.162  0.00  0.00             0
ATOM    801    H   1     1       6.768  12.292   6.440  0.00  0.00             0
ATOM    802    H   1     1       2.925   8.042   7.209  0.00  0.00             0
ATOM    803    H   1     1       5.692   9.333   6.522  0.00  0.00             0
ATOM    804    H   1     1       4.027  13.693   6.625  0.00  0.00             0
ATOM    805    H   1     1       4.229  11.739   7.460  0.00  0.00             0
ATOM    806    H   1     1       6.598   7.040   7.149  0.00  0.00             0
ATOM    807   Al   1     1      10.680   4.054   1.055  0.00  0.00             0
ATOM    808   Al   1     1       7.935  -0.214   1.222  0.00  0.00             0
ATOM    809   Al   1     1       7.949   5.515   1.241  0.00  0.00             0
ATOM    810   Al   1     1      10.593   1.164   1.176  0.00  0.00             0
ATOM    811   Si   1     1       6.417   5.343   4.074  0.00  0.00             0
ATOM    812   Si   1     1       8.880   1.013   4.005  0.00  0.00             0
ATOM    813   Si   1     1       8.937   6.852   4.042  0.00  0.00             0
ATOM    814   Si   1     1      11.440   2.503   3.941  0.00  0.00             0
ATOM    815    O   1     1      11.686   5.253   2.409  0.00  0.00             0
ATOM    816    O   1     1       8.930   0.923   2.355  0.00  0.00             0
ATOM    817    O   1     1      11.201   2.526   2.257  0.00  0.00             0
ATOM    818    O   1     1       8.734   6.900   2.486  0.00  0.00             0
ATOM    819    O   1     1      11.481   3.980   4.481  0.00  0.00             0
ATOM    820    O   1     1       8.910   8.330   4.530  0.00  0.00             0
ATOM    821    O   1     1      10.373   6.282   4.223  0.00  0.00             0
ATOM    822    O   1     1       7.523   1.732   4.351  0.00  0.00             0
ATOM    823    O   1     1      10.063   1.873   4.457  0.00  0.00             0
ATOM    824    O   1     1       7.749   5.936   4.553  0.00  0.00             0
ATOM    825    O   1     1      11.447  -0.218   2.394  0.00  0.00             0
ATOM    826    O   1     1       8.962   4.006   2.082  0.00  0.00             0
ATOM    827    O   1     1       7.429   6.971   0.177  0.00  0.00             0
ATOM    828    O   1     1      10.083   2.661  -0.112  0.00  0.00             0
ATOM    829    O   1     1      12.323   4.219   0.056  0.00  0.00             0
ATOM    830    O   1     1       9.746  -0.248   0.115  0.00  0.00             0
ATOM    831    O   1     1      12.292   0.929   0.096  0.00  0.00             0
ATOM    832    O   1     1       9.799   5.503   0.115  0.00  0.00             0
ATOM    833    H   1     1      11.078   8.041   2.468  0.00  0.00             0
ATOM    834    H   1     1       8.575   3.272   2.499  0.00  0.00             0
ATOM    835    H   1     1      12.479   7.650  -0.763  0.00  0.00             0
ATOM    836    H   1     1       9.567   3.190  -0.770  0.00  0.00             0
ATOM    837    H   1     1      11.979   3.794  -0.768  0.00  0.00             0
ATOM    838    H   1     1      10.295   8.208  -0.457  0.00  0.00             0
ATOM    839    H   1     1      10.404   6.357   0.025  0.00  0.00             0
ATOM    840    H   1     1      12.167   1.790  -0.315  0.00  0.00             0
ATOM    841   Al   1     1      -0.639  18.373   8.386  0.00  0.00             0
ATOM    842   Al   1     1      -3.292  13.919   8.386  0.00  0.00             0
ATOM    843   Al   1     1      -3.265  19.882   8.412  0.00  0.00             0
ATOM    844   Al   1     1      -0.759  15.404   8.456  0.00  0.00             0
ATOM    845   Si   1     1      -4.912  19.797  11.268  0.00  0.00             0
ATOM    846   Si   1     1      -2.359  15.383  11.207  0.00  0.00             0
ATOM    847   Si   1     1      -2.358  21.301  11.116  0.00  0.00             0
ATOM    848   Si   1     1       0.174  16.893  11.160  0.00  0.00             0
ATOM    849    O   1     1       0.373  19.749   9.589  0.00  0.00             0
ATOM    850    O   1     1      -2.229  15.325   9.682  0.00  0.00             0
ATOM    851    O   1     1       0.001  16.953   9.497  0.00  0.00             0
ATOM    852    O   1     1      -2.532  21.383   9.539  0.00  0.00             0
ATOM    853    O   1     1       0.216  18.339  11.689  0.00  0.00             0
ATOM    854    O   1     1      -2.494  22.772  11.672  0.00  0.00             0
ATOM    855    O   1     1      -0.991  20.650  11.484  0.00  0.00             0
ATOM    856    O   1     1      -3.587  16.201  11.501  0.00  0.00             0
ATOM    857    O   1     1      -1.049  16.124  11.706  0.00  0.00             0
ATOM    858    O   1     1      -3.643  20.600  11.640  0.00  0.00             0
ATOM    859    O   1     1       0.192  14.168   9.417  0.00  0.00             0
ATOM    860    O   1     1      -2.351  18.527   9.519  0.00  0.00             0
ATOM    861    O   1     1       6.433  21.414   7.327  0.00  0.00             0
ATOM    862    O   1     1      -1.425  16.879   7.285  0.00  0.00             0
ATOM    863    O   1     1       0.988  18.652   7.374  0.00  0.00             0
ATOM    864    O   1     1      -1.698  14.089   7.393  0.00  0.00             0
ATOM    865    O   1     1       1.083  15.257   7.277  0.00  0.00             0
ATOM    866    O   1     1      -1.639  19.603   7.324  0.00  0.00             0
ATOM    867    H   1     1      -0.035  22.251   9.606  0.00  0.00             0
ATOM    868    H   1     1      -2.840  17.854   9.620  0.00  0.00             0
ATOM    869    H   1     1       0.952  21.854   6.789  0.00  0.00             0
ATOM    870    H   1     1      -1.571  16.812   6.384  0.00  0.00             0
ATOM    871    H   1     1       1.525  17.822   7.138  0.00  0.00             0
ATOM    872    H   1     1      -0.695  22.440   7.113  0.00  0.00             0
ATOM    873    H   1     1      -1.477  20.469   6.743  0.00  0.00             0
ATOM    874    H   1     1       1.656  15.834   6.755  0.00  0.00             0
ATOM    875   Al   1     1       5.581  13.020   1.208  0.00  0.00             0
ATOM    876   Al   1     1       2.952   8.637   1.286  0.00  0.00             0
ATOM    877   Al   1     1       2.868  14.424   1.484  0.00  0.00             0
ATOM    878   Al   1     1       5.480   9.919   1.180  0.00  0.00             0
ATOM    879   Si   1     1       1.116  14.351   4.130  0.00  0.00             0
ATOM    880   Si   1     1       3.781  10.017   3.949  0.00  0.00             0
ATOM    881   Si   1     1       3.705  15.873   4.166  0.00  0.00             0
ATOM    882   Si   1     1       6.367  11.447   4.035  0.00  0.00             0
ATOM    883    O   1     1       6.345  14.302   2.389  0.00  0.00             0
ATOM    884    O   1     1       3.927  10.013   2.324  0.00  0.00             0
ATOM    885    O   1     1       6.204  11.523   2.383  0.00  0.00             0
ATOM    886    O   1     1       3.612  15.903   2.404  0.00  0.00             0
ATOM    887    O   1     1       6.264  12.886   4.479  0.00  0.00             0
ATOM    888    O   1     1       3.590  17.377   4.674  0.00  0.00             0
ATOM    889    O   1     1       4.973  15.117   4.505  0.00  0.00             0
ATOM    890    O   1     1       2.595  10.834   4.370  0.00  0.00             0
ATOM    891    O   1     1       5.113  10.632   4.499  0.00  0.00             0
ATOM    892    O   1     1       2.372  15.187   4.590  0.00  0.00             0
ATOM    893    O   1     1       6.435   8.666   2.419  0.00  0.00             0
ATOM    894    O   1     1       3.770  13.009   2.301  0.00  0.00             0
ATOM    895    O   1     1      12.577  15.851   0.258  0.00  0.00             0
ATOM    896    O   1     1       4.930  11.556   0.161  0.00  0.00             0
ATOM    897    O   1     1       7.319  13.436   0.052  0.00  0.00             0
ATOM    898    O   1     1       4.448   8.745   0.111  0.00  0.00             0
ATOM    899    O   1     1       7.165   9.792   0.257  0.00  0.00             0
ATOM    900    O   1     1       4.562  14.395   0.211  0.00  0.00             0
ATOM    901    H   1     1       5.821  16.892   2.198  0.00  0.00             0
ATOM    902    H   1     1       3.389  12.038   2.441  0.00  0.00             0
ATOM    903    H   1     1       6.760  16.487  -0.568  0.00  0.00             0
ATOM    904    H   1     1       4.254  11.191  -0.640  0.00  0.00             0
ATOM    905    H   1     1       7.181  13.838  -0.799  0.00  0.00             0
ATOM    906    H   1     1       4.512  17.521  -0.644  0.00  0.00             0
ATOM    907    H   1     1       4.838  15.408   0.144  0.00  0.00             0
ATOM    908    H   1     1       7.340  10.618  -0.177  0.00  0.00             0
ATOM    909   Al   1     1      -0.670   9.461   8.511  0.00  0.00             0
ATOM    910   Al   1     1      -3.194   5.008   8.417  0.00  0.00             0
ATOM    911   Al   1     1      -3.306  11.015   8.540  0.00  0.00             0
ATOM    912   Al   1     1      -0.653   6.661   8.548  0.00  0.00             0
ATOM    913   Si   1     1      -5.020  10.955  11.269  0.00  0.00             0
ATOM    914   Si   1     1      -2.420   6.405  11.245  0.00  0.00             0
ATOM    915   Si   1     1      -2.488  12.396  11.246  0.00  0.00             0
ATOM    916   Si   1     1       0.158   7.866  11.277  0.00  0.00             0
ATOM    917    O   1     1       0.325  10.677   9.628  0.00  0.00             0
ATOM    918    O   1     1      -2.286   6.366   9.585  0.00  0.00             0
ATOM    919    O   1     1      -0.115   8.033   9.612  0.00  0.00             0
ATOM    920    O   1     1      -2.666  12.484   9.639  0.00  0.00             0
ATOM    921    O   1     1       0.163   9.411  11.752  0.00  0.00             0
ATOM    922    O   1     1      -2.435  13.882  11.691  0.00  0.00             0
ATOM    923    O   1     1      -1.176  11.686  11.549  0.00  0.00             0
ATOM    924    O   1     1      -3.556   7.250  11.561  0.00  0.00             0
ATOM    925    O   1     1      -1.096   7.079  11.693  0.00  0.00             0
ATOM    926    O   1     1      -3.711  11.697  11.753  0.00  0.00             0
ATOM    927    O   1     1       0.304   5.151   9.568  0.00  0.00             0
ATOM    928    O   1     1      -2.362   9.656   9.387  0.00  0.00             0
ATOM    929    O   1     1       6.402  12.338   7.317  0.00  0.00             0
ATOM    930    O   1     1      -1.294   8.083   7.414  0.00  0.00             0
ATOM    931    O   1     1       0.962   9.600   7.320  0.00  0.00             0
ATOM    932    O   1     1      -1.514   5.175   7.348  0.00  0.00             0
ATOM    933    O   1     1       1.052   6.492   7.491  0.00  0.00             0
ATOM    934    O   1     1      -1.494  10.935   7.341  0.00  0.00             0
ATOM    935    H   1     1      -0.059  13.400   9.941  0.00  0.00             0
ATOM    936    H   1     1      -2.808   8.945   9.441  0.00  0.00             0
ATOM    937    H   1     1       1.263  12.857   6.494  0.00  0.00             0
ATOM    938    H   1     1      -1.869   8.353   6.522  0.00  0.00             0
ATOM    939    H   1     1       0.868   9.702   6.170  0.00  0.00             0
ATOM    940    H   1     1      -1.284  13.661   6.744  0.00  0.00             0
ATOM    941    H   1     1      -0.774  11.865   7.440  0.00  0.00             0
ATOM    942    H   1     1       1.213   7.352   6.956  0.00  0.00             0
ATOM    943   Al   1     1       5.367   4.039   1.343  0.00  0.00             0
ATOM    944   Al   1     1       2.763  -0.447   1.356  0.00  0.00             0
ATOM    945   Al   1     1       2.790   5.697   1.122  0.00  0.00             0
ATOM    946   Al   1     1       5.316   1.183   1.125  0.00  0.00             0
ATOM    947   Si   1     1       1.275   5.444   4.031  0.00  0.00             0
ATOM    948   Si   1     1       3.706   0.910   4.017  0.00  0.00             0
ATOM    949   Si   1     1       3.846   6.988   3.776  0.00  0.00             0
ATOM    950   Si   1     1       6.161   2.412   4.038  0.00  0.00             0
ATOM    951    O   1     1       6.557   5.217   2.416  0.00  0.00             0
ATOM    952    O   1     1       3.807   0.692   2.426  0.00  0.00             0
ATOM    953    O   1     1       6.002   2.510   2.428  0.00  0.00             0
ATOM    954    O   1     1       3.586   7.062   2.250  0.00  0.00             0
ATOM    955    O   1     1       6.213   3.926   4.617  0.00  0.00             0
ATOM    956    O   1     1       3.736   8.504   4.286  0.00  0.00             0
ATOM    957    O   1     1       5.198   6.322   4.239  0.00  0.00             0
ATOM    958    O   1     1       2.344   1.700   4.255  0.00  0.00             0
ATOM    959    O   1     1       4.978   1.584   4.513  0.00  0.00             0
ATOM    960    O   1     1       2.568   6.180   4.427  0.00  0.00             0
ATOM    961    O   1     1       6.388  -0.339   2.277  0.00  0.00             0
ATOM    962    O   1     1       3.927   4.228   2.561  0.00  0.00             0
ATOM    963    O   1     1      12.528   7.108   0.074  0.00  0.00             0
ATOM    964    O   1     1       4.555   2.730   0.256  0.00  0.00             0
ATOM    965    O   1     1       7.045   4.102   0.097  0.00  0.00             0
ATOM    966    O   1     1       4.476  -0.271   0.195  0.00  0.00             0
ATOM    967    O   1     1       6.883   1.136   0.218  0.00  0.00             0
ATOM    968    O   1     1       4.493   5.467   0.400  0.00  0.00             0
ATOM    969    H   1     1       6.338   8.129   3.224  0.00  0.00             0
ATOM    970    H   1     1       3.271   3.394   2.906  0.00  0.00             0
ATOM    971    H   1     1       7.399   6.975  -0.756  0.00  0.00             0
ATOM    972    H   1     1       3.959   3.209  -0.359  0.00  0.00             0
ATOM    973    H   1     1       7.550   3.351   0.300  0.00  0.00             0
ATOM    974    H   1     1       4.564   8.140  -0.559  0.00  0.00             0
ATOM    975    H   1     1       5.266   5.858   0.010  0.00  0.00             0
ATOM    976    H   1     1       7.095   1.517  -0.693  0.00  0.00             0
END
