# Supplementary material for: Competing Nuclear Quantum Effects and Hydrogen-Bond Jumps in Hydrated Kaolinite
Source: J Phys Chem Lett. 2023 Feb 6;14(6):1542–7. doi: 10.1021/acs.jpclett.2c03896 (PMC9940297; doi:10.1021/acs.jpclett.2c03896)
Supplement: Supplementary file 1 — jz2c03896_si_001.zip [file jz2c03896_si_001.zip › Clay_NQEs_HBond_Jumps_SI/silica-surface/QM/prod-4/init.04.pdb]

TITLE     Step:     2000000  Bead:       4 positions{angstrom}  cell{angstrom}
CRYST1   10.307   17.884   76.812  91.93 105.05  89.80 P 1           1
ATOM      1   Al   1     1     -19.143  -0.680  42.823  0.00  0.00             0
ATOM      2   Al   1     1     -16.531   3.930  42.733  0.00  0.00             0
ATOM      3   Al   1     1     -16.654  -2.278  42.805  0.00  0.00             0
ATOM      4   Al   1     1     -19.130   2.231  42.951  0.00  0.00             0
ATOM      5   Si   1     1     -14.772  -1.979  39.997  0.00  0.00             0
ATOM      6   Si   1     1     -17.380   2.604  39.933  0.00  0.00             0
ATOM      7   Si   1     1     -17.305  -3.529  39.959  0.00  0.00             0
ATOM      8   Si   1     1     -19.850   1.081  40.037  0.00  0.00             0
ATOM      9    O   1     1     -19.997  -1.804  41.669  0.00  0.00             0
ATOM     10    O   1     1     -17.465   2.739  41.664  0.00  0.00             0
ATOM     11    O   1     1     -19.711   1.075  41.612  0.00  0.00             0
ATOM     12    O   1     1     -17.258  -3.635  41.558  0.00  0.00             0
ATOM     13    O   1     1     -19.705  -0.389  39.568  0.00  0.00             0
ATOM     14    O   1     1     -17.279  -4.963  39.423  0.00  0.00             0
ATOM     15    O   1     1     -18.654  -2.800  39.741  0.00  0.00             0
ATOM     16    O   1     1     -16.117   1.770  39.652  0.00  0.00             0
ATOM     17    O   1     1     -18.698   1.894  39.490  0.00  0.00             0
ATOM     18    O   1     1     -16.130  -2.707  39.396  0.00  0.00             0
ATOM     19    O   1     1     -20.171   3.859  41.722  0.00  0.00             0
ATOM     20    O   1     1     -17.497  -0.945  41.579  0.00  0.00             0
ATOM     21    O   1     1     -16.035  -3.701  43.885  0.00  0.00             0
ATOM     22    O   1     1     -18.328   0.729  43.839  0.00  0.00             0
ATOM     23    O   1     1     -20.741  -0.490  43.827  0.00  0.00             0
ATOM     24    O   1     1     -18.252   3.775  43.941  0.00  0.00             0
ATOM     25    O   1     1     -20.807   2.289  43.855  0.00  0.00             0
ATOM     26    O   1     1     -18.312  -2.074  43.779  0.00  0.00             0
ATOM     27    H   1     1     -19.643  -4.395  41.504  0.00  0.00             0
ATOM     28    H   1     1     -17.332  -0.851  40.678  0.00  0.00             0
ATOM     29    H   1     1     -20.289  -3.206  44.259  0.00  0.00             0
ATOM     30    H   1     1     -17.431   0.535  43.630  0.00  0.00             0
ATOM     31    H   1     1     -20.997  -0.321  44.632  0.00  0.00             0
ATOM     32    H   1     1     -18.635  -4.913  44.511  0.00  0.00             0
ATOM     33    H   1     1     -18.296  -2.420  44.764  0.00  0.00             0
ATOM     34    H   1     1     -21.033   1.414  43.857  0.00  0.00             0
ATOM     35   Al   1     1     -16.995   5.997  50.047  0.00  0.00             0
ATOM     36   Al   1     1     -14.379  10.589  49.966  0.00  0.00             0
ATOM     37   Al   1     1     -14.389   4.599  50.172  0.00  0.00             0
ATOM     38   Al   1     1     -17.019   9.069  50.218  0.00  0.00             0
ATOM     39   Si   1     1     -12.620   4.680  47.292  0.00  0.00             0
ATOM     40   Si   1     1     -15.040   9.190  47.240  0.00  0.00             0
ATOM     41   Si   1     1     -15.142   3.300  47.288  0.00  0.00             0
ATOM     42   Si   1     1     -17.547   7.667  47.223  0.00  0.00             0
ATOM     43    O   1     1     -17.855   4.776  48.988  0.00  0.00             0
ATOM     44    O   1     1     -15.156   9.175  48.797  0.00  0.00             0
ATOM     45    O   1     1     -17.378   7.654  48.784  0.00  0.00             0
ATOM     46    O   1     1     -14.883   3.082  48.900  0.00  0.00             0
ATOM     47    O   1     1     -17.649   6.145  46.900  0.00  0.00             0
ATOM     48    O   1     1     -15.098   1.838  46.699  0.00  0.00             0
ATOM     49    O   1     1     -16.524   3.901  46.989  0.00  0.00             0
ATOM     50    O   1     1     -13.747   8.355  46.892  0.00  0.00             0
ATOM     51    O   1     1     -16.262   8.339  46.726  0.00  0.00             0
ATOM     52    O   1     1     -13.939   4.100  46.841  0.00  0.00             0
ATOM     53    O   1     1     -17.591  10.469  49.000  0.00  0.00             0
ATOM     54    O   1     1     -15.313   5.873  49.130  0.00  0.00             0
ATOM     55    O   1     1     -13.776   3.213  51.319  0.00  0.00             0
ATOM     56    O   1     1     -16.291   7.673  51.147  0.00  0.00             0
ATOM     57    O   1     1     -18.643   6.074  51.059  0.00  0.00             0
ATOM     58    O   1     1     -15.909  10.385  51.104  0.00  0.00             0
ATOM     59    O   1     1     -18.769   9.170  51.093  0.00  0.00             0
ATOM     60    O   1     1     -16.093   4.762  51.353  0.00  0.00             0
ATOM     61    H   1     1     -17.248   2.340  48.585  0.00  0.00             0
ATOM     62    H   1     1     -14.980   6.733  48.939  0.00  0.00             0
ATOM     63    H   1     1     -18.524   2.600  52.159  0.00  0.00             0
ATOM     64    H   1     1     -16.397   7.658  52.152  0.00  0.00             0
ATOM     65    H   1     1     -19.411   6.692  51.251  0.00  0.00             0
ATOM     66    H   1     1     -16.407   2.056  51.469  0.00  0.00             0
ATOM     67    H   1     1     -16.774   4.602  51.859  0.00  0.00             0
ATOM     68    H   1     1     -19.619   8.572  50.990  0.00  0.00             0
ATOM     69   Al   1     1     -19.115   8.470  42.944  0.00  0.00             0
ATOM     70   Al   1     1     -16.576  12.808  42.729  0.00  0.00             0
ATOM     71   Al   1     1     -16.564   6.911  42.939  0.00  0.00             0
ATOM     72   Al   1     1     -19.149  11.304  42.663  0.00  0.00             0
ATOM     73   Si   1     1     -14.801   7.050  39.965  0.00  0.00             0
ATOM     74   Si   1     1     -17.381  11.514  39.887  0.00  0.00             0
ATOM     75   Si   1     1     -17.345   5.532  40.126  0.00  0.00             0
ATOM     76   Si   1     1     -19.906   9.862  39.977  0.00  0.00             0
ATOM     77    O   1     1     -20.131   7.150  41.774  0.00  0.00             0
ATOM     78    O   1     1     -17.445  11.515  41.541  0.00  0.00             0
ATOM     79    O   1     1     -19.672   9.820  41.635  0.00  0.00             0
ATOM     80    O   1     1     -17.138   5.454  41.714  0.00  0.00             0
ATOM     81    O   1     1     -19.915   8.379  39.552  0.00  0.00             0
ATOM     82    O   1     1     -17.274   4.104  39.597  0.00  0.00             0
ATOM     83    O   1     1     -18.654   6.184  39.815  0.00  0.00             0
ATOM     84    O   1     1     -16.111  10.615  39.621  0.00  0.00             0
ATOM     85    O   1     1     -18.633  10.756  39.480  0.00  0.00             0
ATOM     86    O   1     1     -16.173   6.395  39.615  0.00  0.00             0
ATOM     87    O   1     1     -20.064  12.787  41.728  0.00  0.00             0
ATOM     88    O   1     1     -17.542   8.230  41.727  0.00  0.00             0
ATOM     89    O   1     1     -15.819   5.469  43.936  0.00  0.00             0
ATOM     90    O   1     1     -18.519   9.890  43.933  0.00  0.00             0
ATOM     91    O   1     1     -20.773   8.349  43.993  0.00  0.00             0
ATOM     92    O   1     1     -18.197  12.591  43.777  0.00  0.00             0
ATOM     93    O   1     1     -20.742  11.544  43.892  0.00  0.00             0
ATOM     94    O   1     1     -18.214   6.982  43.986  0.00  0.00             0
ATOM     95    H   1     1     -19.601   4.716  41.680  0.00  0.00             0
ATOM     96    H   1     1     -17.300   8.924  41.210  0.00  0.00             0
ATOM     97    H   1     1     -20.551   4.985  44.625  0.00  0.00             0
ATOM     98    H   1     1     -17.879  10.390  44.408  0.00  0.00             0
ATOM     99    H   1     1     -21.140   8.186  44.755  0.00  0.00             0
ATOM    100    H   1     1     -18.807   4.050  44.518  0.00  0.00             0
ATOM    101    H   1     1     -18.960   6.536  44.549  0.00  0.00             0
ATOM    102    H   1     1     -20.672  11.030  44.798  0.00  0.00             0
ATOM    103   Al   1     1     -16.915  14.897  50.017  0.00  0.00             0
ATOM    104   Al   1     1     -14.258  19.575  49.914  0.00  0.00             0
ATOM    105   Al   1     1     -14.411  13.517  50.010  0.00  0.00             0
ATOM    106   Al   1     1     -16.788  17.979  49.925  0.00  0.00             0
ATOM    107   Si   1     1     -12.555  13.706  47.216  0.00  0.00             0
ATOM    108   Si   1     1     -15.003  18.188  47.119  0.00  0.00             0
ATOM    109   Si   1     1     -15.160  12.151  47.082  0.00  0.00             0
ATOM    110   Si   1     1     -17.481  16.713  47.253  0.00  0.00             0
ATOM    111    O   1     1     -17.805  13.841  48.725  0.00  0.00             0
ATOM    112    O   1     1     -15.095  18.252  48.772  0.00  0.00             0
ATOM    113    O   1     1     -17.238  16.607  48.815  0.00  0.00             0
ATOM    114    O   1     1     -15.017  12.004  48.715  0.00  0.00             0
ATOM    115    O   1     1     -17.647  15.293  46.661  0.00  0.00             0
ATOM    116    O   1     1     -15.047  10.672  46.726  0.00  0.00             0
ATOM    117    O   1     1     -16.367  12.961  46.788  0.00  0.00             0
ATOM    118    O   1     1     -13.739  17.412  46.969  0.00  0.00             0
ATOM    119    O   1     1     -16.306  17.508  46.661  0.00  0.00             0
ATOM    120    O   1     1     -13.890  13.036  46.651  0.00  0.00             0
ATOM    121    O   1     1     -17.762  19.482  48.864  0.00  0.00             0
ATOM    122    O   1     1     -15.119  14.870  48.886  0.00  0.00             0
ATOM    123    O   1     1     -13.578  12.036  50.931  0.00  0.00             0
ATOM    124    O   1     1     -16.248  16.379  51.237  0.00  0.00             0
ATOM    125    O   1     1     -18.591  14.961  50.909  0.00  0.00             0
ATOM    126    O   1     1     -15.891  19.280  50.889  0.00  0.00             0
ATOM    127    O   1     1     -18.397  18.119  51.064  0.00  0.00             0
ATOM    128    O   1     1     -16.017  13.458  50.998  0.00  0.00             0
ATOM    129    H   1     1     -17.055  11.235  48.751  0.00  0.00             0
ATOM    130    H   1     1     -14.781  15.738  48.706  0.00  0.00             0
ATOM    131    H   1     1     -18.934  12.244  51.839  0.00  0.00             0
ATOM    132    H   1     1     -16.592  16.384  52.053  0.00  0.00             0
ATOM    133    H   1     1     -19.395  15.278  51.408  0.00  0.00             0
ATOM    134    H   1     1     -15.764  10.606  52.015  0.00  0.00             0
ATOM    135    H   1     1     -16.422  12.628  51.230  0.00  0.00             0
ATOM    136    H   1     1     -19.279  17.458  51.152  0.00  0.00             0
ATOM    137   Al   1     1     -14.149  -0.710  42.767  0.00  0.00             0
ATOM    138   Al   1     1     -11.665   3.848  42.846  0.00  0.00             0
ATOM    139   Al   1     1     -11.474  -1.955  42.741  0.00  0.00             0
ATOM    140   Al   1     1     -14.190   2.475  42.862  0.00  0.00             0
ATOM    141   Si   1     1      -9.579  -1.921  40.085  0.00  0.00             0
ATOM    142   Si   1     1     -12.167   2.452  40.116  0.00  0.00             0
ATOM    143   Si   1     1     -12.088  -3.467  39.914  0.00  0.00             0
ATOM    144   Si   1     1     -14.800   1.019  39.956  0.00  0.00             0
ATOM    145    O   1     1     -14.956  -1.915  41.540  0.00  0.00             0
ATOM    146    O   1     1     -12.430   2.516  41.668  0.00  0.00             0
ATOM    147    O   1     1     -14.637   1.006  41.644  0.00  0.00             0
ATOM    148    O   1     1     -11.918  -3.347  41.522  0.00  0.00             0
ATOM    149    O   1     1     -14.761  -0.459  39.496  0.00  0.00             0
ATOM    150    O   1     1     -12.099  -4.953  39.389  0.00  0.00             0
ATOM    151    O   1     1     -13.504  -2.854  39.716  0.00  0.00             0
ATOM    152    O   1     1     -10.905   1.615  39.785  0.00  0.00             0
ATOM    153    O   1     1     -13.524   1.798  39.531  0.00  0.00             0
ATOM    154    O   1     1     -10.882  -2.532  39.488  0.00  0.00             0
ATOM    155    O   1     1     -14.867   3.876  41.803  0.00  0.00             0
ATOM    156    O   1     1     -12.392  -0.631  41.730  0.00  0.00             0
ATOM    157    O   1     1     -21.004  -3.413  43.709  0.00  0.00             0
ATOM    158    O   1     1     -13.608   0.850  43.984  0.00  0.00             0
ATOM    159    O   1     1     -15.772  -0.906  43.887  0.00  0.00             0
ATOM    160    O   1     1     -13.242   3.709  43.890  0.00  0.00             0
ATOM    161    O   1     1     -15.833   2.558  43.746  0.00  0.00             0
ATOM    162    O   1     1     -13.129  -1.981  43.845  0.00  0.00             0
ATOM    163    H   1     1     -14.193  -4.280  41.422  0.00  0.00             0
ATOM    164    H   1     1     -12.290   0.279  41.399  0.00  0.00             0
ATOM    165    H   1     1     -15.982  -3.806  44.867  0.00  0.00             0
ATOM    166    H   1     1     -12.883   0.990  44.586  0.00  0.00             0
ATOM    167    H   1     1     -15.871  -0.536  44.765  0.00  0.00             0
ATOM    168    H   1     1     -13.393  -5.194  44.768  0.00  0.00             0
ATOM    169    H   1     1     -13.461  -2.790  44.390  0.00  0.00             0
ATOM    170    H   1     1     -16.086   1.957  44.565  0.00  0.00             0
ATOM    171   Al   1     1     -11.741   6.075  50.065  0.00  0.00             0
ATOM    172   Al   1     1      -9.287  10.716  49.866  0.00  0.00             0
ATOM    173   Al   1     1      -9.146   4.690  50.064  0.00  0.00             0
ATOM    174   Al   1     1     -11.722   9.056  49.953  0.00  0.00             0
ATOM    175   Si   1     1      -7.446   4.683  47.339  0.00  0.00             0
ATOM    176   Si   1     1      -9.889   9.278  47.157  0.00  0.00             0
ATOM    177   Si   1     1     -10.031   3.221  47.332  0.00  0.00             0
ATOM    178   Si   1     1     -12.416   7.609  47.183  0.00  0.00             0
ATOM    179    O   1     1     -12.818   4.970  48.999  0.00  0.00             0
ATOM    180    O   1     1     -10.116   9.459  48.789  0.00  0.00             0
ATOM    181    O   1     1     -12.171   7.680  48.752  0.00  0.00             0
ATOM    182    O   1     1      -9.828   3.124  49.012  0.00  0.00             0
ATOM    183    O   1     1     -12.410   6.103  46.812  0.00  0.00             0
ATOM    184    O   1     1      -9.963   1.683  46.807  0.00  0.00             0
ATOM    185    O   1     1     -11.342   3.913  46.951  0.00  0.00             0
ATOM    186    O   1     1      -8.606   8.407  46.917  0.00  0.00             0
ATOM    187    O   1     1     -11.204   8.441  46.632  0.00  0.00             0
ATOM    188    O   1     1      -8.723   3.973  46.953  0.00  0.00             0
ATOM    189    O   1     1     -12.674  10.406  48.870  0.00  0.00             0
ATOM    190    O   1     1     -10.057   5.813  48.916  0.00  0.00             0
ATOM    191    O   1     1     -18.702   3.057  51.248  0.00  0.00             0
ATOM    192    O   1     1     -10.860   7.724  51.007  0.00  0.00             0
ATOM    193    O   1     1     -13.473   5.822  51.274  0.00  0.00             0
ATOM    194    O   1     1     -10.845  10.681  51.041  0.00  0.00             0
ATOM    195    O   1     1     -13.329   9.173  51.092  0.00  0.00             0
ATOM    196    O   1     1     -10.880   4.695  50.957  0.00  0.00             0
ATOM    197    H   1     1     -11.999   2.206  49.401  0.00  0.00             0
ATOM    198    H   1     1     -10.057   6.504  48.080  0.00  0.00             0
ATOM    199    H   1     1     -13.834   3.267  52.293  0.00  0.00             0
ATOM    200    H   1     1     -11.320   7.621  51.936  0.00  0.00             0
ATOM    201    H   1     1     -14.064   6.182  51.911  0.00  0.00             0
ATOM    202    H   1     1     -11.626   1.749  52.021  0.00  0.00             0
ATOM    203    H   1     1     -11.128   3.697  51.071  0.00  0.00             0
ATOM    204    H   1     1     -14.171   8.465  51.316  0.00  0.00             0
ATOM    205   Al   1     1     -14.036   8.479  42.737  0.00  0.00             0
ATOM    206   Al   1     1     -11.474  12.961  42.736  0.00  0.00             0
ATOM    207   Al   1     1     -11.427   6.948  42.920  0.00  0.00             0
ATOM    208   Al   1     1     -13.821  11.332  42.894  0.00  0.00             0
ATOM    209   Si   1     1      -9.669   6.967  40.145  0.00  0.00             0
ATOM    210   Si   1     1     -12.181  11.492  39.976  0.00  0.00             0
ATOM    211   Si   1     1     -12.306   5.331  40.169  0.00  0.00             0
ATOM    212   Si   1     1     -14.707  10.039  39.946  0.00  0.00             0
ATOM    213    O   1     1     -15.027   7.194  41.639  0.00  0.00             0
ATOM    214    O   1     1     -12.365  11.684  41.575  0.00  0.00             0
ATOM    215    O   1     1     -14.502   9.993  41.559  0.00  0.00             0
ATOM    216    O   1     1     -12.253   5.298  41.728  0.00  0.00             0
ATOM    217    O   1     1     -14.642   8.466  39.460  0.00  0.00             0
ATOM    218    O   1     1     -12.027   3.874  39.606  0.00  0.00             0
ATOM    219    O   1     1     -13.606   5.960  39.717  0.00  0.00             0
ATOM    220    O   1     1     -10.918  10.637  39.859  0.00  0.00             0
ATOM    221    O   1     1     -13.556  10.876  39.386  0.00  0.00             0
ATOM    222    O   1     1     -11.017   6.203  39.756  0.00  0.00             0
ATOM    223    O   1     1     -14.834  12.842  41.727  0.00  0.00             0
ATOM    224    O   1     1     -12.227   8.372  41.869  0.00  0.00             0
ATOM    225    O   1     1     -21.133   5.451  43.916  0.00  0.00             0
ATOM    226    O   1     1     -13.216   9.867  43.839  0.00  0.00             0
ATOM    227    O   1     1     -15.580   8.340  43.861  0.00  0.00             0
ATOM    228    O   1     1     -12.986  12.678  43.925  0.00  0.00             0
ATOM    229    O   1     1     -15.681  11.344  43.840  0.00  0.00             0
ATOM    230    O   1     1     -13.201   6.996  43.845  0.00  0.00             0
ATOM    231    H   1     1     -14.377   4.554  41.451  0.00  0.00             0
ATOM    232    H   1     1     -11.733   9.401  41.845  0.00  0.00             0
ATOM    233    H   1     1     -15.918   5.099  44.832  0.00  0.00             0
ATOM    234    H   1     1     -12.539   9.585  44.403  0.00  0.00             0
ATOM    235    H   1     1     -15.656   8.080  44.839  0.00  0.00             0
ATOM    236    H   1     1     -13.755   4.080  44.617  0.00  0.00             0
ATOM    237    H   1     1     -13.744   6.115  44.114  0.00  0.00             0
ATOM    238    H   1     1     -16.123  10.595  43.802  0.00  0.00             0
ATOM    239   Al   1     1     -11.767  15.041  50.008  0.00  0.00             0
ATOM    240   Al   1     1      -9.101  19.575  50.065  0.00  0.00             0
ATOM    241   Al   1     1      -9.153  13.675  49.795  0.00  0.00             0
ATOM    242   Al   1     1     -11.784  17.931  50.119  0.00  0.00             0
ATOM    243   Si   1     1      -7.410  13.795  47.051  0.00  0.00             0
ATOM    244   Si   1     1      -9.929  18.133  47.435  0.00  0.00             0
ATOM    245   Si   1     1      -9.878  12.191  46.963  0.00  0.00             0
ATOM    246   Si   1     1     -12.396  16.655  47.293  0.00  0.00             0
ATOM    247    O   1     1     -12.730  13.677  48.826  0.00  0.00             0
ATOM    248    O   1     1     -10.167  18.320  48.951  0.00  0.00             0
ATOM    249    O   1     1     -12.235  16.642  48.895  0.00  0.00             0
ATOM    250    O   1     1      -9.730  12.075  48.645  0.00  0.00             0
ATOM    251    O   1     1     -12.460  15.184  46.776  0.00  0.00             0
ATOM    252    O   1     1     -10.031  10.689  46.484  0.00  0.00             0
ATOM    253    O   1     1     -11.309  12.837  46.850  0.00  0.00             0
ATOM    254    O   1     1      -8.561  17.376  47.156  0.00  0.00             0
ATOM    255    O   1     1     -11.117  17.373  46.786  0.00  0.00             0
ATOM    256    O   1     1      -8.737  13.119  46.519  0.00  0.00             0
ATOM    257    O   1     1     -12.549  19.518  49.149  0.00  0.00             0
ATOM    258    O   1     1     -10.167  15.031  48.638  0.00  0.00             0
ATOM    259    O   1     1     -18.872  12.135  50.919  0.00  0.00             0
ATOM    260    O   1     1     -11.092  16.541  51.221  0.00  0.00             0
ATOM    261    O   1     1     -13.344  14.757  50.990  0.00  0.00             0
ATOM    262    O   1     1     -10.869  19.492  51.281  0.00  0.00             0
ATOM    263    O   1     1     -13.414  18.093  50.984  0.00  0.00             0
ATOM    264    O   1     1     -10.804  13.764  51.013  0.00  0.00             0
ATOM    265    H   1     1     -12.277  11.282  48.470  0.00  0.00             0
ATOM    266    H   1     1     -10.107  15.502  47.834  0.00  0.00             0
ATOM    267    H   1     1     -13.246  12.712  51.514  0.00  0.00             0
ATOM    268    H   1     1     -11.196  16.813  52.143  0.00  0.00             0
ATOM    269    H   1     1     -13.857  15.206  51.637  0.00  0.00             0
ATOM    270    H   1     1     -11.590  11.099  51.188  0.00  0.00             0
ATOM    271    H   1     1     -11.328  12.978  51.253  0.00  0.00             0
ATOM    272    H   1     1     -14.350  17.678  51.105  0.00  0.00             0
ATOM    273    O   1     1     -21.406   7.292  36.786  0.00  0.00             0
ATOM    274    H   1     1     -20.462   7.078  36.649  0.00  0.00             0
ATOM    275    H   1     1     -11.297   6.827  37.553  0.00  0.00             0
ATOM    276    O   1     1       3.807 -23.361  36.662  0.00  0.00             0
ATOM    277    H   1     1       4.612 -22.997  36.322  0.00  0.00             0
ATOM    278    H   1     1      14.068 -22.897  37.537  0.00  0.00             0
ATOM    279    O   1     1      27.753  27.962  30.785  0.00  0.00             0
ATOM    280    H   1     1      17.472  28.783  30.292  0.00  0.00             0
ATOM    281    H   1     1      28.259  27.513  30.026  0.00  0.00             0
ATOM    282    O   1     1       9.347  24.265  31.029  0.00  0.00             0
ATOM    283    H   1     1       9.344  23.305  30.972  0.00  0.00             0
ATOM    284    H   1     1      19.625  24.553  30.233  0.00  0.00             0
ATOM    285    O   1     1     -39.520  -6.654  33.162  0.00  0.00             0
ATOM    286    H   1     1     -40.128  -6.089  32.814  0.00  0.00             0
ATOM    287    H   1     1     -29.047  -6.034  33.962  0.00  0.00             0
ATOM    288    O   1     1      18.748 -13.896  29.296  0.00  0.00             0
ATOM    289    H   1     1      18.291 -14.269  30.186  0.00  0.00             0
ATOM    290    H   1     1      28.304 -13.231  29.068  0.00  0.00             0
ATOM    291    O   1     1       1.737  50.362  20.753  0.00  0.00             0
ATOM    292    H   1     1       1.531  50.675  19.825  0.00  0.00             0
ATOM    293    H   1     1       1.980  51.367  21.039  0.00  0.00             0
ATOM    294    O   1     1     -29.423  -1.448  14.958  0.00  0.00             0
ATOM    295    H   1     1     -29.973  -1.005  15.405  0.00  0.00             0
ATOM    296    H   1     1     -30.035  -2.208  14.477  0.00  0.00             0
ATOM    297    O   1     1     -24.032  12.423  33.074  0.00  0.00             0
ATOM    298    H   1     1     -24.871  11.978  32.773  0.00  0.00             0
ATOM    299    H   1     1     -24.386  13.082  33.803  0.00  0.00             0
ATOM    300    O   1     1      43.431  28.420  28.924  0.00  0.00             0
ATOM    301    H   1     1      44.108  28.135  29.358  0.00  0.00             0
ATOM    302    H   1     1      43.358  27.671  28.315  0.00  0.00             0
ATOM    303    O   1     1       2.315  -9.895  36.406  0.00  0.00             0
ATOM    304    H   1     1       3.075  -9.433  36.434  0.00  0.00             0
ATOM    305    H   1     1       1.644  -9.387  35.851  0.00  0.00             0
ATOM    306    O   1     1     -15.409   1.904  30.028  0.00  0.00             0
ATOM    307    H   1     1     -14.969   1.421  29.491  0.00  0.00             0
ATOM    308    H   1     1     -16.062   2.198  29.594  0.00  0.00             0
ATOM    309    O   1     1      16.533 -20.289  14.562  0.00  0.00             0
ATOM    310    H   1     1      17.330 -19.956  14.929  0.00  0.00             0
ATOM    311    H   1     1      15.889 -19.432  14.644  0.00  0.00             0
ATOM    312    O   1     1      31.229  13.150  24.677  0.00  0.00             0
ATOM    313    H   1     1      31.679  13.962  25.238  0.00  0.00             0
ATOM    314    H   1     1      31.780  12.367  24.481  0.00  0.00             0
ATOM    315    O   1     1     -19.047  22.328  33.958  0.00  0.00             0
ATOM    316    H   1     1     -19.274  23.161  33.507  0.00  0.00             0
ATOM    317    H   1     1     -18.336  22.448  34.799  0.00  0.00             0
ATOM    318    O   1     1       7.120  23.383  33.321  0.00  0.00             0
ATOM    319    H   1     1       7.167  22.540  33.863  0.00  0.00             0
ATOM    320    H   1     1       7.343  24.060  33.981  0.00  0.00             0
ATOM    321    O   1     1      46.409  15.854  31.280  0.00  0.00             0
ATOM    322    H   1     1      46.951  15.786  32.101  0.00  0.00             0
ATOM    323    H   1     1      46.047  15.070  31.320  0.00  0.00             0
ATOM    324    O   1     1      11.898  -2.202  34.046  0.00  0.00             0
ATOM    325    H   1     1      11.482  -1.532  34.782  0.00  0.00             0
ATOM    326    H   1     1      11.299  -2.374  33.379  0.00  0.00             0
ATOM    327    O   1     1      -8.316  17.276  21.494  0.00  0.00             0
ATOM    328    H   1     1      -7.836  18.015  20.991  0.00  0.00             0
ATOM    329    H   1     1       2.200  -0.556  22.458  0.00  0.00             0
ATOM    330    O   1     1      -0.182  39.278  25.445  0.00  0.00             0
ATOM    331    H   1     1      -0.363  38.807  24.487  0.00  0.00             0
ATOM    332    H   1     1      10.095  38.606  26.191  0.00  0.00             0
ATOM    333    O   1     1      16.895   1.279  22.995  0.00  0.00             0
ATOM    334    H   1     1       7.398   1.970  23.249  0.00  0.00             0
ATOM    335    H   1     1      16.785   0.588  23.749  0.00  0.00             0
ATOM    336    O   1     1      -7.164   8.515  17.834  0.00  0.00             0
ATOM    337    H   1     1      -7.203   7.613  18.055  0.00  0.00             0
ATOM    338    H   1     1       3.311   9.208  18.478  0.00  0.00             0
ATOM    339    O   1     1      15.403  40.254  17.883  0.00  0.00             0
ATOM    340    H   1     1       4.356  40.793  17.989  0.00  0.00             0
ATOM    341    H   1     1      16.018  41.031  17.537  0.00  0.00             0
ATOM    342    O   1     1       4.755  58.828  25.341  0.00  0.00             0
ATOM    343    H   1     1       4.615  57.798  25.002  0.00  0.00             0
ATOM    344    H   1     1      16.050  58.855  25.444  0.00  0.00             0
ATOM    345    O   1     1      35.151 -22.457  30.303  0.00  0.00             0
ATOM    346    H   1     1      35.294 -23.168  31.025  0.00  0.00             0
ATOM    347    H   1     1      34.709 -40.546  29.411  0.00  0.00             0
ATOM    348    O   1     1      54.888   0.727  35.829  0.00  0.00             0
ATOM    349    H   1     1      55.652   1.400  35.757  0.00  0.00             0
ATOM    350    H   1     1      55.139  -0.145  35.473  0.00  0.00             0
ATOM    351    O   1     1      37.509 -22.063  26.957  0.00  0.00             0
ATOM    352    H   1     1      38.029 -21.292  27.012  0.00  0.00             0
ATOM    353    H   1     1      36.660 -21.821  26.710  0.00  0.00             0
ATOM    354    O   1     1      11.248  -0.249  25.375  0.00  0.00             0
ATOM    355    H   1     1      11.528  -1.184  25.276  0.00  0.00             0
ATOM    356    H   1     1      10.378  -0.198  25.021  0.00  0.00             0
ATOM    357    O   1     1      -1.175  -6.251  20.497  0.00  0.00             0
ATOM    358    H   1     1      -0.917  -5.336  21.082  0.00  0.00             0
ATOM    359    H   1     1      -1.136  -6.855  21.211  0.00  0.00             0
ATOM    360    O   1     1      -4.316  22.792  13.891  0.00  0.00             0
ATOM    361    H   1     1      -4.932  21.967  14.125  0.00  0.00             0
ATOM    362    H   1     1      -3.666  22.875  13.118  0.00  0.00             0
ATOM    363    O   1     1      52.168 -18.015  17.279  0.00  0.00             0
ATOM    364    H   1     1      52.830 -17.482  16.934  0.00  0.00             0
ATOM    365    H   1     1      52.447 -36.766  17.666  0.00  0.00             0
ATOM    366    O   1     1      24.927  -8.390  29.968  0.00  0.00             0
ATOM    367    H   1     1      25.887  -8.340  30.394  0.00  0.00             0
ATOM    368    H   1     1      24.627  -9.228  30.261  0.00  0.00             0
ATOM    369    O   1     1      24.375 -22.488  23.847  0.00  0.00             0
ATOM    370    H   1     1      24.625 -22.131  22.890  0.00  0.00             0
ATOM    371    H   1     1      23.875 -23.230  23.758  0.00  0.00             0
ATOM    372    O   1     1      28.174 -37.771  22.723  0.00  0.00             0
ATOM    373    H   1     1      28.128 -37.592  21.646  0.00  0.00             0
ATOM    374    H   1     1      28.722 -38.525  22.697  0.00  0.00             0
ATOM    375    O   1     1     -23.190  37.501  15.001  0.00  0.00             0
ATOM    376    H   1     1     -22.497  38.027  14.940  0.00  0.00             0
ATOM    377    H   1     1     -23.125  36.779  14.409  0.00  0.00             0
ATOM    378    O   1     1       9.144 -39.482  16.288  0.00  0.00             0
ATOM    379    H   1     1       9.958 -39.812  16.762  0.00  0.00             0
ATOM    380    H   1     1       9.178 -39.580  15.305  0.00  0.00             0
ATOM    381    O   1     1     -12.506  -9.460  32.774  0.00  0.00             0
ATOM    382    H   1     1     -12.210 -10.200  32.373  0.00  0.00             0
ATOM    383    H   1     1      -2.757  -8.919  32.146  0.00  0.00             0
ATOM    384    O   1     1      29.723 -13.654  15.395  0.00  0.00             0
ATOM    385    H   1     1      30.444 -14.192  15.628  0.00  0.00             0
ATOM    386    H   1     1      40.190 -12.811  15.596  0.00  0.00             0
ATOM    387    O   1     1      16.158   9.789  21.765  0.00  0.00             0
ATOM    388    H   1     1       6.371  10.081  21.165  0.00  0.00             0
ATOM    389    H   1     1      15.787  10.457  22.341  0.00  0.00             0
ATOM    390    O   1     1      32.190  24.653  32.539  0.00  0.00             0
ATOM    391    H   1     1      31.267  24.471  32.068  0.00  0.00             0
ATOM    392    H   1     1      42.461  25.515  32.810  0.00  0.00             0
ATOM    393    O   1     1     -34.072  -9.337  24.519  0.00  0.00             0
ATOM    394    H   1     1     -33.616  -9.182  25.391  0.00  0.00             0
ATOM    395    H   1     1     -24.588  -8.972  24.597  0.00  0.00             0
ATOM    396    O   1     1     -23.216  10.231  14.777  0.00  0.00             0
ATOM    397    H   1     1     -23.616  11.098  14.785  0.00  0.00             0
ATOM    398    H   1     1     -11.997  10.546  15.156  0.00  0.00             0
ATOM    399    O   1     1      21.339 -32.463  29.197  0.00  0.00             0
ATOM    400    H   1     1      20.459 -32.149  29.096  0.00  0.00             0
ATOM    401    H   1     1      21.248 -32.879  30.091  0.00  0.00             0
ATOM    402    O   1     1      -0.584  30.545  32.311  0.00  0.00             0
ATOM    403    H   1     1      -1.312  30.178  32.722  0.00  0.00             0
ATOM    404    H   1     1      -0.667  30.586  31.435  0.00  0.00             0
ATOM    405    O   1     1      34.936   6.211  27.777  0.00  0.00             0
ATOM    406    H   1     1      34.168   6.646  28.051  0.00  0.00             0
ATOM    407    H   1     1      34.820   5.982  26.899  0.00  0.00             0
ATOM    408    O   1     1      45.876  64.595  25.755  0.00  0.00             0
ATOM    409    H   1     1      46.177  64.034  26.447  0.00  0.00             0
ATOM    410    H   1     1      46.510  64.810  25.113  0.00  0.00             0
ATOM    411    O   1     1      -6.556  37.538  25.930  0.00  0.00             0
ATOM    412    H   1     1      -6.548  38.142  26.740  0.00  0.00             0
ATOM    413    H   1     1      -5.904  36.951  25.987  0.00  0.00             0
ATOM    414    O   1     1      34.206  43.529  24.886  0.00  0.00             0
ATOM    415    H   1     1      34.699  42.824  24.975  0.00  0.00             0
ATOM    416    H   1     1      34.491  43.858  23.827  0.00  0.00             0
ATOM    417    O   1     1      44.387 -36.051  23.754  0.00  0.00             0
ATOM    418    H   1     1      43.963 -35.650  24.435  0.00  0.00             0
ATOM    419    H   1     1      45.295 -36.332  23.986  0.00  0.00             0
ATOM    420    O   1     1      56.308 -15.674  14.577  0.00  0.00             0
ATOM    421    H   1     1      56.107 -15.920  15.558  0.00  0.00             0
ATOM    422    H   1     1      57.393 -15.510  14.661  0.00  0.00             0
ATOM    423    O   1     1     -16.153  20.604  23.531  0.00  0.00             0
ATOM    424    H   1     1     -15.202  20.180  23.244  0.00  0.00             0
ATOM    425    H   1     1     -16.244  20.120  24.267  0.00  0.00             0
ATOM    426    O   1     1       9.686  17.832  23.095  0.00  0.00             0
ATOM    427    H   1     1       9.073  17.088  22.837  0.00  0.00             0
ATOM    428    H   1     1      10.655  17.722  22.619  0.00  0.00             0
ATOM    429    O   1     1      55.622  49.027  27.561  0.00  0.00             0
ATOM    430    H   1     1      55.584  48.387  26.893  0.00  0.00             0
ATOM    431    H   1     1      54.745  49.165  27.985  0.00  0.00             0
ATOM    432    O   1     1      26.887 -40.940  16.235  0.00  0.00             0
ATOM    433    H   1     1      27.562 -41.246  17.057  0.00  0.00             0
ATOM    434    H   1     1      27.368 -40.215  15.738  0.00  0.00             0
ATOM    435    O   1     1     -17.133   3.485  28.495  0.00  0.00             0
ATOM    436    H   1     1     -18.093   3.577  28.717  0.00  0.00             0
ATOM    437    H   1     1      -6.529   4.375  28.389  0.00  0.00             0
ATOM    438    O   1     1      65.780  10.278  19.849  0.00  0.00             0
ATOM    439    H   1     1      64.948  10.742  19.800  0.00  0.00             0
ATOM    440    H   1     1      76.435  10.081  20.811  0.00  0.00             0
ATOM    441    O   1     1       5.908 -12.591  37.054  0.00  0.00             0
ATOM    442    H   1     1      -3.964 -11.876  36.671  0.00  0.00             0
ATOM    443    H   1     1       4.926 -12.482  36.750  0.00  0.00             0
ATOM    444    O   1     1     -15.422 -62.289  27.549  0.00  0.00             0
ATOM    445    H   1     1     -14.768 -63.004  27.767  0.00  0.00             0
ATOM    446    H   1     1      -5.695 -62.173  28.398  0.00  0.00             0
ATOM    447    O   1     1     -12.229  18.129  34.173  0.00  0.00             0
ATOM    448    H   1     1     -23.120  18.971  34.403  0.00  0.00             0
ATOM    449    H   1     1     -11.616  18.339  33.459  0.00  0.00             0
ATOM    450    O   1     1      52.487  22.109  18.250  0.00  0.00             0
ATOM    451    H   1     1      51.992  23.039  17.860  0.00  0.00             0
ATOM    452    H   1     1      62.168  21.826  18.884  0.00  0.00             0
ATOM    453    O   1     1      16.758   0.486  17.610  0.00  0.00             0
ATOM    454    H   1     1      16.605   0.668  18.529  0.00  0.00             0
ATOM    455    H   1     1      17.484   0.913  17.359  0.00  0.00             0
ATOM    456    O   1     1      -7.257   9.968  14.038  0.00  0.00             0
ATOM    457    H   1     1      -6.991   9.256  14.570  0.00  0.00             0
ATOM    458    H   1     1      -6.659  10.691  14.377  0.00  0.00             0
ATOM    459    O   1     1      39.027 -23.720  25.579  0.00  0.00             0
ATOM    460    H   1     1      39.853 -23.153  25.384  0.00  0.00             0
ATOM    461    H   1     1      38.411 -23.028  25.966  0.00  0.00             0
ATOM    462    O   1     1     -22.432  26.273  28.920  0.00  0.00             0
ATOM    463    H   1     1     -22.845  25.446  28.576  0.00  0.00             0
ATOM    464    H   1     1     -22.209  26.676  27.960  0.00  0.00             0
ATOM    465    O   1     1      -8.481 -42.579  24.351  0.00  0.00             0
ATOM    466    H   1     1      -7.641 -42.765  24.859  0.00  0.00             0
ATOM    467    H   1     1      -9.096 -43.278  24.612  0.00  0.00             0
ATOM    468    O   1     1     -24.446   9.015  17.587  0.00  0.00             0
ATOM    469    H   1     1     -24.600   9.056  16.473  0.00  0.00             0
ATOM    470    H   1     1     -25.319   8.507  18.039  0.00  0.00             0
ATOM    471    O   1     1      48.818 -29.558  23.041  0.00  0.00             0
ATOM    472    H   1     1      48.722 -28.586  23.430  0.00  0.00             0
ATOM    473    H   1     1      49.387 -29.462  22.308  0.00  0.00             0
ATOM    474    O   1     1      40.856 -23.893  36.712  0.00  0.00             0
ATOM    475    H   1     1      41.403 -24.725  36.845  0.00  0.00             0
ATOM    476    H   1     1      41.504 -23.410  36.052  0.00  0.00             0
ATOM    477    O   1     1       8.717 -26.196  26.596  0.00  0.00             0
ATOM    478    H   1     1       8.444 -25.319  26.343  0.00  0.00             0
ATOM    479    H   1     1       9.468 -26.265  26.091  0.00  0.00             0
ATOM    480    O   1     1      -4.123  35.997  25.687  0.00  0.00             0
ATOM    481    H   1     1      -3.717  36.728  25.945  0.00  0.00             0
ATOM    482    H   1     1      -3.646  35.172  25.760  0.00  0.00             0
ATOM    483    O   1     1       1.638 -31.659  23.541  0.00  0.00             0
ATOM    484    H   1     1       1.070 -31.829  24.215  0.00  0.00             0
ATOM    485    H   1     1       2.406 -32.237  23.623  0.00  0.00             0
ATOM    486    O   1     1     -27.920   0.344  31.289  0.00  0.00             0
ATOM    487    H   1     1     -27.063   0.468  30.771  0.00  0.00             0
ATOM    488    H   1     1     -27.568  -0.172  32.071  0.00  0.00             0
ATOM    489    O   1     1      -8.929  17.151  29.379  0.00  0.00             0
ATOM    490    H   1     1      -8.383  17.459  30.004  0.00  0.00             0
ATOM    491    H   1     1       0.421  -0.567  29.859  0.00  0.00             0
ATOM    492    O   1     1      -2.371 -37.368  27.127  0.00  0.00             0
ATOM    493    H   1     1      -3.052 -37.063  27.735  0.00  0.00             0
ATOM    494    H   1     1       8.980 -36.927  27.183  0.00  0.00             0
ATOM    495    O   1     1     -21.512 -21.843  22.187  0.00  0.00             0
ATOM    496    H   1     1     -31.071 -21.516  21.531  0.00  0.00             0
ATOM    497    H   1     1     -21.135 -22.239  23.083  0.00  0.00             0
ATOM    498    O   1     1      -1.280 -34.867  19.111  0.00  0.00             0
ATOM    499    H   1     1      -1.788 -35.671  19.323  0.00  0.00             0
ATOM    500    H   1     1      10.029 -35.039  18.824  0.00  0.00             0
ATOM    501    O   1     1     -11.645  19.423  31.741  0.00  0.00             0
ATOM    502    H   1     1     -12.366  20.153  31.922  0.00  0.00             0
ATOM    503    H   1     1      -0.508  19.876  31.574  0.00  0.00             0
ATOM    504    O   1     1      11.658  14.266  28.595  0.00  0.00             0
ATOM    505    H   1     1      11.042  13.735  29.210  0.00  0.00             0
ATOM    506    H   1     1      21.826  15.118  28.880  0.00  0.00             0
ATOM    507    O   1     1      59.051  22.804  25.642  0.00  0.00             0
ATOM    508    H   1     1      59.890  22.027  25.478  0.00  0.00             0
ATOM    509    H   1     1      59.209   5.442  24.985  0.00  0.00             0
ATOM    510    O   1     1      37.818 -32.400  31.538  0.00  0.00             0
ATOM    511    H   1     1      37.397 -31.731  32.393  0.00  0.00             0
ATOM    512    H   1     1      36.943 -32.983  31.411  0.00  0.00             0
ATOM    513    O   1     1     -34.075   5.819  16.574  0.00  0.00             0
ATOM    514    H   1     1     -33.981   4.991  16.135  0.00  0.00             0
ATOM    515    H   1     1     -34.258   6.528  16.058  0.00  0.00             0
ATOM    516    O   1     1      23.242 -11.901  18.996  0.00  0.00             0
ATOM    517    H   1     1      22.596 -12.388  18.761  0.00  0.00             0
ATOM    518    H   1     1      22.912 -11.735  19.905  0.00  0.00             0
ATOM    519    O   1     1      33.219  33.013  25.302  0.00  0.00             0
ATOM    520    H   1     1      33.870  33.416  26.098  0.00  0.00             0
ATOM    521    H   1     1      33.564  32.359  24.807  0.00  0.00             0
ATOM    522    O   1     1      14.657  19.721  16.986  0.00  0.00             0
ATOM    523    H   1     1      15.162  19.097  17.336  0.00  0.00             0
ATOM    524    H   1     1      15.136  20.530  16.956  0.00  0.00             0
ATOM    525    O   1     1      66.084  -0.406  14.695  0.00  0.00             0
ATOM    526    H   1     1      65.307  -0.455  14.204  0.00  0.00             0
ATOM    527    H   1     1      66.353 -17.366  14.634  0.00  0.00             0
ATOM    528    O   1     1      14.335  50.261  15.003  0.00  0.00             0
ATOM    529    H   1     1      14.142  51.022  15.347  0.00  0.00             0
ATOM    530    H   1     1      15.324  50.220  15.172  0.00  0.00             0
ATOM    531    O   1     1      22.220  -4.841  35.192  0.00  0.00             0
ATOM    532    H   1     1      23.014  -4.634  35.528  0.00  0.00             0
ATOM    533    H   1     1      22.101  -4.072  34.498  0.00  0.00             0
ATOM    534    O   1     1     -11.387  38.327  23.068  0.00  0.00             0
ATOM    535    H   1     1     -10.654  38.643  22.501  0.00  0.00             0
ATOM    536    H   1     1     -11.197  37.365  23.069  0.00  0.00             0
ATOM    537    O   1     1       8.495 -19.015  15.523  0.00  0.00             0
ATOM    538    H   1     1       8.781 -20.003  15.974  0.00  0.00             0
ATOM    539    H   1     1       8.668 -18.285  16.012  0.00  0.00             0
ATOM    540    O   1     1       1.561 -38.427  17.807  0.00  0.00             0
ATOM    541    H   1     1       2.334 -38.096  17.759  0.00  0.00             0
ATOM    542    H   1     1       1.606 -39.399  17.731  0.00  0.00             0
ATOM    543    O   1     1     -24.024  30.069  29.235  0.00  0.00             0
ATOM    544    H   1     1     -24.800  30.571  29.617  0.00  0.00             0
ATOM    545    H   1     1     -13.840  30.643  28.472  0.00  0.00             0
ATOM    546    O   1     1     -11.279  15.159  32.898  0.00  0.00             0
ATOM    547    H   1     1     -11.096  14.169  32.759  0.00  0.00             0
ATOM    548    H   1     1      -0.895  15.657  32.137  0.00  0.00             0
ATOM    549    O   1     1     -10.941  24.304  17.694  0.00  0.00             0
ATOM    550    H   1     1     -20.920  25.156  17.277  0.00  0.00             0
ATOM    551    H   1     1     -11.916  24.362  17.581  0.00  0.00             0
ATOM    552    O   1     1      11.674  38.262  31.830  0.00  0.00             0
ATOM    553    H   1     1      12.493  37.731  31.780  0.00  0.00             0
ATOM    554    H   1     1      22.370  38.951  32.366  0.00  0.00             0
ATOM    555    O   1     1      61.302  12.232  29.482  0.00  0.00             0
ATOM    556    H   1     1      50.195  11.887  29.141  0.00  0.00             0
ATOM    557    H   1     1      62.032  11.605  29.030  0.00  0.00             0
ATOM    558    O   1     1      44.922  -1.713  27.422  0.00  0.00             0
ATOM    559    H   1     1      44.998  -2.726  27.703  0.00  0.00             0
ATOM    560    H   1     1      54.459  -1.508  27.847  0.00  0.00             0
ATOM    561    O   1     1     -25.076 -16.602  20.410  0.00  0.00             0
ATOM    562    H   1     1     -24.729 -16.929  21.334  0.00  0.00             0
ATOM    563    H   1     1     -24.691 -15.817  20.328  0.00  0.00             0
ATOM    564    O   1     1     -24.889 -18.506  28.989  0.00  0.00             0
ATOM    565    H   1     1     -25.157 -18.862  29.894  0.00  0.00             0
ATOM    566    H   1     1     -25.834 -18.740  28.476  0.00  0.00             0
ATOM    567    O   1     1     -14.710  31.756  35.169  0.00  0.00             0
ATOM    568    H   1     1     -13.796  31.685  35.559  0.00  0.00             0
ATOM    569    H   1     1     -14.794  32.678  34.843  0.00  0.00             0
ATOM    570    O   1     1      10.876  -8.704  17.204  0.00  0.00             0
ATOM    571    H   1     1      11.862  -8.925  17.346  0.00  0.00             0
ATOM    572    H   1     1      10.796  -8.083  16.516  0.00  0.00             0
ATOM    573    O   1     1     -36.837  -3.811  21.193  0.00  0.00             0
ATOM    574    H   1     1     -36.340  -4.050  20.402  0.00  0.00             0
ATOM    575    H   1     1     -37.721  -3.530  20.731  0.00  0.00             0
ATOM    576    O   1     1     -30.246  26.747  24.864  0.00  0.00             0
ATOM    577    H   1     1     -29.449  26.212  24.913  0.00  0.00             0
ATOM    578    H   1     1     -30.624  26.350  24.104  0.00  0.00             0
ATOM    579    O   1     1      12.315   6.246  21.583  0.00  0.00             0
ATOM    580    H   1     1      12.182   5.376  22.035  0.00  0.00             0
ATOM    581    H   1     1      13.254   6.351  22.065  0.00  0.00             0
ATOM    582    O   1     1     -23.544  25.429  35.239  0.00  0.00             0
ATOM    583    H   1     1     -23.176  25.997  34.541  0.00  0.00             0
ATOM    584    H   1     1     -22.910  25.396  35.906  0.00  0.00             0
ATOM    585    O   1     1     -47.069 -19.476  18.142  0.00  0.00             0
ATOM    586    H   1     1     -46.525 -18.882  17.540  0.00  0.00             0
ATOM    587    H   1     1     -47.420 -18.865  18.786  0.00  0.00             0
ATOM    588    O   1     1      31.707   8.960  34.286  0.00  0.00             0
ATOM    589    H   1     1      31.762   9.751  33.887  0.00  0.00             0
ATOM    590    H   1     1      30.730   9.005  34.114  0.00  0.00             0
ATOM    591    O   1     1      28.387  16.365  19.358  0.00  0.00             0
ATOM    592    H   1     1      27.852  16.696  18.547  0.00  0.00             0
ATOM    593    H   1     1      28.107  15.571  19.078  0.00  0.00             0
ATOM    594    O   1     1      57.064  15.505  24.549  0.00  0.00             0
ATOM    595    H   1     1      57.656  15.630  23.986  0.00  0.00             0
ATOM    596    H   1     1      56.558  14.800  24.326  0.00  0.00             0
ATOM    597    O   1     1      -9.976 -24.781  15.133  0.00  0.00             0
ATOM    598    H   1     1      -9.690 -23.988  15.640  0.00  0.00             0
ATOM    599    H   1     1       0.972 -25.246  14.410  0.00  0.00             0
ATOM    600    O   1     1      -9.703 -12.020  26.043  0.00  0.00             0
ATOM    601    H   1     1      -8.969 -11.906  25.406  0.00  0.00             0
ATOM    602    H   1     1       0.106 -13.004  26.025  0.00  0.00             0
ATOM    603    O   1     1       6.768 -49.857  20.004  0.00  0.00             0
ATOM    604    H   1     1      -3.950 -49.465  20.984  0.00  0.00             0
ATOM    605    H   1     1       6.225 -49.336  19.386  0.00  0.00             0
ATOM    606    O   1     1      20.410  16.672  36.117  0.00  0.00             0
ATOM    607    H   1     1      19.700  17.215  35.559  0.00  0.00             0
ATOM    608    H   1     1      30.814  17.034  36.972  0.00  0.00             0
ATOM    609    O   1     1      46.637   4.901  22.101  0.00  0.00             0
ATOM    610    H   1     1      35.874   4.131  22.453  0.00  0.00             0
ATOM    611    H   1     1      47.590   5.129  22.540  0.00  0.00             0
ATOM    612    O   1     1     -19.259  28.816  19.311  0.00  0.00             0
ATOM    613    H   1     1     -19.495  27.880  18.692  0.00  0.00             0
ATOM    614    H   1     1      -9.758  28.927  19.776  0.00  0.00             0
ATOM    615    O   1     1     -30.622  -4.274  13.921  0.00  0.00             0
ATOM    616    H   1     1     -30.830  -4.449  12.946  0.00  0.00             0
ATOM    617    H   1     1     -30.821  -5.350  13.984  0.00  0.00             0
ATOM    618    O   1     1      -4.146  -6.341  23.800  0.00  0.00             0
ATOM    619    H   1     1      -4.702  -5.641  23.685  0.00  0.00             0
ATOM    620    H   1     1      -3.372  -5.944  24.272  0.00  0.00             0
ATOM    621    O   1     1     -22.584  14.312  36.409  0.00  0.00             0
ATOM    622    H   1     1     -22.400  13.356  36.849  0.00  0.00             0
ATOM    623    H   1     1     -21.953  14.995  36.482  0.00  0.00             0
ATOM    624    O   1     1      60.528   9.551  22.499  0.00  0.00             0
ATOM    625    H   1     1      60.327   8.681  22.109  0.00  0.00             0
ATOM    626    H   1     1      59.693   9.530  23.225  0.00  0.00             0
ATOM    627    O   1     1     -21.257 -14.918  35.243  0.00  0.00             0
ATOM    628    H   1     1     -20.544 -14.588  34.590  0.00  0.00             0
ATOM    629    H   1     1     -20.739 -15.658  35.771  0.00  0.00             0
ATOM    630    O   1     1     -27.739 -16.610  19.904  0.00  0.00             0
ATOM    631    H   1     1     -27.771 -16.140  19.178  0.00  0.00             0
ATOM    632    H   1     1     -26.866 -16.628  20.380  0.00  0.00             0
ATOM    633    O   1     1     -37.402  -5.807  15.786  0.00  0.00             0
ATOM    634    H   1     1     -37.640  -4.925  15.553  0.00  0.00             0
ATOM    635    H   1     1     -36.498  -5.722  16.388  0.00  0.00             0
ATOM    636    O   1     1       7.181  28.844  35.572  0.00  0.00             0
ATOM    637    H   1     1       7.128  29.432  34.802  0.00  0.00             0
ATOM    638    H   1     1       8.015  28.976  36.139  0.00  0.00             0
ATOM    639    O   1     1     -13.986 -11.499  28.066  0.00  0.00             0
ATOM    640    H   1     1     -13.813 -11.983  27.215  0.00  0.00             0
ATOM    641    H   1     1     -15.104 -11.611  28.078  0.00  0.00             0
ATOM    642    O   1     1       9.336   7.091  20.673  0.00  0.00             0
ATOM    643    H   1     1      10.396   7.041  20.912  0.00  0.00             0
ATOM    644    H   1     1       9.194   6.595  19.819  0.00  0.00             0
ATOM    645    O   1     1      -5.699   7.398  22.314  0.00  0.00             0
ATOM    646    H   1     1      -5.362   6.416  22.338  0.00  0.00             0
ATOM    647    H   1     1      -5.227   7.943  21.723  0.00  0.00             0
ATOM    648    O   1     1       7.068   3.366  35.108  0.00  0.00             0
ATOM    649    H   1     1       6.651   3.830  35.974  0.00  0.00             0
ATOM    650    H   1     1       8.034   2.974  35.298  0.00  0.00             0
ATOM    651    O   1     1       4.076  16.922  33.711  0.00  0.00             0
ATOM    652    H   1     1       4.752  16.623  33.063  0.00  0.00             0
ATOM    653    H   1     1      13.483  -1.233  33.559  0.00  0.00             0
ATOM    654    O   1     1      14.270  25.129  31.369  0.00  0.00             0
ATOM    655    H   1     1      14.522  25.480  32.254  0.00  0.00             0
ATOM    656    H   1     1      23.833  24.750  31.564  0.00  0.00             0
ATOM    657    O   1     1      50.983 -14.629  20.410  0.00  0.00             0
ATOM    658    H   1     1      40.702 -15.572  20.041  0.00  0.00             0
ATOM    659    H   1     1      50.037 -14.309  20.167  0.00  0.00             0
ATOM    660    O   1     1      -2.921  55.837  27.035  0.00  0.00             0
ATOM    661    H   1     1      -2.615  56.574  27.655  0.00  0.00             0
ATOM    662    H   1     1       8.124  55.312  27.305  0.00  0.00             0
ATOM    663    O   1     1      27.351  16.024  33.488  0.00  0.00             0
ATOM    664    H   1     1      17.756  15.606  33.209  0.00  0.00             0
ATOM    665    H   1     1      27.996  16.951  33.647  0.00  0.00             0
ATOM    666    O   1     1      22.185  -5.341  17.178  0.00  0.00             0
ATOM    667    H   1     1      23.074  -5.518  16.674  0.00  0.00             0
ATOM    668    H   1     1      32.518  -5.810  18.031  0.00  0.00             0
ATOM    669    O   1     1      22.350  78.924  28.153  0.00  0.00             0
ATOM    670    H   1     1      22.052  78.238  27.363  0.00  0.00             0
ATOM    671    H   1     1      21.443  61.260  28.608  0.00  0.00             0
ATOM    672    O   1     1      28.931  47.043  17.825  0.00  0.00             0
ATOM    673    H   1     1      28.660  46.047  17.722  0.00  0.00             0
ATOM    674    H   1     1      29.485  47.002  18.649  0.00  0.00             0
ATOM    675    O   1     1      16.170 -21.680  18.500  0.00  0.00             0
ATOM    676    H   1     1      16.370 -22.214  17.903  0.00  0.00             0
ATOM    677    H   1     1      15.732 -20.870  18.418  0.00  0.00             0
ATOM    678    O   1     1      19.289  -0.707  30.085  0.00  0.00             0
ATOM    679    H   1     1      19.168   0.119  30.829  0.00  0.00             0
ATOM    680    H   1     1      18.524  -0.891  29.651  0.00  0.00             0
ATOM    681    O   1     1     -24.551 -10.272  14.975  0.00  0.00             0
ATOM    682    H   1     1     -23.919  -9.507  14.682  0.00  0.00             0
ATOM    683    H   1     1     -25.064 -10.627  14.154  0.00  0.00             0
ATOM    684    O   1     1     -26.496  -8.107  35.938  0.00  0.00             0
ATOM    685    H   1     1     -26.977  -7.416  36.159  0.00  0.00             0
ATOM    686    H   1     1     -25.594  -8.033  36.005  0.00  0.00             0
ATOM    687    O   1     1      71.363 -17.184  27.459  0.00  0.00             0
ATOM    688    H   1     1      71.922 -17.409  28.359  0.00  0.00             0
ATOM    689    H   1     1      71.909 -35.374  26.853  0.00  0.00             0
ATOM    690    O   1     1      52.290 -34.451  36.869  0.00  0.00             0
ATOM    691    H   1     1      53.122 -34.846  36.451  0.00  0.00             0
ATOM    692    H   1     1      52.862 -33.871  37.441  0.00  0.00             0
ATOM    693    O   1     1     -48.048   5.676  35.771  0.00  0.00             0
ATOM    694    H   1     1     -47.598   5.852  34.931  0.00  0.00             0
ATOM    695    H   1     1     -48.444   6.398  36.200  0.00  0.00             0
ATOM    696    O   1     1      45.371  11.373  32.172  0.00  0.00             0
ATOM    697    H   1     1      45.385  10.827  31.444  0.00  0.00             0
ATOM    698    H   1     1      44.450  11.248  32.412  0.00  0.00             0
ATOM    699    O   1     1      35.372  -9.769  33.660  0.00  0.00             0
ATOM    700    H   1     1      36.131 -10.035  34.185  0.00  0.00             0
ATOM    701    H   1     1      35.140  -9.282  34.347  0.00  0.00             0
ATOM    702    O   1     1      32.230 -15.316  15.975  0.00  0.00             0
ATOM    703    H   1     1      33.124 -15.623  16.104  0.00  0.00             0
ATOM    704    H   1     1      32.158 -14.896  16.744  0.00  0.00             0
ATOM    705   Al   1     1       4.502  18.373   8.500  0.00  0.00             0
ATOM    706   Al   1     1       1.982  14.025   8.324  0.00  0.00             0
ATOM    707   Al   1     1       1.932  20.012   8.480  0.00  0.00             0
ATOM    708   Al   1     1       4.549  15.408   8.434  0.00  0.00             0
ATOM    709   Si   1     1       0.245  19.852  11.188  0.00  0.00             0
ATOM    710   Si   1     1       2.819  15.354  11.183  0.00  0.00             0
ATOM    711   Si   1     1       2.717  21.363  11.242  0.00  0.00             0
ATOM    712   Si   1     1       5.352  16.840  11.279  0.00  0.00             0
ATOM    713    O   1     1       5.478  19.652   9.674  0.00  0.00             0
ATOM    714    O   1     1       2.851  15.142   9.523  0.00  0.00             0
ATOM    715    O   1     1       5.200  16.822   9.597  0.00  0.00             0
ATOM    716    O   1     1       2.585  21.366   9.630  0.00  0.00             0
ATOM    717    O   1     1       5.296  18.285  11.774  0.00  0.00             0
ATOM    718    O   1     1       2.734  22.886  11.721  0.00  0.00             0
ATOM    719    O   1     1       4.108  20.674  11.517  0.00  0.00             0
ATOM    720    O   1     1       1.556  16.214  11.499  0.00  0.00             0
ATOM    721    O   1     1       3.999  16.119  11.717  0.00  0.00             0
ATOM    722    O   1     1       1.584  20.531  11.659  0.00  0.00             0
ATOM    723    O   1     1       5.454  14.029   9.564  0.00  0.00             0
ATOM    724    O   1     1       2.886  18.562   9.674  0.00  0.00             0
ATOM    725    O   1     1       1.261  21.315   7.450  0.00  0.00             0
ATOM    726    O   1     1       3.847  16.884   7.461  0.00  0.00             0
ATOM    727    O   1     1       6.077  18.569   7.334  0.00  0.00             0
ATOM    728    O   1     1       3.580  14.154   7.316  0.00  0.00             0
ATOM    729    O   1     1       6.118  15.319   7.392  0.00  0.00             0
ATOM    730    O   1     1       3.635  19.771   7.441  0.00  0.00             0
ATOM    731    H   1     1       4.774  22.626  10.090  0.00  0.00             0
ATOM    732    H   1     1       2.675  18.188  10.544  0.00  0.00             0
ATOM    733    H   1     1       5.847  21.477   6.628  0.00  0.00             0
ATOM    734    H   1     1       3.913  17.218   6.711  0.00  0.00             0
ATOM    735    H   1     1       6.579  18.152   6.736  0.00  0.00             0
ATOM    736    H   1     1       3.994  22.958   6.381  0.00  0.00             0
ATOM    737    H   1     1       4.219  20.508   7.278  0.00  0.00             0
ATOM    738    H   1     1       6.253  16.344   7.249  0.00  0.00             0
ATOM    739   Al   1     1      10.656  12.933   1.301  0.00  0.00             0
ATOM    740   Al   1     1       8.041   8.370   1.280  0.00  0.00             0
ATOM    741   Al   1     1       8.430  14.780   1.083  0.00  0.00             0
ATOM    742   Al   1     1      10.544  10.031   1.246  0.00  0.00             0
ATOM    743   Si   1     1       6.357  14.402   4.018  0.00  0.00             0
ATOM    744   Si   1     1       8.968   9.861   4.044  0.00  0.00             0
ATOM    745   Si   1     1       8.818  16.003   3.915  0.00  0.00             0
ATOM    746   Si   1     1      11.483  11.485   4.060  0.00  0.00             0
ATOM    747    O   1     1      11.656  14.320   2.435  0.00  0.00             0
ATOM    748    O   1     1       9.102   9.856   2.510  0.00  0.00             0
ATOM    749    O   1     1      11.403  11.634   2.508  0.00  0.00             0
ATOM    750    O   1     1       8.774  16.045   2.254  0.00  0.00             0
ATOM    751    O   1     1      11.356  12.914   4.607  0.00  0.00             0
ATOM    752    O   1     1       8.980  17.431   4.524  0.00  0.00             0
ATOM    753    O   1     1      10.165  15.215   4.153  0.00  0.00             0
ATOM    754    O   1     1       7.668  10.700   4.346  0.00  0.00             0
ATOM    755    O   1     1      10.343  10.457   4.560  0.00  0.00             0
ATOM    756    O   1     1       7.647  15.215   4.428  0.00  0.00             0
ATOM    757    O   1     1      11.654   8.677   2.202  0.00  0.00             0
ATOM    758    O   1     1       9.051  13.294   2.157  0.00  0.00             0
ATOM    759    O   1     1       7.561  16.138  -0.051  0.00  0.00             0
ATOM    760    O   1     1       9.869  11.605   0.321  0.00  0.00             0
ATOM    761    O   1     1      12.403  13.019   0.103  0.00  0.00             0
ATOM    762    O   1     1       9.741   8.648   0.269  0.00  0.00             0
ATOM    763    O   1     1      12.188  10.100   0.158  0.00  0.00             0
ATOM    764    O   1     1       9.901  14.458  -0.079  0.00  0.00             0
ATOM    765    H   1     1      11.222  16.959   3.046  0.00  0.00             0
ATOM    766    H   1     1       8.455  12.510   2.338  0.00  0.00             0
ATOM    767    H   1     1      12.142  16.009  -0.454  0.00  0.00             0
ATOM    768    H   1     1       9.347  11.756  -0.295  0.00  0.00             0
ATOM    769    H   1     1      13.033  13.343  -0.576  0.00  0.00             0
ATOM    770    H   1     1       9.860  16.741  -0.286  0.00  0.00             0
ATOM    771    H   1     1      10.150  14.171  -0.903  0.00  0.00             0
ATOM    772    H   1     1      11.957  10.824  -0.341  0.00  0.00             0
ATOM    773   Al   1     1       4.619   9.492   8.578  0.00  0.00             0
ATOM    774   Al   1     1       2.036   5.141   8.430  0.00  0.00             0
ATOM    775   Al   1     1       1.895  10.925   8.455  0.00  0.00             0
ATOM    776   Al   1     1       4.592   6.554   8.472  0.00  0.00             0
ATOM    777   Si   1     1       0.154  10.811  11.238  0.00  0.00             0
ATOM    778   Si   1     1       2.843   6.483  11.152  0.00  0.00             0
ATOM    779   Si   1     1       2.590  12.368  11.197  0.00  0.00             0
ATOM    780   Si   1     1       5.373   7.962  11.124  0.00  0.00             0
ATOM    781    O   1     1       5.427  10.673   9.723  0.00  0.00             0
ATOM    782    O   1     1       3.036   6.402   9.527  0.00  0.00             0
ATOM    783    O   1     1       5.311   8.006   9.578  0.00  0.00             0
ATOM    784    O   1     1       2.444  12.429   9.569  0.00  0.00             0
ATOM    785    O   1     1       5.269   9.446  11.705  0.00  0.00             0
ATOM    786    O   1     1       2.542  13.834  11.667  0.00  0.00             0
ATOM    787    O   1     1       3.928  11.755  11.484  0.00  0.00             0
ATOM    788    O   1     1       1.546   7.268  11.526  0.00  0.00             0
ATOM    789    O   1     1       4.172   7.159  11.627  0.00  0.00             0
ATOM    790    O   1     1       1.431  11.601  11.805  0.00  0.00             0
ATOM    791    O   1     1       5.488   5.121   9.533  0.00  0.00             0
ATOM    792    O   1     1       2.823   9.649   9.556  0.00  0.00             0
ATOM    793    O   1     1       1.320  12.501   7.343  0.00  0.00             0
ATOM    794    O   1     1       3.835   7.871   7.369  0.00  0.00             0
ATOM    795    O   1     1       6.114   9.619   7.415  0.00  0.00             0
ATOM    796    O   1     1       3.499   5.040   7.240  0.00  0.00             0
ATOM    797    O   1     1       6.178   6.295   7.434  0.00  0.00             0
ATOM    798    O   1     1       3.674  10.944   7.457  0.00  0.00             0
ATOM    799    H   1     1       5.120  13.557  10.463  0.00  0.00             0
ATOM    800    H   1     1       2.448   9.005  10.253  0.00  0.00             0
ATOM    801    H   1     1       6.792  12.280   6.571  0.00  0.00             0
ATOM    802    H   1     1       2.898   8.086   7.111  0.00  0.00             0
ATOM    803    H   1     1       5.659   9.471   6.608  0.00  0.00             0
ATOM    804    H   1     1       4.083  13.644   6.668  0.00  0.00             0
ATOM    805    H   1     1       4.288  11.662   7.460  0.00  0.00             0
ATOM    806    H   1     1       6.560   7.139   7.115  0.00  0.00             0
ATOM    807   Al   1     1      10.672   4.042   1.041  0.00  0.00             0
ATOM    808   Al   1     1       7.959  -0.190   1.228  0.00  0.00             0
ATOM    809   Al   1     1       7.962   5.492   1.216  0.00  0.00             0
ATOM    810   Al   1     1      10.611   1.141   1.185  0.00  0.00             0
ATOM    811   Si   1     1       6.407   5.374   4.075  0.00  0.00             0
ATOM    812   Si   1     1       8.885   1.000   4.017  0.00  0.00             0
ATOM    813   Si   1     1       8.938   6.864   4.040  0.00  0.00             0
ATOM    814   Si   1     1      11.424   2.524   3.930  0.00  0.00             0
ATOM    815    O   1     1      11.700   5.288   2.378  0.00  0.00             0
ATOM    816    O   1     1       8.971   0.925   2.344  0.00  0.00             0
ATOM    817    O   1     1      11.171   2.507   2.283  0.00  0.00             0
ATOM    818    O   1     1       8.720   6.908   2.502  0.00  0.00             0
ATOM    819    O   1     1      11.461   3.975   4.461  0.00  0.00             0
ATOM    820    O   1     1       8.893   8.335   4.533  0.00  0.00             0
ATOM    821    O   1     1      10.380   6.286   4.192  0.00  0.00             0
ATOM    822    O   1     1       7.506   1.725   4.361  0.00  0.00             0
ATOM    823    O   1     1      10.053   1.867   4.401  0.00  0.00             0
ATOM    824    O   1     1       7.765   5.953   4.568  0.00  0.00             0
ATOM    825    O   1     1      11.432  -0.230   2.370  0.00  0.00             0
ATOM    826    O   1     1       8.950   4.027   2.090  0.00  0.00             0
ATOM    827    O   1     1       7.447   6.998   0.160  0.00  0.00             0
ATOM    828    O   1     1      10.072   2.680  -0.111  0.00  0.00             0
ATOM    829    O   1     1      12.330   4.202   0.046  0.00  0.00             0
ATOM    830    O   1     1       9.758  -0.224   0.089  0.00  0.00             0
ATOM    831    O   1     1      12.275   0.942   0.138  0.00  0.00             0
ATOM    832    O   1     1       9.783   5.490   0.108  0.00  0.00             0
ATOM    833    H   1     1      11.172   8.012   2.538  0.00  0.00             0
ATOM    834    H   1     1       8.534   3.204   2.563  0.00  0.00             0
ATOM    835    H   1     1      12.638   7.720  -0.722  0.00  0.00             0
ATOM    836    H   1     1       9.620   3.130  -0.842  0.00  0.00             0
ATOM    837    H   1     1      12.147   3.971  -0.760  0.00  0.00             0
ATOM    838    H   1     1      10.230   8.343  -0.447  0.00  0.00             0
ATOM    839    H   1     1      10.197   6.411  -0.037  0.00  0.00             0
ATOM    840    H   1     1      12.118   1.774  -0.371  0.00  0.00             0
ATOM    841   Al   1     1      -0.633  18.340   8.361  0.00  0.00             0
ATOM    842   Al   1     1      -3.279  13.914   8.429  0.00  0.00             0
ATOM    843   Al   1     1      -3.261  19.875   8.413  0.00  0.00             0
ATOM    844   Al   1     1      -0.780  15.391   8.451  0.00  0.00             0
ATOM    845   Si   1     1      -4.889  19.831  11.255  0.00  0.00             0
ATOM    846   Si   1     1      -2.362  15.349  11.232  0.00  0.00             0
ATOM    847   Si   1     1      -2.376  21.315  11.109  0.00  0.00             0
ATOM    848   Si   1     1       0.188  16.915  11.147  0.00  0.00             0
ATOM    849    O   1     1       0.421  19.695   9.581  0.00  0.00             0
ATOM    850    O   1     1      -2.225  15.307   9.690  0.00  0.00             0
ATOM    851    O   1     1       0.021  16.943   9.487  0.00  0.00             0
ATOM    852    O   1     1      -2.579  21.402   9.515  0.00  0.00             0
ATOM    853    O   1     1       0.229  18.355  11.669  0.00  0.00             0
ATOM    854    O   1     1      -2.476  22.787  11.684  0.00  0.00             0
ATOM    855    O   1     1      -0.996  20.633  11.469  0.00  0.00             0
ATOM    856    O   1     1      -3.638  16.197  11.497  0.00  0.00             0
ATOM    857    O   1     1      -1.048  16.144  11.707  0.00  0.00             0
ATOM    858    O   1     1      -3.652  20.591  11.699  0.00  0.00             0
ATOM    859    O   1     1       0.249  14.127   9.370  0.00  0.00             0
ATOM    860    O   1     1      -2.349  18.543   9.554  0.00  0.00             0
ATOM    861    O   1     1       6.406  21.403   7.336  0.00  0.00             0
ATOM    862    O   1     1      -1.412  16.916   7.293  0.00  0.00             0
ATOM    863    O   1     1       0.953  18.646   7.426  0.00  0.00             0
ATOM    864    O   1     1      -1.682  14.102   7.355  0.00  0.00             0
ATOM    865    O   1     1       1.099  15.315   7.203  0.00  0.00             0
ATOM    866    O   1     1      -1.666  19.646   7.326  0.00  0.00             0
ATOM    867    H   1     1       0.103  22.147   9.565  0.00  0.00             0
ATOM    868    H   1     1      -2.887  17.760   9.668  0.00  0.00             0
ATOM    869    H   1     1       0.820  21.638   6.735  0.00  0.00             0
ATOM    870    H   1     1      -1.446  16.798   6.314  0.00  0.00             0
ATOM    871    H   1     1       1.528  17.858   7.089  0.00  0.00             0
ATOM    872    H   1     1      -0.750  22.356   7.209  0.00  0.00             0
ATOM    873    H   1     1      -1.396  20.447   6.649  0.00  0.00             0
ATOM    874    H   1     1       1.590  15.816   6.690  0.00  0.00             0
ATOM    875   Al   1     1       5.587  12.969   1.206  0.00  0.00             0
ATOM    876   Al   1     1       2.940   8.686   1.273  0.00  0.00             0
ATOM    877   Al   1     1       2.884  14.429   1.467  0.00  0.00             0
ATOM    878   Al   1     1       5.488   9.923   1.172  0.00  0.00             0
ATOM    879   Si   1     1       1.147  14.351   4.121  0.00  0.00             0
ATOM    880   Si   1     1       3.796   9.990   3.935  0.00  0.00             0
ATOM    881   Si   1     1       3.689  15.886   4.196  0.00  0.00             0
ATOM    882   Si   1     1       6.360  11.477   4.044  0.00  0.00             0
ATOM    883    O   1     1       6.334  14.347   2.383  0.00  0.00             0
ATOM    884    O   1     1       3.914   9.998   2.341  0.00  0.00             0
ATOM    885    O   1     1       6.176  11.478   2.364  0.00  0.00             0
ATOM    886    O   1     1       3.581  15.881   2.436  0.00  0.00             0
ATOM    887    O   1     1       6.218  12.910   4.488  0.00  0.00             0
ATOM    888    O   1     1       3.609  17.395   4.677  0.00  0.00             0
ATOM    889    O   1     1       4.989  15.123   4.450  0.00  0.00             0
ATOM    890    O   1     1       2.600  10.802   4.339  0.00  0.00             0
ATOM    891    O   1     1       5.126  10.592   4.499  0.00  0.00             0
ATOM    892    O   1     1       2.365  15.182   4.638  0.00  0.00             0
ATOM    893    O   1     1       6.446   8.645   2.423  0.00  0.00             0
ATOM    894    O   1     1       3.750  13.012   2.282  0.00  0.00             0
ATOM    895    O   1     1      12.603  15.863   0.267  0.00  0.00             0
ATOM    896    O   1     1       4.898  11.532   0.155  0.00  0.00             0
ATOM    897    O   1     1       7.323  13.450   0.059  0.00  0.00             0
ATOM    898    O   1     1       4.452   8.745   0.151  0.00  0.00             0
ATOM    899    O   1     1       7.135   9.761   0.239  0.00  0.00             0
ATOM    900    O   1     1       4.567  14.445   0.186  0.00  0.00             0
ATOM    901    H   1     1       5.903  16.606   2.153  0.00  0.00             0
ATOM    902    H   1     1       3.343  12.064   2.531  0.00  0.00             0
ATOM    903    H   1     1       6.775  16.401  -0.622  0.00  0.00             0
ATOM    904    H   1     1       4.087  11.258  -0.604  0.00  0.00             0
ATOM    905    H   1     1       7.114  13.763  -0.923  0.00  0.00             0
ATOM    906    H   1     1       4.540  17.558  -0.699  0.00  0.00             0
ATOM    907    H   1     1       4.773  15.457   0.141  0.00  0.00             0
ATOM    908    H   1     1       7.374  10.608  -0.156  0.00  0.00             0
ATOM    909   Al   1     1      -0.673   9.483   8.525  0.00  0.00             0
ATOM    910   Al   1     1      -3.208   4.988   8.418  0.00  0.00             0
ATOM    911   Al   1     1      -3.287  11.031   8.519  0.00  0.00             0
ATOM    912   Al   1     1      -0.657   6.679   8.555  0.00  0.00             0
ATOM    913   Si   1     1      -5.048  10.947  11.268  0.00  0.00             0
ATOM    914   Si   1     1      -2.416   6.399  11.258  0.00  0.00             0
ATOM    915   Si   1     1      -2.439  12.390  11.244  0.00  0.00             0
ATOM    916   Si   1     1       0.137   7.864  11.282  0.00  0.00             0
ATOM    917    O   1     1       0.365  10.688   9.664  0.00  0.00             0
ATOM    918    O   1     1      -2.264   6.326   9.596  0.00  0.00             0
ATOM    919    O   1     1      -0.082   8.035   9.640  0.00  0.00             0
ATOM    920    O   1     1      -2.696  12.489   9.631  0.00  0.00             0
ATOM    921    O   1     1       0.152   9.337  11.757  0.00  0.00             0
ATOM    922    O   1     1      -2.457  13.856  11.680  0.00  0.00             0
ATOM    923    O   1     1      -1.167  11.627  11.581  0.00  0.00             0
ATOM    924    O   1     1      -3.561   7.250  11.544  0.00  0.00             0
ATOM    925    O   1     1      -1.096   7.061  11.702  0.00  0.00             0
ATOM    926    O   1     1      -3.711  11.709  11.733  0.00  0.00             0
ATOM    927    O   1     1       0.324   5.156   9.577  0.00  0.00             0
ATOM    928    O   1     1      -2.354   9.657   9.427  0.00  0.00             0
ATOM    929    O   1     1       6.394  12.342   7.333  0.00  0.00             0
ATOM    930    O   1     1      -1.274   8.081   7.416  0.00  0.00             0
ATOM    931    O   1     1       0.913   9.587   7.291  0.00  0.00             0
ATOM    932    O   1     1      -1.513   5.133   7.328  0.00  0.00             0
ATOM    933    O   1     1       1.079   6.467   7.533  0.00  0.00             0
ATOM    934    O   1     1      -1.486  10.952   7.334  0.00  0.00             0
ATOM    935    H   1     1       0.118  13.357   9.923  0.00  0.00             0
ATOM    936    H   1     1      -2.866   8.926   9.651  0.00  0.00             0
ATOM    937    H   1     1       1.141  12.861   6.460  0.00  0.00             0
ATOM    938    H   1     1      -1.834   8.328   6.489  0.00  0.00             0
ATOM    939    H   1     1       0.935   9.537   6.328  0.00  0.00             0
ATOM    940    H   1     1      -1.391  13.497   6.702  0.00  0.00             0
ATOM    941    H   1     1      -0.790  11.602   7.253  0.00  0.00             0
ATOM    942    H   1     1       1.111   7.409   6.917  0.00  0.00             0
ATOM    943   Al   1     1       5.352   4.010   1.333  0.00  0.00             0
ATOM    944   Al   1     1       2.761  -0.466   1.386  0.00  0.00             0
ATOM    945   Al   1     1       2.787   5.683   1.150  0.00  0.00             0
ATOM    946   Al   1     1       5.299   1.171   1.143  0.00  0.00             0
ATOM    947   Si   1     1       1.335   5.433   4.031  0.00  0.00             0
ATOM    948   Si   1     1       3.688   0.936   4.006  0.00  0.00             0
ATOM    949   Si   1     1       3.823   6.977   3.819  0.00  0.00             0
ATOM    950   Si   1     1       6.140   2.426   4.031  0.00  0.00             0
ATOM    951    O   1     1       6.579   5.206   2.415  0.00  0.00             0
ATOM    952    O   1     1       3.783   0.675   2.447  0.00  0.00             0
ATOM    953    O   1     1       6.017   2.502   2.434  0.00  0.00             0
ATOM    954    O   1     1       3.601   7.070   2.306  0.00  0.00             0
ATOM    955    O   1     1       6.246   3.910   4.609  0.00  0.00             0
ATOM    956    O   1     1       3.720   8.510   4.287  0.00  0.00             0
ATOM    957    O   1     1       5.184   6.305   4.226  0.00  0.00             0
ATOM    958    O   1     1       2.351   1.704   4.218  0.00  0.00             0
ATOM    959    O   1     1       4.953   1.584   4.498  0.00  0.00             0
ATOM    960    O   1     1       2.607   6.188   4.403  0.00  0.00             0
ATOM    961    O   1     1       6.336  -0.302   2.325  0.00  0.00             0
ATOM    962    O   1     1       3.949   4.214   2.574  0.00  0.00             0
ATOM    963    O   1     1      12.551   7.076   0.059  0.00  0.00             0
ATOM    964    O   1     1       4.564   2.724   0.235  0.00  0.00             0
ATOM    965    O   1     1       7.041   4.143   0.081  0.00  0.00             0
ATOM    966    O   1     1       4.498  -0.225   0.177  0.00  0.00             0
ATOM    967    O   1     1       6.862   1.146   0.181  0.00  0.00             0
ATOM    968    O   1     1       4.526   5.475   0.393  0.00  0.00             0
ATOM    969    H   1     1       6.344   8.309   3.326  0.00  0.00             0
ATOM    970    H   1     1       3.476   3.394   2.902  0.00  0.00             0
ATOM    971    H   1     1       7.341   6.949  -0.682  0.00  0.00             0
ATOM    972    H   1     1       3.972   3.392  -0.272  0.00  0.00             0
ATOM    973    H   1     1       7.468   3.443   0.532  0.00  0.00             0
ATOM    974    H   1     1       4.601   8.003  -0.513  0.00  0.00             0
ATOM    975    H   1     1       5.355   5.769  -0.037  0.00  0.00             0
ATOM    976    H   1     1       6.901   1.538  -0.725  0.00  0.00             0
END
