# Supplementary material for: Competing Nuclear Quantum Effects and Hydrogen-Bond Jumps in Hydrated Kaolinite
Source: J Phys Chem Lett. 2023 Feb 6;14(6):1542–7. doi: 10.1021/acs.jpclett.2c03896 (PMC9940297; doi:10.1021/acs.jpclett.2c03896)
Supplement: Supplementary file 1 — jz2c03896_si_001.zip [file jz2c03896_si_001.zip › Clay_NQEs_HBond_Jumps_SI/silica-surface/QM/prod-4/init.13.pdb]

TITLE     Step:     2000000  Bead:      13 positions{angstrom}  cell{angstrom}
CRYST1   10.307   17.884   76.812  91.93 105.05  89.80 P 1           1
ATOM      1   Al   1     1     -19.112  -0.702  42.776  0.00  0.00             0
ATOM      2   Al   1     1     -16.523   3.888  42.741  0.00  0.00             0
ATOM      3   Al   1     1     -16.655  -2.242  42.823  0.00  0.00             0
ATOM      4   Al   1     1     -19.146   2.244  42.952  0.00  0.00             0
ATOM      5   Si   1     1     -14.755  -1.939  39.949  0.00  0.00             0
ATOM      6   Si   1     1     -17.338   2.663  39.964  0.00  0.00             0
ATOM      7   Si   1     1     -17.328  -3.508  39.987  0.00  0.00             0
ATOM      8   Si   1     1     -19.857   1.064  40.044  0.00  0.00             0
ATOM      9    O   1     1     -20.045  -1.834  41.671  0.00  0.00             0
ATOM     10    O   1     1     -17.425   2.660  41.680  0.00  0.00             0
ATOM     11    O   1     1     -19.695   1.067  41.637  0.00  0.00             0
ATOM     12    O   1     1     -17.214  -3.684  41.487  0.00  0.00             0
ATOM     13    O   1     1     -19.660  -0.423  39.577  0.00  0.00             0
ATOM     14    O   1     1     -17.286  -4.986  39.427  0.00  0.00             0
ATOM     15    O   1     1     -18.687  -2.800  39.714  0.00  0.00             0
ATOM     16    O   1     1     -16.149   1.785  39.657  0.00  0.00             0
ATOM     17    O   1     1     -18.725   1.950  39.478  0.00  0.00             0
ATOM     18    O   1     1     -16.197  -2.626  39.403  0.00  0.00             0
ATOM     19    O   1     1     -20.188   3.913  41.695  0.00  0.00             0
ATOM     20    O   1     1     -17.500  -0.912  41.630  0.00  0.00             0
ATOM     21    O   1     1     -16.050  -3.691  43.894  0.00  0.00             0
ATOM     22    O   1     1     -18.295   0.832  43.857  0.00  0.00             0
ATOM     23    O   1     1     -20.791  -0.530  43.851  0.00  0.00             0
ATOM     24    O   1     1     -18.285   3.788  43.911  0.00  0.00             0
ATOM     25    O   1     1     -20.779   2.338  43.905  0.00  0.00             0
ATOM     26    O   1     1     -18.309  -2.109  43.779  0.00  0.00             0
ATOM     27    H   1     1     -19.588  -4.167  41.637  0.00  0.00             0
ATOM     28    H   1     1     -17.335  -0.870  40.666  0.00  0.00             0
ATOM     29    H   1     1     -20.163  -3.297  44.265  0.00  0.00             0
ATOM     30    H   1     1     -17.367   0.706  43.425  0.00  0.00             0
ATOM     31    H   1     1     -20.972  -0.347  44.745  0.00  0.00             0
ATOM     32    H   1     1     -18.978  -5.088  44.591  0.00  0.00             0
ATOM     33    H   1     1     -18.164  -2.805  44.611  0.00  0.00             0
ATOM     34    H   1     1     -20.928   1.380  43.807  0.00  0.00             0
ATOM     35   Al   1     1     -17.004   6.025  50.081  0.00  0.00             0
ATOM     36   Al   1     1     -14.354  10.500  49.900  0.00  0.00             0
ATOM     37   Al   1     1     -14.394   4.531  50.196  0.00  0.00             0
ATOM     38   Al   1     1     -17.038   9.121  50.208  0.00  0.00             0
ATOM     39   Si   1     1     -12.580   4.768  47.307  0.00  0.00             0
ATOM     40   Si   1     1     -15.022   9.172  47.219  0.00  0.00             0
ATOM     41   Si   1     1     -15.116   3.273  47.312  0.00  0.00             0
ATOM     42   Si   1     1     -17.518   7.764  47.236  0.00  0.00             0
ATOM     43    O   1     1     -17.862   4.762  48.948  0.00  0.00             0
ATOM     44    O   1     1     -15.179   9.176  48.795  0.00  0.00             0
ATOM     45    O   1     1     -17.401   7.603  48.822  0.00  0.00             0
ATOM     46    O   1     1     -14.884   3.120  48.917  0.00  0.00             0
ATOM     47    O   1     1     -17.667   6.155  46.905  0.00  0.00             0
ATOM     48    O   1     1     -15.124   1.848  46.738  0.00  0.00             0
ATOM     49    O   1     1     -16.508   3.952  47.021  0.00  0.00             0
ATOM     50    O   1     1     -13.743   8.413  46.866  0.00  0.00             0
ATOM     51    O   1     1     -16.260   8.317  46.693  0.00  0.00             0
ATOM     52    O   1     1     -13.984   4.081  46.768  0.00  0.00             0
ATOM     53    O   1     1     -17.671  10.537  48.992  0.00  0.00             0
ATOM     54    O   1     1     -15.302   5.838  49.093  0.00  0.00             0
ATOM     55    O   1     1     -13.810   3.171  51.274  0.00  0.00             0
ATOM     56    O   1     1     -16.236   7.675  51.128  0.00  0.00             0
ATOM     57    O   1     1     -18.608   6.021  51.034  0.00  0.00             0
ATOM     58    O   1     1     -15.967  10.408  51.130  0.00  0.00             0
ATOM     59    O   1     1     -18.734   9.255  51.114  0.00  0.00             0
ATOM     60    O   1     1     -16.068   4.704  51.345  0.00  0.00             0
ATOM     61    H   1     1     -17.485   2.387  48.647  0.00  0.00             0
ATOM     62    H   1     1     -14.956   6.746  49.167  0.00  0.00             0
ATOM     63    H   1     1     -18.784   2.646  51.976  0.00  0.00             0
ATOM     64    H   1     1     -16.119   7.470  52.046  0.00  0.00             0
ATOM     65    H   1     1     -19.270   6.586  51.022  0.00  0.00             0
ATOM     66    H   1     1     -16.279   1.985  51.448  0.00  0.00             0
ATOM     67    H   1     1     -16.720   4.651  52.055  0.00  0.00             0
ATOM     68    H   1     1     -19.449   8.738  51.286  0.00  0.00             0
ATOM     69   Al   1     1     -19.145   8.471  42.885  0.00  0.00             0
ATOM     70   Al   1     1     -16.577  12.776  42.748  0.00  0.00             0
ATOM     71   Al   1     1     -16.608   6.909  42.900  0.00  0.00             0
ATOM     72   Al   1     1     -19.162  11.335  42.663  0.00  0.00             0
ATOM     73   Si   1     1     -14.830   7.041  39.998  0.00  0.00             0
ATOM     74   Si   1     1     -17.356  11.488  39.910  0.00  0.00             0
ATOM     75   Si   1     1     -17.338   5.552  40.120  0.00  0.00             0
ATOM     76   Si   1     1     -19.896   9.868  40.025  0.00  0.00             0
ATOM     77    O   1     1     -20.099   7.150  41.820  0.00  0.00             0
ATOM     78    O   1     1     -17.469  11.488  41.609  0.00  0.00             0
ATOM     79    O   1     1     -19.731   9.884  41.643  0.00  0.00             0
ATOM     80    O   1     1     -17.166   5.441  41.748  0.00  0.00             0
ATOM     81    O   1     1     -19.936   8.359  39.586  0.00  0.00             0
ATOM     82    O   1     1     -17.290   4.087  39.565  0.00  0.00             0
ATOM     83    O   1     1     -18.747   6.164  39.796  0.00  0.00             0
ATOM     84    O   1     1     -16.105  10.634  39.629  0.00  0.00             0
ATOM     85    O   1     1     -18.684  10.804  39.563  0.00  0.00             0
ATOM     86    O   1     1     -16.188   6.396  39.611  0.00  0.00             0
ATOM     87    O   1     1     -20.117  12.718  41.768  0.00  0.00             0
ATOM     88    O   1     1     -17.579   8.215  41.792  0.00  0.00             0
ATOM     89    O   1     1     -15.861   5.427  43.946  0.00  0.00             0
ATOM     90    O   1     1     -18.525   9.850  43.983  0.00  0.00             0
ATOM     91    O   1     1     -20.763   8.323  43.975  0.00  0.00             0
ATOM     92    O   1     1     -18.174  12.596  43.828  0.00  0.00             0
ATOM     93    O   1     1     -20.724  11.598  43.918  0.00  0.00             0
ATOM     94    O   1     1     -18.185   7.071  43.972  0.00  0.00             0
ATOM     95    H   1     1     -19.548   4.502  42.077  0.00  0.00             0
ATOM     96    H   1     1     -17.121   8.923  41.261  0.00  0.00             0
ATOM     97    H   1     1     -20.400   5.158  44.596  0.00  0.00             0
ATOM     98    H   1     1     -17.851  10.494  44.608  0.00  0.00             0
ATOM     99    H   1     1     -21.272   8.492  44.946  0.00  0.00             0
ATOM    100    H   1     1     -18.912   3.723  44.529  0.00  0.00             0
ATOM    101    H   1     1     -18.745   6.558  44.548  0.00  0.00             0
ATOM    102    H   1     1     -20.771  10.918  44.668  0.00  0.00             0
ATOM    103   Al   1     1     -16.888  14.867  50.050  0.00  0.00             0
ATOM    104   Al   1     1     -14.221  19.608  49.932  0.00  0.00             0
ATOM    105   Al   1     1     -14.372  13.503  50.010  0.00  0.00             0
ATOM    106   Al   1     1     -16.818  17.968  49.931  0.00  0.00             0
ATOM    107   Si   1     1     -12.554  13.721  47.247  0.00  0.00             0
ATOM    108   Si   1     1     -14.972  18.222  47.163  0.00  0.00             0
ATOM    109   Si   1     1     -15.110  12.164  47.138  0.00  0.00             0
ATOM    110   Si   1     1     -17.460  16.716  47.212  0.00  0.00             0
ATOM    111    O   1     1     -17.871  13.741  48.712  0.00  0.00             0
ATOM    112    O   1     1     -15.060  18.292  48.842  0.00  0.00             0
ATOM    113    O   1     1     -17.120  16.620  48.818  0.00  0.00             0
ATOM    114    O   1     1     -14.965  12.033  48.733  0.00  0.00             0
ATOM    115    O   1     1     -17.587  15.257  46.660  0.00  0.00             0
ATOM    116    O   1     1     -15.047  10.647  46.683  0.00  0.00             0
ATOM    117    O   1     1     -16.366  12.960  46.787  0.00  0.00             0
ATOM    118    O   1     1     -13.705  17.403  46.901  0.00  0.00             0
ATOM    119    O   1     1     -16.261  17.551  46.693  0.00  0.00             0
ATOM    120    O   1     1     -13.780  13.038  46.657  0.00  0.00             0
ATOM    121    O   1     1     -17.796  19.451  48.836  0.00  0.00             0
ATOM    122    O   1     1     -15.169  14.828  48.884  0.00  0.00             0
ATOM    123    O   1     1     -13.487  11.972  51.013  0.00  0.00             0
ATOM    124    O   1     1     -16.220  16.395  51.224  0.00  0.00             0
ATOM    125    O   1     1     -18.584  14.995  50.946  0.00  0.00             0
ATOM    126    O   1     1     -15.930  19.290  50.926  0.00  0.00             0
ATOM    127    O   1     1     -18.441  18.051  51.040  0.00  0.00             0
ATOM    128    O   1     1     -16.050  13.507  50.957  0.00  0.00             0
ATOM    129    H   1     1     -16.850  11.120  48.768  0.00  0.00             0
ATOM    130    H   1     1     -14.907  15.693  48.886  0.00  0.00             0
ATOM    131    H   1     1     -18.833  12.027  51.950  0.00  0.00             0
ATOM    132    H   1     1     -16.418  16.443  52.174  0.00  0.00             0
ATOM    133    H   1     1     -19.305  14.914  51.464  0.00  0.00             0
ATOM    134    H   1     1     -15.949  10.530  52.044  0.00  0.00             0
ATOM    135    H   1     1     -16.646  12.786  51.196  0.00  0.00             0
ATOM    136    H   1     1     -19.020  17.320  51.493  0.00  0.00             0
ATOM    137   Al   1     1     -14.161  -0.694  42.773  0.00  0.00             0
ATOM    138   Al   1     1     -11.596   3.879  42.834  0.00  0.00             0
ATOM    139   Al   1     1     -11.471  -1.945  42.735  0.00  0.00             0
ATOM    140   Al   1     1     -14.213   2.454  42.861  0.00  0.00             0
ATOM    141   Si   1     1      -9.605  -1.873  40.061  0.00  0.00             0
ATOM    142   Si   1     1     -12.194   2.478  40.063  0.00  0.00             0
ATOM    143   Si   1     1     -12.093  -3.445  39.947  0.00  0.00             0
ATOM    144   Si   1     1     -14.794   1.054  39.920  0.00  0.00             0
ATOM    145    O   1     1     -15.023  -1.953  41.596  0.00  0.00             0
ATOM    146    O   1     1     -12.359   2.465  41.673  0.00  0.00             0
ATOM    147    O   1     1     -14.684   0.986  41.665  0.00  0.00             0
ATOM    148    O   1     1     -11.973  -3.380  41.515  0.00  0.00             0
ATOM    149    O   1     1     -14.746  -0.405  39.613  0.00  0.00             0
ATOM    150    O   1     1     -12.111  -4.913  39.414  0.00  0.00             0
ATOM    151    O   1     1     -13.455  -2.816  39.682  0.00  0.00             0
ATOM    152    O   1     1     -10.924   1.693  39.732  0.00  0.00             0
ATOM    153    O   1     1     -13.553   1.837  39.562  0.00  0.00             0
ATOM    154    O   1     1     -10.948  -2.460  39.382  0.00  0.00             0
ATOM    155    O   1     1     -14.872   3.809  41.739  0.00  0.00             0
ATOM    156    O   1     1     -12.487  -0.601  41.823  0.00  0.00             0
ATOM    157    O   1     1     -20.997  -3.520  43.811  0.00  0.00             0
ATOM    158    O   1     1     -13.567   0.861  43.963  0.00  0.00             0
ATOM    159    O   1     1     -15.761  -0.918  43.853  0.00  0.00             0
ATOM    160    O   1     1     -13.265   3.703  43.846  0.00  0.00             0
ATOM    161    O   1     1     -15.825   2.527  43.789  0.00  0.00             0
ATOM    162    O   1     1     -13.009  -2.063  43.851  0.00  0.00             0
ATOM    163    H   1     1     -14.267  -4.432  41.340  0.00  0.00             0
ATOM    164    H   1     1     -12.100   0.229  41.471  0.00  0.00             0
ATOM    165    H   1     1     -15.825  -3.516  44.938  0.00  0.00             0
ATOM    166    H   1     1     -12.771   0.928  44.504  0.00  0.00             0
ATOM    167    H   1     1     -15.778  -0.528  44.872  0.00  0.00             0
ATOM    168    H   1     1     -13.170  -5.069  44.933  0.00  0.00             0
ATOM    169    H   1     1     -13.459  -2.848  44.227  0.00  0.00             0
ATOM    170    H   1     1     -16.077   1.924  44.504  0.00  0.00             0
ATOM    171   Al   1     1     -11.778   6.095  50.053  0.00  0.00             0
ATOM    172   Al   1     1      -9.248  10.659  49.847  0.00  0.00             0
ATOM    173   Al   1     1      -9.082   4.678  50.018  0.00  0.00             0
ATOM    174   Al   1     1     -11.762   9.149  50.011  0.00  0.00             0
ATOM    175   Si   1     1      -7.448   4.680  47.360  0.00  0.00             0
ATOM    176   Si   1     1      -9.918   9.256  47.093  0.00  0.00             0
ATOM    177   Si   1     1     -10.032   3.203  47.311  0.00  0.00             0
ATOM    178   Si   1     1     -12.384   7.628  47.138  0.00  0.00             0
ATOM    179    O   1     1     -12.800   4.986  48.984  0.00  0.00             0
ATOM    180    O   1     1     -10.047   9.402  48.827  0.00  0.00             0
ATOM    181    O   1     1     -12.166   7.702  48.837  0.00  0.00             0
ATOM    182    O   1     1      -9.820   3.182  48.966  0.00  0.00             0
ATOM    183    O   1     1     -12.400   6.123  46.880  0.00  0.00             0
ATOM    184    O   1     1      -9.944   1.700  46.865  0.00  0.00             0
ATOM    185    O   1     1     -11.305   3.867  46.911  0.00  0.00             0
ATOM    186    O   1     1      -8.593   8.457  46.925  0.00  0.00             0
ATOM    187    O   1     1     -11.198   8.490  46.620  0.00  0.00             0
ATOM    188    O   1     1      -8.710   3.941  46.894  0.00  0.00             0
ATOM    189    O   1     1     -12.673  10.387  48.906  0.00  0.00             0
ATOM    190    O   1     1     -10.051   5.861  48.971  0.00  0.00             0
ATOM    191    O   1     1     -18.706   3.079  51.165  0.00  0.00             0
ATOM    192    O   1     1     -10.907   7.756  51.061  0.00  0.00             0
ATOM    193    O   1     1     -13.449   5.859  51.338  0.00  0.00             0
ATOM    194    O   1     1     -10.835  10.682  51.004  0.00  0.00             0
ATOM    195    O   1     1     -13.324   9.157  51.028  0.00  0.00             0
ATOM    196    O   1     1     -10.891   4.697  51.044  0.00  0.00             0
ATOM    197    H   1     1     -11.903   2.182  49.286  0.00  0.00             0
ATOM    198    H   1     1     -10.039   6.546  48.262  0.00  0.00             0
ATOM    199    H   1     1     -13.773   3.498  52.204  0.00  0.00             0
ATOM    200    H   1     1     -11.037   7.462  52.006  0.00  0.00             0
ATOM    201    H   1     1     -13.855   6.432  51.948  0.00  0.00             0
ATOM    202    H   1     1     -11.490   1.669  51.893  0.00  0.00             0
ATOM    203    H   1     1     -11.257   3.763  51.113  0.00  0.00             0
ATOM    204    H   1     1     -14.000   8.563  51.164  0.00  0.00             0
ATOM    205   Al   1     1     -14.014   8.379  42.714  0.00  0.00             0
ATOM    206   Al   1     1     -11.434  12.958  42.691  0.00  0.00             0
ATOM    207   Al   1     1     -11.492   6.993  42.874  0.00  0.00             0
ATOM    208   Al   1     1     -13.879  11.349  42.882  0.00  0.00             0
ATOM    209   Si   1     1      -9.681   6.958  40.144  0.00  0.00             0
ATOM    210   Si   1     1     -12.198  11.495  39.953  0.00  0.00             0
ATOM    211   Si   1     1     -12.313   5.360  40.117  0.00  0.00             0
ATOM    212   Si   1     1     -14.751  10.029  39.939  0.00  0.00             0
ATOM    213    O   1     1     -14.993   7.165  41.574  0.00  0.00             0
ATOM    214    O   1     1     -12.370  11.706  41.598  0.00  0.00             0
ATOM    215    O   1     1     -14.458   9.972  41.625  0.00  0.00             0
ATOM    216    O   1     1     -12.226   5.255  41.733  0.00  0.00             0
ATOM    217    O   1     1     -14.603   8.367  39.439  0.00  0.00             0
ATOM    218    O   1     1     -12.051   3.912  39.623  0.00  0.00             0
ATOM    219    O   1     1     -13.633   6.020  39.761  0.00  0.00             0
ATOM    220    O   1     1     -10.979  10.604  39.837  0.00  0.00             0
ATOM    221    O   1     1     -13.516  10.844  39.311  0.00  0.00             0
ATOM    222    O   1     1     -11.030   6.277  39.744  0.00  0.00             0
ATOM    223    O   1     1     -14.788  12.847  41.708  0.00  0.00             0
ATOM    224    O   1     1     -12.268   8.304  41.824  0.00  0.00             0
ATOM    225    O   1     1     -21.130   5.377  43.859  0.00  0.00             0
ATOM    226    O   1     1     -13.168   9.870  43.773  0.00  0.00             0
ATOM    227    O   1     1     -15.489   8.301  43.834  0.00  0.00             0
ATOM    228    O   1     1     -13.029  12.702  43.931  0.00  0.00             0
ATOM    229    O   1     1     -15.615  11.404  43.761  0.00  0.00             0
ATOM    230    O   1     1     -13.131   7.031  43.858  0.00  0.00             0
ATOM    231    H   1     1     -14.483   4.576  41.541  0.00  0.00             0
ATOM    232    H   1     1     -11.733   9.186  41.777  0.00  0.00             0
ATOM    233    H   1     1     -15.640   4.915  44.737  0.00  0.00             0
ATOM    234    H   1     1     -12.501   9.402  44.567  0.00  0.00             0
ATOM    235    H   1     1     -15.368   8.055  44.764  0.00  0.00             0
ATOM    236    H   1     1     -13.656   3.964  44.778  0.00  0.00             0
ATOM    237    H   1     1     -13.827   6.256  43.927  0.00  0.00             0
ATOM    238    H   1     1     -15.928  10.460  43.814  0.00  0.00             0
ATOM    239   Al   1     1     -11.747  15.076  49.996  0.00  0.00             0
ATOM    240   Al   1     1      -9.090  19.538  50.093  0.00  0.00             0
ATOM    241   Al   1     1      -9.154  13.620  49.764  0.00  0.00             0
ATOM    242   Al   1     1     -11.813  17.857  50.131  0.00  0.00             0
ATOM    243   Si   1     1      -7.450  13.746  47.038  0.00  0.00             0
ATOM    244   Si   1     1      -9.904  18.143  47.404  0.00  0.00             0
ATOM    245   Si   1     1      -9.900  12.202  46.972  0.00  0.00             0
ATOM    246   Si   1     1     -12.403  16.622  47.242  0.00  0.00             0
ATOM    247    O   1     1     -12.667  13.686  48.799  0.00  0.00             0
ATOM    248    O   1     1     -10.114  18.265  49.019  0.00  0.00             0
ATOM    249    O   1     1     -12.207  16.572  48.820  0.00  0.00             0
ATOM    250    O   1     1      -9.718  12.126  48.631  0.00  0.00             0
ATOM    251    O   1     1     -12.415  15.165  46.818  0.00  0.00             0
ATOM    252    O   1     1     -10.039  10.713  46.452  0.00  0.00             0
ATOM    253    O   1     1     -11.287  12.790  46.863  0.00  0.00             0
ATOM    254    O   1     1      -8.588  17.389  47.155  0.00  0.00             0
ATOM    255    O   1     1     -11.109  17.361  46.811  0.00  0.00             0
ATOM    256    O   1     1      -8.734  13.088  46.475  0.00  0.00             0
ATOM    257    O   1     1     -12.545  19.510  49.148  0.00  0.00             0
ATOM    258    O   1     1     -10.099  15.065  48.666  0.00  0.00             0
ATOM    259    O   1     1     -18.847  12.102  50.915  0.00  0.00             0
ATOM    260    O   1     1     -11.024  16.516  51.217  0.00  0.00             0
ATOM    261    O   1     1     -13.360  14.782  51.058  0.00  0.00             0
ATOM    262    O   1     1     -10.816  19.442  51.256  0.00  0.00             0
ATOM    263    O   1     1     -13.365  18.006  51.039  0.00  0.00             0
ATOM    264    O   1     1     -10.764  13.687  50.951  0.00  0.00             0
ATOM    265    H   1     1     -12.447  11.129  48.365  0.00  0.00             0
ATOM    266    H   1     1      -9.986  15.536  47.758  0.00  0.00             0
ATOM    267    H   1     1     -13.117  12.399  51.688  0.00  0.00             0
ATOM    268    H   1     1     -10.940  16.470  52.314  0.00  0.00             0
ATOM    269    H   1     1     -13.915  15.386  51.477  0.00  0.00             0
ATOM    270    H   1     1     -11.750  11.195  51.448  0.00  0.00             0
ATOM    271    H   1     1     -11.228  13.003  51.384  0.00  0.00             0
ATOM    272    H   1     1     -14.129  17.934  51.372  0.00  0.00             0
ATOM    273    O   1     1     -21.441   7.294  36.773  0.00  0.00             0
ATOM    274    H   1     1     -20.482   7.359  36.642  0.00  0.00             0
ATOM    275    H   1     1     -11.401   6.889  37.641  0.00  0.00             0
ATOM    276    O   1     1       3.866 -23.404  36.657  0.00  0.00             0
ATOM    277    H   1     1       4.599 -22.861  36.322  0.00  0.00             0
ATOM    278    H   1     1      14.235 -23.186  37.591  0.00  0.00             0
ATOM    279    O   1     1      27.771  27.921  30.760  0.00  0.00             0
ATOM    280    H   1     1      17.460  28.815  30.250  0.00  0.00             0
ATOM    281    H   1     1      28.113  27.426  30.074  0.00  0.00             0
ATOM    282    O   1     1       9.301  24.281  30.965  0.00  0.00             0
ATOM    283    H   1     1       9.114  23.296  31.015  0.00  0.00             0
ATOM    284    H   1     1      19.664  24.565  30.052  0.00  0.00             0
ATOM    285    O   1     1     -39.575  -6.677  33.105  0.00  0.00             0
ATOM    286    H   1     1     -40.387  -6.081  32.798  0.00  0.00             0
ATOM    287    H   1     1     -28.766  -6.174  33.780  0.00  0.00             0
ATOM    288    O   1     1      18.746 -13.811  29.330  0.00  0.00             0
ATOM    289    H   1     1      18.194 -14.134  30.014  0.00  0.00             0
ATOM    290    H   1     1      28.329 -13.163  29.150  0.00  0.00             0
ATOM    291    O   1     1       1.742  50.455  20.695  0.00  0.00             0
ATOM    292    H   1     1       1.320  50.545  19.905  0.00  0.00             0
ATOM    293    H   1     1       1.929  51.306  21.021  0.00  0.00             0
ATOM    294    O   1     1     -29.464  -1.423  14.880  0.00  0.00             0
ATOM    295    H   1     1     -30.104  -1.141  15.543  0.00  0.00             0
ATOM    296    H   1     1     -29.759  -2.257  14.482  0.00  0.00             0
ATOM    297    O   1     1     -24.078  12.405  33.057  0.00  0.00             0
ATOM    298    H   1     1     -24.828  12.087  32.549  0.00  0.00             0
ATOM    299    H   1     1     -24.451  12.857  33.858  0.00  0.00             0
ATOM    300    O   1     1      43.426  28.454  28.877  0.00  0.00             0
ATOM    301    H   1     1      44.158  27.987  29.331  0.00  0.00             0
ATOM    302    H   1     1      43.269  27.844  28.251  0.00  0.00             0
ATOM    303    O   1     1       2.283  -9.859  36.381  0.00  0.00             0
ATOM    304    H   1     1       3.038  -9.408  36.051  0.00  0.00             0
ATOM    305    H   1     1       1.580  -9.393  35.923  0.00  0.00             0
ATOM    306    O   1     1     -15.416   1.968  30.004  0.00  0.00             0
ATOM    307    H   1     1     -14.929   1.480  29.379  0.00  0.00             0
ATOM    308    H   1     1     -16.052   2.458  29.512  0.00  0.00             0
ATOM    309    O   1     1      16.518 -20.276  14.583  0.00  0.00             0
ATOM    310    H   1     1      17.493 -19.692  14.794  0.00  0.00             0
ATOM    311    H   1     1      15.962 -19.354  14.855  0.00  0.00             0
ATOM    312    O   1     1      31.226  13.214  24.624  0.00  0.00             0
ATOM    313    H   1     1      31.674  13.989  24.862  0.00  0.00             0
ATOM    314    H   1     1      31.750  12.292  24.346  0.00  0.00             0
ATOM    315    O   1     1     -19.019  22.381  33.955  0.00  0.00             0
ATOM    316    H   1     1     -19.275  23.163  33.433  0.00  0.00             0
ATOM    317    H   1     1     -18.529  22.638  34.572  0.00  0.00             0
ATOM    318    O   1     1       7.061  23.339  33.221  0.00  0.00             0
ATOM    319    H   1     1       7.049  22.469  33.790  0.00  0.00             0
ATOM    320    H   1     1       7.602  23.859  33.814  0.00  0.00             0
ATOM    321    O   1     1      46.439  15.863  31.216  0.00  0.00             0
ATOM    322    H   1     1      47.120  15.868  31.880  0.00  0.00             0
ATOM    323    H   1     1      46.137  14.899  30.987  0.00  0.00             0
ATOM    324    O   1     1      11.868  -2.186  34.065  0.00  0.00             0
ATOM    325    H   1     1      11.538  -1.739  34.798  0.00  0.00             0
ATOM    326    H   1     1      11.221  -2.532  33.721  0.00  0.00             0
ATOM    327    O   1     1      -8.348  17.279  21.566  0.00  0.00             0
ATOM    328    H   1     1      -8.041  18.160  20.963  0.00  0.00             0
ATOM    329    H   1     1       2.431  -0.569  22.334  0.00  0.00             0
ATOM    330    O   1     1      -0.255  39.252  25.445  0.00  0.00             0
ATOM    331    H   1     1      -0.317  38.792  24.567  0.00  0.00             0
ATOM    332    H   1     1      10.306  38.630  26.206  0.00  0.00             0
ATOM    333    O   1     1      16.894   1.265  22.905  0.00  0.00             0
ATOM    334    H   1     1       7.408   1.734  23.193  0.00  0.00             0
ATOM    335    H   1     1      16.783   0.835  23.800  0.00  0.00             0
ATOM    336    O   1     1      -7.262   8.513  17.813  0.00  0.00             0
ATOM    337    H   1     1      -7.112   7.611  18.255  0.00  0.00             0
ATOM    338    H   1     1       3.312   9.162  18.500  0.00  0.00             0
ATOM    339    O   1     1      15.362  40.325  17.868  0.00  0.00             0
ATOM    340    H   1     1       4.377  40.918  18.217  0.00  0.00             0
ATOM    341    H   1     1      15.900  40.920  17.500  0.00  0.00             0
ATOM    342    O   1     1       4.782  58.795  25.344  0.00  0.00             0
ATOM    343    H   1     1       4.431  57.985  24.879  0.00  0.00             0
ATOM    344    H   1     1      15.935  58.770  25.434  0.00  0.00             0
ATOM    345    O   1     1      35.215 -22.493  30.325  0.00  0.00             0
ATOM    346    H   1     1      35.089 -23.180  31.003  0.00  0.00             0
ATOM    347    H   1     1      34.782 -40.692  29.395  0.00  0.00             0
ATOM    348    O   1     1      54.861   0.724  35.844  0.00  0.00             0
ATOM    349    H   1     1      55.697   1.309  35.507  0.00  0.00             0
ATOM    350    H   1     1      55.022  -0.129  35.503  0.00  0.00             0
ATOM    351    O   1     1      37.499 -22.002  26.925  0.00  0.00             0
ATOM    352    H   1     1      38.025 -21.150  26.899  0.00  0.00             0
ATOM    353    H   1     1      36.796 -21.615  26.524  0.00  0.00             0
ATOM    354    O   1     1      11.183  -0.231  25.389  0.00  0.00             0
ATOM    355    H   1     1      11.474  -1.102  25.305  0.00  0.00             0
ATOM    356    H   1     1      10.322  -0.162  24.793  0.00  0.00             0
ATOM    357    O   1     1      -1.241  -6.233  20.523  0.00  0.00             0
ATOM    358    H   1     1      -1.155  -5.140  20.825  0.00  0.00             0
ATOM    359    H   1     1      -1.167  -6.800  21.225  0.00  0.00             0
ATOM    360    O   1     1      -4.302  22.840  13.841  0.00  0.00             0
ATOM    361    H   1     1      -4.643  22.037  14.057  0.00  0.00             0
ATOM    362    H   1     1      -3.556  22.755  13.278  0.00  0.00             0
ATOM    363    O   1     1      52.195 -18.145  17.297  0.00  0.00             0
ATOM    364    H   1     1      53.001 -17.447  17.271  0.00  0.00             0
ATOM    365    H   1     1      52.455 -36.936  17.710  0.00  0.00             0
ATOM    366    O   1     1      24.977  -8.456  29.968  0.00  0.00             0
ATOM    367    H   1     1      25.808  -8.362  30.015  0.00  0.00             0
ATOM    368    H   1     1      24.679  -9.194  30.504  0.00  0.00             0
ATOM    369    O   1     1      24.384 -22.531  23.852  0.00  0.00             0
ATOM    370    H   1     1      24.673 -22.228  22.957  0.00  0.00             0
ATOM    371    H   1     1      23.768 -23.253  23.595  0.00  0.00             0
ATOM    372    O   1     1      28.177 -37.818  22.708  0.00  0.00             0
ATOM    373    H   1     1      28.175 -37.585  21.765  0.00  0.00             0
ATOM    374    H   1     1      28.857 -38.443  22.633  0.00  0.00             0
ATOM    375    O   1     1     -23.230  37.494  15.013  0.00  0.00             0
ATOM    376    H   1     1     -22.683  38.272  14.609  0.00  0.00             0
ATOM    377    H   1     1     -22.956  36.584  14.605  0.00  0.00             0
ATOM    378    O   1     1       9.110 -39.514  16.270  0.00  0.00             0
ATOM    379    H   1     1       9.727 -39.935  16.964  0.00  0.00             0
ATOM    380    H   1     1       9.407 -39.502  15.430  0.00  0.00             0
ATOM    381    O   1     1     -12.553  -9.409  32.763  0.00  0.00             0
ATOM    382    H   1     1     -12.461 -10.231  32.253  0.00  0.00             0
ATOM    383    H   1     1      -2.692  -8.844  32.240  0.00  0.00             0
ATOM    384    O   1     1      29.727 -13.684  15.357  0.00  0.00             0
ATOM    385    H   1     1      30.528 -14.309  15.425  0.00  0.00             0
ATOM    386    H   1     1      40.473 -12.896  15.439  0.00  0.00             0
ATOM    387    O   1     1      16.148   9.822  21.819  0.00  0.00             0
ATOM    388    H   1     1       6.529  10.082  21.133  0.00  0.00             0
ATOM    389    H   1     1      16.356  10.402  22.469  0.00  0.00             0
ATOM    390    O   1     1      32.222  24.697  32.498  0.00  0.00             0
ATOM    391    H   1     1      31.218  24.599  32.202  0.00  0.00             0
ATOM    392    H   1     1      42.371  25.395  33.022  0.00  0.00             0
ATOM    393    O   1     1     -34.098  -9.350  24.496  0.00  0.00             0
ATOM    394    H   1     1     -33.762  -9.131  25.345  0.00  0.00             0
ATOM    395    H   1     1     -24.590  -8.667  24.652  0.00  0.00             0
ATOM    396    O   1     1     -23.248  10.313  14.814  0.00  0.00             0
ATOM    397    H   1     1     -23.741  11.189  14.843  0.00  0.00             0
ATOM    398    H   1     1     -12.046  10.447  15.202  0.00  0.00             0
ATOM    399    O   1     1      21.346 -32.450  29.131  0.00  0.00             0
ATOM    400    H   1     1      20.507 -32.065  28.946  0.00  0.00             0
ATOM    401    H   1     1      21.098 -32.644  30.207  0.00  0.00             0
ATOM    402    O   1     1      -0.613  30.548  32.349  0.00  0.00             0
ATOM    403    H   1     1      -1.376  30.344  32.902  0.00  0.00             0
ATOM    404    H   1     1      -0.736  30.393  31.435  0.00  0.00             0
ATOM    405    O   1     1      34.899   6.085  27.859  0.00  0.00             0
ATOM    406    H   1     1      34.123   6.634  28.076  0.00  0.00             0
ATOM    407    H   1     1      34.924   5.810  26.972  0.00  0.00             0
ATOM    408    O   1     1      45.856  64.588  25.798  0.00  0.00             0
ATOM    409    H   1     1      46.122  64.085  26.517  0.00  0.00             0
ATOM    410    H   1     1      46.645  64.878  25.222  0.00  0.00             0
ATOM    411    O   1     1      -6.558  37.541  25.908  0.00  0.00             0
ATOM    412    H   1     1      -6.393  37.789  26.790  0.00  0.00             0
ATOM    413    H   1     1      -5.793  36.938  26.036  0.00  0.00             0
ATOM    414    O   1     1      34.233  43.517  24.847  0.00  0.00             0
ATOM    415    H   1     1      34.629  42.621  24.912  0.00  0.00             0
ATOM    416    H   1     1      34.585  43.828  23.900  0.00  0.00             0
ATOM    417    O   1     1      44.443 -36.136  23.752  0.00  0.00             0
ATOM    418    H   1     1      44.110 -35.623  24.393  0.00  0.00             0
ATOM    419    H   1     1      45.399 -36.063  23.876  0.00  0.00             0
ATOM    420    O   1     1      56.290 -15.657  14.509  0.00  0.00             0
ATOM    421    H   1     1      55.854 -15.707  15.465  0.00  0.00             0
ATOM    422    H   1     1      57.177 -15.402  14.714  0.00  0.00             0
ATOM    423    O   1     1     -16.160  20.599  23.533  0.00  0.00             0
ATOM    424    H   1     1     -15.384  20.038  23.131  0.00  0.00             0
ATOM    425    H   1     1     -16.190  20.188  24.379  0.00  0.00             0
ATOM    426    O   1     1       9.783  17.856  23.129  0.00  0.00             0
ATOM    427    H   1     1       9.288  17.037  22.949  0.00  0.00             0
ATOM    428    H   1     1      10.689  17.547  22.857  0.00  0.00             0
ATOM    429    O   1     1      55.627  48.962  27.579  0.00  0.00             0
ATOM    430    H   1     1      55.685  48.341  26.875  0.00  0.00             0
ATOM    431    H   1     1      54.712  49.253  27.730  0.00  0.00             0
ATOM    432    O   1     1      26.953 -40.956  16.220  0.00  0.00             0
ATOM    433    H   1     1      27.484 -41.295  16.984  0.00  0.00             0
ATOM    434    H   1     1      27.261 -40.203  15.629  0.00  0.00             0
ATOM    435    O   1     1     -17.167   3.447  28.574  0.00  0.00             0
ATOM    436    H   1     1     -18.133   3.471  28.704  0.00  0.00             0
ATOM    437    H   1     1      -6.418   4.358  28.666  0.00  0.00             0
ATOM    438    O   1     1      65.818  10.200  19.912  0.00  0.00             0
ATOM    439    H   1     1      65.046  10.494  19.822  0.00  0.00             0
ATOM    440    H   1     1      76.506  10.061  20.872  0.00  0.00             0
ATOM    441    O   1     1       5.893 -12.634  37.065  0.00  0.00             0
ATOM    442    H   1     1      -3.832 -11.953  36.566  0.00  0.00             0
ATOM    443    H   1     1       4.960 -12.757  36.745  0.00  0.00             0
ATOM    444    O   1     1     -15.372 -62.200  27.595  0.00  0.00             0
ATOM    445    H   1     1     -14.944 -63.115  27.934  0.00  0.00             0
ATOM    446    H   1     1      -5.606 -62.050  28.341  0.00  0.00             0
ATOM    447    O   1     1     -12.323  18.022  34.179  0.00  0.00             0
ATOM    448    H   1     1     -23.282  18.688  34.510  0.00  0.00             0
ATOM    449    H   1     1     -11.787  18.459  33.411  0.00  0.00             0
ATOM    450    O   1     1      52.403  22.164  18.263  0.00  0.00             0
ATOM    451    H   1     1      51.723  22.978  18.082  0.00  0.00             0
ATOM    452    H   1     1      62.172  21.893  19.087  0.00  0.00             0
ATOM    453    O   1     1      16.784   0.508  17.651  0.00  0.00             0
ATOM    454    H   1     1      16.675   0.990  18.372  0.00  0.00             0
ATOM    455    H   1     1      17.720   0.901  17.355  0.00  0.00             0
ATOM    456    O   1     1      -7.251   9.937  14.084  0.00  0.00             0
ATOM    457    H   1     1      -6.775   9.320  14.546  0.00  0.00             0
ATOM    458    H   1     1      -6.796  10.909  14.361  0.00  0.00             0
ATOM    459    O   1     1      39.002 -23.709  25.571  0.00  0.00             0
ATOM    460    H   1     1      39.934 -23.247  25.478  0.00  0.00             0
ATOM    461    H   1     1      38.291 -23.243  26.038  0.00  0.00             0
ATOM    462    O   1     1     -22.442  26.360  28.959  0.00  0.00             0
ATOM    463    H   1     1     -22.917  25.487  28.708  0.00  0.00             0
ATOM    464    H   1     1     -22.105  26.834  28.244  0.00  0.00             0
ATOM    465    O   1     1      -8.472 -42.545  24.306  0.00  0.00             0
ATOM    466    H   1     1      -7.764 -42.714  24.913  0.00  0.00             0
ATOM    467    H   1     1      -9.180 -43.341  24.467  0.00  0.00             0
ATOM    468    O   1     1     -24.455   8.968  17.476  0.00  0.00             0
ATOM    469    H   1     1     -24.441   8.846  16.533  0.00  0.00             0
ATOM    470    H   1     1     -25.241   8.678  17.934  0.00  0.00             0
ATOM    471    O   1     1      48.817 -29.593  23.055  0.00  0.00             0
ATOM    472    H   1     1      48.638 -28.811  23.375  0.00  0.00             0
ATOM    473    H   1     1      49.541 -29.481  22.329  0.00  0.00             0
ATOM    474    O   1     1      40.832 -23.880  36.714  0.00  0.00             0
ATOM    475    H   1     1      41.363 -24.687  36.970  0.00  0.00             0
ATOM    476    H   1     1      41.365 -23.142  36.276  0.00  0.00             0
ATOM    477    O   1     1       8.672 -26.210  26.518  0.00  0.00             0
ATOM    478    H   1     1       8.434 -25.284  26.245  0.00  0.00             0
ATOM    479    H   1     1       9.448 -26.383  25.910  0.00  0.00             0
ATOM    480    O   1     1      -4.145  36.071  25.689  0.00  0.00             0
ATOM    481    H   1     1      -3.820  36.838  26.296  0.00  0.00             0
ATOM    482    H   1     1      -3.468  35.338  25.792  0.00  0.00             0
ATOM    483    O   1     1       1.677 -31.597  23.560  0.00  0.00             0
ATOM    484    H   1     1       1.136 -31.582  24.449  0.00  0.00             0
ATOM    485    H   1     1       2.482 -32.102  23.535  0.00  0.00             0
ATOM    486    O   1     1     -27.895   0.335  31.248  0.00  0.00             0
ATOM    487    H   1     1     -27.034   0.483  30.881  0.00  0.00             0
ATOM    488    H   1     1     -27.744  -0.164  32.125  0.00  0.00             0
ATOM    489    O   1     1      -8.954  17.120  29.327  0.00  0.00             0
ATOM    490    H   1     1      -8.346  17.547  30.006  0.00  0.00             0
ATOM    491    H   1     1       0.460  -0.525  29.877  0.00  0.00             0
ATOM    492    O   1     1      -2.400 -37.361  27.150  0.00  0.00             0
ATOM    493    H   1     1      -2.916 -37.104  27.858  0.00  0.00             0
ATOM    494    H   1     1       8.742 -36.866  27.286  0.00  0.00             0
ATOM    495    O   1     1     -21.521 -21.849  22.185  0.00  0.00             0
ATOM    496    H   1     1     -31.128 -21.731  21.717  0.00  0.00             0
ATOM    497    H   1     1     -21.301 -22.072  23.167  0.00  0.00             0
ATOM    498    O   1     1      -1.281 -34.834  19.038  0.00  0.00             0
ATOM    499    H   1     1      -1.589 -35.762  19.333  0.00  0.00             0
ATOM    500    H   1     1       9.860 -35.172  18.705  0.00  0.00             0
ATOM    501    O   1     1     -11.591  19.412  31.695  0.00  0.00             0
ATOM    502    H   1     1     -12.241  20.259  31.818  0.00  0.00             0
ATOM    503    H   1     1      -0.424  19.781  31.774  0.00  0.00             0
ATOM    504    O   1     1      11.594  14.281  28.626  0.00  0.00             0
ATOM    505    H   1     1      11.119  13.720  29.213  0.00  0.00             0
ATOM    506    H   1     1      21.746  15.199  28.906  0.00  0.00             0
ATOM    507    O   1     1      59.159  22.792  25.625  0.00  0.00             0
ATOM    508    H   1     1      59.796  22.049  25.432  0.00  0.00             0
ATOM    509    H   1     1      59.368   5.584  24.967  0.00  0.00             0
ATOM    510    O   1     1      37.789 -32.275  31.508  0.00  0.00             0
ATOM    511    H   1     1      37.538 -31.660  32.293  0.00  0.00             0
ATOM    512    H   1     1      37.147 -32.994  31.426  0.00  0.00             0
ATOM    513    O   1     1     -34.027   5.793  16.567  0.00  0.00             0
ATOM    514    H   1     1     -33.508   5.218  16.019  0.00  0.00             0
ATOM    515    H   1     1     -34.313   6.664  16.076  0.00  0.00             0
ATOM    516    O   1     1      23.294 -11.859  18.976  0.00  0.00             0
ATOM    517    H   1     1      22.557 -12.434  18.817  0.00  0.00             0
ATOM    518    H   1     1      23.022 -11.764  19.893  0.00  0.00             0
ATOM    519    O   1     1      33.270  33.038  25.314  0.00  0.00             0
ATOM    520    H   1     1      34.053  33.360  25.937  0.00  0.00             0
ATOM    521    H   1     1      33.812  32.380  24.791  0.00  0.00             0
ATOM    522    O   1     1      14.593  19.768  17.095  0.00  0.00             0
ATOM    523    H   1     1      15.310  19.048  17.168  0.00  0.00             0
ATOM    524    H   1     1      15.009  20.561  17.055  0.00  0.00             0
ATOM    525    O   1     1      66.113  -0.396  14.680  0.00  0.00             0
ATOM    526    H   1     1      65.064  -0.633  14.355  0.00  0.00             0
ATOM    527    H   1     1      66.283 -17.372  14.440  0.00  0.00             0
ATOM    528    O   1     1      14.326  50.222  15.069  0.00  0.00             0
ATOM    529    H   1     1      13.987  51.034  15.400  0.00  0.00             0
ATOM    530    H   1     1      15.312  50.161  15.021  0.00  0.00             0
ATOM    531    O   1     1      22.232  -4.835  35.089  0.00  0.00             0
ATOM    532    H   1     1      23.206  -5.073  35.554  0.00  0.00             0
ATOM    533    H   1     1      22.397  -4.070  34.650  0.00  0.00             0
ATOM    534    O   1     1     -11.421  38.308  23.108  0.00  0.00             0
ATOM    535    H   1     1     -10.760  38.564  22.395  0.00  0.00             0
ATOM    536    H   1     1     -11.181  37.284  23.054  0.00  0.00             0
ATOM    537    O   1     1       8.485 -19.027  15.505  0.00  0.00             0
ATOM    538    H   1     1       8.955 -19.883  15.763  0.00  0.00             0
ATOM    539    H   1     1       9.342 -18.384  15.799  0.00  0.00             0
ATOM    540    O   1     1       1.525 -38.457  17.873  0.00  0.00             0
ATOM    541    H   1     1       2.399 -37.959  17.669  0.00  0.00             0
ATOM    542    H   1     1       1.412 -39.390  17.578  0.00  0.00             0
ATOM    543    O   1     1     -24.054  30.129  29.271  0.00  0.00             0
ATOM    544    H   1     1     -24.938  30.568  29.528  0.00  0.00             0
ATOM    545    H   1     1     -13.734  30.701  28.388  0.00  0.00             0
ATOM    546    O   1     1     -11.359  15.226  32.931  0.00  0.00             0
ATOM    547    H   1     1     -11.241  14.195  32.757  0.00  0.00             0
ATOM    548    H   1     1      -0.649  15.690  32.273  0.00  0.00             0
ATOM    549    O   1     1     -10.970  24.353  17.668  0.00  0.00             0
ATOM    550    H   1     1     -21.009  25.216  17.441  0.00  0.00             0
ATOM    551    H   1     1     -12.075  24.271  17.235  0.00  0.00             0
ATOM    552    O   1     1      11.738  38.264  31.898  0.00  0.00             0
ATOM    553    H   1     1      12.260  37.648  31.679  0.00  0.00             0
ATOM    554    H   1     1      22.459  38.838  32.307  0.00  0.00             0
ATOM    555    O   1     1      61.288  12.243  29.499  0.00  0.00             0
ATOM    556    H   1     1      50.147  12.032  29.279  0.00  0.00             0
ATOM    557    H   1     1      61.807  11.600  29.133  0.00  0.00             0
ATOM    558    O   1     1      44.918  -1.764  27.415  0.00  0.00             0
ATOM    559    H   1     1      44.841  -2.714  27.730  0.00  0.00             0
ATOM    560    H   1     1      54.289  -1.283  27.698  0.00  0.00             0
ATOM    561    O   1     1     -25.115 -16.621  20.336  0.00  0.00             0
ATOM    562    H   1     1     -25.006 -16.843  21.342  0.00  0.00             0
ATOM    563    H   1     1     -24.758 -15.742  20.148  0.00  0.00             0
ATOM    564    O   1     1     -24.947 -18.552  28.931  0.00  0.00             0
ATOM    565    H   1     1     -25.003 -18.809  29.843  0.00  0.00             0
ATOM    566    H   1     1     -25.653 -18.950  28.613  0.00  0.00             0
ATOM    567    O   1     1     -14.654  31.752  35.170  0.00  0.00             0
ATOM    568    H   1     1     -13.916  31.739  35.904  0.00  0.00             0
ATOM    569    H   1     1     -14.572  32.540  34.642  0.00  0.00             0
ATOM    570    O   1     1      10.892  -8.740  17.162  0.00  0.00             0
ATOM    571    H   1     1      11.837  -9.197  17.203  0.00  0.00             0
ATOM    572    H   1     1      10.862  -8.196  16.332  0.00  0.00             0
ATOM    573    O   1     1     -36.818  -3.835  21.125  0.00  0.00             0
ATOM    574    H   1     1     -36.140  -3.879  20.332  0.00  0.00             0
ATOM    575    H   1     1     -37.696  -3.706  20.581  0.00  0.00             0
ATOM    576    O   1     1     -30.310  26.685  24.877  0.00  0.00             0
ATOM    577    H   1     1     -29.331  26.422  24.880  0.00  0.00             0
ATOM    578    H   1     1     -30.465  26.492  23.927  0.00  0.00             0
ATOM    579    O   1     1      12.344   6.198  21.660  0.00  0.00             0
ATOM    580    H   1     1      12.001   5.392  22.074  0.00  0.00             0
ATOM    581    H   1     1      13.187   6.635  21.967  0.00  0.00             0
ATOM    582    O   1     1     -23.615  25.450  35.271  0.00  0.00             0
ATOM    583    H   1     1     -23.534  25.966  34.479  0.00  0.00             0
ATOM    584    H   1     1     -22.942  25.356  35.843  0.00  0.00             0
ATOM    585    O   1     1     -47.099 -19.481  18.145  0.00  0.00             0
ATOM    586    H   1     1     -46.408 -18.691  18.114  0.00  0.00             0
ATOM    587    H   1     1     -47.581 -19.214  18.904  0.00  0.00             0
ATOM    588    O   1     1      31.758   9.020  34.235  0.00  0.00             0
ATOM    589    H   1     1      32.005   9.735  33.680  0.00  0.00             0
ATOM    590    H   1     1      30.717   8.967  34.099  0.00  0.00             0
ATOM    591    O   1     1      28.388  16.442  19.317  0.00  0.00             0
ATOM    592    H   1     1      28.197  16.666  18.512  0.00  0.00             0
ATOM    593    H   1     1      28.104  15.521  19.199  0.00  0.00             0
ATOM    594    O   1     1      57.064  15.530  24.632  0.00  0.00             0
ATOM    595    H   1     1      57.741  15.699  24.076  0.00  0.00             0
ATOM    596    H   1     1      56.449  14.746  24.139  0.00  0.00             0
ATOM    597    O   1     1     -10.009 -24.721  15.070  0.00  0.00             0
ATOM    598    H   1     1      -9.588 -24.330  15.731  0.00  0.00             0
ATOM    599    H   1     1       1.007 -25.036  14.443  0.00  0.00             0
ATOM    600    O   1     1      -9.746 -12.052  26.069  0.00  0.00             0
ATOM    601    H   1     1      -9.284 -11.860  25.258  0.00  0.00             0
ATOM    602    H   1     1       0.211 -12.939  26.094  0.00  0.00             0
ATOM    603    O   1     1       6.692 -49.851  20.020  0.00  0.00             0
ATOM    604    H   1     1      -3.882 -49.526  20.752  0.00  0.00             0
ATOM    605    H   1     1       6.213 -49.595  19.320  0.00  0.00             0
ATOM    606    O   1     1      20.396  16.607  36.127  0.00  0.00             0
ATOM    607    H   1     1      19.793  16.950  35.453  0.00  0.00             0
ATOM    608    H   1     1      31.034  17.171  36.685  0.00  0.00             0
ATOM    609    O   1     1      46.656   4.830  22.073  0.00  0.00             0
ATOM    610    H   1     1      36.062   4.077  22.465  0.00  0.00             0
ATOM    611    H   1     1      47.429   5.272  22.564  0.00  0.00             0
ATOM    612    O   1     1     -19.220  28.923  19.313  0.00  0.00             0
ATOM    613    H   1     1     -19.210  28.348  18.723  0.00  0.00             0
ATOM    614    H   1     1      -9.768  29.029  19.807  0.00  0.00             0
ATOM    615    O   1     1     -30.669  -4.232  13.882  0.00  0.00             0
ATOM    616    H   1     1     -30.997  -4.468  12.880  0.00  0.00             0
ATOM    617    H   1     1     -30.591  -5.139  14.222  0.00  0.00             0
ATOM    618    O   1     1      -4.115  -6.333  23.877  0.00  0.00             0
ATOM    619    H   1     1      -4.744  -5.539  23.780  0.00  0.00             0
ATOM    620    H   1     1      -3.327  -5.976  23.973  0.00  0.00             0
ATOM    621    O   1     1     -22.581  14.297  36.427  0.00  0.00             0
ATOM    622    H   1     1     -22.351  13.611  36.902  0.00  0.00             0
ATOM    623    H   1     1     -22.192  15.001  36.395  0.00  0.00             0
ATOM    624    O   1     1      60.509   9.563  22.527  0.00  0.00             0
ATOM    625    H   1     1      60.457   8.652  22.040  0.00  0.00             0
ATOM    626    H   1     1      59.825   9.688  23.276  0.00  0.00             0
ATOM    627    O   1     1     -21.300 -14.911  35.253  0.00  0.00             0
ATOM    628    H   1     1     -20.603 -14.390  34.752  0.00  0.00             0
ATOM    629    H   1     1     -20.859 -15.471  36.003  0.00  0.00             0
ATOM    630    O   1     1     -27.756 -16.640  19.967  0.00  0.00             0
ATOM    631    H   1     1     -27.767 -16.080  19.182  0.00  0.00             0
ATOM    632    H   1     1     -26.927 -16.391  20.205  0.00  0.00             0
ATOM    633    O   1     1     -37.366  -5.793  15.902  0.00  0.00             0
ATOM    634    H   1     1     -37.549  -4.827  15.524  0.00  0.00             0
ATOM    635    H   1     1     -36.413  -5.710  16.166  0.00  0.00             0
ATOM    636    O   1     1       7.139  28.846  35.535  0.00  0.00             0
ATOM    637    H   1     1       7.090  29.613  34.793  0.00  0.00             0
ATOM    638    H   1     1       8.027  28.810  35.939  0.00  0.00             0
ATOM    639    O   1     1     -14.016 -11.512  28.030  0.00  0.00             0
ATOM    640    H   1     1     -13.744 -12.045  27.269  0.00  0.00             0
ATOM    641    H   1     1     -15.043 -11.738  28.150  0.00  0.00             0
ATOM    642    O   1     1       9.352   7.099  20.705  0.00  0.00             0
ATOM    643    H   1     1      10.306   6.927  20.993  0.00  0.00             0
ATOM    644    H   1     1       9.196   6.830  19.834  0.00  0.00             0
ATOM    645    O   1     1      -5.743   7.493  22.322  0.00  0.00             0
ATOM    646    H   1     1      -5.253   6.618  22.032  0.00  0.00             0
ATOM    647    H   1     1      -5.001   8.020  21.705  0.00  0.00             0
ATOM    648    O   1     1       6.988   3.347  35.162  0.00  0.00             0
ATOM    649    H   1     1       6.771   3.981  35.832  0.00  0.00             0
ATOM    650    H   1     1       7.944   3.103  35.303  0.00  0.00             0
ATOM    651    O   1     1       4.090  16.962  33.714  0.00  0.00             0
ATOM    652    H   1     1       4.730  16.615  33.074  0.00  0.00             0
ATOM    653    H   1     1      13.424  -1.533  33.673  0.00  0.00             0
ATOM    654    O   1     1      14.258  25.076  31.325  0.00  0.00             0
ATOM    655    H   1     1      14.594  25.431  32.167  0.00  0.00             0
ATOM    656    H   1     1      23.743  24.625  31.604  0.00  0.00             0
ATOM    657    O   1     1      50.923 -14.646  20.404  0.00  0.00             0
ATOM    658    H   1     1      40.662 -15.636  20.011  0.00  0.00             0
ATOM    659    H   1     1      50.052 -14.157  20.309  0.00  0.00             0
ATOM    660    O   1     1      -2.864  55.865  27.101  0.00  0.00             0
ATOM    661    H   1     1      -2.780  56.596  27.666  0.00  0.00             0
ATOM    662    H   1     1       8.217  55.273  27.318  0.00  0.00             0
ATOM    663    O   1     1      27.409  16.017  33.519  0.00  0.00             0
ATOM    664    H   1     1      17.828  15.576  33.140  0.00  0.00             0
ATOM    665    H   1     1      27.908  16.701  33.665  0.00  0.00             0
ATOM    666    O   1     1      22.171  -5.286  17.185  0.00  0.00             0
ATOM    667    H   1     1      22.990  -5.539  16.722  0.00  0.00             0
ATOM    668    H   1     1      32.409  -5.755  18.038  0.00  0.00             0
ATOM    669    O   1     1      22.285  78.963  28.127  0.00  0.00             0
ATOM    670    H   1     1      22.123  78.417  27.324  0.00  0.00             0
ATOM    671    H   1     1      21.502  61.378  28.633  0.00  0.00             0
ATOM    672    O   1     1      28.931  47.021  17.831  0.00  0.00             0
ATOM    673    H   1     1      28.709  46.005  17.799  0.00  0.00             0
ATOM    674    H   1     1      29.580  47.015  18.629  0.00  0.00             0
ATOM    675    O   1     1      16.174 -21.613  18.560  0.00  0.00             0
ATOM    676    H   1     1      16.410 -22.251  17.787  0.00  0.00             0
ATOM    677    H   1     1      15.743 -20.738  18.320  0.00  0.00             0
ATOM    678    O   1     1      19.385  -0.702  30.094  0.00  0.00             0
ATOM    679    H   1     1      19.107  -0.048  30.817  0.00  0.00             0
ATOM    680    H   1     1      18.396  -0.928  29.819  0.00  0.00             0
ATOM    681    O   1     1     -24.617 -10.263  14.924  0.00  0.00             0
ATOM    682    H   1     1     -23.924  -9.747  14.378  0.00  0.00             0
ATOM    683    H   1     1     -25.140 -10.807  14.310  0.00  0.00             0
ATOM    684    O   1     1     -26.429  -8.110  35.956  0.00  0.00             0
ATOM    685    H   1     1     -26.863  -7.201  36.304  0.00  0.00             0
ATOM    686    H   1     1     -25.525  -8.115  35.863  0.00  0.00             0
ATOM    687    O   1     1      71.349 -17.138  27.454  0.00  0.00             0
ATOM    688    H   1     1      71.831 -17.462  28.291  0.00  0.00             0
ATOM    689    H   1     1      72.111 -35.408  26.763  0.00  0.00             0
ATOM    690    O   1     1      52.294 -34.458  36.829  0.00  0.00             0
ATOM    691    H   1     1      53.137 -34.792  36.598  0.00  0.00             0
ATOM    692    H   1     1      52.802 -33.860  37.506  0.00  0.00             0
ATOM    693    O   1     1     -48.012   5.623  35.782  0.00  0.00             0
ATOM    694    H   1     1     -47.452   6.012  34.970  0.00  0.00             0
ATOM    695    H   1     1     -48.382   6.355  36.389  0.00  0.00             0
ATOM    696    O   1     1      45.378  11.311  32.192  0.00  0.00             0
ATOM    697    H   1     1      45.726  10.577  31.669  0.00  0.00             0
ATOM    698    H   1     1      44.521  11.137  32.431  0.00  0.00             0
ATOM    699    O   1     1      35.369  -9.736  33.649  0.00  0.00             0
ATOM    700    H   1     1      36.259  -9.802  34.032  0.00  0.00             0
ATOM    701    H   1     1      34.935  -9.130  34.248  0.00  0.00             0
ATOM    702    O   1     1      32.251 -15.254  16.004  0.00  0.00             0
ATOM    703    H   1     1      33.160 -15.561  15.995  0.00  0.00             0
ATOM    704    H   1     1      31.829 -14.799  16.891  0.00  0.00             0
ATOM    705   Al   1     1       4.524  18.402   8.532  0.00  0.00             0
ATOM    706   Al   1     1       1.908  13.984   8.311  0.00  0.00             0
ATOM    707   Al   1     1       1.920  20.011   8.522  0.00  0.00             0
ATOM    708   Al   1     1       4.539  15.425   8.480  0.00  0.00             0
ATOM    709   Si   1     1       0.241  19.866  11.147  0.00  0.00             0
ATOM    710   Si   1     1       2.745  15.365  11.195  0.00  0.00             0
ATOM    711   Si   1     1       2.751  21.384  11.251  0.00  0.00             0
ATOM    712   Si   1     1       5.361  16.816  11.291  0.00  0.00             0
ATOM    713    O   1     1       5.500  19.614   9.664  0.00  0.00             0
ATOM    714    O   1     1       2.875  15.120   9.586  0.00  0.00             0
ATOM    715    O   1     1       5.161  16.803   9.686  0.00  0.00             0
ATOM    716    O   1     1       2.585  21.385   9.630  0.00  0.00             0
ATOM    717    O   1     1       5.375  18.318  11.709  0.00  0.00             0
ATOM    718    O   1     1       2.747  22.876  11.667  0.00  0.00             0
ATOM    719    O   1     1       4.053  20.676  11.516  0.00  0.00             0
ATOM    720    O   1     1       1.469  16.207  11.432  0.00  0.00             0
ATOM    721    O   1     1       4.021  16.090  11.650  0.00  0.00             0
ATOM    722    O   1     1       1.553  20.543  11.715  0.00  0.00             0
ATOM    723    O   1     1       5.450  14.033   9.609  0.00  0.00             0
ATOM    724    O   1     1       2.852  18.602   9.679  0.00  0.00             0
ATOM    725    O   1     1       1.228  21.342   7.387  0.00  0.00             0
ATOM    726    O   1     1       3.914  16.933   7.429  0.00  0.00             0
ATOM    727    O   1     1       6.060  18.569   7.450  0.00  0.00             0
ATOM    728    O   1     1       3.614  14.075   7.361  0.00  0.00             0
ATOM    729    O   1     1       6.066  15.415   7.378  0.00  0.00             0
ATOM    730    O   1     1       3.596  19.757   7.459  0.00  0.00             0
ATOM    731    H   1     1       4.920  22.410   9.980  0.00  0.00             0
ATOM    732    H   1     1       2.674  18.165  10.404  0.00  0.00             0
ATOM    733    H   1     1       5.997  21.385   6.547  0.00  0.00             0
ATOM    734    H   1     1       3.985  17.425   6.656  0.00  0.00             0
ATOM    735    H   1     1       6.626  18.116   6.785  0.00  0.00             0
ATOM    736    H   1     1       3.535  23.250   6.330  0.00  0.00             0
ATOM    737    H   1     1       4.214  20.547   7.431  0.00  0.00             0
ATOM    738    H   1     1       6.456  16.257   7.226  0.00  0.00             0
ATOM    739   Al   1     1      10.684  12.972   1.295  0.00  0.00             0
ATOM    740   Al   1     1       8.005   8.396   1.300  0.00  0.00             0
ATOM    741   Al   1     1       8.409  14.766   1.023  0.00  0.00             0
ATOM    742   Al   1     1      10.501  10.004   1.239  0.00  0.00             0
ATOM    743   Si   1     1       6.305  14.381   4.017  0.00  0.00             0
ATOM    744   Si   1     1       8.967   9.882   4.002  0.00  0.00             0
ATOM    745   Si   1     1       8.804  15.956   3.892  0.00  0.00             0
ATOM    746   Si   1     1      11.477  11.459   4.077  0.00  0.00             0
ATOM    747    O   1     1      11.640  14.275   2.472  0.00  0.00             0
ATOM    748    O   1     1       9.083   9.810   2.452  0.00  0.00             0
ATOM    749    O   1     1      11.357  11.557   2.490  0.00  0.00             0
ATOM    750    O   1     1       8.775  16.077   2.294  0.00  0.00             0
ATOM    751    O   1     1      11.314  12.921   4.591  0.00  0.00             0
ATOM    752    O   1     1       9.000  17.463   4.459  0.00  0.00             0
ATOM    753    O   1     1      10.095  15.216   4.194  0.00  0.00             0
ATOM    754    O   1     1       7.632  10.758   4.346  0.00  0.00             0
ATOM    755    O   1     1      10.370  10.496   4.563  0.00  0.00             0
ATOM    756    O   1     1       7.583  15.201   4.457  0.00  0.00             0
ATOM    757    O   1     1      11.651   8.820   2.273  0.00  0.00             0
ATOM    758    O   1     1       9.013  13.244   2.203  0.00  0.00             0
ATOM    759    O   1     1       7.577  16.170  -0.028  0.00  0.00             0
ATOM    760    O   1     1       9.930  11.575   0.334  0.00  0.00             0
ATOM    761    O   1     1      12.325  13.061   0.060  0.00  0.00             0
ATOM    762    O   1     1       9.739   8.664   0.275  0.00  0.00             0
ATOM    763    O   1     1      12.216  10.008   0.144  0.00  0.00             0
ATOM    764    O   1     1       9.954  14.394  -0.169  0.00  0.00             0
ATOM    765    H   1     1      11.174  17.258   3.042  0.00  0.00             0
ATOM    766    H   1     1       8.574  12.488   2.485  0.00  0.00             0
ATOM    767    H   1     1      12.009  15.982  -0.525  0.00  0.00             0
ATOM    768    H   1     1       9.232  11.679  -0.287  0.00  0.00             0
ATOM    769    H   1     1      13.108  13.242  -0.723  0.00  0.00             0
ATOM    770    H   1     1      10.274  16.823  -0.304  0.00  0.00             0
ATOM    771    H   1     1      10.295  14.269  -0.962  0.00  0.00             0
ATOM    772    H   1     1      12.047  10.872  -0.144  0.00  0.00             0
ATOM    773   Al   1     1       4.585   9.521   8.614  0.00  0.00             0
ATOM    774   Al   1     1       2.038   5.100   8.400  0.00  0.00             0
ATOM    775   Al   1     1       1.884  10.934   8.487  0.00  0.00             0
ATOM    776   Al   1     1       4.585   6.561   8.492  0.00  0.00             0
ATOM    777   Si   1     1       0.221  10.785  11.250  0.00  0.00             0
ATOM    778   Si   1     1       2.752   6.437  11.230  0.00  0.00             0
ATOM    779   Si   1     1       2.589  12.400  11.137  0.00  0.00             0
ATOM    780   Si   1     1       5.393   7.919  11.174  0.00  0.00             0
ATOM    781    O   1     1       5.437  10.755   9.658  0.00  0.00             0
ATOM    782    O   1     1       3.069   6.299   9.494  0.00  0.00             0
ATOM    783    O   1     1       5.269   8.027   9.682  0.00  0.00             0
ATOM    784    O   1     1       2.488  12.470   9.572  0.00  0.00             0
ATOM    785    O   1     1       5.257   9.468  11.786  0.00  0.00             0
ATOM    786    O   1     1       2.573  13.910  11.676  0.00  0.00             0
ATOM    787    O   1     1       3.947  11.827  11.471  0.00  0.00             0
ATOM    788    O   1     1       1.514   7.280  11.493  0.00  0.00             0
ATOM    789    O   1     1       4.169   7.141  11.638  0.00  0.00             0
ATOM    790    O   1     1       1.419  11.612  11.776  0.00  0.00             0
ATOM    791    O   1     1       5.387   5.123   9.573  0.00  0.00             0
ATOM    792    O   1     1       2.836   9.637   9.587  0.00  0.00             0
ATOM    793    O   1     1       1.321  12.549   7.368  0.00  0.00             0
ATOM    794    O   1     1       3.777   7.823   7.413  0.00  0.00             0
ATOM    795    O   1     1       6.134   9.669   7.404  0.00  0.00             0
ATOM    796    O   1     1       3.510   5.012   7.293  0.00  0.00             0
ATOM    797    O   1     1       6.265   6.334   7.515  0.00  0.00             0
ATOM    798    O   1     1       3.685  10.970   7.439  0.00  0.00             0
ATOM    799    H   1     1       4.970  13.439  10.346  0.00  0.00             0
ATOM    800    H   1     1       2.328   9.074  10.135  0.00  0.00             0
ATOM    801    H   1     1       6.739  12.139   6.566  0.00  0.00             0
ATOM    802    H   1     1       3.000   8.099   7.120  0.00  0.00             0
ATOM    803    H   1     1       5.920   9.418   6.427  0.00  0.00             0
ATOM    804    H   1     1       4.204  13.859   6.609  0.00  0.00             0
ATOM    805    H   1     1       4.278  11.758   7.221  0.00  0.00             0
ATOM    806    H   1     1       6.770   7.142   7.113  0.00  0.00             0
ATOM    807   Al   1     1      10.687   4.043   1.061  0.00  0.00             0
ATOM    808   Al   1     1       7.991  -0.189   1.256  0.00  0.00             0
ATOM    809   Al   1     1       7.998   5.497   1.213  0.00  0.00             0
ATOM    810   Al   1     1      10.600   1.112   1.112  0.00  0.00             0
ATOM    811   Si   1     1       6.359   5.352   4.110  0.00  0.00             0
ATOM    812   Si   1     1       8.866   1.043   4.016  0.00  0.00             0
ATOM    813   Si   1     1       8.955   6.847   4.034  0.00  0.00             0
ATOM    814   Si   1     1      11.395   2.529   3.926  0.00  0.00             0
ATOM    815    O   1     1      11.669   5.321   2.366  0.00  0.00             0
ATOM    816    O   1     1       8.964   1.021   2.294  0.00  0.00             0
ATOM    817    O   1     1      11.219   2.647   2.280  0.00  0.00             0
ATOM    818    O   1     1       8.679   6.871   2.455  0.00  0.00             0
ATOM    819    O   1     1      11.443   3.987   4.479  0.00  0.00             0
ATOM    820    O   1     1       8.946   8.328   4.474  0.00  0.00             0
ATOM    821    O   1     1      10.335   6.315   4.279  0.00  0.00             0
ATOM    822    O   1     1       7.512   1.743   4.329  0.00  0.00             0
ATOM    823    O   1     1       9.972   1.953   4.436  0.00  0.00             0
ATOM    824    O   1     1       7.761   5.973   4.613  0.00  0.00             0
ATOM    825    O   1     1      11.517  -0.195   2.348  0.00  0.00             0
ATOM    826    O   1     1       8.904   4.062   2.057  0.00  0.00             0
ATOM    827    O   1     1       7.462   7.063   0.106  0.00  0.00             0
ATOM    828    O   1     1      10.100   2.704  -0.116  0.00  0.00             0
ATOM    829    O   1     1      12.295   4.230   0.131  0.00  0.00             0
ATOM    830    O   1     1       9.762  -0.242   0.110  0.00  0.00             0
ATOM    831    O   1     1      12.230   0.958   0.213  0.00  0.00             0
ATOM    832    O   1     1       9.826   5.522   0.095  0.00  0.00             0
ATOM    833    H   1     1      11.156   8.100   2.589  0.00  0.00             0
ATOM    834    H   1     1       8.532   3.331   2.423  0.00  0.00             0
ATOM    835    H   1     1      12.510   7.405  -0.878  0.00  0.00             0
ATOM    836    H   1     1       9.467   2.831  -0.879  0.00  0.00             0
ATOM    837    H   1     1      12.202   3.889  -0.985  0.00  0.00             0
ATOM    838    H   1     1      10.206   8.178  -0.328  0.00  0.00             0
ATOM    839    H   1     1      10.431   6.230  -0.501  0.00  0.00             0
ATOM    840    H   1     1      12.323   1.762  -0.292  0.00  0.00             0
ATOM    841   Al   1     1      -0.644  18.315   8.349  0.00  0.00             0
ATOM    842   Al   1     1      -3.283  13.924   8.471  0.00  0.00             0
ATOM    843   Al   1     1      -3.232  19.900   8.424  0.00  0.00             0
ATOM    844   Al   1     1      -0.783  15.378   8.443  0.00  0.00             0
ATOM    845   Si   1     1      -4.942  19.798  11.270  0.00  0.00             0
ATOM    846   Si   1     1      -2.366  15.369  11.174  0.00  0.00             0
ATOM    847   Si   1     1      -2.325  21.287  11.136  0.00  0.00             0
ATOM    848   Si   1     1       0.140  16.961  11.152  0.00  0.00             0
ATOM    849    O   1     1       0.328  19.723   9.610  0.00  0.00             0
ATOM    850    O   1     1      -2.209  15.311   9.622  0.00  0.00             0
ATOM    851    O   1     1      -0.006  16.962   9.490  0.00  0.00             0
ATOM    852    O   1     1      -2.520  21.432   9.591  0.00  0.00             0
ATOM    853    O   1     1       0.248  18.365  11.738  0.00  0.00             0
ATOM    854    O   1     1      -2.546  22.791  11.571  0.00  0.00             0
ATOM    855    O   1     1      -1.011  20.616  11.519  0.00  0.00             0
ATOM    856    O   1     1      -3.600  16.166  11.505  0.00  0.00             0
ATOM    857    O   1     1      -1.037  16.102  11.730  0.00  0.00             0
ATOM    858    O   1     1      -3.654  20.527  11.705  0.00  0.00             0
ATOM    859    O   1     1       0.313  14.168   9.345  0.00  0.00             0
ATOM    860    O   1     1      -2.310  18.524   9.556  0.00  0.00             0
ATOM    861    O   1     1       6.465  21.395   7.328  0.00  0.00             0
ATOM    862    O   1     1      -1.389  16.922   7.285  0.00  0.00             0
ATOM    863    O   1     1       0.941  18.595   7.427  0.00  0.00             0
ATOM    864    O   1     1      -1.684  14.096   7.311  0.00  0.00             0
ATOM    865    O   1     1       1.186  15.371   7.208  0.00  0.00             0
ATOM    866    O   1     1      -1.628  19.604   7.283  0.00  0.00             0
ATOM    867    H   1     1      -0.099  22.134   9.626  0.00  0.00             0
ATOM    868    H   1     1      -2.631  17.564   9.624  0.00  0.00             0
ATOM    869    H   1     1       0.940  21.540   6.511  0.00  0.00             0
ATOM    870    H   1     1      -1.306  17.252   6.406  0.00  0.00             0
ATOM    871    H   1     1       1.542  18.018   6.915  0.00  0.00             0
ATOM    872    H   1     1      -0.925  22.149   6.951  0.00  0.00             0
ATOM    873    H   1     1      -1.125  20.199   6.720  0.00  0.00             0
ATOM    874    H   1     1       1.537  16.068   6.561  0.00  0.00             0
ATOM    875   Al   1     1       5.569  13.000   1.182  0.00  0.00             0
ATOM    876   Al   1     1       2.894   8.743   1.257  0.00  0.00             0
ATOM    877   Al   1     1       2.882  14.461   1.483  0.00  0.00             0
ATOM    878   Al   1     1       5.556   9.903   1.227  0.00  0.00             0
ATOM    879   Si   1     1       1.186  14.398   4.150  0.00  0.00             0
ATOM    880   Si   1     1       3.774   9.957   4.014  0.00  0.00             0
ATOM    881   Si   1     1       3.681  15.935   4.208  0.00  0.00             0
ATOM    882   Si   1     1       6.420  11.467   4.047  0.00  0.00             0
ATOM    883    O   1     1       6.337  14.329   2.420  0.00  0.00             0
ATOM    884    O   1     1       3.873   9.979   2.299  0.00  0.00             0
ATOM    885    O   1     1       6.197  11.488   2.411  0.00  0.00             0
ATOM    886    O   1     1       3.607  15.883   2.467  0.00  0.00             0
ATOM    887    O   1     1       6.173  12.907   4.548  0.00  0.00             0
ATOM    888    O   1     1       3.537  17.385   4.657  0.00  0.00             0
ATOM    889    O   1     1       5.044  15.203   4.503  0.00  0.00             0
ATOM    890    O   1     1       2.534  10.844   4.362  0.00  0.00             0
ATOM    891    O   1     1       5.093  10.575   4.474  0.00  0.00             0
ATOM    892    O   1     1       2.383  15.182   4.641  0.00  0.00             0
ATOM    893    O   1     1       6.412   8.654   2.420  0.00  0.00             0
ATOM    894    O   1     1       3.813  13.050   2.273  0.00  0.00             0
ATOM    895    O   1     1      12.571  15.868   0.286  0.00  0.00             0
ATOM    896    O   1     1       4.848  11.473   0.257  0.00  0.00             0
ATOM    897    O   1     1       7.231  13.379  -0.034  0.00  0.00             0
ATOM    898    O   1     1       4.560   8.743   0.170  0.00  0.00             0
ATOM    899    O   1     1       7.152   9.763   0.223  0.00  0.00             0
ATOM    900    O   1     1       4.560  14.395   0.252  0.00  0.00             0
ATOM    901    H   1     1       5.804  16.740   2.155  0.00  0.00             0
ATOM    902    H   1     1       3.277  12.400   2.270  0.00  0.00             0
ATOM    903    H   1     1       6.998  16.365  -0.727  0.00  0.00             0
ATOM    904    H   1     1       4.192  11.229  -0.441  0.00  0.00             0
ATOM    905    H   1     1       7.094  13.723  -0.924  0.00  0.00             0
ATOM    906    H   1     1       4.397  17.394  -0.851  0.00  0.00             0
ATOM    907    H   1     1       4.799  15.424   0.227  0.00  0.00             0
ATOM    908    H   1     1       7.527  10.619  -0.231  0.00  0.00             0
ATOM    909   Al   1     1      -0.731   9.438   8.509  0.00  0.00             0
ATOM    910   Al   1     1      -3.191   4.991   8.402  0.00  0.00             0
ATOM    911   Al   1     1      -3.249  11.053   8.565  0.00  0.00             0
ATOM    912   Al   1     1      -0.674   6.626   8.513  0.00  0.00             0
ATOM    913   Si   1     1      -5.038  10.926  11.277  0.00  0.00             0
ATOM    914   Si   1     1      -2.384   6.369  11.199  0.00  0.00             0
ATOM    915   Si   1     1      -2.440  12.376  11.257  0.00  0.00             0
ATOM    916   Si   1     1       0.139   7.855  11.254  0.00  0.00             0
ATOM    917    O   1     1       0.298  10.784   9.595  0.00  0.00             0
ATOM    918    O   1     1      -2.274   6.336   9.560  0.00  0.00             0
ATOM    919    O   1     1      -0.054   8.001   9.677  0.00  0.00             0
ATOM    920    O   1     1      -2.673  12.490   9.612  0.00  0.00             0
ATOM    921    O   1     1       0.108   9.342  11.731  0.00  0.00             0
ATOM    922    O   1     1      -2.466  13.833  11.698  0.00  0.00             0
ATOM    923    O   1     1      -1.158  11.643  11.596  0.00  0.00             0
ATOM    924    O   1     1      -3.603   7.249  11.510  0.00  0.00             0
ATOM    925    O   1     1      -1.090   7.063  11.722  0.00  0.00             0
ATOM    926    O   1     1      -3.723  11.754  11.686  0.00  0.00             0
ATOM    927    O   1     1       0.315   5.175   9.526  0.00  0.00             0
ATOM    928    O   1     1      -2.409   9.653   9.492  0.00  0.00             0
ATOM    929    O   1     1       6.401  12.385   7.399  0.00  0.00             0
ATOM    930    O   1     1      -1.335   8.083   7.360  0.00  0.00             0
ATOM    931    O   1     1       0.892   9.658   7.311  0.00  0.00             0
ATOM    932    O   1     1      -1.415   5.103   7.343  0.00  0.00             0
ATOM    933    O   1     1       1.079   6.511   7.498  0.00  0.00             0
ATOM    934    O   1     1      -1.545  11.027   7.380  0.00  0.00             0
ATOM    935    H   1     1      -0.110  13.499  10.102  0.00  0.00             0
ATOM    936    H   1     1      -2.792   8.742   9.716  0.00  0.00             0
ATOM    937    H   1     1       1.373  12.732   6.360  0.00  0.00             0
ATOM    938    H   1     1      -1.728   8.406   6.695  0.00  0.00             0
ATOM    939    H   1     1       1.190   9.877   6.263  0.00  0.00             0
ATOM    940    H   1     1      -1.627  13.326   6.822  0.00  0.00             0
ATOM    941    H   1     1      -0.697  11.614   7.476  0.00  0.00             0
ATOM    942    H   1     1       1.064   7.242   7.231  0.00  0.00             0
ATOM    943   Al   1     1       5.332   4.052   1.353  0.00  0.00             0
ATOM    944   Al   1     1       2.755  -0.415   1.388  0.00  0.00             0
ATOM    945   Al   1     1       2.808   5.771   1.110  0.00  0.00             0
ATOM    946   Al   1     1       5.251   1.203   1.221  0.00  0.00             0
ATOM    947   Si   1     1       1.313   5.382   4.043  0.00  0.00             0
ATOM    948   Si   1     1       3.665   0.914   4.076  0.00  0.00             0
ATOM    949   Si   1     1       3.811   6.958   3.824  0.00  0.00             0
ATOM    950   Si   1     1       6.186   2.405   4.029  0.00  0.00             0
ATOM    951    O   1     1       6.560   5.260   2.445  0.00  0.00             0
ATOM    952    O   1     1       3.805   0.713   2.442  0.00  0.00             0
ATOM    953    O   1     1       6.045   2.524   2.388  0.00  0.00             0
ATOM    954    O   1     1       3.563   7.107   2.308  0.00  0.00             0
ATOM    955    O   1     1       6.179   3.887   4.603  0.00  0.00             0
ATOM    956    O   1     1       3.765   8.470   4.301  0.00  0.00             0
ATOM    957    O   1     1       5.195   6.283   4.189  0.00  0.00             0
ATOM    958    O   1     1       2.336   1.712   4.215  0.00  0.00             0
ATOM    959    O   1     1       4.990   1.579   4.541  0.00  0.00             0
ATOM    960    O   1     1       2.645   6.174   4.441  0.00  0.00             0
ATOM    961    O   1     1       6.366  -0.346   2.315  0.00  0.00             0
ATOM    962    O   1     1       3.993   4.225   2.556  0.00  0.00             0
ATOM    963    O   1     1      12.558   7.083   0.026  0.00  0.00             0
ATOM    964    O   1     1       4.581   2.696   0.265  0.00  0.00             0
ATOM    965    O   1     1       7.029   4.158   0.102  0.00  0.00             0
ATOM    966    O   1     1       4.471  -0.208   0.221  0.00  0.00             0
ATOM    967    O   1     1       6.901   1.150   0.168  0.00  0.00             0
ATOM    968    O   1     1       4.538   5.497   0.390  0.00  0.00             0
ATOM    969    H   1     1       6.321   8.387   3.360  0.00  0.00             0
ATOM    970    H   1     1       3.587   3.421   2.675  0.00  0.00             0
ATOM    971    H   1     1       7.245   7.010  -0.819  0.00  0.00             0
ATOM    972    H   1     1       3.958   2.966  -0.441  0.00  0.00             0
ATOM    973    H   1     1       7.616   3.348   0.292  0.00  0.00             0
ATOM    974    H   1     1       4.931   8.039  -0.307  0.00  0.00             0
ATOM    975    H   1     1       5.324   5.733   0.170  0.00  0.00             0
ATOM    976    H   1     1       6.887   1.429  -0.689  0.00  0.00             0
END
