# Supplementary material for: Competing Nuclear Quantum Effects and Hydrogen-Bond Jumps in Hydrated Kaolinite
Source: J Phys Chem Lett. 2023 Feb 6;14(6):1542–7. doi: 10.1021/acs.jpclett.2c03896 (PMC9940297; doi:10.1021/acs.jpclett.2c03896)
Supplement: Supplementary file 1 — jz2c03896_si_001.zip [file jz2c03896_si_001.zip › Clay_NQEs_HBond_Jumps_SI/silica-surface/QM/prod-4/init.10.pdb]

TITLE     Step:     2000000  Bead:      10 positions{angstrom}  cell{angstrom}
CRYST1   10.307   17.884   76.812  91.93 105.05  89.80 P 1           1
ATOM      1   Al   1     1     -19.123  -0.666  42.805  0.00  0.00             0
ATOM      2   Al   1     1     -16.544   3.899  42.694  0.00  0.00             0
ATOM      3   Al   1     1     -16.674  -2.261  42.849  0.00  0.00             0
ATOM      4   Al   1     1     -19.170   2.229  42.929  0.00  0.00             0
ATOM      5   Si   1     1     -14.787  -1.934  39.971  0.00  0.00             0
ATOM      6   Si   1     1     -17.348   2.621  39.937  0.00  0.00             0
ATOM      7   Si   1     1     -17.322  -3.512  39.984  0.00  0.00             0
ATOM      8   Si   1     1     -19.874   1.081  40.025  0.00  0.00             0
ATOM      9    O   1     1     -20.059  -1.816  41.690  0.00  0.00             0
ATOM     10    O   1     1     -17.388   2.699  41.652  0.00  0.00             0
ATOM     11    O   1     1     -19.664   1.043  41.624  0.00  0.00             0
ATOM     12    O   1     1     -17.193  -3.656  41.518  0.00  0.00             0
ATOM     13    O   1     1     -19.682  -0.422  39.557  0.00  0.00             0
ATOM     14    O   1     1     -17.258  -4.947  39.485  0.00  0.00             0
ATOM     15    O   1     1     -18.723  -2.777  39.713  0.00  0.00             0
ATOM     16    O   1     1     -16.137   1.743  39.655  0.00  0.00             0
ATOM     17    O   1     1     -18.710   1.911  39.483  0.00  0.00             0
ATOM     18    O   1     1     -16.180  -2.593  39.382  0.00  0.00             0
ATOM     19    O   1     1     -20.164   3.912  41.698  0.00  0.00             0
ATOM     20    O   1     1     -17.417  -0.924  41.612  0.00  0.00             0
ATOM     21    O   1     1     -16.054  -3.705  43.904  0.00  0.00             0
ATOM     22    O   1     1     -18.323   0.781  43.840  0.00  0.00             0
ATOM     23    O   1     1     -20.807  -0.518  43.814  0.00  0.00             0
ATOM     24    O   1     1     -18.244   3.751  43.931  0.00  0.00             0
ATOM     25    O   1     1     -20.798   2.356  43.912  0.00  0.00             0
ATOM     26    O   1     1     -18.278  -2.100  43.754  0.00  0.00             0
ATOM     27    H   1     1     -19.610  -4.320  41.689  0.00  0.00             0
ATOM     28    H   1     1     -17.245  -0.864  40.659  0.00  0.00             0
ATOM     29    H   1     1     -20.177  -3.323  44.255  0.00  0.00             0
ATOM     30    H   1     1     -17.399   0.618  43.646  0.00  0.00             0
ATOM     31    H   1     1     -21.136  -0.496  44.671  0.00  0.00             0
ATOM     32    H   1     1     -18.792  -5.168  44.523  0.00  0.00             0
ATOM     33    H   1     1     -18.363  -2.700  44.589  0.00  0.00             0
ATOM     34    H   1     1     -21.041   1.352  43.946  0.00  0.00             0
ATOM     35   Al   1     1     -17.022   6.075  50.049  0.00  0.00             0
ATOM     36   Al   1     1     -14.393  10.543  49.910  0.00  0.00             0
ATOM     37   Al   1     1     -14.412   4.556  50.233  0.00  0.00             0
ATOM     38   Al   1     1     -17.022   9.098  50.199  0.00  0.00             0
ATOM     39   Si   1     1     -12.627   4.720  47.293  0.00  0.00             0
ATOM     40   Si   1     1     -15.010   9.204  47.264  0.00  0.00             0
ATOM     41   Si   1     1     -15.164   3.264  47.309  0.00  0.00             0
ATOM     42   Si   1     1     -17.533   7.764  47.243  0.00  0.00             0
ATOM     43    O   1     1     -17.902   4.761  48.949  0.00  0.00             0
ATOM     44    O   1     1     -15.196   9.182  48.761  0.00  0.00             0
ATOM     45    O   1     1     -17.387   7.638  48.798  0.00  0.00             0
ATOM     46    O   1     1     -14.926   3.122  48.934  0.00  0.00             0
ATOM     47    O   1     1     -17.659   6.185  46.906  0.00  0.00             0
ATOM     48    O   1     1     -15.132   1.849  46.729  0.00  0.00             0
ATOM     49    O   1     1     -16.515   3.966  47.009  0.00  0.00             0
ATOM     50    O   1     1     -13.735   8.422  46.862  0.00  0.00             0
ATOM     51    O   1     1     -16.224   8.340  46.698  0.00  0.00             0
ATOM     52    O   1     1     -13.970   4.076  46.765  0.00  0.00             0
ATOM     53    O   1     1     -17.661  10.512  48.989  0.00  0.00             0
ATOM     54    O   1     1     -15.271   5.854  49.084  0.00  0.00             0
ATOM     55    O   1     1     -13.781   3.165  51.306  0.00  0.00             0
ATOM     56    O   1     1     -16.256   7.701  51.137  0.00  0.00             0
ATOM     57    O   1     1     -18.613   6.014  51.044  0.00  0.00             0
ATOM     58    O   1     1     -15.915  10.399  51.082  0.00  0.00             0
ATOM     59    O   1     1     -18.778   9.230  51.078  0.00  0.00             0
ATOM     60    O   1     1     -16.067   4.720  51.309  0.00  0.00             0
ATOM     61    H   1     1     -17.557   2.484  48.622  0.00  0.00             0
ATOM     62    H   1     1     -15.082   6.717  48.844  0.00  0.00             0
ATOM     63    H   1     1     -18.620   2.638  52.167  0.00  0.00             0
ATOM     64    H   1     1     -16.224   7.425  52.058  0.00  0.00             0
ATOM     65    H   1     1     -19.382   6.647  51.035  0.00  0.00             0
ATOM     66    H   1     1     -16.412   1.953  51.602  0.00  0.00             0
ATOM     67    H   1     1     -16.748   4.393  51.875  0.00  0.00             0
ATOM     68    H   1     1     -19.553   8.567  51.207  0.00  0.00             0
ATOM     69   Al   1     1     -19.130   8.458  42.924  0.00  0.00             0
ATOM     70   Al   1     1     -16.591  12.805  42.732  0.00  0.00             0
ATOM     71   Al   1     1     -16.587   6.891  42.952  0.00  0.00             0
ATOM     72   Al   1     1     -19.186  11.308  42.676  0.00  0.00             0
ATOM     73   Si   1     1     -14.809   7.019  40.011  0.00  0.00             0
ATOM     74   Si   1     1     -17.394  11.526  39.902  0.00  0.00             0
ATOM     75   Si   1     1     -17.345   5.538  40.084  0.00  0.00             0
ATOM     76   Si   1     1     -19.915   9.890  40.045  0.00  0.00             0
ATOM     77    O   1     1     -20.143   7.127  41.799  0.00  0.00             0
ATOM     78    O   1     1     -17.445  11.519  41.622  0.00  0.00             0
ATOM     79    O   1     1     -19.729   9.925  41.646  0.00  0.00             0
ATOM     80    O   1     1     -17.195   5.473  41.733  0.00  0.00             0
ATOM     81    O   1     1     -19.949   8.413  39.617  0.00  0.00             0
ATOM     82    O   1     1     -17.240   4.127  39.554  0.00  0.00             0
ATOM     83    O   1     1     -18.724   6.148  39.772  0.00  0.00             0
ATOM     84    O   1     1     -16.099  10.637  39.627  0.00  0.00             0
ATOM     85    O   1     1     -18.679  10.757  39.552  0.00  0.00             0
ATOM     86    O   1     1     -16.169   6.392  39.624  0.00  0.00             0
ATOM     87    O   1     1     -20.044  12.738  41.764  0.00  0.00             0
ATOM     88    O   1     1     -17.572   8.228  41.747  0.00  0.00             0
ATOM     89    O   1     1     -15.829   5.439  43.979  0.00  0.00             0
ATOM     90    O   1     1     -18.520   9.872  43.943  0.00  0.00             0
ATOM     91    O   1     1     -20.768   8.347  43.965  0.00  0.00             0
ATOM     92    O   1     1     -18.199  12.622  43.841  0.00  0.00             0
ATOM     93    O   1     1     -20.752  11.569  43.868  0.00  0.00             0
ATOM     94    O   1     1     -18.200   7.008  43.996  0.00  0.00             0
ATOM     95    H   1     1     -19.547   4.684  41.818  0.00  0.00             0
ATOM     96    H   1     1     -17.283   8.841  41.143  0.00  0.00             0
ATOM     97    H   1     1     -20.498   5.137  44.548  0.00  0.00             0
ATOM     98    H   1     1     -17.867  10.545  44.613  0.00  0.00             0
ATOM     99    H   1     1     -21.373   8.397  44.920  0.00  0.00             0
ATOM    100    H   1     1     -18.887   3.936  44.541  0.00  0.00             0
ATOM    101    H   1     1     -18.889   6.506  44.671  0.00  0.00             0
ATOM    102    H   1     1     -20.795  11.040  44.569  0.00  0.00             0
ATOM    103   Al   1     1     -16.900  14.838  50.016  0.00  0.00             0
ATOM    104   Al   1     1     -14.248  19.599  49.937  0.00  0.00             0
ATOM    105   Al   1     1     -14.374  13.533  50.002  0.00  0.00             0
ATOM    106   Al   1     1     -16.826  17.963  49.928  0.00  0.00             0
ATOM    107   Si   1     1     -12.558  13.713  47.257  0.00  0.00             0
ATOM    108   Si   1     1     -14.971  18.215  47.144  0.00  0.00             0
ATOM    109   Si   1     1     -15.117  12.174  47.078  0.00  0.00             0
ATOM    110   Si   1     1     -17.468  16.712  47.241  0.00  0.00             0
ATOM    111    O   1     1     -17.868  13.801  48.714  0.00  0.00             0
ATOM    112    O   1     1     -15.067  18.305  48.879  0.00  0.00             0
ATOM    113    O   1     1     -17.142  16.622  48.817  0.00  0.00             0
ATOM    114    O   1     1     -14.982  12.049  48.756  0.00  0.00             0
ATOM    115    O   1     1     -17.632  15.318  46.656  0.00  0.00             0
ATOM    116    O   1     1     -15.037  10.655  46.709  0.00  0.00             0
ATOM    117    O   1     1     -16.430  12.981  46.797  0.00  0.00             0
ATOM    118    O   1     1     -13.742  17.383  46.928  0.00  0.00             0
ATOM    119    O   1     1     -16.309  17.569  46.685  0.00  0.00             0
ATOM    120    O   1     1     -13.815  13.037  46.660  0.00  0.00             0
ATOM    121    O   1     1     -17.831  19.479  48.812  0.00  0.00             0
ATOM    122    O   1     1     -15.126  14.853  48.792  0.00  0.00             0
ATOM    123    O   1     1     -13.551  11.957  50.994  0.00  0.00             0
ATOM    124    O   1     1     -16.232  16.355  51.218  0.00  0.00             0
ATOM    125    O   1     1     -18.564  14.966  50.914  0.00  0.00             0
ATOM    126    O   1     1     -15.920  19.316  50.944  0.00  0.00             0
ATOM    127    O   1     1     -18.451  18.105  51.060  0.00  0.00             0
ATOM    128    O   1     1     -16.047  13.463  50.964  0.00  0.00             0
ATOM    129    H   1     1     -16.800  11.124  48.764  0.00  0.00             0
ATOM    130    H   1     1     -14.837  15.681  48.703  0.00  0.00             0
ATOM    131    H   1     1     -18.802  12.048  51.860  0.00  0.00             0
ATOM    132    H   1     1     -16.680  16.375  52.060  0.00  0.00             0
ATOM    133    H   1     1     -19.316  15.125  51.706  0.00  0.00             0
ATOM    134    H   1     1     -15.836  10.548  52.052  0.00  0.00             0
ATOM    135    H   1     1     -16.659  12.542  51.066  0.00  0.00             0
ATOM    136    H   1     1     -19.128  17.362  51.292  0.00  0.00             0
ATOM    137   Al   1     1     -14.179  -0.699  42.766  0.00  0.00             0
ATOM    138   Al   1     1     -11.613   3.873  42.838  0.00  0.00             0
ATOM    139   Al   1     1     -11.487  -1.968  42.716  0.00  0.00             0
ATOM    140   Al   1     1     -14.201   2.452  42.828  0.00  0.00             0
ATOM    141   Si   1     1      -9.566  -1.912  40.088  0.00  0.00             0
ATOM    142   Si   1     1     -12.165   2.449  40.076  0.00  0.00             0
ATOM    143   Si   1     1     -12.099  -3.462  39.941  0.00  0.00             0
ATOM    144   Si   1     1     -14.842   1.043  39.926  0.00  0.00             0
ATOM    145    O   1     1     -15.005  -1.982  41.614  0.00  0.00             0
ATOM    146    O   1     1     -12.335   2.476  41.705  0.00  0.00             0
ATOM    147    O   1     1     -14.632   1.000  41.674  0.00  0.00             0
ATOM    148    O   1     1     -11.950  -3.365  41.518  0.00  0.00             0
ATOM    149    O   1     1     -14.752  -0.413  39.591  0.00  0.00             0
ATOM    150    O   1     1     -12.077  -4.929  39.410  0.00  0.00             0
ATOM    151    O   1     1     -13.469  -2.807  39.719  0.00  0.00             0
ATOM    152    O   1     1     -10.916   1.688  39.721  0.00  0.00             0
ATOM    153    O   1     1     -13.558   1.818  39.516  0.00  0.00             0
ATOM    154    O   1     1     -10.925  -2.471  39.454  0.00  0.00             0
ATOM    155    O   1     1     -14.890   3.865  41.760  0.00  0.00             0
ATOM    156    O   1     1     -12.437  -0.635  41.781  0.00  0.00             0
ATOM    157    O   1     1     -21.028  -3.438  43.786  0.00  0.00             0
ATOM    158    O   1     1     -13.581   0.832  43.969  0.00  0.00             0
ATOM    159    O   1     1     -15.768  -0.950  43.903  0.00  0.00             0
ATOM    160    O   1     1     -13.263   3.707  43.877  0.00  0.00             0
ATOM    161    O   1     1     -15.802   2.555  43.776  0.00  0.00             0
ATOM    162    O   1     1     -13.080  -2.020  43.857  0.00  0.00             0
ATOM    163    H   1     1     -14.096  -4.314  41.354  0.00  0.00             0
ATOM    164    H   1     1     -12.179   0.164  41.423  0.00  0.00             0
ATOM    165    H   1     1     -15.875  -3.696  44.856  0.00  0.00             0
ATOM    166    H   1     1     -12.877   0.970  44.481  0.00  0.00             0
ATOM    167    H   1     1     -15.853  -0.535  44.788  0.00  0.00             0
ATOM    168    H   1     1     -13.451  -5.072  44.844  0.00  0.00             0
ATOM    169    H   1     1     -13.405  -2.768  44.317  0.00  0.00             0
ATOM    170    H   1     1     -16.110   2.140  44.656  0.00  0.00             0
ATOM    171   Al   1     1     -11.784   6.092  50.059  0.00  0.00             0
ATOM    172   Al   1     1      -9.270  10.707  49.863  0.00  0.00             0
ATOM    173   Al   1     1      -9.112   4.698  50.048  0.00  0.00             0
ATOM    174   Al   1     1     -11.764   9.113  49.963  0.00  0.00             0
ATOM    175   Si   1     1      -7.424   4.693  47.364  0.00  0.00             0
ATOM    176   Si   1     1      -9.898   9.280  47.113  0.00  0.00             0
ATOM    177   Si   1     1     -10.042   3.202  47.335  0.00  0.00             0
ATOM    178   Si   1     1     -12.437   7.622  47.164  0.00  0.00             0
ATOM    179    O   1     1     -12.783   5.004  48.944  0.00  0.00             0
ATOM    180    O   1     1     -10.064   9.414  48.830  0.00  0.00             0
ATOM    181    O   1     1     -12.156   7.726  48.824  0.00  0.00             0
ATOM    182    O   1     1      -9.814   3.123  48.944  0.00  0.00             0
ATOM    183    O   1     1     -12.430   6.174  46.840  0.00  0.00             0
ATOM    184    O   1     1      -9.920   1.722  46.842  0.00  0.00             0
ATOM    185    O   1     1     -11.330   3.858  46.906  0.00  0.00             0
ATOM    186    O   1     1      -8.560   8.467  46.922  0.00  0.00             0
ATOM    187    O   1     1     -11.244   8.472  46.635  0.00  0.00             0
ATOM    188    O   1     1      -8.732   3.943  46.949  0.00  0.00             0
ATOM    189    O   1     1     -12.674  10.358  48.887  0.00  0.00             0
ATOM    190    O   1     1     -10.067   5.851  48.962  0.00  0.00             0
ATOM    191    O   1     1     -18.753   3.064  51.203  0.00  0.00             0
ATOM    192    O   1     1     -10.901   7.744  51.046  0.00  0.00             0
ATOM    193    O   1     1     -13.458   5.802  51.330  0.00  0.00             0
ATOM    194    O   1     1     -10.852  10.661  51.002  0.00  0.00             0
ATOM    195    O   1     1     -13.343   9.137  51.041  0.00  0.00             0
ATOM    196    O   1     1     -10.885   4.692  51.029  0.00  0.00             0
ATOM    197    H   1     1     -12.090   2.259  49.440  0.00  0.00             0
ATOM    198    H   1     1     -10.070   6.465  48.146  0.00  0.00             0
ATOM    199    H   1     1     -13.764   3.512  52.331  0.00  0.00             0
ATOM    200    H   1     1     -10.950   7.532  51.925  0.00  0.00             0
ATOM    201    H   1     1     -13.972   6.301  51.879  0.00  0.00             0
ATOM    202    H   1     1     -11.515   1.796  51.915  0.00  0.00             0
ATOM    203    H   1     1     -11.139   3.686  51.112  0.00  0.00             0
ATOM    204    H   1     1     -14.105   8.576  51.341  0.00  0.00             0
ATOM    205   Al   1     1     -14.038   8.405  42.734  0.00  0.00             0
ATOM    206   Al   1     1     -11.473  12.972  42.721  0.00  0.00             0
ATOM    207   Al   1     1     -11.465   6.999  42.893  0.00  0.00             0
ATOM    208   Al   1     1     -13.866  11.341  42.906  0.00  0.00             0
ATOM    209   Si   1     1      -9.688   7.002  40.178  0.00  0.00             0
ATOM    210   Si   1     1     -12.192  11.494  39.960  0.00  0.00             0
ATOM    211   Si   1     1     -12.314   5.354  40.103  0.00  0.00             0
ATOM    212   Si   1     1     -14.756  10.025  39.943  0.00  0.00             0
ATOM    213    O   1     1     -15.005   7.181  41.543  0.00  0.00             0
ATOM    214    O   1     1     -12.359  11.696  41.589  0.00  0.00             0
ATOM    215    O   1     1     -14.491  10.010  41.579  0.00  0.00             0
ATOM    216    O   1     1     -12.234   5.236  41.730  0.00  0.00             0
ATOM    217    O   1     1     -14.610   8.415  39.446  0.00  0.00             0
ATOM    218    O   1     1     -12.057   3.927  39.670  0.00  0.00             0
ATOM    219    O   1     1     -13.620   6.008  39.723  0.00  0.00             0
ATOM    220    O   1     1     -10.978  10.627  39.839  0.00  0.00             0
ATOM    221    O   1     1     -13.538  10.867  39.357  0.00  0.00             0
ATOM    222    O   1     1     -11.020   6.234  39.769  0.00  0.00             0
ATOM    223    O   1     1     -14.811  12.859  41.804  0.00  0.00             0
ATOM    224    O   1     1     -12.279   8.350  41.868  0.00  0.00             0
ATOM    225    O   1     1     -21.153   5.443  43.902  0.00  0.00             0
ATOM    226    O   1     1     -13.236   9.906  43.777  0.00  0.00             0
ATOM    227    O   1     1     -15.532   8.265  43.843  0.00  0.00             0
ATOM    228    O   1     1     -12.935  12.685  43.986  0.00  0.00             0
ATOM    229    O   1     1     -15.639  11.433  43.778  0.00  0.00             0
ATOM    230    O   1     1     -13.149   7.047  43.906  0.00  0.00             0
ATOM    231    H   1     1     -14.319   4.564  41.411  0.00  0.00             0
ATOM    232    H   1     1     -11.711   9.248  41.591  0.00  0.00             0
ATOM    233    H   1     1     -15.556   5.089  44.829  0.00  0.00             0
ATOM    234    H   1     1     -12.580   9.705  44.354  0.00  0.00             0
ATOM    235    H   1     1     -15.590   8.165  44.824  0.00  0.00             0
ATOM    236    H   1     1     -13.604   4.040  44.743  0.00  0.00             0
ATOM    237    H   1     1     -13.600   6.306  43.975  0.00  0.00             0
ATOM    238    H   1     1     -16.032  10.379  43.849  0.00  0.00             0
ATOM    239   Al   1     1     -11.759  15.044  50.024  0.00  0.00             0
ATOM    240   Al   1     1      -9.095  19.554  50.095  0.00  0.00             0
ATOM    241   Al   1     1      -9.173  13.646  49.777  0.00  0.00             0
ATOM    242   Al   1     1     -11.817  17.880  50.149  0.00  0.00             0
ATOM    243   Si   1     1      -7.461  13.779  47.049  0.00  0.00             0
ATOM    244   Si   1     1      -9.896  18.162  47.423  0.00  0.00             0
ATOM    245   Si   1     1      -9.929  12.187  46.999  0.00  0.00             0
ATOM    246   Si   1     1     -12.408  16.614  47.248  0.00  0.00             0
ATOM    247    O   1     1     -12.709  13.699  48.777  0.00  0.00             0
ATOM    248    O   1     1     -10.134  18.294  48.988  0.00  0.00             0
ATOM    249    O   1     1     -12.234  16.608  48.859  0.00  0.00             0
ATOM    250    O   1     1      -9.696  12.143  48.584  0.00  0.00             0
ATOM    251    O   1     1     -12.403  15.176  46.825  0.00  0.00             0
ATOM    252    O   1     1     -10.031  10.709  46.454  0.00  0.00             0
ATOM    253    O   1     1     -11.266  12.815  46.844  0.00  0.00             0
ATOM    254    O   1     1      -8.571  17.399  47.112  0.00  0.00             0
ATOM    255    O   1     1     -11.107  17.388  46.822  0.00  0.00             0
ATOM    256    O   1     1      -8.745  13.066  46.490  0.00  0.00             0
ATOM    257    O   1     1     -12.554  19.510  49.174  0.00  0.00             0
ATOM    258    O   1     1     -10.116  15.100  48.607  0.00  0.00             0
ATOM    259    O   1     1     -18.855  12.108  50.920  0.00  0.00             0
ATOM    260    O   1     1     -11.031  16.530  51.188  0.00  0.00             0
ATOM    261    O   1     1     -13.357  14.760  51.087  0.00  0.00             0
ATOM    262    O   1     1     -10.824  19.439  51.245  0.00  0.00             0
ATOM    263    O   1     1     -13.370  18.041  51.022  0.00  0.00             0
ATOM    264    O   1     1     -10.749  13.702  50.980  0.00  0.00             0
ATOM    265    H   1     1     -12.327  11.132  48.429  0.00  0.00             0
ATOM    266    H   1     1     -10.043  15.568  47.719  0.00  0.00             0
ATOM    267    H   1     1     -13.055  12.582  51.665  0.00  0.00             0
ATOM    268    H   1     1     -11.143  16.553  52.100  0.00  0.00             0
ATOM    269    H   1     1     -13.856  15.351  51.536  0.00  0.00             0
ATOM    270    H   1     1     -11.710  11.232  51.226  0.00  0.00             0
ATOM    271    H   1     1     -11.263  12.976  51.331  0.00  0.00             0
ATOM    272    H   1     1     -14.290  17.939  51.361  0.00  0.00             0
ATOM    273    O   1     1     -21.449   7.267  36.781  0.00  0.00             0
ATOM    274    H   1     1     -20.475   7.167  36.514  0.00  0.00             0
ATOM    275    H   1     1     -11.311   6.772  37.474  0.00  0.00             0
ATOM    276    O   1     1       3.811 -23.376  36.679  0.00  0.00             0
ATOM    277    H   1     1       4.590 -23.012  36.323  0.00  0.00             0
ATOM    278    H   1     1      14.275 -23.319  37.611  0.00  0.00             0
ATOM    279    O   1     1      27.795  27.947  30.778  0.00  0.00             0
ATOM    280    H   1     1      17.307  28.868  30.300  0.00  0.00             0
ATOM    281    H   1     1      28.031  27.348  30.029  0.00  0.00             0
ATOM    282    O   1     1       9.293  24.289  30.929  0.00  0.00             0
ATOM    283    H   1     1       9.138  23.328  31.037  0.00  0.00             0
ATOM    284    H   1     1      19.559  24.492  30.056  0.00  0.00             0
ATOM    285    O   1     1     -39.568  -6.654  33.113  0.00  0.00             0
ATOM    286    H   1     1     -40.431  -6.199  32.730  0.00  0.00             0
ATOM    287    H   1     1     -28.914  -6.263  33.853  0.00  0.00             0
ATOM    288    O   1     1      18.721 -13.838  29.281  0.00  0.00             0
ATOM    289    H   1     1      18.142 -14.195  29.995  0.00  0.00             0
ATOM    290    H   1     1      28.366 -13.231  29.160  0.00  0.00             0
ATOM    291    O   1     1       1.715  50.464  20.678  0.00  0.00             0
ATOM    292    H   1     1       1.255  50.596  19.836  0.00  0.00             0
ATOM    293    H   1     1       2.052  51.112  21.079  0.00  0.00             0
ATOM    294    O   1     1     -29.437  -1.435  14.841  0.00  0.00             0
ATOM    295    H   1     1     -30.132  -1.124  15.431  0.00  0.00             0
ATOM    296    H   1     1     -29.801  -2.244  14.595  0.00  0.00             0
ATOM    297    O   1     1     -24.043  12.400  33.047  0.00  0.00             0
ATOM    298    H   1     1     -24.739  11.959  32.682  0.00  0.00             0
ATOM    299    H   1     1     -24.521  12.818  33.925  0.00  0.00             0
ATOM    300    O   1     1      43.426  28.438  28.922  0.00  0.00             0
ATOM    301    H   1     1      44.253  28.095  29.359  0.00  0.00             0
ATOM    302    H   1     1      43.292  27.797  28.150  0.00  0.00             0
ATOM    303    O   1     1       2.281  -9.872  36.363  0.00  0.00             0
ATOM    304    H   1     1       3.088  -9.316  36.293  0.00  0.00             0
ATOM    305    H   1     1       1.610  -9.404  35.874  0.00  0.00             0
ATOM    306    O   1     1     -15.492   1.876  30.002  0.00  0.00             0
ATOM    307    H   1     1     -14.943   1.402  29.312  0.00  0.00             0
ATOM    308    H   1     1     -16.057   2.360  29.621  0.00  0.00             0
ATOM    309    O   1     1      16.510 -20.289  14.564  0.00  0.00             0
ATOM    310    H   1     1      17.392 -19.963  14.898  0.00  0.00             0
ATOM    311    H   1     1      15.787 -19.362  14.722  0.00  0.00             0
ATOM    312    O   1     1      31.254  13.214  24.611  0.00  0.00             0
ATOM    313    H   1     1      31.591  13.950  24.869  0.00  0.00             0
ATOM    314    H   1     1      31.806  12.440  24.345  0.00  0.00             0
ATOM    315    O   1     1     -19.067  22.370  34.006  0.00  0.00             0
ATOM    316    H   1     1     -19.310  23.266  33.360  0.00  0.00             0
ATOM    317    H   1     1     -18.481  22.603  34.749  0.00  0.00             0
ATOM    318    O   1     1       7.088  23.346  33.249  0.00  0.00             0
ATOM    319    H   1     1       7.190  22.514  33.762  0.00  0.00             0
ATOM    320    H   1     1       7.335  24.030  33.902  0.00  0.00             0
ATOM    321    O   1     1      46.441  15.855  31.230  0.00  0.00             0
ATOM    322    H   1     1      47.030  15.775  31.995  0.00  0.00             0
ATOM    323    H   1     1      46.131  14.967  31.000  0.00  0.00             0
ATOM    324    O   1     1      11.906  -2.209  34.082  0.00  0.00             0
ATOM    325    H   1     1      11.535  -1.634  34.817  0.00  0.00             0
ATOM    326    H   1     1      11.020  -2.482  33.622  0.00  0.00             0
ATOM    327    O   1     1      -8.366  17.248  21.539  0.00  0.00             0
ATOM    328    H   1     1      -7.894  17.978  21.080  0.00  0.00             0
ATOM    329    H   1     1       2.217  -0.517  22.408  0.00  0.00             0
ATOM    330    O   1     1      -0.217  39.319  25.445  0.00  0.00             0
ATOM    331    H   1     1      -0.339  38.869  24.512  0.00  0.00             0
ATOM    332    H   1     1      10.338  38.790  26.031  0.00  0.00             0
ATOM    333    O   1     1      16.946   1.289  22.931  0.00  0.00             0
ATOM    334    H   1     1       7.479   1.894  23.277  0.00  0.00             0
ATOM    335    H   1     1      16.825   0.746  23.679  0.00  0.00             0
ATOM    336    O   1     1      -7.260   8.494  17.860  0.00  0.00             0
ATOM    337    H   1     1      -7.088   7.581  18.277  0.00  0.00             0
ATOM    338    H   1     1       3.243   9.288  18.537  0.00  0.00             0
ATOM    339    O   1     1      15.368  40.306  17.865  0.00  0.00             0
ATOM    340    H   1     1       4.481  40.953  18.128  0.00  0.00             0
ATOM    341    H   1     1      16.045  40.797  17.469  0.00  0.00             0
ATOM    342    O   1     1       4.816  58.767  25.366  0.00  0.00             0
ATOM    343    H   1     1       4.551  57.942  24.921  0.00  0.00             0
ATOM    344    H   1     1      16.097  58.757  25.352  0.00  0.00             0
ATOM    345    O   1     1      35.196 -22.495  30.344  0.00  0.00             0
ATOM    346    H   1     1      34.966 -23.117  30.873  0.00  0.00             0
ATOM    347    H   1     1      34.806 -40.843  29.558  0.00  0.00             0
ATOM    348    O   1     1      54.862   0.719  35.802  0.00  0.00             0
ATOM    349    H   1     1      55.450   1.418  35.544  0.00  0.00             0
ATOM    350    H   1     1      54.870  -0.202  35.581  0.00  0.00             0
ATOM    351    O   1     1      37.533 -21.988  26.931  0.00  0.00             0
ATOM    352    H   1     1      38.103 -21.138  26.953  0.00  0.00             0
ATOM    353    H   1     1      36.693 -21.556  26.566  0.00  0.00             0
ATOM    354    O   1     1      11.200  -0.245  25.342  0.00  0.00             0
ATOM    355    H   1     1      11.388  -1.137  25.309  0.00  0.00             0
ATOM    356    H   1     1      10.176  -0.123  25.032  0.00  0.00             0
ATOM    357    O   1     1      -1.251  -6.205  20.519  0.00  0.00             0
ATOM    358    H   1     1      -1.050  -5.284  21.120  0.00  0.00             0
ATOM    359    H   1     1      -1.235  -6.748  21.301  0.00  0.00             0
ATOM    360    O   1     1      -4.303  22.794  13.870  0.00  0.00             0
ATOM    361    H   1     1      -4.787  22.068  14.300  0.00  0.00             0
ATOM    362    H   1     1      -3.512  22.744  13.147  0.00  0.00             0
ATOM    363    O   1     1      52.220 -18.091  17.318  0.00  0.00             0
ATOM    364    H   1     1      52.954 -17.479  17.198  0.00  0.00             0
ATOM    365    H   1     1      52.518 -36.776  17.685  0.00  0.00             0
ATOM    366    O   1     1      24.966  -8.453  29.971  0.00  0.00             0
ATOM    367    H   1     1      25.926  -8.318  30.153  0.00  0.00             0
ATOM    368    H   1     1      24.741  -9.316  30.375  0.00  0.00             0
ATOM    369    O   1     1      24.395 -22.503  23.845  0.00  0.00             0
ATOM    370    H   1     1      24.579 -22.253  23.000  0.00  0.00             0
ATOM    371    H   1     1      23.873 -23.376  23.693  0.00  0.00             0
ATOM    372    O   1     1      28.137 -37.714  22.676  0.00  0.00             0
ATOM    373    H   1     1      28.099 -37.516  21.748  0.00  0.00             0
ATOM    374    H   1     1      28.660 -38.489  22.756  0.00  0.00             0
ATOM    375    O   1     1     -23.222  37.507  14.977  0.00  0.00             0
ATOM    376    H   1     1     -22.638  38.212  14.711  0.00  0.00             0
ATOM    377    H   1     1     -22.917  36.658  14.607  0.00  0.00             0
ATOM    378    O   1     1       9.124 -39.488  16.254  0.00  0.00             0
ATOM    379    H   1     1       9.710 -39.823  16.933  0.00  0.00             0
ATOM    380    H   1     1       9.274 -39.660  15.406  0.00  0.00             0
ATOM    381    O   1     1     -12.552  -9.412  32.791  0.00  0.00             0
ATOM    382    H   1     1     -12.489 -10.133  32.167  0.00  0.00             0
ATOM    383    H   1     1      -2.743  -8.929  32.117  0.00  0.00             0
ATOM    384    O   1     1      29.720 -13.667  15.397  0.00  0.00             0
ATOM    385    H   1     1      30.475 -14.195  15.454  0.00  0.00             0
ATOM    386    H   1     1      40.337 -12.766  15.655  0.00  0.00             0
ATOM    387    O   1     1      16.142   9.781  21.809  0.00  0.00             0
ATOM    388    H   1     1       6.363  10.114  21.124  0.00  0.00             0
ATOM    389    H   1     1      16.209  10.433  22.502  0.00  0.00             0
ATOM    390    O   1     1      32.188  24.701  32.541  0.00  0.00             0
ATOM    391    H   1     1      31.205  24.707  32.142  0.00  0.00             0
ATOM    392    H   1     1      42.390  25.329  33.151  0.00  0.00             0
ATOM    393    O   1     1     -34.140  -9.327  24.511  0.00  0.00             0
ATOM    394    H   1     1     -33.796  -8.859  25.322  0.00  0.00             0
ATOM    395    H   1     1     -24.878  -9.043  24.682  0.00  0.00             0
ATOM    396    O   1     1     -23.233  10.294  14.802  0.00  0.00             0
ATOM    397    H   1     1     -23.841  11.121  14.870  0.00  0.00             0
ATOM    398    H   1     1     -12.030  10.562  15.218  0.00  0.00             0
ATOM    399    O   1     1      21.338 -32.462  29.133  0.00  0.00             0
ATOM    400    H   1     1      20.493 -32.234  28.909  0.00  0.00             0
ATOM    401    H   1     1      21.200 -32.649  30.086  0.00  0.00             0
ATOM    402    O   1     1      -0.589  30.542  32.352  0.00  0.00             0
ATOM    403    H   1     1      -1.261  30.074  32.931  0.00  0.00             0
ATOM    404    H   1     1      -0.759  30.449  31.493  0.00  0.00             0
ATOM    405    O   1     1      34.863   6.097  27.873  0.00  0.00             0
ATOM    406    H   1     1      34.157   6.482  28.098  0.00  0.00             0
ATOM    407    H   1     1      34.751   5.840  26.952  0.00  0.00             0
ATOM    408    O   1     1      45.821  64.606  25.755  0.00  0.00             0
ATOM    409    H   1     1      46.184  63.927  26.515  0.00  0.00             0
ATOM    410    H   1     1      46.658  64.756  25.171  0.00  0.00             0
ATOM    411    O   1     1      -6.570  37.558  25.939  0.00  0.00             0
ATOM    412    H   1     1      -6.657  38.016  26.940  0.00  0.00             0
ATOM    413    H   1     1      -5.812  36.843  26.105  0.00  0.00             0
ATOM    414    O   1     1      34.235  43.521  24.872  0.00  0.00             0
ATOM    415    H   1     1      34.754  42.610  25.104  0.00  0.00             0
ATOM    416    H   1     1      34.480  43.806  23.949  0.00  0.00             0
ATOM    417    O   1     1      44.418 -36.109  23.702  0.00  0.00             0
ATOM    418    H   1     1      43.966 -35.660  24.558  0.00  0.00             0
ATOM    419    H   1     1      45.332 -36.450  23.867  0.00  0.00             0
ATOM    420    O   1     1      56.298 -15.670  14.552  0.00  0.00             0
ATOM    421    H   1     1      56.049 -15.616  15.475  0.00  0.00             0
ATOM    422    H   1     1      57.348 -15.567  14.776  0.00  0.00             0
ATOM    423    O   1     1     -16.135  20.624  23.531  0.00  0.00             0
ATOM    424    H   1     1     -15.370  20.132  23.222  0.00  0.00             0
ATOM    425    H   1     1     -16.339  20.183  24.327  0.00  0.00             0
ATOM    426    O   1     1       9.726  17.791  23.102  0.00  0.00             0
ATOM    427    H   1     1       9.250  17.037  22.831  0.00  0.00             0
ATOM    428    H   1     1      10.648  17.614  22.696  0.00  0.00             0
ATOM    429    O   1     1      55.671  48.977  27.580  0.00  0.00             0
ATOM    430    H   1     1      55.825  48.209  26.724  0.00  0.00             0
ATOM    431    H   1     1      54.694  49.114  27.807  0.00  0.00             0
ATOM    432    O   1     1      26.917 -40.942  16.212  0.00  0.00             0
ATOM    433    H   1     1      27.536 -41.260  16.955  0.00  0.00             0
ATOM    434    H   1     1      27.224 -40.341  15.519  0.00  0.00             0
ATOM    435    O   1     1     -17.142   3.479  28.569  0.00  0.00             0
ATOM    436    H   1     1     -17.985   3.437  28.636  0.00  0.00             0
ATOM    437    H   1     1      -6.305   4.313  28.509  0.00  0.00             0
ATOM    438    O   1     1      65.817  10.251  19.927  0.00  0.00             0
ATOM    439    H   1     1      64.956  10.578  19.834  0.00  0.00             0
ATOM    440    H   1     1      76.411  10.043  20.888  0.00  0.00             0
ATOM    441    O   1     1       5.902 -12.626  37.106  0.00  0.00             0
ATOM    442    H   1     1      -3.937 -12.096  36.661  0.00  0.00             0
ATOM    443    H   1     1       4.926 -12.548  36.653  0.00  0.00             0
ATOM    444    O   1     1     -15.375 -62.282  27.617  0.00  0.00             0
ATOM    445    H   1     1     -14.680 -62.945  27.843  0.00  0.00             0
ATOM    446    H   1     1      -5.755 -62.171  28.389  0.00  0.00             0
ATOM    447    O   1     1     -12.284  18.039  34.174  0.00  0.00             0
ATOM    448    H   1     1     -23.240  18.656  34.512  0.00  0.00             0
ATOM    449    H   1     1     -11.778  18.278  33.330  0.00  0.00             0
ATOM    450    O   1     1      52.392  22.131  18.246  0.00  0.00             0
ATOM    451    H   1     1      51.826  22.921  18.103  0.00  0.00             0
ATOM    452    H   1     1      62.085  21.838  18.921  0.00  0.00             0
ATOM    453    O   1     1      16.745   0.493  17.652  0.00  0.00             0
ATOM    454    H   1     1      16.538   0.910  18.529  0.00  0.00             0
ATOM    455    H   1     1      17.440   0.979  17.263  0.00  0.00             0
ATOM    456    O   1     1      -7.278   9.961  14.052  0.00  0.00             0
ATOM    457    H   1     1      -6.864   9.209  14.526  0.00  0.00             0
ATOM    458    H   1     1      -6.590  10.811  14.442  0.00  0.00             0
ATOM    459    O   1     1      39.015 -23.716  25.570  0.00  0.00             0
ATOM    460    H   1     1      39.815 -23.110  25.477  0.00  0.00             0
ATOM    461    H   1     1      38.308 -23.162  25.889  0.00  0.00             0
ATOM    462    O   1     1     -22.438  26.325  28.971  0.00  0.00             0
ATOM    463    H   1     1     -22.832  25.516  28.902  0.00  0.00             0
ATOM    464    H   1     1     -22.032  26.709  28.074  0.00  0.00             0
ATOM    465    O   1     1      -8.481 -42.545  24.348  0.00  0.00             0
ATOM    466    H   1     1      -7.715 -42.715  24.912  0.00  0.00             0
ATOM    467    H   1     1      -9.093 -43.383  24.474  0.00  0.00             0
ATOM    468    O   1     1     -24.494   8.985  17.531  0.00  0.00             0
ATOM    469    H   1     1     -24.587   8.976  16.612  0.00  0.00             0
ATOM    470    H   1     1     -25.268   8.795  17.744  0.00  0.00             0
ATOM    471    O   1     1      48.856 -29.570  23.005  0.00  0.00             0
ATOM    472    H   1     1      48.784 -28.706  23.298  0.00  0.00             0
ATOM    473    H   1     1      49.579 -29.444  22.310  0.00  0.00             0
ATOM    474    O   1     1      40.828 -23.904  36.736  0.00  0.00             0
ATOM    475    H   1     1      41.374 -24.636  36.872  0.00  0.00             0
ATOM    476    H   1     1      41.454 -23.255  36.257  0.00  0.00             0
ATOM    477    O   1     1       8.678 -26.219  26.542  0.00  0.00             0
ATOM    478    H   1     1       8.348 -25.223  26.190  0.00  0.00             0
ATOM    479    H   1     1       9.390 -26.387  25.950  0.00  0.00             0
ATOM    480    O   1     1      -4.149  36.060  25.678  0.00  0.00             0
ATOM    481    H   1     1      -3.781  36.884  26.252  0.00  0.00             0
ATOM    482    H   1     1      -3.466  35.288  25.812  0.00  0.00             0
ATOM    483    O   1     1       1.658 -31.581  23.549  0.00  0.00             0
ATOM    484    H   1     1       1.020 -31.718  24.394  0.00  0.00             0
ATOM    485    H   1     1       2.459 -32.171  23.633  0.00  0.00             0
ATOM    486    O   1     1     -27.910   0.339  31.275  0.00  0.00             0
ATOM    487    H   1     1     -27.070   0.493  30.621  0.00  0.00             0
ATOM    488    H   1     1     -27.571  -0.085  32.100  0.00  0.00             0
ATOM    489    O   1     1      -8.943  17.107  29.344  0.00  0.00             0
ATOM    490    H   1     1      -8.497  17.335  30.148  0.00  0.00             0
ATOM    491    H   1     1       0.370  -0.701  29.803  0.00  0.00             0
ATOM    492    O   1     1      -2.374 -37.379  27.137  0.00  0.00             0
ATOM    493    H   1     1      -2.952 -37.098  27.870  0.00  0.00             0
ATOM    494    H   1     1       8.790 -36.943  27.299  0.00  0.00             0
ATOM    495    O   1     1     -21.525 -21.826  22.170  0.00  0.00             0
ATOM    496    H   1     1     -31.038 -21.518  21.709  0.00  0.00             0
ATOM    497    H   1     1     -21.248 -22.068  23.178  0.00  0.00             0
ATOM    498    O   1     1      -1.252 -34.837  19.075  0.00  0.00             0
ATOM    499    H   1     1      -1.653 -35.611  19.319  0.00  0.00             0
ATOM    500    H   1     1       9.914 -35.091  18.737  0.00  0.00             0
ATOM    501    O   1     1     -11.606  19.489  31.696  0.00  0.00             0
ATOM    502    H   1     1     -12.323  20.246  31.953  0.00  0.00             0
ATOM    503    H   1     1      -0.367  19.859  31.734  0.00  0.00             0
ATOM    504    O   1     1      11.643  14.255  28.630  0.00  0.00             0
ATOM    505    H   1     1      11.167  13.656  29.303  0.00  0.00             0
ATOM    506    H   1     1      21.788  15.149  28.921  0.00  0.00             0
ATOM    507    O   1     1      59.091  22.806  25.612  0.00  0.00             0
ATOM    508    H   1     1      59.759  22.096  25.739  0.00  0.00             0
ATOM    509    H   1     1      59.401   5.528  24.866  0.00  0.00             0
ATOM    510    O   1     1      37.785 -32.325  31.513  0.00  0.00             0
ATOM    511    H   1     1      37.480 -31.809  32.306  0.00  0.00             0
ATOM    512    H   1     1      37.211 -33.114  31.474  0.00  0.00             0
ATOM    513    O   1     1     -34.042   5.764  16.582  0.00  0.00             0
ATOM    514    H   1     1     -33.649   5.149  16.038  0.00  0.00             0
ATOM    515    H   1     1     -34.284   6.682  16.117  0.00  0.00             0
ATOM    516    O   1     1      23.293 -11.866  18.976  0.00  0.00             0
ATOM    517    H   1     1      22.671 -12.556  18.798  0.00  0.00             0
ATOM    518    H   1     1      22.906 -11.759  19.819  0.00  0.00             0
ATOM    519    O   1     1      33.263  32.981  25.372  0.00  0.00             0
ATOM    520    H   1     1      33.886  33.284  26.038  0.00  0.00             0
ATOM    521    H   1     1      33.602  32.271  24.773  0.00  0.00             0
ATOM    522    O   1     1      14.588  19.785  17.070  0.00  0.00             0
ATOM    523    H   1     1      15.239  19.043  17.285  0.00  0.00             0
ATOM    524    H   1     1      15.073  20.576  16.963  0.00  0.00             0
ATOM    525    O   1     1      66.118  -0.399  14.679  0.00  0.00             0
ATOM    526    H   1     1      65.238  -0.483  14.312  0.00  0.00             0
ATOM    527    H   1     1      66.250 -17.360  14.474  0.00  0.00             0
ATOM    528    O   1     1      14.359  50.244  15.050  0.00  0.00             0
ATOM    529    H   1     1      14.157  51.132  15.391  0.00  0.00             0
ATOM    530    H   1     1      15.371  50.183  14.892  0.00  0.00             0
ATOM    531    O   1     1      22.248  -4.822  35.103  0.00  0.00             0
ATOM    532    H   1     1      23.171  -4.971  35.455  0.00  0.00             0
ATOM    533    H   1     1      22.390  -3.918  34.841  0.00  0.00             0
ATOM    534    O   1     1     -11.379  38.268  23.114  0.00  0.00             0
ATOM    535    H   1     1     -10.659  38.593  22.493  0.00  0.00             0
ATOM    536    H   1     1     -11.262  37.156  23.050  0.00  0.00             0
ATOM    537    O   1     1       8.511 -19.027  15.480  0.00  0.00             0
ATOM    538    H   1     1       8.868 -19.773  15.894  0.00  0.00             0
ATOM    539    H   1     1       9.141 -18.364  15.908  0.00  0.00             0
ATOM    540    O   1     1       1.513 -38.411  17.864  0.00  0.00             0
ATOM    541    H   1     1       2.418 -38.048  17.858  0.00  0.00             0
ATOM    542    H   1     1       1.366 -39.426  17.547  0.00  0.00             0
ATOM    543    O   1     1     -24.047  30.060  29.242  0.00  0.00             0
ATOM    544    H   1     1     -24.951  30.496  29.489  0.00  0.00             0
ATOM    545    H   1     1     -13.705  30.784  28.451  0.00  0.00             0
ATOM    546    O   1     1     -11.368  15.193  32.925  0.00  0.00             0
ATOM    547    H   1     1     -11.270  14.145  32.790  0.00  0.00             0
ATOM    548    H   1     1      -0.749  15.654  32.117  0.00  0.00             0
ATOM    549    O   1     1     -10.978  24.329  17.688  0.00  0.00             0
ATOM    550    H   1     1     -21.190  25.239  17.523  0.00  0.00             0
ATOM    551    H   1     1     -11.923  24.414  17.410  0.00  0.00             0
ATOM    552    O   1     1      11.724  38.263  31.919  0.00  0.00             0
ATOM    553    H   1     1      12.331  37.581  31.679  0.00  0.00             0
ATOM    554    H   1     1      22.326  38.993  32.265  0.00  0.00             0
ATOM    555    O   1     1      61.273  12.234  29.458  0.00  0.00             0
ATOM    556    H   1     1      50.043  12.134  29.269  0.00  0.00             0
ATOM    557    H   1     1      61.925  11.630  28.953  0.00  0.00             0
ATOM    558    O   1     1      44.942  -1.754  27.421  0.00  0.00             0
ATOM    559    H   1     1      44.890  -2.619  27.563  0.00  0.00             0
ATOM    560    H   1     1      54.354  -1.367  27.636  0.00  0.00             0
ATOM    561    O   1     1     -25.094 -16.635  20.344  0.00  0.00             0
ATOM    562    H   1     1     -25.007 -16.809  21.297  0.00  0.00             0
ATOM    563    H   1     1     -24.583 -15.769  20.174  0.00  0.00             0
ATOM    564    O   1     1     -24.898 -18.602  28.932  0.00  0.00             0
ATOM    565    H   1     1     -25.137 -18.909  29.811  0.00  0.00             0
ATOM    566    H   1     1     -25.760 -18.924  28.524  0.00  0.00             0
ATOM    567    O   1     1     -14.652  31.787  35.164  0.00  0.00             0
ATOM    568    H   1     1     -13.799  31.861  35.655  0.00  0.00             0
ATOM    569    H   1     1     -14.669  32.626  34.846  0.00  0.00             0
ATOM    570    O   1     1      10.854  -8.748  17.202  0.00  0.00             0
ATOM    571    H   1     1      11.790  -9.234  17.150  0.00  0.00             0
ATOM    572    H   1     1      10.875  -8.221  16.466  0.00  0.00             0
ATOM    573    O   1     1     -36.868  -3.847  21.153  0.00  0.00             0
ATOM    574    H   1     1     -36.230  -3.943  20.556  0.00  0.00             0
ATOM    575    H   1     1     -37.593  -3.720  20.601  0.00  0.00             0
ATOM    576    O   1     1     -30.290  26.715  24.898  0.00  0.00             0
ATOM    577    H   1     1     -29.322  26.354  24.818  0.00  0.00             0
ATOM    578    H   1     1     -30.605  26.382  24.096  0.00  0.00             0
ATOM    579    O   1     1      12.299   6.181  21.596  0.00  0.00             0
ATOM    580    H   1     1      12.002   5.356  22.059  0.00  0.00             0
ATOM    581    H   1     1      13.107   6.354  21.888  0.00  0.00             0
ATOM    582    O   1     1     -23.612  25.397  35.217  0.00  0.00             0
ATOM    583    H   1     1     -23.275  26.027  34.573  0.00  0.00             0
ATOM    584    H   1     1     -22.844  25.385  35.811  0.00  0.00             0
ATOM    585    O   1     1     -47.086 -19.454  18.148  0.00  0.00             0
ATOM    586    H   1     1     -46.437 -18.719  17.913  0.00  0.00             0
ATOM    587    H   1     1     -47.656 -19.013  18.921  0.00  0.00             0
ATOM    588    O   1     1      31.699   8.994  34.255  0.00  0.00             0
ATOM    589    H   1     1      32.083   9.604  33.655  0.00  0.00             0
ATOM    590    H   1     1      30.718   9.070  34.224  0.00  0.00             0
ATOM    591    O   1     1      28.388  16.445  19.329  0.00  0.00             0
ATOM    592    H   1     1      28.090  16.667  18.375  0.00  0.00             0
ATOM    593    H   1     1      28.158  15.584  19.115  0.00  0.00             0
ATOM    594    O   1     1      57.051  15.562  24.608  0.00  0.00             0
ATOM    595    H   1     1      57.603  15.627  23.894  0.00  0.00             0
ATOM    596    H   1     1      56.528  14.759  24.351  0.00  0.00             0
ATOM    597    O   1     1      -9.979 -24.718  15.106  0.00  0.00             0
ATOM    598    H   1     1      -9.607 -24.148  15.663  0.00  0.00             0
ATOM    599    H   1     1       1.011 -25.166  14.494  0.00  0.00             0
ATOM    600    O   1     1      -9.728 -12.006  26.109  0.00  0.00             0
ATOM    601    H   1     1      -9.219 -11.978  25.309  0.00  0.00             0
ATOM    602    H   1     1       0.276 -12.957  26.083  0.00  0.00             0
ATOM    603    O   1     1       6.713 -49.841  19.974  0.00  0.00             0
ATOM    604    H   1     1      -3.925 -49.585  20.789  0.00  0.00             0
ATOM    605    H   1     1       6.111 -49.629  19.251  0.00  0.00             0
ATOM    606    O   1     1      20.401  16.650  36.139  0.00  0.00             0
ATOM    607    H   1     1      19.775  17.099  35.508  0.00  0.00             0
ATOM    608    H   1     1      30.975  17.141  36.744  0.00  0.00             0
ATOM    609    O   1     1      46.652   4.864  22.078  0.00  0.00             0
ATOM    610    H   1     1      36.058   4.077  22.582  0.00  0.00             0
ATOM    611    H   1     1      47.469   5.244  22.453  0.00  0.00             0
ATOM    612    O   1     1     -19.181  28.870  19.295  0.00  0.00             0
ATOM    613    H   1     1     -19.416  28.200  18.669  0.00  0.00             0
ATOM    614    H   1     1      -9.648  29.032  19.770  0.00  0.00             0
ATOM    615    O   1     1     -30.675  -4.256  13.918  0.00  0.00             0
ATOM    616    H   1     1     -30.820  -4.251  12.932  0.00  0.00             0
ATOM    617    H   1     1     -30.564  -5.085  14.171  0.00  0.00             0
ATOM    618    O   1     1      -4.100  -6.314  23.840  0.00  0.00             0
ATOM    619    H   1     1      -4.702  -5.539  23.894  0.00  0.00             0
ATOM    620    H   1     1      -3.356  -5.917  23.955  0.00  0.00             0
ATOM    621    O   1     1     -22.581  14.281  36.392  0.00  0.00             0
ATOM    622    H   1     1     -22.260  13.460  36.914  0.00  0.00             0
ATOM    623    H   1     1     -22.054  15.157  36.318  0.00  0.00             0
ATOM    624    O   1     1      60.511   9.555  22.485  0.00  0.00             0
ATOM    625    H   1     1      60.519   8.677  22.172  0.00  0.00             0
ATOM    626    H   1     1      59.814   9.696  23.145  0.00  0.00             0
ATOM    627    O   1     1     -21.276 -14.917  35.272  0.00  0.00             0
ATOM    628    H   1     1     -20.526 -14.354  34.646  0.00  0.00             0
ATOM    629    H   1     1     -20.899 -15.550  35.909  0.00  0.00             0
ATOM    630    O   1     1     -27.770 -16.611  19.904  0.00  0.00             0
ATOM    631    H   1     1     -27.678 -16.247  19.083  0.00  0.00             0
ATOM    632    H   1     1     -26.896 -16.412  20.195  0.00  0.00             0
ATOM    633    O   1     1     -37.370  -5.863  15.858  0.00  0.00             0
ATOM    634    H   1     1     -37.579  -4.933  15.578  0.00  0.00             0
ATOM    635    H   1     1     -36.496  -5.808  16.335  0.00  0.00             0
ATOM    636    O   1     1       7.132  28.835  35.541  0.00  0.00             0
ATOM    637    H   1     1       7.143  29.516  34.887  0.00  0.00             0
ATOM    638    H   1     1       8.252  28.897  35.874  0.00  0.00             0
ATOM    639    O   1     1     -14.000 -11.472  28.010  0.00  0.00             0
ATOM    640    H   1     1     -13.766 -12.147  27.403  0.00  0.00             0
ATOM    641    H   1     1     -14.917 -11.740  27.964  0.00  0.00             0
ATOM    642    O   1     1       9.383   7.082  20.673  0.00  0.00             0
ATOM    643    H   1     1      10.398   7.033  20.972  0.00  0.00             0
ATOM    644    H   1     1       9.181   6.730  19.943  0.00  0.00             0
ATOM    645    O   1     1      -5.692   7.450  22.296  0.00  0.00             0
ATOM    646    H   1     1      -5.077   6.504  21.996  0.00  0.00             0
ATOM    647    H   1     1      -5.092   7.849  21.690  0.00  0.00             0
ATOM    648    O   1     1       7.038   3.334  35.149  0.00  0.00             0
ATOM    649    H   1     1       6.647   4.005  35.941  0.00  0.00             0
ATOM    650    H   1     1       7.881   3.251  35.329  0.00  0.00             0
ATOM    651    O   1     1       4.040  16.906  33.696  0.00  0.00             0
ATOM    652    H   1     1       4.626  16.664  32.824  0.00  0.00             0
ATOM    653    H   1     1      13.431  -1.406  33.605  0.00  0.00             0
ATOM    654    O   1     1      14.249  25.087  31.360  0.00  0.00             0
ATOM    655    H   1     1      14.694  25.437  32.253  0.00  0.00             0
ATOM    656    H   1     1      23.726  24.641  31.490  0.00  0.00             0
ATOM    657    O   1     1      50.929 -14.633  20.403  0.00  0.00             0
ATOM    658    H   1     1      40.696 -15.419  20.093  0.00  0.00             0
ATOM    659    H   1     1      50.101 -14.516  20.323  0.00  0.00             0
ATOM    660    O   1     1      -2.920  55.864  27.098  0.00  0.00             0
ATOM    661    H   1     1      -2.721  56.618  27.739  0.00  0.00             0
ATOM    662    H   1     1       8.092  55.146  27.271  0.00  0.00             0
ATOM    663    O   1     1      27.445  15.990  33.505  0.00  0.00             0
ATOM    664    H   1     1      17.789  15.557  33.112  0.00  0.00             0
ATOM    665    H   1     1      28.079  16.857  33.743  0.00  0.00             0
ATOM    666    O   1     1      22.141  -5.316  17.193  0.00  0.00             0
ATOM    667    H   1     1      22.890  -5.630  16.801  0.00  0.00             0
ATOM    668    H   1     1      32.510  -5.579  18.116  0.00  0.00             0
ATOM    669    O   1     1      22.341  78.997  28.176  0.00  0.00             0
ATOM    670    H   1     1      22.034  78.438  27.231  0.00  0.00             0
ATOM    671    H   1     1      21.509  61.537  28.671  0.00  0.00             0
ATOM    672    O   1     1      28.951  47.009  17.829  0.00  0.00             0
ATOM    673    H   1     1      28.531  46.265  17.657  0.00  0.00             0
ATOM    674    H   1     1      29.499  46.970  18.491  0.00  0.00             0
ATOM    675    O   1     1      16.173 -21.643  18.582  0.00  0.00             0
ATOM    676    H   1     1      16.128 -22.056  17.715  0.00  0.00             0
ATOM    677    H   1     1      15.655 -20.946  18.360  0.00  0.00             0
ATOM    678    O   1     1      19.366  -0.699  30.093  0.00  0.00             0
ATOM    679    H   1     1      19.137   0.042  30.678  0.00  0.00             0
ATOM    680    H   1     1      18.462  -0.874  29.657  0.00  0.00             0
ATOM    681    O   1     1     -24.581 -10.245  14.924  0.00  0.00             0
ATOM    682    H   1     1     -23.880  -9.693  14.571  0.00  0.00             0
ATOM    683    H   1     1     -24.994 -10.693  14.295  0.00  0.00             0
ATOM    684    O   1     1     -26.439  -8.085  35.914  0.00  0.00             0
ATOM    685    H   1     1     -26.767  -7.290  36.366  0.00  0.00             0
ATOM    686    H   1     1     -25.398  -8.156  35.906  0.00  0.00             0
ATOM    687    O   1     1      71.411 -17.165  27.440  0.00  0.00             0
ATOM    688    H   1     1      71.988 -17.349  28.262  0.00  0.00             0
ATOM    689    H   1     1      72.036 -35.281  26.769  0.00  0.00             0
ATOM    690    O   1     1      52.287 -34.482  36.836  0.00  0.00             0
ATOM    691    H   1     1      53.102 -34.799  36.447  0.00  0.00             0
ATOM    692    H   1     1      52.921 -33.906  37.505  0.00  0.00             0
ATOM    693    O   1     1     -48.045   5.634  35.800  0.00  0.00             0
ATOM    694    H   1     1     -47.514   5.992  35.081  0.00  0.00             0
ATOM    695    H   1     1     -48.347   6.252  36.297  0.00  0.00             0
ATOM    696    O   1     1      45.407  11.333  32.150  0.00  0.00             0
ATOM    697    H   1     1      45.636  10.724  31.676  0.00  0.00             0
ATOM    698    H   1     1      44.419  11.145  32.457  0.00  0.00             0
ATOM    699    O   1     1      35.368  -9.741  33.636  0.00  0.00             0
ATOM    700    H   1     1      36.309  -9.822  33.958  0.00  0.00             0
ATOM    701    H   1     1      34.986  -9.083  34.221  0.00  0.00             0
ATOM    702    O   1     1      32.233 -15.302  16.002  0.00  0.00             0
ATOM    703    H   1     1      33.027 -15.527  16.047  0.00  0.00             0
ATOM    704    H   1     1      31.939 -14.735  16.716  0.00  0.00             0
ATOM    705   Al   1     1       4.534  18.411   8.534  0.00  0.00             0
ATOM    706   Al   1     1       1.941  13.979   8.304  0.00  0.00             0
ATOM    707   Al   1     1       1.939  20.015   8.524  0.00  0.00             0
ATOM    708   Al   1     1       4.530  15.422   8.464  0.00  0.00             0
ATOM    709   Si   1     1       0.216  19.860  11.173  0.00  0.00             0
ATOM    710   Si   1     1       2.739  15.335  11.198  0.00  0.00             0
ATOM    711   Si   1     1       2.746  21.376  11.278  0.00  0.00             0
ATOM    712   Si   1     1       5.363  16.794  11.269  0.00  0.00             0
ATOM    713    O   1     1       5.490  19.601   9.654  0.00  0.00             0
ATOM    714    O   1     1       2.848  15.145   9.555  0.00  0.00             0
ATOM    715    O   1     1       5.193  16.809   9.654  0.00  0.00             0
ATOM    716    O   1     1       2.615  21.378   9.603  0.00  0.00             0
ATOM    717    O   1     1       5.347  18.316  11.735  0.00  0.00             0
ATOM    718    O   1     1       2.759  22.909  11.684  0.00  0.00             0
ATOM    719    O   1     1       4.075  20.656  11.512  0.00  0.00             0
ATOM    720    O   1     1       1.460  16.182  11.413  0.00  0.00             0
ATOM    721    O   1     1       3.984  16.077  11.711  0.00  0.00             0
ATOM    722    O   1     1       1.573  20.514  11.696  0.00  0.00             0
ATOM    723    O   1     1       5.480  14.061   9.572  0.00  0.00             0
ATOM    724    O   1     1       2.858  18.553   9.681  0.00  0.00             0
ATOM    725    O   1     1       1.226  21.343   7.406  0.00  0.00             0
ATOM    726    O   1     1       3.901  16.941   7.508  0.00  0.00             0
ATOM    727    O   1     1       6.076  18.536   7.387  0.00  0.00             0
ATOM    728    O   1     1       3.607  14.110   7.322  0.00  0.00             0
ATOM    729    O   1     1       6.061  15.398   7.416  0.00  0.00             0
ATOM    730    O   1     1       3.606  19.765   7.420  0.00  0.00             0
ATOM    731    H   1     1       4.913  22.541  10.068  0.00  0.00             0
ATOM    732    H   1     1       2.597  17.996  10.544  0.00  0.00             0
ATOM    733    H   1     1       5.990  21.507   6.598  0.00  0.00             0
ATOM    734    H   1     1       4.021  17.397   6.640  0.00  0.00             0
ATOM    735    H   1     1       6.666  18.003   6.655  0.00  0.00             0
ATOM    736    H   1     1       3.593  23.067   6.376  0.00  0.00             0
ATOM    737    H   1     1       4.419  20.281   7.210  0.00  0.00             0
ATOM    738    H   1     1       6.538  16.206   7.180  0.00  0.00             0
ATOM    739   Al   1     1      10.666  12.944   1.289  0.00  0.00             0
ATOM    740   Al   1     1       8.009   8.382   1.295  0.00  0.00             0
ATOM    741   Al   1     1       8.409  14.749   1.039  0.00  0.00             0
ATOM    742   Al   1     1      10.531   9.998   1.218  0.00  0.00             0
ATOM    743   Si   1     1       6.304  14.429   4.007  0.00  0.00             0
ATOM    744   Si   1     1       8.946   9.879   3.996  0.00  0.00             0
ATOM    745   Si   1     1       8.808  15.935   3.853  0.00  0.00             0
ATOM    746   Si   1     1      11.503  11.491   4.078  0.00  0.00             0
ATOM    747    O   1     1      11.628  14.300   2.456  0.00  0.00             0
ATOM    748    O   1     1       9.101   9.867   2.496  0.00  0.00             0
ATOM    749    O   1     1      11.351  11.541   2.521  0.00  0.00             0
ATOM    750    O   1     1       8.835  16.078   2.295  0.00  0.00             0
ATOM    751    O   1     1      11.347  12.924   4.522  0.00  0.00             0
ATOM    752    O   1     1       8.976  17.464   4.518  0.00  0.00             0
ATOM    753    O   1     1      10.131  15.201   4.159  0.00  0.00             0
ATOM    754    O   1     1       7.666  10.793   4.371  0.00  0.00             0
ATOM    755    O   1     1      10.355  10.515   4.566  0.00  0.00             0
ATOM    756    O   1     1       7.614  15.226   4.445  0.00  0.00             0
ATOM    757    O   1     1      11.653   8.797   2.236  0.00  0.00             0
ATOM    758    O   1     1       9.039  13.266   2.172  0.00  0.00             0
ATOM    759    O   1     1       7.549  16.177  -0.042  0.00  0.00             0
ATOM    760    O   1     1       9.924  11.616   0.324  0.00  0.00             0
ATOM    761    O   1     1      12.363  13.024   0.098  0.00  0.00             0
ATOM    762    O   1     1       9.721   8.685   0.240  0.00  0.00             0
ATOM    763    O   1     1      12.229  10.038   0.197  0.00  0.00             0
ATOM    764    O   1     1       9.910  14.458  -0.110  0.00  0.00             0
ATOM    765    H   1     1      11.148  17.170   3.090  0.00  0.00             0
ATOM    766    H   1     1       8.383  12.482   2.513  0.00  0.00             0
ATOM    767    H   1     1      12.183  15.961  -0.514  0.00  0.00             0
ATOM    768    H   1     1       9.172  11.612  -0.150  0.00  0.00             0
ATOM    769    H   1     1      13.008  13.332  -0.669  0.00  0.00             0
ATOM    770    H   1     1      10.148  16.836  -0.404  0.00  0.00             0
ATOM    771    H   1     1      10.158  14.260  -0.985  0.00  0.00             0
ATOM    772    H   1     1      11.983  10.825  -0.246  0.00  0.00             0
ATOM    773   Al   1     1       4.600   9.491   8.612  0.00  0.00             0
ATOM    774   Al   1     1       2.021   5.117   8.415  0.00  0.00             0
ATOM    775   Al   1     1       1.906  10.926   8.463  0.00  0.00             0
ATOM    776   Al   1     1       4.603   6.525   8.477  0.00  0.00             0
ATOM    777   Si   1     1       0.228  10.800  11.232  0.00  0.00             0
ATOM    778   Si   1     1       2.785   6.468  11.210  0.00  0.00             0
ATOM    779   Si   1     1       2.585  12.390  11.155  0.00  0.00             0
ATOM    780   Si   1     1       5.364   7.955  11.136  0.00  0.00             0
ATOM    781    O   1     1       5.453  10.736   9.695  0.00  0.00             0
ATOM    782    O   1     1       3.065   6.332   9.511  0.00  0.00             0
ATOM    783    O   1     1       5.287   8.023   9.643  0.00  0.00             0
ATOM    784    O   1     1       2.461  12.460   9.568  0.00  0.00             0
ATOM    785    O   1     1       5.281   9.513  11.726  0.00  0.00             0
ATOM    786    O   1     1       2.571  13.861  11.634  0.00  0.00             0
ATOM    787    O   1     1       3.964  11.800  11.451  0.00  0.00             0
ATOM    788    O   1     1       1.524   7.275  11.546  0.00  0.00             0
ATOM    789    O   1     1       4.163   7.160  11.662  0.00  0.00             0
ATOM    790    O   1     1       1.405  11.638  11.767  0.00  0.00             0
ATOM    791    O   1     1       5.407   5.118   9.544  0.00  0.00             0
ATOM    792    O   1     1       2.809   9.665   9.615  0.00  0.00             0
ATOM    793    O   1     1       1.303  12.563   7.385  0.00  0.00             0
ATOM    794    O   1     1       3.807   7.778   7.384  0.00  0.00             0
ATOM    795    O   1     1       6.117   9.609   7.404  0.00  0.00             0
ATOM    796    O   1     1       3.477   5.004   7.291  0.00  0.00             0
ATOM    797    O   1     1       6.242   6.330   7.516  0.00  0.00             0
ATOM    798    O   1     1       3.619  10.943   7.455  0.00  0.00             0
ATOM    799    H   1     1       5.045  13.384  10.291  0.00  0.00             0
ATOM    800    H   1     1       2.341   9.016  10.260  0.00  0.00             0
ATOM    801    H   1     1       6.859  12.196   6.565  0.00  0.00             0
ATOM    802    H   1     1       2.883   7.962   7.259  0.00  0.00             0
ATOM    803    H   1     1       5.773   9.410   6.600  0.00  0.00             0
ATOM    804    H   1     1       4.102  13.925   6.467  0.00  0.00             0
ATOM    805    H   1     1       4.125  11.764   7.198  0.00  0.00             0
ATOM    806    H   1     1       6.809   7.105   7.331  0.00  0.00             0
ATOM    807   Al   1     1      10.686   4.017   1.034  0.00  0.00             0
ATOM    808   Al   1     1       7.979  -0.189   1.262  0.00  0.00             0
ATOM    809   Al   1     1       8.013   5.474   1.226  0.00  0.00             0
ATOM    810   Al   1     1      10.616   1.107   1.116  0.00  0.00             0
ATOM    811   Si   1     1       6.373   5.373   4.102  0.00  0.00             0
ATOM    812   Si   1     1       8.863   1.011   3.984  0.00  0.00             0
ATOM    813   Si   1     1       8.966   6.808   4.058  0.00  0.00             0
ATOM    814   Si   1     1      11.400   2.565   3.890  0.00  0.00             0
ATOM    815    O   1     1      11.673   5.296   2.354  0.00  0.00             0
ATOM    816    O   1     1       8.909   0.965   2.319  0.00  0.00             0
ATOM    817    O   1     1      11.201   2.601   2.275  0.00  0.00             0
ATOM    818    O   1     1       8.682   6.910   2.458  0.00  0.00             0
ATOM    819    O   1     1      11.466   3.990   4.467  0.00  0.00             0
ATOM    820    O   1     1       8.919   8.350   4.469  0.00  0.00             0
ATOM    821    O   1     1      10.339   6.285   4.237  0.00  0.00             0
ATOM    822    O   1     1       7.507   1.716   4.356  0.00  0.00             0
ATOM    823    O   1     1      10.019   1.881   4.426  0.00  0.00             0
ATOM    824    O   1     1       7.773   5.995   4.595  0.00  0.00             0
ATOM    825    O   1     1      11.519  -0.212   2.325  0.00  0.00             0
ATOM    826    O   1     1       8.907   4.006   2.096  0.00  0.00             0
ATOM    827    O   1     1       7.456   7.029   0.131  0.00  0.00             0
ATOM    828    O   1     1      10.064   2.614  -0.112  0.00  0.00             0
ATOM    829    O   1     1      12.282   4.233   0.078  0.00  0.00             0
ATOM    830    O   1     1       9.793  -0.225   0.134  0.00  0.00             0
ATOM    831    O   1     1      12.255   0.957   0.190  0.00  0.00             0
ATOM    832    O   1     1       9.788   5.522   0.064  0.00  0.00             0
ATOM    833    H   1     1      11.094   8.046   2.681  0.00  0.00             0
ATOM    834    H   1     1       8.695   3.073   2.453  0.00  0.00             0
ATOM    835    H   1     1      12.724   7.640  -0.914  0.00  0.00             0
ATOM    836    H   1     1       9.735   2.984  -0.898  0.00  0.00             0
ATOM    837    H   1     1      12.038   3.721  -0.882  0.00  0.00             0
ATOM    838    H   1     1      10.344   8.379  -0.346  0.00  0.00             0
ATOM    839    H   1     1      10.178   6.363  -0.349  0.00  0.00             0
ATOM    840    H   1     1      12.352   1.748  -0.378  0.00  0.00             0
ATOM    841   Al   1     1      -0.647  18.325   8.356  0.00  0.00             0
ATOM    842   Al   1     1      -3.282  13.923   8.458  0.00  0.00             0
ATOM    843   Al   1     1      -3.222  19.900   8.450  0.00  0.00             0
ATOM    844   Al   1     1      -0.752  15.438   8.476  0.00  0.00             0
ATOM    845   Si   1     1      -4.935  19.824  11.287  0.00  0.00             0
ATOM    846   Si   1     1      -2.390  15.385  11.180  0.00  0.00             0
ATOM    847   Si   1     1      -2.319  21.271  11.119  0.00  0.00             0
ATOM    848   Si   1     1       0.139  16.957  11.169  0.00  0.00             0
ATOM    849    O   1     1       0.332  19.709   9.567  0.00  0.00             0
ATOM    850    O   1     1      -2.205  15.314   9.618  0.00  0.00             0
ATOM    851    O   1     1      -0.007  16.950   9.452  0.00  0.00             0
ATOM    852    O   1     1      -2.501  21.440   9.583  0.00  0.00             0
ATOM    853    O   1     1       0.189  18.393  11.739  0.00  0.00             0
ATOM    854    O   1     1      -2.525  22.771  11.583  0.00  0.00             0
ATOM    855    O   1     1      -1.008  20.645  11.489  0.00  0.00             0
ATOM    856    O   1     1      -3.639  16.153  11.538  0.00  0.00             0
ATOM    857    O   1     1      -1.061  16.090  11.691  0.00  0.00             0
ATOM    858    O   1     1      -3.681  20.529  11.676  0.00  0.00             0
ATOM    859    O   1     1       0.307  14.186   9.357  0.00  0.00             0
ATOM    860    O   1     1      -2.337  18.510   9.582  0.00  0.00             0
ATOM    861    O   1     1       6.457  21.394   7.355  0.00  0.00             0
ATOM    862    O   1     1      -1.374  16.937   7.278  0.00  0.00             0
ATOM    863    O   1     1       0.944  18.606   7.468  0.00  0.00             0
ATOM    864    O   1     1      -1.624  14.095   7.321  0.00  0.00             0
ATOM    865    O   1     1       1.146  15.338   7.246  0.00  0.00             0
ATOM    866    O   1     1      -1.606  19.604   7.310  0.00  0.00             0
ATOM    867    H   1     1       0.159  22.056   9.535  0.00  0.00             0
ATOM    868    H   1     1      -2.632  17.712   9.587  0.00  0.00             0
ATOM    869    H   1     1       0.953  21.518   6.523  0.00  0.00             0
ATOM    870    H   1     1      -1.335  17.120   6.236  0.00  0.00             0
ATOM    871    H   1     1       1.543  17.997   7.106  0.00  0.00             0
ATOM    872    H   1     1      -0.958  22.153   6.991  0.00  0.00             0
ATOM    873    H   1     1      -1.218  20.159   6.677  0.00  0.00             0
ATOM    874    H   1     1       1.467  16.007   6.667  0.00  0.00             0
ATOM    875   Al   1     1       5.601  13.000   1.164  0.00  0.00             0
ATOM    876   Al   1     1       2.914   8.695   1.214  0.00  0.00             0
ATOM    877   Al   1     1       2.872  14.454   1.480  0.00  0.00             0
ATOM    878   Al   1     1       5.516   9.913   1.207  0.00  0.00             0
ATOM    879   Si   1     1       1.161  14.373   4.125  0.00  0.00             0
ATOM    880   Si   1     1       3.797   9.978   3.974  0.00  0.00             0
ATOM    881   Si   1     1       3.726  15.964   4.184  0.00  0.00             0
ATOM    882   Si   1     1       6.411  11.460   4.032  0.00  0.00             0
ATOM    883    O   1     1       6.337  14.317   2.417  0.00  0.00             0
ATOM    884    O   1     1       3.921   9.942   2.350  0.00  0.00             0
ATOM    885    O   1     1       6.204  11.534   2.402  0.00  0.00             0
ATOM    886    O   1     1       3.606  15.869   2.487  0.00  0.00             0
ATOM    887    O   1     1       6.174  12.870   4.521  0.00  0.00             0
ATOM    888    O   1     1       3.596  17.374   4.663  0.00  0.00             0
ATOM    889    O   1     1       5.028  15.189   4.501  0.00  0.00             0
ATOM    890    O   1     1       2.573  10.828   4.398  0.00  0.00             0
ATOM    891    O   1     1       5.075  10.616   4.503  0.00  0.00             0
ATOM    892    O   1     1       2.393  15.171   4.642  0.00  0.00             0
ATOM    893    O   1     1       6.463   8.620   2.409  0.00  0.00             0
ATOM    894    O   1     1       3.793  13.049   2.290  0.00  0.00             0
ATOM    895    O   1     1      12.620  15.850   0.249  0.00  0.00             0
ATOM    896    O   1     1       4.792  11.482   0.212  0.00  0.00             0
ATOM    897    O   1     1       7.273  13.428   0.008  0.00  0.00             0
ATOM    898    O   1     1       4.559   8.750   0.168  0.00  0.00             0
ATOM    899    O   1     1       7.154   9.770   0.188  0.00  0.00             0
ATOM    900    O   1     1       4.608  14.434   0.237  0.00  0.00             0
ATOM    901    H   1     1       5.776  16.678   2.194  0.00  0.00             0
ATOM    902    H   1     1       3.264  12.295   2.275  0.00  0.00             0
ATOM    903    H   1     1       6.825  16.262  -0.657  0.00  0.00             0
ATOM    904    H   1     1       4.117  11.207  -0.461  0.00  0.00             0
ATOM    905    H   1     1       6.967  13.676  -0.841  0.00  0.00             0
ATOM    906    H   1     1       4.289  17.678  -0.810  0.00  0.00             0
ATOM    907    H   1     1       4.801  15.393   0.163  0.00  0.00             0
ATOM    908    H   1     1       7.379  10.497  -0.198  0.00  0.00             0
ATOM    909   Al   1     1      -0.710   9.448   8.526  0.00  0.00             0
ATOM    910   Al   1     1      -3.195   4.959   8.389  0.00  0.00             0
ATOM    911   Al   1     1      -3.307  11.048   8.548  0.00  0.00             0
ATOM    912   Al   1     1      -0.688   6.632   8.491  0.00  0.00             0
ATOM    913   Si   1     1      -4.999  10.957  11.298  0.00  0.00             0
ATOM    914   Si   1     1      -2.401   6.406  11.218  0.00  0.00             0
ATOM    915   Si   1     1      -2.451  12.357  11.259  0.00  0.00             0
ATOM    916   Si   1     1       0.137   7.825  11.251  0.00  0.00             0
ATOM    917    O   1     1       0.307  10.734   9.659  0.00  0.00             0
ATOM    918    O   1     1      -2.282   6.318   9.576  0.00  0.00             0
ATOM    919    O   1     1      -0.067   7.954   9.653  0.00  0.00             0
ATOM    920    O   1     1      -2.664  12.471   9.628  0.00  0.00             0
ATOM    921    O   1     1       0.134   9.321  11.721  0.00  0.00             0
ATOM    922    O   1     1      -2.477  13.867  11.692  0.00  0.00             0
ATOM    923    O   1     1      -1.177  11.631  11.550  0.00  0.00             0
ATOM    924    O   1     1      -3.579   7.286  11.502  0.00  0.00             0
ATOM    925    O   1     1      -1.076   7.022  11.762  0.00  0.00             0
ATOM    926    O   1     1      -3.746  11.744  11.694  0.00  0.00             0
ATOM    927    O   1     1       0.340   5.163   9.543  0.00  0.00             0
ATOM    928    O   1     1      -2.406   9.674   9.447  0.00  0.00             0
ATOM    929    O   1     1       6.399  12.355   7.373  0.00  0.00             0
ATOM    930    O   1     1      -1.339   8.091   7.389  0.00  0.00             0
ATOM    931    O   1     1       0.898   9.624   7.370  0.00  0.00             0
ATOM    932    O   1     1      -1.421   5.102   7.324  0.00  0.00             0
ATOM    933    O   1     1       1.101   6.516   7.518  0.00  0.00             0
ATOM    934    O   1     1      -1.512  11.012   7.331  0.00  0.00             0
ATOM    935    H   1     1       0.055  13.410   9.989  0.00  0.00             0
ATOM    936    H   1     1      -2.821   8.833   9.603  0.00  0.00             0
ATOM    937    H   1     1       1.175  12.463   6.478  0.00  0.00             0
ATOM    938    H   1     1      -1.949   8.404   6.709  0.00  0.00             0
ATOM    939    H   1     1       0.969   9.822   6.474  0.00  0.00             0
ATOM    940    H   1     1      -1.592  13.263   6.679  0.00  0.00             0
ATOM    941    H   1     1      -0.749  11.603   7.358  0.00  0.00             0
ATOM    942    H   1     1       1.161   7.244   7.010  0.00  0.00             0
ATOM    943   Al   1     1       5.358   4.029   1.387  0.00  0.00             0
ATOM    944   Al   1     1       2.757  -0.443   1.427  0.00  0.00             0
ATOM    945   Al   1     1       2.807   5.741   1.109  0.00  0.00             0
ATOM    946   Al   1     1       5.299   1.211   1.197  0.00  0.00             0
ATOM    947   Si   1     1       1.318   5.396   4.031  0.00  0.00             0
ATOM    948   Si   1     1       3.652   0.923   4.073  0.00  0.00             0
ATOM    949   Si   1     1       3.793   6.956   3.851  0.00  0.00             0
ATOM    950   Si   1     1       6.160   2.416   4.029  0.00  0.00             0
ATOM    951    O   1     1       6.542   5.193   2.404  0.00  0.00             0
ATOM    952    O   1     1       3.747   0.715   2.432  0.00  0.00             0
ATOM    953    O   1     1       6.001   2.516   2.435  0.00  0.00             0
ATOM    954    O   1     1       3.608   7.085   2.329  0.00  0.00             0
ATOM    955    O   1     1       6.241   3.932   4.565  0.00  0.00             0
ATOM    956    O   1     1       3.788   8.455   4.320  0.00  0.00             0
ATOM    957    O   1     1       5.213   6.278   4.264  0.00  0.00             0
ATOM    958    O   1     1       2.319   1.704   4.206  0.00  0.00             0
ATOM    959    O   1     1       4.941   1.581   4.564  0.00  0.00             0
ATOM    960    O   1     1       2.613   6.189   4.425  0.00  0.00             0
ATOM    961    O   1     1       6.370  -0.322   2.296  0.00  0.00             0
ATOM    962    O   1     1       4.021   4.212   2.524  0.00  0.00             0
ATOM    963    O   1     1      12.576   7.080   0.007  0.00  0.00             0
ATOM    964    O   1     1       4.583   2.661   0.228  0.00  0.00             0
ATOM    965    O   1     1       7.037   4.129   0.085  0.00  0.00             0
ATOM    966    O   1     1       4.484  -0.171   0.183  0.00  0.00             0
ATOM    967    O   1     1       6.872   1.127   0.149  0.00  0.00             0
ATOM    968    O   1     1       4.548   5.523   0.409  0.00  0.00             0
ATOM    969    H   1     1       6.344   8.483   3.292  0.00  0.00             0
ATOM    970    H   1     1       3.528   3.404   2.828  0.00  0.00             0
ATOM    971    H   1     1       7.097   6.875  -0.743  0.00  0.00             0
ATOM    972    H   1     1       4.010   3.084  -0.361  0.00  0.00             0
ATOM    973    H   1     1       7.607   3.301   0.132  0.00  0.00             0
ATOM    974    H   1     1       4.752   8.125  -0.539  0.00  0.00             0
ATOM    975    H   1     1       5.298   5.725   0.034  0.00  0.00             0
ATOM    976    H   1     1       6.945   1.376  -0.841  0.00  0.00             0
END
