# Supplementary material for: Competing Nuclear Quantum Effects and Hydrogen-Bond Jumps in Hydrated Kaolinite
Source: J Phys Chem Lett. 2023 Feb 6;14(6):1542–7. doi: 10.1021/acs.jpclett.2c03896 (PMC9940297; doi:10.1021/acs.jpclett.2c03896)
Supplement: Supplementary file 1 — jz2c03896_si_001.zip [file jz2c03896_si_001.zip › Clay_NQEs_HBond_Jumps_SI/silica-surface/QM/prod-4/init.14.pdb]

TITLE     Step:     2000000  Bead:      14 positions{angstrom}  cell{angstrom}
CRYST1   10.307   17.884   76.812  91.93 105.05  89.80 P 1           1
ATOM      1   Al   1     1     -19.117  -0.707  42.781  0.00  0.00             0
ATOM      2   Al   1     1     -16.559   3.914  42.754  0.00  0.00             0
ATOM      3   Al   1     1     -16.658  -2.244  42.819  0.00  0.00             0
ATOM      4   Al   1     1     -19.130   2.255  42.939  0.00  0.00             0
ATOM      5   Si   1     1     -14.745  -1.946  39.956  0.00  0.00             0
ATOM      6   Si   1     1     -17.341   2.652  39.949  0.00  0.00             0
ATOM      7   Si   1     1     -17.319  -3.517  39.981  0.00  0.00             0
ATOM      8   Si   1     1     -19.879   1.063  40.049  0.00  0.00             0
ATOM      9    O   1     1     -20.048  -1.771  41.650  0.00  0.00             0
ATOM     10    O   1     1     -17.415   2.666  41.683  0.00  0.00             0
ATOM     11    O   1     1     -19.711   1.058  41.633  0.00  0.00             0
ATOM     12    O   1     1     -17.237  -3.689  41.470  0.00  0.00             0
ATOM     13    O   1     1     -19.634  -0.445  39.570  0.00  0.00             0
ATOM     14    O   1     1     -17.290  -4.979  39.446  0.00  0.00             0
ATOM     15    O   1     1     -18.689  -2.799  39.693  0.00  0.00             0
ATOM     16    O   1     1     -16.132   1.767  39.630  0.00  0.00             0
ATOM     17    O   1     1     -18.722   1.925  39.470  0.00  0.00             0
ATOM     18    O   1     1     -16.184  -2.610  39.411  0.00  0.00             0
ATOM     19    O   1     1     -20.170   3.901  41.692  0.00  0.00             0
ATOM     20    O   1     1     -17.540  -0.919  41.612  0.00  0.00             0
ATOM     21    O   1     1     -16.043  -3.707  43.861  0.00  0.00             0
ATOM     22    O   1     1     -18.303   0.841  43.883  0.00  0.00             0
ATOM     23    O   1     1     -20.806  -0.540  43.855  0.00  0.00             0
ATOM     24    O   1     1     -18.281   3.810  43.882  0.00  0.00             0
ATOM     25    O   1     1     -20.755   2.344  43.882  0.00  0.00             0
ATOM     26    O   1     1     -18.307  -2.093  43.814  0.00  0.00             0
ATOM     27    H   1     1     -19.674  -4.278  41.617  0.00  0.00             0
ATOM     28    H   1     1     -17.386  -0.899  40.576  0.00  0.00             0
ATOM     29    H   1     1     -20.077  -3.309  44.197  0.00  0.00             0
ATOM     30    H   1     1     -17.495   0.700  43.420  0.00  0.00             0
ATOM     31    H   1     1     -20.891  -0.347  44.876  0.00  0.00             0
ATOM     32    H   1     1     -18.861  -5.091  44.604  0.00  0.00             0
ATOM     33    H   1     1     -18.169  -2.835  44.649  0.00  0.00             0
ATOM     34    H   1     1     -21.086   1.358  43.751  0.00  0.00             0
ATOM     35   Al   1     1     -16.999   6.032  50.090  0.00  0.00             0
ATOM     36   Al   1     1     -14.379  10.490  49.927  0.00  0.00             0
ATOM     37   Al   1     1     -14.397   4.518  50.186  0.00  0.00             0
ATOM     38   Al   1     1     -17.048   9.096  50.220  0.00  0.00             0
ATOM     39   Si   1     1     -12.584   4.772  47.316  0.00  0.00             0
ATOM     40   Si   1     1     -15.017   9.174  47.200  0.00  0.00             0
ATOM     41   Si   1     1     -15.109   3.303  47.303  0.00  0.00             0
ATOM     42   Si   1     1     -17.529   7.776  47.240  0.00  0.00             0
ATOM     43    O   1     1     -17.871   4.765  48.932  0.00  0.00             0
ATOM     44    O   1     1     -15.169   9.180  48.800  0.00  0.00             0
ATOM     45    O   1     1     -17.424   7.637  48.826  0.00  0.00             0
ATOM     46    O   1     1     -14.903   3.087  48.941  0.00  0.00             0
ATOM     47    O   1     1     -17.651   6.166  46.901  0.00  0.00             0
ATOM     48    O   1     1     -15.121   1.896  46.750  0.00  0.00             0
ATOM     49    O   1     1     -16.509   3.943  47.027  0.00  0.00             0
ATOM     50    O   1     1     -13.752   8.404  46.877  0.00  0.00             0
ATOM     51    O   1     1     -16.248   8.334  46.702  0.00  0.00             0
ATOM     52    O   1     1     -13.965   4.064  46.790  0.00  0.00             0
ATOM     53    O   1     1     -17.670  10.544  48.993  0.00  0.00             0
ATOM     54    O   1     1     -15.327   5.821  49.094  0.00  0.00             0
ATOM     55    O   1     1     -13.804   3.179  51.268  0.00  0.00             0
ATOM     56    O   1     1     -16.211   7.680  51.121  0.00  0.00             0
ATOM     57    O   1     1     -18.614   6.033  50.991  0.00  0.00             0
ATOM     58    O   1     1     -15.986  10.394  51.153  0.00  0.00             0
ATOM     59    O   1     1     -18.729   9.262  51.121  0.00  0.00             0
ATOM     60    O   1     1     -16.092   4.732  51.321  0.00  0.00             0
ATOM     61    H   1     1     -17.481   2.429  48.671  0.00  0.00             0
ATOM     62    H   1     1     -14.927   6.637  49.119  0.00  0.00             0
ATOM     63    H   1     1     -18.897   2.656  51.916  0.00  0.00             0
ATOM     64    H   1     1     -16.124   7.539  52.050  0.00  0.00             0
ATOM     65    H   1     1     -19.237   6.663  51.002  0.00  0.00             0
ATOM     66    H   1     1     -16.306   1.995  51.493  0.00  0.00             0
ATOM     67    H   1     1     -16.648   4.584  52.164  0.00  0.00             0
ATOM     68    H   1     1     -19.405   8.714  51.271  0.00  0.00             0
ATOM     69   Al   1     1     -19.142   8.468  42.879  0.00  0.00             0
ATOM     70   Al   1     1     -16.577  12.772  42.752  0.00  0.00             0
ATOM     71   Al   1     1     -16.593   6.907  42.901  0.00  0.00             0
ATOM     72   Al   1     1     -19.160  11.356  42.670  0.00  0.00             0
ATOM     73   Si   1     1     -14.831   7.041  39.984  0.00  0.00             0
ATOM     74   Si   1     1     -17.362  11.497  39.943  0.00  0.00             0
ATOM     75   Si   1     1     -17.364   5.566  40.102  0.00  0.00             0
ATOM     76   Si   1     1     -19.907   9.861  40.040  0.00  0.00             0
ATOM     77    O   1     1     -20.093   7.145  41.793  0.00  0.00             0
ATOM     78    O   1     1     -17.469  11.494  41.601  0.00  0.00             0
ATOM     79    O   1     1     -19.754   9.891  41.658  0.00  0.00             0
ATOM     80    O   1     1     -17.177   5.463  41.774  0.00  0.00             0
ATOM     81    O   1     1     -19.938   8.370  39.540  0.00  0.00             0
ATOM     82    O   1     1     -17.279   4.063  39.587  0.00  0.00             0
ATOM     83    O   1     1     -18.716   6.156  39.773  0.00  0.00             0
ATOM     84    O   1     1     -16.109  10.651  39.638  0.00  0.00             0
ATOM     85    O   1     1     -18.682  10.797  39.559  0.00  0.00             0
ATOM     86    O   1     1     -16.199   6.387  39.600  0.00  0.00             0
ATOM     87    O   1     1     -20.113  12.740  41.760  0.00  0.00             0
ATOM     88    O   1     1     -17.556   8.226  41.793  0.00  0.00             0
ATOM     89    O   1     1     -15.869   5.411  43.921  0.00  0.00             0
ATOM     90    O   1     1     -18.540   9.894  43.991  0.00  0.00             0
ATOM     91    O   1     1     -20.764   8.350  43.962  0.00  0.00             0
ATOM     92    O   1     1     -18.185  12.600  43.814  0.00  0.00             0
ATOM     93    O   1     1     -20.711  11.580  43.935  0.00  0.00             0
ATOM     94    O   1     1     -18.166   7.062  43.987  0.00  0.00             0
ATOM     95    H   1     1     -19.578   4.521  42.159  0.00  0.00             0
ATOM     96    H   1     1     -17.186   8.952  41.259  0.00  0.00             0
ATOM     97    H   1     1     -20.454   5.142  44.632  0.00  0.00             0
ATOM     98    H   1     1     -17.818  10.488  44.628  0.00  0.00             0
ATOM     99    H   1     1     -21.239   8.432  44.860  0.00  0.00             0
ATOM    100    H   1     1     -19.018   3.750  44.605  0.00  0.00             0
ATOM    101    H   1     1     -18.790   6.469  44.530  0.00  0.00             0
ATOM    102    H   1     1     -20.724  10.992  44.648  0.00  0.00             0
ATOM    103   Al   1     1     -16.899  14.880  50.038  0.00  0.00             0
ATOM    104   Al   1     1     -14.236  19.633  49.917  0.00  0.00             0
ATOM    105   Al   1     1     -14.379  13.519  49.986  0.00  0.00             0
ATOM    106   Al   1     1     -16.821  17.962  49.933  0.00  0.00             0
ATOM    107   Si   1     1     -12.573  13.704  47.259  0.00  0.00             0
ATOM    108   Si   1     1     -14.961  18.234  47.174  0.00  0.00             0
ATOM    109   Si   1     1     -15.101  12.177  47.122  0.00  0.00             0
ATOM    110   Si   1     1     -17.465  16.712  47.197  0.00  0.00             0
ATOM    111    O   1     1     -17.878  13.748  48.688  0.00  0.00             0
ATOM    112    O   1     1     -15.057  18.274  48.810  0.00  0.00             0
ATOM    113    O   1     1     -17.147  16.605  48.810  0.00  0.00             0
ATOM    114    O   1     1     -14.968  12.053  48.739  0.00  0.00             0
ATOM    115    O   1     1     -17.616  15.252  46.667  0.00  0.00             0
ATOM    116    O   1     1     -15.057  10.652  46.683  0.00  0.00             0
ATOM    117    O   1     1     -16.378  12.956  46.766  0.00  0.00             0
ATOM    118    O   1     1     -13.710  17.407  46.898  0.00  0.00             0
ATOM    119    O   1     1     -16.276  17.543  46.689  0.00  0.00             0
ATOM    120    O   1     1     -13.821  13.060  46.647  0.00  0.00             0
ATOM    121    O   1     1     -17.809  19.450  48.822  0.00  0.00             0
ATOM    122    O   1     1     -15.186  14.826  48.887  0.00  0.00             0
ATOM    123    O   1     1     -13.530  11.969  51.020  0.00  0.00             0
ATOM    124    O   1     1     -16.270  16.382  51.225  0.00  0.00             0
ATOM    125    O   1     1     -18.574  14.999  50.961  0.00  0.00             0
ATOM    126    O   1     1     -15.882  19.302  50.948  0.00  0.00             0
ATOM    127    O   1     1     -18.442  18.061  51.060  0.00  0.00             0
ATOM    128    O   1     1     -16.078  13.512  50.965  0.00  0.00             0
ATOM    129    H   1     1     -16.823  11.189  48.838  0.00  0.00             0
ATOM    130    H   1     1     -14.939  15.739  48.868  0.00  0.00             0
ATOM    131    H   1     1     -18.863  12.127  51.849  0.00  0.00             0
ATOM    132    H   1     1     -16.500  16.404  52.054  0.00  0.00             0
ATOM    133    H   1     1     -19.307  14.918  51.478  0.00  0.00             0
ATOM    134    H   1     1     -16.035  10.569  52.199  0.00  0.00             0
ATOM    135    H   1     1     -16.696  12.827  51.146  0.00  0.00             0
ATOM    136    H   1     1     -19.053  17.330  51.401  0.00  0.00             0
ATOM    137   Al   1     1     -14.162  -0.706  42.767  0.00  0.00             0
ATOM    138   Al   1     1     -11.602   3.873  42.838  0.00  0.00             0
ATOM    139   Al   1     1     -11.478  -1.942  42.722  0.00  0.00             0
ATOM    140   Al   1     1     -14.210   2.456  42.869  0.00  0.00             0
ATOM    141   Si   1     1      -9.624  -1.877  40.069  0.00  0.00             0
ATOM    142   Si   1     1     -12.191   2.480  40.069  0.00  0.00             0
ATOM    143   Si   1     1     -12.084  -3.432  39.920  0.00  0.00             0
ATOM    144   Si   1     1     -14.794   1.065  39.928  0.00  0.00             0
ATOM    145    O   1     1     -15.006  -1.949  41.587  0.00  0.00             0
ATOM    146    O   1     1     -12.359   2.451  41.648  0.00  0.00             0
ATOM    147    O   1     1     -14.671   0.982  41.686  0.00  0.00             0
ATOM    148    O   1     1     -11.981  -3.403  41.517  0.00  0.00             0
ATOM    149    O   1     1     -14.741  -0.411  39.588  0.00  0.00             0
ATOM    150    O   1     1     -12.136  -4.947  39.410  0.00  0.00             0
ATOM    151    O   1     1     -13.448  -2.800  39.678  0.00  0.00             0
ATOM    152    O   1     1     -10.908   1.644  39.741  0.00  0.00             0
ATOM    153    O   1     1     -13.550   1.827  39.550  0.00  0.00             0
ATOM    154    O   1     1     -10.902  -2.437  39.396  0.00  0.00             0
ATOM    155    O   1     1     -14.869   3.795  41.695  0.00  0.00             0
ATOM    156    O   1     1     -12.491  -0.600  41.823  0.00  0.00             0
ATOM    157    O   1     1     -20.974  -3.526  43.806  0.00  0.00             0
ATOM    158    O   1     1     -13.553   0.875  43.960  0.00  0.00             0
ATOM    159    O   1     1     -15.754  -0.933  43.874  0.00  0.00             0
ATOM    160    O   1     1     -13.261   3.717  43.862  0.00  0.00             0
ATOM    161    O   1     1     -15.817   2.551  43.790  0.00  0.00             0
ATOM    162    O   1     1     -13.002  -2.074  43.829  0.00  0.00             0
ATOM    163    H   1     1     -14.329  -4.346  41.447  0.00  0.00             0
ATOM    164    H   1     1     -12.185   0.306  41.449  0.00  0.00             0
ATOM    165    H   1     1     -15.738  -3.627  44.923  0.00  0.00             0
ATOM    166    H   1     1     -12.752   0.938  44.616  0.00  0.00             0
ATOM    167    H   1     1     -15.795  -0.546  44.813  0.00  0.00             0
ATOM    168    H   1     1     -13.124  -5.173  44.882  0.00  0.00             0
ATOM    169    H   1     1     -13.505  -2.809  44.320  0.00  0.00             0
ATOM    170    H   1     1     -16.119   1.888  44.503  0.00  0.00             0
ATOM    171   Al   1     1     -11.794   6.102  50.056  0.00  0.00             0
ATOM    172   Al   1     1      -9.266  10.676  49.858  0.00  0.00             0
ATOM    173   Al   1     1      -9.094   4.677  50.026  0.00  0.00             0
ATOM    174   Al   1     1     -11.749   9.152  50.017  0.00  0.00             0
ATOM    175   Si   1     1      -7.438   4.684  47.358  0.00  0.00             0
ATOM    176   Si   1     1      -9.889   9.270  47.093  0.00  0.00             0
ATOM    177   Si   1     1     -10.039   3.195  47.318  0.00  0.00             0
ATOM    178   Si   1     1     -12.392   7.613  47.143  0.00  0.00             0
ATOM    179    O   1     1     -12.808   4.967  48.991  0.00  0.00             0
ATOM    180    O   1     1     -10.024   9.408  48.831  0.00  0.00             0
ATOM    181    O   1     1     -12.165   7.699  48.820  0.00  0.00             0
ATOM    182    O   1     1      -9.809   3.148  48.964  0.00  0.00             0
ATOM    183    O   1     1     -12.383   6.123  46.876  0.00  0.00             0
ATOM    184    O   1     1      -9.959   1.707  46.839  0.00  0.00             0
ATOM    185    O   1     1     -11.334   3.844  46.927  0.00  0.00             0
ATOM    186    O   1     1      -8.604   8.455  46.919  0.00  0.00             0
ATOM    187    O   1     1     -11.192   8.495  46.644  0.00  0.00             0
ATOM    188    O   1     1      -8.698   3.937  46.853  0.00  0.00             0
ATOM    189    O   1     1     -12.697  10.408  48.914  0.00  0.00             0
ATOM    190    O   1     1     -10.061   5.888  48.973  0.00  0.00             0
ATOM    191    O   1     1     -18.685   3.082  51.169  0.00  0.00             0
ATOM    192    O   1     1     -10.887   7.726  51.106  0.00  0.00             0
ATOM    193    O   1     1     -13.465   5.845  51.348  0.00  0.00             0
ATOM    194    O   1     1     -10.812  10.676  50.996  0.00  0.00             0
ATOM    195    O   1     1     -13.311   9.140  51.022  0.00  0.00             0
ATOM    196    O   1     1     -10.880   4.715  51.015  0.00  0.00             0
ATOM    197    H   1     1     -11.898   2.180  49.342  0.00  0.00             0
ATOM    198    H   1     1     -10.091   6.457  48.274  0.00  0.00             0
ATOM    199    H   1     1     -13.773   3.523  52.230  0.00  0.00             0
ATOM    200    H   1     1     -11.141   7.476  52.184  0.00  0.00             0
ATOM    201    H   1     1     -13.867   6.387  51.964  0.00  0.00             0
ATOM    202    H   1     1     -11.401   1.713  51.974  0.00  0.00             0
ATOM    203    H   1     1     -11.083   3.781  51.047  0.00  0.00             0
ATOM    204    H   1     1     -13.949   8.580  51.251  0.00  0.00             0
ATOM    205   Al   1     1     -13.996   8.385  42.702  0.00  0.00             0
ATOM    206   Al   1     1     -11.447  12.936  42.704  0.00  0.00             0
ATOM    207   Al   1     1     -11.490   7.000  42.883  0.00  0.00             0
ATOM    208   Al   1     1     -13.860  11.331  42.876  0.00  0.00             0
ATOM    209   Si   1     1      -9.690   6.979  40.151  0.00  0.00             0
ATOM    210   Si   1     1     -12.184  11.496  39.941  0.00  0.00             0
ATOM    211   Si   1     1     -12.315   5.331  40.120  0.00  0.00             0
ATOM    212   Si   1     1     -14.740  10.040  39.924  0.00  0.00             0
ATOM    213    O   1     1     -14.984   7.164  41.582  0.00  0.00             0
ATOM    214    O   1     1     -12.371  11.707  41.563  0.00  0.00             0
ATOM    215    O   1     1     -14.444  10.012  41.591  0.00  0.00             0
ATOM    216    O   1     1     -12.241   5.256  41.704  0.00  0.00             0
ATOM    217    O   1     1     -14.613   8.380  39.416  0.00  0.00             0
ATOM    218    O   1     1     -12.036   3.892  39.619  0.00  0.00             0
ATOM    219    O   1     1     -13.630   5.974  39.759  0.00  0.00             0
ATOM    220    O   1     1     -11.000  10.582  39.821  0.00  0.00             0
ATOM    221    O   1     1     -13.512  10.823  39.324  0.00  0.00             0
ATOM    222    O   1     1     -11.026   6.265  39.739  0.00  0.00             0
ATOM    223    O   1     1     -14.749  12.827  41.715  0.00  0.00             0
ATOM    224    O   1     1     -12.276   8.296  41.823  0.00  0.00             0
ATOM    225    O   1     1     -21.115   5.378  43.890  0.00  0.00             0
ATOM    226    O   1     1     -13.157   9.858  43.792  0.00  0.00             0
ATOM    227    O   1     1     -15.494   8.295  43.856  0.00  0.00             0
ATOM    228    O   1     1     -13.009  12.663  43.913  0.00  0.00             0
ATOM    229    O   1     1     -15.607  11.414  43.767  0.00  0.00             0
ATOM    230    O   1     1     -13.128   7.025  43.859  0.00  0.00             0
ATOM    231    H   1     1     -14.399   4.586  41.431  0.00  0.00             0
ATOM    232    H   1     1     -11.718   9.218  41.736  0.00  0.00             0
ATOM    233    H   1     1     -15.785   4.944  44.726  0.00  0.00             0
ATOM    234    H   1     1     -12.567   9.346  44.489  0.00  0.00             0
ATOM    235    H   1     1     -15.431   8.013  44.820  0.00  0.00             0
ATOM    236    H   1     1     -13.638   3.971  44.675  0.00  0.00             0
ATOM    237    H   1     1     -13.754   6.324  43.950  0.00  0.00             0
ATOM    238    H   1     1     -15.975  10.504  43.803  0.00  0.00             0
ATOM    239   Al   1     1     -11.719  15.062  50.000  0.00  0.00             0
ATOM    240   Al   1     1      -9.102  19.529  50.082  0.00  0.00             0
ATOM    241   Al   1     1      -9.147  13.613  49.778  0.00  0.00             0
ATOM    242   Al   1     1     -11.803  17.853  50.099  0.00  0.00             0
ATOM    243   Si   1     1      -7.434  13.748  47.031  0.00  0.00             0
ATOM    244   Si   1     1      -9.890  18.153  47.423  0.00  0.00             0
ATOM    245   Si   1     1      -9.912  12.207  46.980  0.00  0.00             0
ATOM    246   Si   1     1     -12.412  16.630  47.251  0.00  0.00             0
ATOM    247    O   1     1     -12.621  13.683  48.814  0.00  0.00             0
ATOM    248    O   1     1     -10.106  18.254  48.999  0.00  0.00             0
ATOM    249    O   1     1     -12.211  16.610  48.846  0.00  0.00             0
ATOM    250    O   1     1      -9.704  12.131  48.619  0.00  0.00             0
ATOM    251    O   1     1     -12.441  15.154  46.812  0.00  0.00             0
ATOM    252    O   1     1     -10.052  10.711  46.463  0.00  0.00             0
ATOM    253    O   1     1     -11.294  12.805  46.810  0.00  0.00             0
ATOM    254    O   1     1      -8.582  17.347  47.187  0.00  0.00             0
ATOM    255    O   1     1     -11.098  17.346  46.798  0.00  0.00             0
ATOM    256    O   1     1      -8.781  13.073  46.468  0.00  0.00             0
ATOM    257    O   1     1     -12.553  19.492  49.169  0.00  0.00             0
ATOM    258    O   1     1     -10.097  15.035  48.669  0.00  0.00             0
ATOM    259    O   1     1     -18.862  12.113  50.924  0.00  0.00             0
ATOM    260    O   1     1     -11.054  16.503  51.221  0.00  0.00             0
ATOM    261    O   1     1     -13.356  14.783  51.048  0.00  0.00             0
ATOM    262    O   1     1     -10.814  19.470  51.256  0.00  0.00             0
ATOM    263    O   1     1     -13.377  18.002  51.058  0.00  0.00             0
ATOM    264    O   1     1     -10.764  13.677  50.970  0.00  0.00             0
ATOM    265    H   1     1     -12.373  11.044  48.359  0.00  0.00             0
ATOM    266    H   1     1      -9.959  15.536  47.770  0.00  0.00             0
ATOM    267    H   1     1     -13.101  12.465  51.793  0.00  0.00             0
ATOM    268    H   1     1     -10.937  16.437  52.267  0.00  0.00             0
ATOM    269    H   1     1     -13.988  15.352  51.596  0.00  0.00             0
ATOM    270    H   1     1     -11.619  11.232  51.413  0.00  0.00             0
ATOM    271    H   1     1     -11.300  12.968  51.275  0.00  0.00             0
ATOM    272    H   1     1     -14.127  17.856  51.465  0.00  0.00             0
ATOM    273    O   1     1     -21.440   7.302  36.793  0.00  0.00             0
ATOM    274    H   1     1     -20.473   7.412  36.594  0.00  0.00             0
ATOM    275    H   1     1     -11.382   6.903  37.705  0.00  0.00             0
ATOM    276    O   1     1       3.887 -23.403  36.644  0.00  0.00             0
ATOM    277    H   1     1       4.524 -22.824  36.353  0.00  0.00             0
ATOM    278    H   1     1      14.201 -23.271  37.632  0.00  0.00             0
ATOM    279    O   1     1      27.760  27.910  30.753  0.00  0.00             0
ATOM    280    H   1     1      17.457  28.921  30.192  0.00  0.00             0
ATOM    281    H   1     1      28.078  27.362  29.920  0.00  0.00             0
ATOM    282    O   1     1       9.297  24.244  30.984  0.00  0.00             0
ATOM    283    H   1     1       9.146  23.353  30.952  0.00  0.00             0
ATOM    284    H   1     1      19.690  24.601  30.091  0.00  0.00             0
ATOM    285    O   1     1     -39.610  -6.694  33.098  0.00  0.00             0
ATOM    286    H   1     1     -40.448  -6.047  32.844  0.00  0.00             0
ATOM    287    H   1     1     -28.797  -6.231  33.688  0.00  0.00             0
ATOM    288    O   1     1      18.770 -13.793  29.360  0.00  0.00             0
ATOM    289    H   1     1      18.194 -14.245  30.163  0.00  0.00             0
ATOM    290    H   1     1      28.239 -13.191  29.062  0.00  0.00             0
ATOM    291    O   1     1       1.762  50.456  20.688  0.00  0.00             0
ATOM    292    H   1     1       1.270  50.529  19.860  0.00  0.00             0
ATOM    293    H   1     1       1.921  51.234  21.208  0.00  0.00             0
ATOM    294    O   1     1     -29.469  -1.437  14.892  0.00  0.00             0
ATOM    295    H   1     1     -30.058  -1.178  15.474  0.00  0.00             0
ATOM    296    H   1     1     -29.740  -2.230  14.464  0.00  0.00             0
ATOM    297    O   1     1     -24.071  12.410  33.068  0.00  0.00             0
ATOM    298    H   1     1     -24.806  12.095  32.507  0.00  0.00             0
ATOM    299    H   1     1     -24.439  12.859  33.891  0.00  0.00             0
ATOM    300    O   1     1      43.426  28.451  28.867  0.00  0.00             0
ATOM    301    H   1     1      44.242  28.042  29.335  0.00  0.00             0
ATOM    302    H   1     1      43.341  27.839  28.227  0.00  0.00             0
ATOM    303    O   1     1       2.270  -9.833  36.397  0.00  0.00             0
ATOM    304    H   1     1       2.987  -9.405  36.075  0.00  0.00             0
ATOM    305    H   1     1       1.612  -9.317  35.884  0.00  0.00             0
ATOM    306    O   1     1     -15.429   1.966  30.015  0.00  0.00             0
ATOM    307    H   1     1     -14.955   1.476  29.307  0.00  0.00             0
ATOM    308    H   1     1     -16.115   2.551  29.487  0.00  0.00             0
ATOM    309    O   1     1      16.536 -20.241  14.590  0.00  0.00             0
ATOM    310    H   1     1      17.404 -19.783  14.789  0.00  0.00             0
ATOM    311    H   1     1      15.969 -19.412  14.869  0.00  0.00             0
ATOM    312    O   1     1      31.230  13.221  24.599  0.00  0.00             0
ATOM    313    H   1     1      31.617  13.924  24.923  0.00  0.00             0
ATOM    314    H   1     1      31.889  12.440  24.467  0.00  0.00             0
ATOM    315    O   1     1     -19.040  22.354  33.929  0.00  0.00             0
ATOM    316    H   1     1     -19.270  23.281  33.398  0.00  0.00             0
ATOM    317    H   1     1     -18.373  22.660  34.623  0.00  0.00             0
ATOM    318    O   1     1       7.065  23.327  33.226  0.00  0.00             0
ATOM    319    H   1     1       7.059  22.637  33.835  0.00  0.00             0
ATOM    320    H   1     1       7.630  23.827  33.744  0.00  0.00             0
ATOM    321    O   1     1      46.437  15.891  31.220  0.00  0.00             0
ATOM    322    H   1     1      47.013  15.808  31.899  0.00  0.00             0
ATOM    323    H   1     1      46.193  14.842  31.044  0.00  0.00             0
ATOM    324    O   1     1      11.861  -2.227  34.068  0.00  0.00             0
ATOM    325    H   1     1      11.512  -1.797  34.796  0.00  0.00             0
ATOM    326    H   1     1      11.121  -2.483  33.732  0.00  0.00             0
ATOM    327    O   1     1      -8.354  17.303  21.565  0.00  0.00             0
ATOM    328    H   1     1      -8.136  18.068  20.889  0.00  0.00             0
ATOM    329    H   1     1       2.423  -0.536  22.309  0.00  0.00             0
ATOM    330    O   1     1      -0.245  39.277  25.429  0.00  0.00             0
ATOM    331    H   1     1      -0.325  38.833  24.375  0.00  0.00             0
ATOM    332    H   1     1      10.421  38.692  26.213  0.00  0.00             0
ATOM    333    O   1     1      16.914   1.254  22.931  0.00  0.00             0
ATOM    334    H   1     1       7.481   1.760  23.178  0.00  0.00             0
ATOM    335    H   1     1      16.719   0.802  23.874  0.00  0.00             0
ATOM    336    O   1     1      -7.250   8.520  17.813  0.00  0.00             0
ATOM    337    H   1     1      -7.114   7.610  18.283  0.00  0.00             0
ATOM    338    H   1     1       3.418   9.233  18.431  0.00  0.00             0
ATOM    339    O   1     1      15.357  40.301  17.885  0.00  0.00             0
ATOM    340    H   1     1       4.344  40.921  18.228  0.00  0.00             0
ATOM    341    H   1     1      15.832  40.935  17.344  0.00  0.00             0
ATOM    342    O   1     1       4.778  58.799  25.318  0.00  0.00             0
ATOM    343    H   1     1       4.523  58.021  24.799  0.00  0.00             0
ATOM    344    H   1     1      15.933  58.693  25.473  0.00  0.00             0
ATOM    345    O   1     1      35.221 -22.498  30.305  0.00  0.00             0
ATOM    346    H   1     1      35.080 -23.180  31.070  0.00  0.00             0
ATOM    347    H   1     1      34.781 -40.624  29.553  0.00  0.00             0
ATOM    348    O   1     1      54.876   0.699  35.866  0.00  0.00             0
ATOM    349    H   1     1      55.501   1.368  35.561  0.00  0.00             0
ATOM    350    H   1     1      55.069  -0.131  35.510  0.00  0.00             0
ATOM    351    O   1     1      37.502 -22.018  26.928  0.00  0.00             0
ATOM    352    H   1     1      37.984 -21.161  26.916  0.00  0.00             0
ATOM    353    H   1     1      36.798 -21.717  26.591  0.00  0.00             0
ATOM    354    O   1     1      11.209  -0.254  25.389  0.00  0.00             0
ATOM    355    H   1     1      11.506  -1.108  25.410  0.00  0.00             0
ATOM    356    H   1     1      10.270  -0.098  24.732  0.00  0.00             0
ATOM    357    O   1     1      -1.224  -6.206  20.521  0.00  0.00             0
ATOM    358    H   1     1      -1.097  -5.276  20.866  0.00  0.00             0
ATOM    359    H   1     1      -1.156  -6.736  21.188  0.00  0.00             0
ATOM    360    O   1     1      -4.304  22.818  13.889  0.00  0.00             0
ATOM    361    H   1     1      -4.616  21.995  13.978  0.00  0.00             0
ATOM    362    H   1     1      -3.673  22.760  13.342  0.00  0.00             0
ATOM    363    O   1     1      52.191 -18.156  17.287  0.00  0.00             0
ATOM    364    H   1     1      52.873 -17.507  17.145  0.00  0.00             0
ATOM    365    H   1     1      52.471 -36.922  17.735  0.00  0.00             0
ATOM    366    O   1     1      24.951  -8.473  29.964  0.00  0.00             0
ATOM    367    H   1     1      25.846  -8.313  30.007  0.00  0.00             0
ATOM    368    H   1     1      24.661  -9.108  30.542  0.00  0.00             0
ATOM    369    O   1     1      24.392 -22.543  23.852  0.00  0.00             0
ATOM    370    H   1     1      24.707 -22.125  23.010  0.00  0.00             0
ATOM    371    H   1     1      23.791 -23.359  23.537  0.00  0.00             0
ATOM    372    O   1     1      28.192 -37.801  22.702  0.00  0.00             0
ATOM    373    H   1     1      28.217 -37.585  21.803  0.00  0.00             0
ATOM    374    H   1     1      28.785 -38.542  22.707  0.00  0.00             0
ATOM    375    O   1     1     -23.217  37.508  15.040  0.00  0.00             0
ATOM    376    H   1     1     -22.665  38.313  14.759  0.00  0.00             0
ATOM    377    H   1     1     -23.032  36.626  14.662  0.00  0.00             0
ATOM    378    O   1     1       9.146 -39.525  16.309  0.00  0.00             0
ATOM    379    H   1     1       9.760 -39.888  16.882  0.00  0.00             0
ATOM    380    H   1     1       9.366 -39.594  15.311  0.00  0.00             0
ATOM    381    O   1     1     -12.539  -9.390  32.774  0.00  0.00             0
ATOM    382    H   1     1     -12.459 -10.216  32.287  0.00  0.00             0
ATOM    383    H   1     1      -2.789  -8.706  32.194  0.00  0.00             0
ATOM    384    O   1     1      29.719 -13.703  15.376  0.00  0.00             0
ATOM    385    H   1     1      30.463 -14.300  15.468  0.00  0.00             0
ATOM    386    H   1     1      40.466 -12.959  15.410  0.00  0.00             0
ATOM    387    O   1     1      16.155   9.786  21.844  0.00  0.00             0
ATOM    388    H   1     1       6.429  10.089  21.167  0.00  0.00             0
ATOM    389    H   1     1      16.269  10.403  22.469  0.00  0.00             0
ATOM    390    O   1     1      32.216  24.709  32.475  0.00  0.00             0
ATOM    391    H   1     1      31.242  24.567  32.083  0.00  0.00             0
ATOM    392    H   1     1      42.324  25.474  33.112  0.00  0.00             0
ATOM    393    O   1     1     -34.059  -9.345  24.488  0.00  0.00             0
ATOM    394    H   1     1     -33.743  -9.068  25.433  0.00  0.00             0
ATOM    395    H   1     1     -24.555  -8.834  24.700  0.00  0.00             0
ATOM    396    O   1     1     -23.210  10.308  14.779  0.00  0.00             0
ATOM    397    H   1     1     -23.690  11.151  14.870  0.00  0.00             0
ATOM    398    H   1     1     -12.072  10.464  15.141  0.00  0.00             0
ATOM    399    O   1     1      21.361 -32.463  29.150  0.00  0.00             0
ATOM    400    H   1     1      20.436 -32.147  28.901  0.00  0.00             0
ATOM    401    H   1     1      21.227 -32.601  30.150  0.00  0.00             0
ATOM    402    O   1     1      -0.609  30.533  32.375  0.00  0.00             0
ATOM    403    H   1     1      -1.435  30.415  32.872  0.00  0.00             0
ATOM    404    H   1     1      -0.749  30.291  31.420  0.00  0.00             0
ATOM    405    O   1     1      34.938   6.062  27.865  0.00  0.00             0
ATOM    406    H   1     1      34.167   6.698  28.099  0.00  0.00             0
ATOM    407    H   1     1      34.919   5.774  26.973  0.00  0.00             0
ATOM    408    O   1     1      45.857  64.573  25.822  0.00  0.00             0
ATOM    409    H   1     1      46.201  64.061  26.430  0.00  0.00             0
ATOM    410    H   1     1      46.647  64.833  25.175  0.00  0.00             0
ATOM    411    O   1     1      -6.572  37.532  25.918  0.00  0.00             0
ATOM    412    H   1     1      -6.417  37.872  26.757  0.00  0.00             0
ATOM    413    H   1     1      -5.909  36.917  26.053  0.00  0.00             0
ATOM    414    O   1     1      34.214  43.514  24.855  0.00  0.00             0
ATOM    415    H   1     1      34.718  42.657  25.066  0.00  0.00             0
ATOM    416    H   1     1      34.647  43.867  23.996  0.00  0.00             0
ATOM    417    O   1     1      44.443 -36.130  23.727  0.00  0.00             0
ATOM    418    H   1     1      44.045 -35.560  24.403  0.00  0.00             0
ATOM    419    H   1     1      45.461 -36.028  23.973  0.00  0.00             0
ATOM    420    O   1     1      56.297 -15.657  14.537  0.00  0.00             0
ATOM    421    H   1     1      55.869 -15.702  15.466  0.00  0.00             0
ATOM    422    H   1     1      57.177 -15.385  14.782  0.00  0.00             0
ATOM    423    O   1     1     -16.181  20.611  23.519  0.00  0.00             0
ATOM    424    H   1     1     -15.303  20.117  23.150  0.00  0.00             0
ATOM    425    H   1     1     -16.230  20.139  24.489  0.00  0.00             0
ATOM    426    O   1     1       9.781  17.853  23.114  0.00  0.00             0
ATOM    427    H   1     1       9.334  17.044  22.933  0.00  0.00             0
ATOM    428    H   1     1      10.726  17.562  22.845  0.00  0.00             0
ATOM    429    O   1     1      55.629  48.989  27.569  0.00  0.00             0
ATOM    430    H   1     1      55.787  48.307  26.843  0.00  0.00             0
ATOM    431    H   1     1      54.716  49.172  27.725  0.00  0.00             0
ATOM    432    O   1     1      26.984 -40.933  16.237  0.00  0.00             0
ATOM    433    H   1     1      27.582 -41.245  16.885  0.00  0.00             0
ATOM    434    H   1     1      27.166 -40.080  15.654  0.00  0.00             0
ATOM    435    O   1     1     -17.148   3.479  28.591  0.00  0.00             0
ATOM    436    H   1     1     -18.143   3.449  28.628  0.00  0.00             0
ATOM    437    H   1     1      -6.483   4.371  28.623  0.00  0.00             0
ATOM    438    O   1     1      65.824  10.192  19.898  0.00  0.00             0
ATOM    439    H   1     1      65.031  10.499  19.879  0.00  0.00             0
ATOM    440    H   1     1      76.473   9.982  20.810  0.00  0.00             0
ATOM    441    O   1     1       5.899 -12.631  37.040  0.00  0.00             0
ATOM    442    H   1     1      -3.801 -11.932  36.721  0.00  0.00             0
ATOM    443    H   1     1       4.990 -12.693  36.640  0.00  0.00             0
ATOM    444    O   1     1     -15.379 -62.215  27.612  0.00  0.00             0
ATOM    445    H   1     1     -14.834 -63.006  27.927  0.00  0.00             0
ATOM    446    H   1     1      -5.597 -61.963  28.430  0.00  0.00             0
ATOM    447    O   1     1     -12.314  18.031  34.170  0.00  0.00             0
ATOM    448    H   1     1     -23.264  18.690  34.454  0.00  0.00             0
ATOM    449    H   1     1     -11.811  18.518  33.402  0.00  0.00             0
ATOM    450    O   1     1      52.419  22.193  18.265  0.00  0.00             0
ATOM    451    H   1     1      51.824  22.865  18.039  0.00  0.00             0
ATOM    452    H   1     1      62.155  21.827  18.991  0.00  0.00             0
ATOM    453    O   1     1      16.812   0.496  17.637  0.00  0.00             0
ATOM    454    H   1     1      16.682   1.052  18.281  0.00  0.00             0
ATOM    455    H   1     1      17.632   0.794  17.261  0.00  0.00             0
ATOM    456    O   1     1      -7.275   9.928  14.058  0.00  0.00             0
ATOM    457    H   1     1      -6.717   9.325  14.659  0.00  0.00             0
ATOM    458    H   1     1      -6.766  10.882  14.309  0.00  0.00             0
ATOM    459    O   1     1      38.992 -23.717  25.583  0.00  0.00             0
ATOM    460    H   1     1      40.022 -23.295  25.413  0.00  0.00             0
ATOM    461    H   1     1      38.226 -23.192  25.926  0.00  0.00             0
ATOM    462    O   1     1     -22.416  26.354  28.979  0.00  0.00             0
ATOM    463    H   1     1     -22.985  25.537  28.728  0.00  0.00             0
ATOM    464    H   1     1     -22.130  26.935  28.240  0.00  0.00             0
ATOM    465    O   1     1      -8.470 -42.558  24.327  0.00  0.00             0
ATOM    466    H   1     1      -7.756 -42.671  24.872  0.00  0.00             0
ATOM    467    H   1     1      -9.190 -43.322  24.457  0.00  0.00             0
ATOM    468    O   1     1     -24.462   8.986  17.464  0.00  0.00             0
ATOM    469    H   1     1     -24.537   8.903  16.493  0.00  0.00             0
ATOM    470    H   1     1     -25.221   8.706  17.932  0.00  0.00             0
ATOM    471    O   1     1      48.819 -29.590  23.077  0.00  0.00             0
ATOM    472    H   1     1      48.621 -28.677  23.358  0.00  0.00             0
ATOM    473    H   1     1      49.539 -29.507  22.391  0.00  0.00             0
ATOM    474    O   1     1      40.796 -23.863  36.718  0.00  0.00             0
ATOM    475    H   1     1      41.423 -24.697  37.018  0.00  0.00             0
ATOM    476    H   1     1      41.252 -23.167  36.205  0.00  0.00             0
ATOM    477    O   1     1       8.670 -26.223  26.524  0.00  0.00             0
ATOM    478    H   1     1       8.525 -25.294  26.284  0.00  0.00             0
ATOM    479    H   1     1       9.444 -26.393  25.809  0.00  0.00             0
ATOM    480    O   1     1      -4.118  36.059  25.689  0.00  0.00             0
ATOM    481    H   1     1      -3.801  36.811  26.309  0.00  0.00             0
ATOM    482    H   1     1      -3.444  35.334  25.876  0.00  0.00             0
ATOM    483    O   1     1       1.690 -31.614  23.533  0.00  0.00             0
ATOM    484    H   1     1       1.179 -31.700  24.430  0.00  0.00             0
ATOM    485    H   1     1       2.491 -32.178  23.545  0.00  0.00             0
ATOM    486    O   1     1     -27.893   0.350  31.265  0.00  0.00             0
ATOM    487    H   1     1     -27.031   0.463  30.840  0.00  0.00             0
ATOM    488    H   1     1     -27.791  -0.290  32.016  0.00  0.00             0
ATOM    489    O   1     1      -8.962  17.094  29.329  0.00  0.00             0
ATOM    490    H   1     1      -8.271  17.402  29.984  0.00  0.00             0
ATOM    491    H   1     1       0.562  -0.517  29.911  0.00  0.00             0
ATOM    492    O   1     1      -2.424 -37.357  27.153  0.00  0.00             0
ATOM    493    H   1     1      -2.956 -37.049  27.751  0.00  0.00             0
ATOM    494    H   1     1       8.765 -36.872  27.265  0.00  0.00             0
ATOM    495    O   1     1     -21.529 -21.847  22.210  0.00  0.00             0
ATOM    496    H   1     1     -31.078 -21.738  21.726  0.00  0.00             0
ATOM    497    H   1     1     -21.281 -22.029  23.156  0.00  0.00             0
ATOM    498    O   1     1      -1.254 -34.848  19.007  0.00  0.00             0
ATOM    499    H   1     1      -1.659 -35.702  19.388  0.00  0.00             0
ATOM    500    H   1     1       9.852 -35.173  18.612  0.00  0.00             0
ATOM    501    O   1     1     -11.575  19.410  31.706  0.00  0.00             0
ATOM    502    H   1     1     -12.307  20.190  31.789  0.00  0.00             0
ATOM    503    H   1     1      -0.319  19.745  31.802  0.00  0.00             0
ATOM    504    O   1     1      11.581  14.257  28.615  0.00  0.00             0
ATOM    505    H   1     1      11.108  13.739  29.281  0.00  0.00             0
ATOM    506    H   1     1      21.663  15.156  29.003  0.00  0.00             0
ATOM    507    O   1     1      59.157  22.772  25.651  0.00  0.00             0
ATOM    508    H   1     1      59.812  22.037  25.336  0.00  0.00             0
ATOM    509    H   1     1      59.353   5.512  24.852  0.00  0.00             0
ATOM    510    O   1     1      37.790 -32.236  31.563  0.00  0.00             0
ATOM    511    H   1     1      37.508 -31.613  32.258  0.00  0.00             0
ATOM    512    H   1     1      37.147 -33.061  31.442  0.00  0.00             0
ATOM    513    O   1     1     -34.035   5.807  16.600  0.00  0.00             0
ATOM    514    H   1     1     -33.476   5.237  16.060  0.00  0.00             0
ATOM    515    H   1     1     -34.354   6.660  16.119  0.00  0.00             0
ATOM    516    O   1     1      23.296 -11.866  19.004  0.00  0.00             0
ATOM    517    H   1     1      22.677 -12.460  18.853  0.00  0.00             0
ATOM    518    H   1     1      23.026 -11.679  19.864  0.00  0.00             0
ATOM    519    O   1     1      33.280  33.033  25.323  0.00  0.00             0
ATOM    520    H   1     1      33.945  33.397  25.943  0.00  0.00             0
ATOM    521    H   1     1      33.816  32.419  24.773  0.00  0.00             0
ATOM    522    O   1     1      14.623  19.769  17.082  0.00  0.00             0
ATOM    523    H   1     1      15.296  19.010  16.999  0.00  0.00             0
ATOM    524    H   1     1      15.116  20.563  17.031  0.00  0.00             0
ATOM    525    O   1     1      66.142  -0.405  14.626  0.00  0.00             0
ATOM    526    H   1     1      65.210  -0.599  14.343  0.00  0.00             0
ATOM    527    H   1     1      66.299 -17.327  14.468  0.00  0.00             0
ATOM    528    O   1     1      14.345  50.253  15.047  0.00  0.00             0
ATOM    529    H   1     1      14.066  51.067  15.390  0.00  0.00             0
ATOM    530    H   1     1      15.421  50.125  15.100  0.00  0.00             0
ATOM    531    O   1     1      22.221  -4.838  35.075  0.00  0.00             0
ATOM    532    H   1     1      23.192  -5.005  35.566  0.00  0.00             0
ATOM    533    H   1     1      22.316  -3.910  34.824  0.00  0.00             0
ATOM    534    O   1     1     -11.417  38.303  23.104  0.00  0.00             0
ATOM    535    H   1     1     -10.872  38.480  22.389  0.00  0.00             0
ATOM    536    H   1     1     -11.160  37.345  23.132  0.00  0.00             0
ATOM    537    O   1     1       8.469 -19.043  15.506  0.00  0.00             0
ATOM    538    H   1     1       8.928 -19.799  15.843  0.00  0.00             0
ATOM    539    H   1     1       9.273 -18.399  15.906  0.00  0.00             0
ATOM    540    O   1     1       1.500 -38.491  17.904  0.00  0.00             0
ATOM    541    H   1     1       2.344 -38.023  17.685  0.00  0.00             0
ATOM    542    H   1     1       1.394 -39.467  17.569  0.00  0.00             0
ATOM    543    O   1     1     -24.063  30.125  29.283  0.00  0.00             0
ATOM    544    H   1     1     -24.909  30.467  29.604  0.00  0.00             0
ATOM    545    H   1     1     -13.796  30.680  28.414  0.00  0.00             0
ATOM    546    O   1     1     -11.354  15.213  32.946  0.00  0.00             0
ATOM    547    H   1     1     -11.303  14.143  32.690  0.00  0.00             0
ATOM    548    H   1     1      -0.647  15.643  32.380  0.00  0.00             0
ATOM    549    O   1     1     -10.960  24.355  17.682  0.00  0.00             0
ATOM    550    H   1     1     -20.983  25.148  17.429  0.00  0.00             0
ATOM    551    H   1     1     -12.037  24.344  17.209  0.00  0.00             0
ATOM    552    O   1     1      11.704  38.268  31.887  0.00  0.00             0
ATOM    553    H   1     1      12.351  37.621  31.643  0.00  0.00             0
ATOM    554    H   1     1      22.460  38.757  32.337  0.00  0.00             0
ATOM    555    O   1     1      61.292  12.252  29.460  0.00  0.00             0
ATOM    556    H   1     1      50.063  12.034  29.298  0.00  0.00             0
ATOM    557    H   1     1      61.859  11.536  29.162  0.00  0.00             0
ATOM    558    O   1     1      44.915  -1.767  27.426  0.00  0.00             0
ATOM    559    H   1     1      44.849  -2.700  27.706  0.00  0.00             0
ATOM    560    H   1     1      54.339  -1.231  27.738  0.00  0.00             0
ATOM    561    O   1     1     -25.098 -16.602  20.341  0.00  0.00             0
ATOM    562    H   1     1     -24.985 -16.839  21.426  0.00  0.00             0
ATOM    563    H   1     1     -24.796 -15.757  20.163  0.00  0.00             0
ATOM    564    O   1     1     -24.923 -18.505  28.925  0.00  0.00             0
ATOM    565    H   1     1     -24.972 -18.780  29.800  0.00  0.00             0
ATOM    566    H   1     1     -25.686 -18.914  28.594  0.00  0.00             0
ATOM    567    O   1     1     -14.637  31.794  35.196  0.00  0.00             0
ATOM    568    H   1     1     -13.894  31.705  35.858  0.00  0.00             0
ATOM    569    H   1     1     -14.584  32.601  34.628  0.00  0.00             0
ATOM    570    O   1     1      10.872  -8.742  17.155  0.00  0.00             0
ATOM    571    H   1     1      11.813  -9.171  17.325  0.00  0.00             0
ATOM    572    H   1     1      10.717  -8.250  16.462  0.00  0.00             0
ATOM    573    O   1     1     -36.818  -3.844  21.130  0.00  0.00             0
ATOM    574    H   1     1     -36.082  -3.859  20.398  0.00  0.00             0
ATOM    575    H   1     1     -37.655  -3.667  20.615  0.00  0.00             0
ATOM    576    O   1     1     -30.289  26.703  24.883  0.00  0.00             0
ATOM    577    H   1     1     -29.409  26.311  25.043  0.00  0.00             0
ATOM    578    H   1     1     -30.518  26.551  24.025  0.00  0.00             0
ATOM    579    O   1     1      12.347   6.193  21.635  0.00  0.00             0
ATOM    580    H   1     1      12.098   5.468  21.966  0.00  0.00             0
ATOM    581    H   1     1      13.241   6.613  22.067  0.00  0.00             0
ATOM    582    O   1     1     -23.577  25.431  35.294  0.00  0.00             0
ATOM    583    H   1     1     -23.489  25.848  34.442  0.00  0.00             0
ATOM    584    H   1     1     -22.798  25.346  35.766  0.00  0.00             0
ATOM    585    O   1     1     -47.083 -19.457  18.148  0.00  0.00             0
ATOM    586    H   1     1     -46.623 -18.670  18.081  0.00  0.00             0
ATOM    587    H   1     1     -47.582 -19.247  18.847  0.00  0.00             0
ATOM    588    O   1     1      31.762   8.988  34.247  0.00  0.00             0
ATOM    589    H   1     1      32.009   9.683  33.708  0.00  0.00             0
ATOM    590    H   1     1      30.716   9.007  34.106  0.00  0.00             0
ATOM    591    O   1     1      28.401  16.422  19.279  0.00  0.00             0
ATOM    592    H   1     1      28.172  16.737  18.604  0.00  0.00             0
ATOM    593    H   1     1      28.042  15.518  19.192  0.00  0.00             0
ATOM    594    O   1     1      57.057  15.519  24.633  0.00  0.00             0
ATOM    595    H   1     1      57.697  15.722  24.146  0.00  0.00             0
ATOM    596    H   1     1      56.509  14.782  24.119  0.00  0.00             0
ATOM    597    O   1     1      -9.995 -24.722  15.078  0.00  0.00             0
ATOM    598    H   1     1      -9.475 -24.266  15.692  0.00  0.00             0
ATOM    599    H   1     1       0.867 -25.086  14.427  0.00  0.00             0
ATOM    600    O   1     1      -9.750 -12.057  26.073  0.00  0.00             0
ATOM    601    H   1     1      -9.203 -12.005  25.303  0.00  0.00             0
ATOM    602    H   1     1       0.161 -12.907  26.151  0.00  0.00             0
ATOM    603    O   1     1       6.674 -49.865  20.042  0.00  0.00             0
ATOM    604    H   1     1      -3.874 -49.637  20.786  0.00  0.00             0
ATOM    605    H   1     1       6.143 -49.548  19.163  0.00  0.00             0
ATOM    606    O   1     1      20.388  16.615  36.120  0.00  0.00             0
ATOM    607    H   1     1      19.789  16.899  35.450  0.00  0.00             0
ATOM    608    H   1     1      30.960  17.220  36.754  0.00  0.00             0
ATOM    609    O   1     1      46.655   4.822  22.084  0.00  0.00             0
ATOM    610    H   1     1      36.090   3.966  22.572  0.00  0.00             0
ATOM    611    H   1     1      47.438   5.312  22.548  0.00  0.00             0
ATOM    612    O   1     1     -19.210  28.918  19.308  0.00  0.00             0
ATOM    613    H   1     1     -19.293  28.260  18.652  0.00  0.00             0
ATOM    614    H   1     1      -9.845  28.991  19.753  0.00  0.00             0
ATOM    615    O   1     1     -30.701  -4.227  13.885  0.00  0.00             0
ATOM    616    H   1     1     -30.946  -4.530  12.829  0.00  0.00             0
ATOM    617    H   1     1     -30.502  -5.114  14.177  0.00  0.00             0
ATOM    618    O   1     1      -4.134  -6.319  23.893  0.00  0.00             0
ATOM    619    H   1     1      -4.719  -5.575  23.772  0.00  0.00             0
ATOM    620    H   1     1      -3.253  -6.078  24.069  0.00  0.00             0
ATOM    621    O   1     1     -22.581  14.279  36.449  0.00  0.00             0
ATOM    622    H   1     1     -22.327  13.590  36.965  0.00  0.00             0
ATOM    623    H   1     1     -22.042  15.018  36.532  0.00  0.00             0
ATOM    624    O   1     1      60.521   9.570  22.543  0.00  0.00             0
ATOM    625    H   1     1      60.392   8.705  22.069  0.00  0.00             0
ATOM    626    H   1     1      59.788   9.673  23.174  0.00  0.00             0
ATOM    627    O   1     1     -21.279 -14.923  35.247  0.00  0.00             0
ATOM    628    H   1     1     -20.571 -14.479  34.730  0.00  0.00             0
ATOM    629    H   1     1     -20.904 -15.537  35.965  0.00  0.00             0
ATOM    630    O   1     1     -27.742 -16.661  19.962  0.00  0.00             0
ATOM    631    H   1     1     -27.679 -16.067  19.148  0.00  0.00             0
ATOM    632    H   1     1     -26.775 -16.438  20.302  0.00  0.00             0
ATOM    633    O   1     1     -37.369  -5.782  15.930  0.00  0.00             0
ATOM    634    H   1     1     -37.594  -4.856  15.497  0.00  0.00             0
ATOM    635    H   1     1     -36.502  -5.721  16.114  0.00  0.00             0
ATOM    636    O   1     1       7.152  28.839  35.515  0.00  0.00             0
ATOM    637    H   1     1       7.183  29.516  34.739  0.00  0.00             0
ATOM    638    H   1     1       8.207  28.762  35.925  0.00  0.00             0
ATOM    639    O   1     1     -13.999 -11.521  28.005  0.00  0.00             0
ATOM    640    H   1     1     -13.795 -12.014  27.338  0.00  0.00             0
ATOM    641    H   1     1     -15.019 -11.735  28.195  0.00  0.00             0
ATOM    642    O   1     1       9.333   7.103  20.702  0.00  0.00             0
ATOM    643    H   1     1      10.346   6.783  21.030  0.00  0.00             0
ATOM    644    H   1     1       9.145   6.754  19.826  0.00  0.00             0
ATOM    645    O   1     1      -5.741   7.473  22.330  0.00  0.00             0
ATOM    646    H   1     1      -5.386   6.598  22.038  0.00  0.00             0
ATOM    647    H   1     1      -5.043   8.061  21.721  0.00  0.00             0
ATOM    648    O   1     1       6.977   3.375  35.176  0.00  0.00             0
ATOM    649    H   1     1       6.719   3.934  35.844  0.00  0.00             0
ATOM    650    H   1     1       7.997   3.035  35.305  0.00  0.00             0
ATOM    651    O   1     1       4.062  16.975  33.714  0.00  0.00             0
ATOM    652    H   1     1       4.719  16.616  33.197  0.00  0.00             0
ATOM    653    H   1     1      13.477  -1.408  33.638  0.00  0.00             0
ATOM    654    O   1     1      14.255  25.093  31.309  0.00  0.00             0
ATOM    655    H   1     1      14.662  25.497  32.177  0.00  0.00             0
ATOM    656    H   1     1      23.772  24.562  31.540  0.00  0.00             0
ATOM    657    O   1     1      50.932 -14.653  20.380  0.00  0.00             0
ATOM    658    H   1     1      40.528 -15.585  19.843  0.00  0.00             0
ATOM    659    H   1     1      50.138 -14.078  20.319  0.00  0.00             0
ATOM    660    O   1     1      -2.856  55.861  27.099  0.00  0.00             0
ATOM    661    H   1     1      -2.721  56.566  27.695  0.00  0.00             0
ATOM    662    H   1     1       8.197  55.288  27.397  0.00  0.00             0
ATOM    663    O   1     1      27.394  16.023  33.524  0.00  0.00             0
ATOM    664    H   1     1      17.773  15.513  33.181  0.00  0.00             0
ATOM    665    H   1     1      28.034  16.735  33.738  0.00  0.00             0
ATOM    666    O   1     1      22.167  -5.313  17.181  0.00  0.00             0
ATOM    667    H   1     1      22.993  -5.633  16.689  0.00  0.00             0
ATOM    668    H   1     1      32.432  -5.828  18.027  0.00  0.00             0
ATOM    669    O   1     1      22.261  78.942  28.124  0.00  0.00             0
ATOM    670    H   1     1      22.154  78.413  27.378  0.00  0.00             0
ATOM    671    H   1     1      21.442  61.474  28.516  0.00  0.00             0
ATOM    672    O   1     1      28.940  47.046  17.828  0.00  0.00             0
ATOM    673    H   1     1      28.796  46.116  17.866  0.00  0.00             0
ATOM    674    H   1     1      29.481  47.016  18.559  0.00  0.00             0
ATOM    675    O   1     1      16.166 -21.617  18.527  0.00  0.00             0
ATOM    676    H   1     1      16.315 -22.157  17.744  0.00  0.00             0
ATOM    677    H   1     1      15.755 -20.828  18.385  0.00  0.00             0
ATOM    678    O   1     1      19.353  -0.692  30.064  0.00  0.00             0
ATOM    679    H   1     1      19.009   0.020  30.778  0.00  0.00             0
ATOM    680    H   1     1      18.484  -0.868  29.775  0.00  0.00             0
ATOM    681    O   1     1     -24.605 -10.284  14.941  0.00  0.00             0
ATOM    682    H   1     1     -23.897  -9.638  14.288  0.00  0.00             0
ATOM    683    H   1     1     -25.143 -10.700  14.299  0.00  0.00             0
ATOM    684    O   1     1     -26.426  -8.134  35.945  0.00  0.00             0
ATOM    685    H   1     1     -26.685  -7.211  36.237  0.00  0.00             0
ATOM    686    H   1     1     -25.438  -8.027  35.882  0.00  0.00             0
ATOM    687    O   1     1      71.384 -17.147  27.463  0.00  0.00             0
ATOM    688    H   1     1      71.898 -17.333  28.224  0.00  0.00             0
ATOM    689    H   1     1      72.060 -35.374  26.827  0.00  0.00             0
ATOM    690    O   1     1      52.296 -34.468  36.828  0.00  0.00             0
ATOM    691    H   1     1      53.091 -34.846  36.631  0.00  0.00             0
ATOM    692    H   1     1      52.641 -33.811  37.504  0.00  0.00             0
ATOM    693    O   1     1     -48.010   5.638  35.791  0.00  0.00             0
ATOM    694    H   1     1     -47.456   6.083  34.955  0.00  0.00             0
ATOM    695    H   1     1     -48.233   6.355  36.397  0.00  0.00             0
ATOM    696    O   1     1      45.373  11.294  32.217  0.00  0.00             0
ATOM    697    H   1     1      45.721  10.494  31.651  0.00  0.00             0
ATOM    698    H   1     1      44.442  11.128  32.440  0.00  0.00             0
ATOM    699    O   1     1      35.383  -9.744  33.640  0.00  0.00             0
ATOM    700    H   1     1      36.229  -9.871  33.935  0.00  0.00             0
ATOM    701    H   1     1      34.816  -9.064  34.263  0.00  0.00             0
ATOM    702    O   1     1      32.275 -15.250  15.990  0.00  0.00             0
ATOM    703    H   1     1      33.189 -15.539  15.885  0.00  0.00             0
ATOM    704    H   1     1      31.840 -14.762  16.833  0.00  0.00             0
ATOM    705   Al   1     1       4.512  18.410   8.535  0.00  0.00             0
ATOM    706   Al   1     1       1.900  13.988   8.313  0.00  0.00             0
ATOM    707   Al   1     1       1.926  19.999   8.507  0.00  0.00             0
ATOM    708   Al   1     1       4.550  15.442   8.492  0.00  0.00             0
ATOM    709   Si   1     1       0.249  19.878  11.135  0.00  0.00             0
ATOM    710   Si   1     1       2.766  15.345  11.169  0.00  0.00             0
ATOM    711   Si   1     1       2.747  21.370  11.234  0.00  0.00             0
ATOM    712   Si   1     1       5.370  16.812  11.302  0.00  0.00             0
ATOM    713    O   1     1       5.477  19.612   9.680  0.00  0.00             0
ATOM    714    O   1     1       2.875  15.127   9.537  0.00  0.00             0
ATOM    715    O   1     1       5.162  16.809   9.712  0.00  0.00             0
ATOM    716    O   1     1       2.594  21.381   9.652  0.00  0.00             0
ATOM    717    O   1     1       5.357  18.357  11.702  0.00  0.00             0
ATOM    718    O   1     1       2.755  22.877  11.649  0.00  0.00             0
ATOM    719    O   1     1       4.091  20.682  11.549  0.00  0.00             0
ATOM    720    O   1     1       1.489  16.222  11.437  0.00  0.00             0
ATOM    721    O   1     1       3.991  16.093  11.668  0.00  0.00             0
ATOM    722    O   1     1       1.565  20.529  11.732  0.00  0.00             0
ATOM    723    O   1     1       5.458  14.046   9.598  0.00  0.00             0
ATOM    724    O   1     1       2.869  18.590   9.672  0.00  0.00             0
ATOM    725    O   1     1       1.225  21.329   7.404  0.00  0.00             0
ATOM    726    O   1     1       3.873  16.935   7.420  0.00  0.00             0
ATOM    727    O   1     1       6.065  18.560   7.457  0.00  0.00             0
ATOM    728    O   1     1       3.617  14.063   7.356  0.00  0.00             0
ATOM    729    O   1     1       6.065  15.429   7.398  0.00  0.00             0
ATOM    730    O   1     1       3.593  19.763   7.443  0.00  0.00             0
ATOM    731    H   1     1       4.970  22.389  10.031  0.00  0.00             0
ATOM    732    H   1     1       2.797  18.108  10.530  0.00  0.00             0
ATOM    733    H   1     1       6.034  21.377   6.523  0.00  0.00             0
ATOM    734    H   1     1       3.922  17.407   6.654  0.00  0.00             0
ATOM    735    H   1     1       6.555  18.068   6.821  0.00  0.00             0
ATOM    736    H   1     1       3.672  23.279   6.313  0.00  0.00             0
ATOM    737    H   1     1       4.205  20.568   7.359  0.00  0.00             0
ATOM    738    H   1     1       6.582  16.253   7.323  0.00  0.00             0
ATOM    739   Al   1     1      10.699  12.967   1.289  0.00  0.00             0
ATOM    740   Al   1     1       8.018   8.410   1.298  0.00  0.00             0
ATOM    741   Al   1     1       8.417  14.765   1.019  0.00  0.00             0
ATOM    742   Al   1     1      10.498  10.018   1.238  0.00  0.00             0
ATOM    743   Si   1     1       6.293  14.387   4.004  0.00  0.00             0
ATOM    744   Si   1     1       8.991   9.849   4.014  0.00  0.00             0
ATOM    745   Si   1     1       8.821  15.967   3.887  0.00  0.00             0
ATOM    746   Si   1     1      11.482  11.476   4.068  0.00  0.00             0
ATOM    747    O   1     1      11.627  14.290   2.457  0.00  0.00             0
ATOM    748    O   1     1       9.056   9.813   2.443  0.00  0.00             0
ATOM    749    O   1     1      11.371  11.547   2.497  0.00  0.00             0
ATOM    750    O   1     1       8.757  16.086   2.279  0.00  0.00             0
ATOM    751    O   1     1      11.290  12.917   4.615  0.00  0.00             0
ATOM    752    O   1     1       9.016  17.495   4.461  0.00  0.00             0
ATOM    753    O   1     1      10.095  15.230   4.217  0.00  0.00             0
ATOM    754    O   1     1       7.633  10.735   4.354  0.00  0.00             0
ATOM    755    O   1     1      10.380  10.487   4.579  0.00  0.00             0
ATOM    756    O   1     1       7.584  15.177   4.440  0.00  0.00             0
ATOM    757    O   1     1      11.695   8.808   2.265  0.00  0.00             0
ATOM    758    O   1     1       9.008  13.243   2.219  0.00  0.00             0
ATOM    759    O   1     1       7.565  16.159  -0.034  0.00  0.00             0
ATOM    760    O   1     1       9.960  11.586   0.349  0.00  0.00             0
ATOM    761    O   1     1      12.325  13.077   0.082  0.00  0.00             0
ATOM    762    O   1     1       9.739   8.678   0.284  0.00  0.00             0
ATOM    763    O   1     1      12.201  10.014   0.134  0.00  0.00             0
ATOM    764    O   1     1       9.954  14.385  -0.145  0.00  0.00             0
ATOM    765    H   1     1      11.244  17.304   3.110  0.00  0.00             0
ATOM    766    H   1     1       8.544  12.507   2.478  0.00  0.00             0
ATOM    767    H   1     1      12.101  16.058  -0.622  0.00  0.00             0
ATOM    768    H   1     1       9.265  11.730  -0.267  0.00  0.00             0
ATOM    769    H   1     1      13.067  13.207  -0.581  0.00  0.00             0
ATOM    770    H   1     1      10.255  16.904  -0.291  0.00  0.00             0
ATOM    771    H   1     1      10.298  14.331  -1.030  0.00  0.00             0
ATOM    772    H   1     1      12.096  10.906  -0.160  0.00  0.00             0
ATOM    773   Al   1     1       4.587   9.523   8.625  0.00  0.00             0
ATOM    774   Al   1     1       2.030   5.106   8.403  0.00  0.00             0
ATOM    775   Al   1     1       1.880  10.944   8.474  0.00  0.00             0
ATOM    776   Al   1     1       4.572   6.563   8.479  0.00  0.00             0
ATOM    777   Si   1     1       0.220  10.786  11.232  0.00  0.00             0
ATOM    778   Si   1     1       2.754   6.470  11.217  0.00  0.00             0
ATOM    779   Si   1     1       2.566  12.401  11.124  0.00  0.00             0
ATOM    780   Si   1     1       5.408   7.933  11.166  0.00  0.00             0
ATOM    781    O   1     1       5.402  10.755   9.666  0.00  0.00             0
ATOM    782    O   1     1       3.053   6.315   9.479  0.00  0.00             0
ATOM    783    O   1     1       5.290   8.049   9.696  0.00  0.00             0
ATOM    784    O   1     1       2.484  12.433   9.585  0.00  0.00             0
ATOM    785    O   1     1       5.283   9.467  11.772  0.00  0.00             0
ATOM    786    O   1     1       2.571  13.924  11.671  0.00  0.00             0
ATOM    787    O   1     1       3.950  11.797  11.443  0.00  0.00             0
ATOM    788    O   1     1       1.535   7.272  11.481  0.00  0.00             0
ATOM    789    O   1     1       4.152   7.119  11.674  0.00  0.00             0
ATOM    790    O   1     1       1.396  11.612  11.781  0.00  0.00             0
ATOM    791    O   1     1       5.362   5.127   9.554  0.00  0.00             0
ATOM    792    O   1     1       2.824   9.611   9.584  0.00  0.00             0
ATOM    793    O   1     1       1.337  12.535   7.394  0.00  0.00             0
ATOM    794    O   1     1       3.786   7.850   7.411  0.00  0.00             0
ATOM    795    O   1     1       6.141   9.647   7.405  0.00  0.00             0
ATOM    796    O   1     1       3.498   5.020   7.261  0.00  0.00             0
ATOM    797    O   1     1       6.245   6.321   7.499  0.00  0.00             0
ATOM    798    O   1     1       3.690  10.951   7.442  0.00  0.00             0
ATOM    799    H   1     1       4.948  13.420  10.248  0.00  0.00             0
ATOM    800    H   1     1       2.342   9.002  10.056  0.00  0.00             0
ATOM    801    H   1     1       6.759  12.073   6.605  0.00  0.00             0
ATOM    802    H   1     1       2.948   8.141   7.125  0.00  0.00             0
ATOM    803    H   1     1       5.980   9.433   6.551  0.00  0.00             0
ATOM    804    H   1     1       4.143  13.886   6.577  0.00  0.00             0
ATOM    805    H   1     1       4.237  11.742   7.147  0.00  0.00             0
ATOM    806    H   1     1       6.830   7.129   7.095  0.00  0.00             0
ATOM    807   Al   1     1      10.696   4.038   1.049  0.00  0.00             0
ATOM    808   Al   1     1       7.974  -0.228   1.223  0.00  0.00             0
ATOM    809   Al   1     1       8.007   5.495   1.193  0.00  0.00             0
ATOM    810   Al   1     1      10.602   1.109   1.126  0.00  0.00             0
ATOM    811   Si   1     1       6.362   5.341   4.096  0.00  0.00             0
ATOM    812   Si   1     1       8.860   1.039   4.047  0.00  0.00             0
ATOM    813   Si   1     1       8.951   6.831   4.022  0.00  0.00             0
ATOM    814   Si   1     1      11.398   2.541   3.938  0.00  0.00             0
ATOM    815    O   1     1      11.653   5.330   2.356  0.00  0.00             0
ATOM    816    O   1     1       8.952   1.022   2.321  0.00  0.00             0
ATOM    817    O   1     1      11.236   2.651   2.274  0.00  0.00             0
ATOM    818    O   1     1       8.665   6.888   2.457  0.00  0.00             0
ATOM    819    O   1     1      11.452   3.954   4.471  0.00  0.00             0
ATOM    820    O   1     1       8.932   8.329   4.499  0.00  0.00             0
ATOM    821    O   1     1      10.376   6.289   4.290  0.00  0.00             0
ATOM    822    O   1     1       7.510   1.744   4.337  0.00  0.00             0
ATOM    823    O   1     1       9.963   1.959   4.445  0.00  0.00             0
ATOM    824    O   1     1       7.761   5.968   4.605  0.00  0.00             0
ATOM    825    O   1     1      11.505  -0.176   2.341  0.00  0.00             0
ATOM    826    O   1     1       8.916   4.066   2.048  0.00  0.00             0
ATOM    827    O   1     1       7.473   7.050   0.125  0.00  0.00             0
ATOM    828    O   1     1      10.106   2.701  -0.134  0.00  0.00             0
ATOM    829    O   1     1      12.287   4.254   0.135  0.00  0.00             0
ATOM    830    O   1     1       9.774  -0.238   0.086  0.00  0.00             0
ATOM    831    O   1     1      12.208   0.943   0.212  0.00  0.00             0
ATOM    832    O   1     1       9.856   5.541   0.087  0.00  0.00             0
ATOM    833    H   1     1      11.229   8.053   2.549  0.00  0.00             0
ATOM    834    H   1     1       8.614   3.204   2.381  0.00  0.00             0
ATOM    835    H   1     1      12.604   7.359  -0.864  0.00  0.00             0
ATOM    836    H   1     1       9.459   2.772  -0.850  0.00  0.00             0
ATOM    837    H   1     1      12.179   3.935  -0.824  0.00  0.00             0
ATOM    838    H   1     1      10.219   8.174  -0.352  0.00  0.00             0
ATOM    839    H   1     1      10.470   6.203  -0.508  0.00  0.00             0
ATOM    840    H   1     1      12.233   1.737  -0.267  0.00  0.00             0
ATOM    841   Al   1     1      -0.651  18.317   8.368  0.00  0.00             0
ATOM    842   Al   1     1      -3.279  13.911   8.486  0.00  0.00             0
ATOM    843   Al   1     1      -3.231  19.887   8.441  0.00  0.00             0
ATOM    844   Al   1     1      -0.785  15.391   8.455  0.00  0.00             0
ATOM    845   Si   1     1      -4.952  19.770  11.269  0.00  0.00             0
ATOM    846   Si   1     1      -2.370  15.370  11.183  0.00  0.00             0
ATOM    847   Si   1     1      -2.342  21.273  11.149  0.00  0.00             0
ATOM    848   Si   1     1       0.161  16.941  11.138  0.00  0.00             0
ATOM    849    O   1     1       0.343  19.757   9.621  0.00  0.00             0
ATOM    850    O   1     1      -2.197  15.326   9.636  0.00  0.00             0
ATOM    851    O   1     1       0.012  16.936   9.486  0.00  0.00             0
ATOM    852    O   1     1      -2.498  21.418   9.623  0.00  0.00             0
ATOM    853    O   1     1       0.268  18.364  11.725  0.00  0.00             0
ATOM    854    O   1     1      -2.564  22.786  11.588  0.00  0.00             0
ATOM    855    O   1     1      -1.012  20.597  11.488  0.00  0.00             0
ATOM    856    O   1     1      -3.615  16.174  11.509  0.00  0.00             0
ATOM    857    O   1     1      -1.019  16.138  11.720  0.00  0.00             0
ATOM    858    O   1     1      -3.637  20.548  11.706  0.00  0.00             0
ATOM    859    O   1     1       0.308  14.188   9.343  0.00  0.00             0
ATOM    860    O   1     1      -2.334  18.522   9.546  0.00  0.00             0
ATOM    861    O   1     1       6.467  21.404   7.343  0.00  0.00             0
ATOM    862    O   1     1      -1.373  16.932   7.297  0.00  0.00             0
ATOM    863    O   1     1       0.961  18.574   7.426  0.00  0.00             0
ATOM    864    O   1     1      -1.655  14.104   7.330  0.00  0.00             0
ATOM    865    O   1     1       1.187  15.354   7.212  0.00  0.00             0
ATOM    866    O   1     1      -1.623  19.631   7.309  0.00  0.00             0
ATOM    867    H   1     1      -0.047  22.128   9.708  0.00  0.00             0
ATOM    868    H   1     1      -2.503  17.610   9.635  0.00  0.00             0
ATOM    869    H   1     1       0.991  21.561   6.505  0.00  0.00             0
ATOM    870    H   1     1      -1.253  17.322   6.349  0.00  0.00             0
ATOM    871    H   1     1       1.619  18.047   6.912  0.00  0.00             0
ATOM    872    H   1     1      -0.895  22.226   6.859  0.00  0.00             0
ATOM    873    H   1     1      -1.160  20.249   6.682  0.00  0.00             0
ATOM    874    H   1     1       1.550  15.935   6.428  0.00  0.00             0
ATOM    875   Al   1     1       5.574  13.007   1.207  0.00  0.00             0
ATOM    876   Al   1     1       2.912   8.736   1.259  0.00  0.00             0
ATOM    877   Al   1     1       2.890  14.449   1.456  0.00  0.00             0
ATOM    878   Al   1     1       5.552   9.902   1.239  0.00  0.00             0
ATOM    879   Si   1     1       1.167  14.378   4.136  0.00  0.00             0
ATOM    880   Si   1     1       3.768   9.977   4.006  0.00  0.00             0
ATOM    881   Si   1     1       3.691  15.916   4.203  0.00  0.00             0
ATOM    882   Si   1     1       6.419  11.455   4.049  0.00  0.00             0
ATOM    883    O   1     1       6.334  14.331   2.421  0.00  0.00             0
ATOM    884    O   1     1       3.907   9.966   2.312  0.00  0.00             0
ATOM    885    O   1     1       6.195  11.500   2.423  0.00  0.00             0
ATOM    886    O   1     1       3.602  15.876   2.479  0.00  0.00             0
ATOM    887    O   1     1       6.170  12.915   4.554  0.00  0.00             0
ATOM    888    O   1     1       3.558  17.370   4.663  0.00  0.00             0
ATOM    889    O   1     1       5.013  15.220   4.489  0.00  0.00             0
ATOM    890    O   1     1       2.548  10.858   4.369  0.00  0.00             0
ATOM    891    O   1     1       5.087  10.563   4.445  0.00  0.00             0
ATOM    892    O   1     1       2.363  15.172   4.630  0.00  0.00             0
ATOM    893    O   1     1       6.409   8.665   2.419  0.00  0.00             0
ATOM    894    O   1     1       3.803  13.042   2.265  0.00  0.00             0
ATOM    895    O   1     1      12.576  15.861   0.291  0.00  0.00             0
ATOM    896    O   1     1       4.837  11.481   0.246  0.00  0.00             0
ATOM    897    O   1     1       7.216  13.395  -0.027  0.00  0.00             0
ATOM    898    O   1     1       4.543   8.721   0.140  0.00  0.00             0
ATOM    899    O   1     1       7.175   9.768   0.220  0.00  0.00             0
ATOM    900    O   1     1       4.583  14.381   0.238  0.00  0.00             0
ATOM    901    H   1     1       5.820  16.740   2.175  0.00  0.00             0
ATOM    902    H   1     1       3.232  12.352   2.326  0.00  0.00             0
ATOM    903    H   1     1       6.938  16.443  -0.685  0.00  0.00             0
ATOM    904    H   1     1       4.120  11.287  -0.584  0.00  0.00             0
ATOM    905    H   1     1       7.198  13.664  -0.889  0.00  0.00             0
ATOM    906    H   1     1       4.313  17.471  -0.764  0.00  0.00             0
ATOM    907    H   1     1       4.711  15.327   0.141  0.00  0.00             0
ATOM    908    H   1     1       7.496  10.628  -0.226  0.00  0.00             0
ATOM    909   Al   1     1      -0.729   9.448   8.524  0.00  0.00             0
ATOM    910   Al   1     1      -3.191   4.974   8.395  0.00  0.00             0
ATOM    911   Al   1     1      -3.233  11.052   8.549  0.00  0.00             0
ATOM    912   Al   1     1      -0.672   6.617   8.518  0.00  0.00             0
ATOM    913   Si   1     1      -5.035  10.945  11.276  0.00  0.00             0
ATOM    914   Si   1     1      -2.380   6.348  11.206  0.00  0.00             0
ATOM    915   Si   1     1      -2.438  12.381  11.251  0.00  0.00             0
ATOM    916   Si   1     1       0.137   7.859  11.264  0.00  0.00             0
ATOM    917    O   1     1       0.296  10.770   9.619  0.00  0.00             0
ATOM    918    O   1     1      -2.294   6.335   9.547  0.00  0.00             0
ATOM    919    O   1     1      -0.055   8.007   9.681  0.00  0.00             0
ATOM    920    O   1     1      -2.669  12.519   9.584  0.00  0.00             0
ATOM    921    O   1     1       0.105   9.362  11.720  0.00  0.00             0
ATOM    922    O   1     1      -2.468  13.829  11.680  0.00  0.00             0
ATOM    923    O   1     1      -1.173  11.653  11.567  0.00  0.00             0
ATOM    924    O   1     1      -3.603   7.234  11.504  0.00  0.00             0
ATOM    925    O   1     1      -1.090   7.052  11.729  0.00  0.00             0
ATOM    926    O   1     1      -3.740  11.747  11.676  0.00  0.00             0
ATOM    927    O   1     1       0.311   5.159   9.523  0.00  0.00             0
ATOM    928    O   1     1      -2.400   9.635   9.493  0.00  0.00             0
ATOM    929    O   1     1       6.401  12.376   7.418  0.00  0.00             0
ATOM    930    O   1     1      -1.301   8.080   7.352  0.00  0.00             0
ATOM    931    O   1     1       0.885   9.647   7.314  0.00  0.00             0
ATOM    932    O   1     1      -1.411   5.127   7.371  0.00  0.00             0
ATOM    933    O   1     1       1.070   6.519   7.487  0.00  0.00             0
ATOM    934    O   1     1      -1.594  11.038   7.382  0.00  0.00             0
ATOM    935    H   1     1      -0.100  13.510  10.054  0.00  0.00             0
ATOM    936    H   1     1      -2.802   8.803   9.708  0.00  0.00             0
ATOM    937    H   1     1       1.304  12.818   6.406  0.00  0.00             0
ATOM    938    H   1     1      -1.654   8.404   6.715  0.00  0.00             0
ATOM    939    H   1     1       1.261   9.754   6.337  0.00  0.00             0
ATOM    940    H   1     1      -1.621  13.370   6.824  0.00  0.00             0
ATOM    941    H   1     1      -0.643  11.618   7.491  0.00  0.00             0
ATOM    942    H   1     1       1.119   7.364   7.149  0.00  0.00             0
ATOM    943   Al   1     1       5.326   4.054   1.372  0.00  0.00             0
ATOM    944   Al   1     1       2.765  -0.428   1.410  0.00  0.00             0
ATOM    945   Al   1     1       2.823   5.755   1.105  0.00  0.00             0
ATOM    946   Al   1     1       5.247   1.202   1.216  0.00  0.00             0
ATOM    947   Si   1     1       1.318   5.403   4.033  0.00  0.00             0
ATOM    948   Si   1     1       3.653   0.871   4.053  0.00  0.00             0
ATOM    949   Si   1     1       3.823   6.976   3.829  0.00  0.00             0
ATOM    950   Si   1     1       6.177   2.412   4.030  0.00  0.00             0
ATOM    951    O   1     1       6.545   5.253   2.430  0.00  0.00             0
ATOM    952    O   1     1       3.787   0.727   2.420  0.00  0.00             0
ATOM    953    O   1     1       6.034   2.542   2.415  0.00  0.00             0
ATOM    954    O   1     1       3.569   7.113   2.295  0.00  0.00             0
ATOM    955    O   1     1       6.184   3.887   4.575  0.00  0.00             0
ATOM    956    O   1     1       3.736   8.456   4.294  0.00  0.00             0
ATOM    957    O   1     1       5.205   6.292   4.159  0.00  0.00             0
ATOM    958    O   1     1       2.337   1.706   4.258  0.00  0.00             0
ATOM    959    O   1     1       4.969   1.590   4.555  0.00  0.00             0
ATOM    960    O   1     1       2.658   6.176   4.426  0.00  0.00             0
ATOM    961    O   1     1       6.350  -0.338   2.301  0.00  0.00             0
ATOM    962    O   1     1       4.000   4.212   2.557  0.00  0.00             0
ATOM    963    O   1     1      12.567   7.058   0.034  0.00  0.00             0
ATOM    964    O   1     1       4.570   2.707   0.275  0.00  0.00             0
ATOM    965    O   1     1       7.040   4.166   0.109  0.00  0.00             0
ATOM    966    O   1     1       4.510  -0.219   0.245  0.00  0.00             0
ATOM    967    O   1     1       6.899   1.150   0.175  0.00  0.00             0
ATOM    968    O   1     1       4.531   5.500   0.410  0.00  0.00             0
ATOM    969    H   1     1       6.225   8.368   3.308  0.00  0.00             0
ATOM    970    H   1     1       3.546   3.382   2.765  0.00  0.00             0
ATOM    971    H   1     1       7.349   6.928  -0.793  0.00  0.00             0
ATOM    972    H   1     1       3.883   2.965  -0.473  0.00  0.00             0
ATOM    973    H   1     1       7.544   3.394   0.260  0.00  0.00             0
ATOM    974    H   1     1       4.889   7.975  -0.352  0.00  0.00             0
ATOM    975    H   1     1       5.407   5.712   0.209  0.00  0.00             0
ATOM    976    H   1     1       6.890   1.471  -0.707  0.00  0.00             0
END
