# Supplementary material for: Competing Nuclear Quantum Effects and Hydrogen-Bond Jumps in Hydrated Kaolinite
Source: J Phys Chem Lett. 2023 Feb 6;14(6):1542–7. doi: 10.1021/acs.jpclett.2c03896 (PMC9940297; doi:10.1021/acs.jpclett.2c03896)
Supplement: Supplementary file 1 — jz2c03896_si_001.zip [file jz2c03896_si_001.zip › Clay_NQEs_HBond_Jumps_SI/silica-surface/QM/prod-4/init.08.pdb]

TITLE     Step:     2000000  Bead:       8 positions{angstrom}  cell{angstrom}
CRYST1   10.307   17.884   76.812  91.93 105.05  89.80 P 1           1
ATOM      1   Al   1     1     -19.126  -0.665  42.818  0.00  0.00             0
ATOM      2   Al   1     1     -16.548   3.917  42.720  0.00  0.00             0
ATOM      3   Al   1     1     -16.667  -2.261  42.845  0.00  0.00             0
ATOM      4   Al   1     1     -19.158   2.248  42.953  0.00  0.00             0
ATOM      5   Si   1     1     -14.776  -1.950  39.978  0.00  0.00             0
ATOM      6   Si   1     1     -17.375   2.577  39.931  0.00  0.00             0
ATOM      7   Si   1     1     -17.331  -3.518  39.963  0.00  0.00             0
ATOM      8   Si   1     1     -19.881   1.100  40.031  0.00  0.00             0
ATOM      9    O   1     1     -20.045  -1.794  41.661  0.00  0.00             0
ATOM     10    O   1     1     -17.428   2.728  41.658  0.00  0.00             0
ATOM     11    O   1     1     -19.668   1.077  41.627  0.00  0.00             0
ATOM     12    O   1     1     -17.195  -3.656  41.568  0.00  0.00             0
ATOM     13    O   1     1     -19.675  -0.381  39.573  0.00  0.00             0
ATOM     14    O   1     1     -17.247  -4.943  39.435  0.00  0.00             0
ATOM     15    O   1     1     -18.694  -2.750  39.728  0.00  0.00             0
ATOM     16    O   1     1     -16.130   1.723  39.662  0.00  0.00             0
ATOM     17    O   1     1     -18.690   1.881  39.486  0.00  0.00             0
ATOM     18    O   1     1     -16.185  -2.638  39.385  0.00  0.00             0
ATOM     19    O   1     1     -20.167   3.892  41.687  0.00  0.00             0
ATOM     20    O   1     1     -17.445  -0.908  41.620  0.00  0.00             0
ATOM     21    O   1     1     -16.066  -3.709  43.909  0.00  0.00             0
ATOM     22    O   1     1     -18.323   0.758  43.822  0.00  0.00             0
ATOM     23    O   1     1     -20.806  -0.483  43.794  0.00  0.00             0
ATOM     24    O   1     1     -18.238   3.759  43.958  0.00  0.00             0
ATOM     25    O   1     1     -20.819   2.343  43.913  0.00  0.00             0
ATOM     26    O   1     1     -18.299  -2.099  43.773  0.00  0.00             0
ATOM     27    H   1     1     -19.518  -4.302  41.625  0.00  0.00             0
ATOM     28    H   1     1     -17.050  -0.711  40.584  0.00  0.00             0
ATOM     29    H   1     1     -20.203  -3.321  44.259  0.00  0.00             0
ATOM     30    H   1     1     -17.476   0.542  43.685  0.00  0.00             0
ATOM     31    H   1     1     -21.006  -0.552  44.760  0.00  0.00             0
ATOM     32    H   1     1     -18.709  -5.116  44.541  0.00  0.00             0
ATOM     33    H   1     1     -18.304  -2.598  44.688  0.00  0.00             0
ATOM     34    H   1     1     -21.131   1.306  43.914  0.00  0.00             0
ATOM     35   Al   1     1     -16.973   6.049  50.070  0.00  0.00             0
ATOM     36   Al   1     1     -14.387  10.571  49.908  0.00  0.00             0
ATOM     37   Al   1     1     -14.412   4.552  50.231  0.00  0.00             0
ATOM     38   Al   1     1     -17.014   9.102  50.228  0.00  0.00             0
ATOM     39   Si   1     1     -12.609   4.727  47.310  0.00  0.00             0
ATOM     40   Si   1     1     -15.034   9.197  47.234  0.00  0.00             0
ATOM     41   Si   1     1     -15.167   3.266  47.316  0.00  0.00             0
ATOM     42   Si   1     1     -17.534   7.735  47.207  0.00  0.00             0
ATOM     43    O   1     1     -17.864   4.767  48.950  0.00  0.00             0
ATOM     44    O   1     1     -15.200   9.166  48.790  0.00  0.00             0
ATOM     45    O   1     1     -17.376   7.623  48.823  0.00  0.00             0
ATOM     46    O   1     1     -14.900   3.096  48.916  0.00  0.00             0
ATOM     47    O   1     1     -17.668   6.156  46.899  0.00  0.00             0
ATOM     48    O   1     1     -15.103   1.846  46.731  0.00  0.00             0
ATOM     49    O   1     1     -16.537   3.959  46.991  0.00  0.00             0
ATOM     50    O   1     1     -13.722   8.383  46.876  0.00  0.00             0
ATOM     51    O   1     1     -16.236   8.328  46.710  0.00  0.00             0
ATOM     52    O   1     1     -13.931   4.086  46.776  0.00  0.00             0
ATOM     53    O   1     1     -17.645  10.497  48.992  0.00  0.00             0
ATOM     54    O   1     1     -15.312   5.875  49.126  0.00  0.00             0
ATOM     55    O   1     1     -13.765   3.182  51.338  0.00  0.00             0
ATOM     56    O   1     1     -16.282   7.698  51.127  0.00  0.00             0
ATOM     57    O   1     1     -18.581   6.053  51.046  0.00  0.00             0
ATOM     58    O   1     1     -15.931  10.368  51.073  0.00  0.00             0
ATOM     59    O   1     1     -18.773   9.193  51.065  0.00  0.00             0
ATOM     60    O   1     1     -16.065   4.752  51.337  0.00  0.00             0
ATOM     61    H   1     1     -17.408   2.437  48.570  0.00  0.00             0
ATOM     62    H   1     1     -15.071   6.679  48.870  0.00  0.00             0
ATOM     63    H   1     1     -18.473   2.562  52.167  0.00  0.00             0
ATOM     64    H   1     1     -16.232   7.626  52.044  0.00  0.00             0
ATOM     65    H   1     1     -19.308   6.720  51.114  0.00  0.00             0
ATOM     66    H   1     1     -16.376   1.844  51.599  0.00  0.00             0
ATOM     67    H   1     1     -16.770   4.514  51.943  0.00  0.00             0
ATOM     68    H   1     1     -19.599   8.586  51.285  0.00  0.00             0
ATOM     69   Al   1     1     -19.113   8.479  42.957  0.00  0.00             0
ATOM     70   Al   1     1     -16.591  12.816  42.760  0.00  0.00             0
ATOM     71   Al   1     1     -16.593   6.870  42.934  0.00  0.00             0
ATOM     72   Al   1     1     -19.178  11.297  42.676  0.00  0.00             0
ATOM     73   Si   1     1     -14.789   7.043  39.983  0.00  0.00             0
ATOM     74   Si   1     1     -17.391  11.507  39.941  0.00  0.00             0
ATOM     75   Si   1     1     -17.333   5.545  40.110  0.00  0.00             0
ATOM     76   Si   1     1     -19.920   9.884  40.028  0.00  0.00             0
ATOM     77    O   1     1     -20.151   7.130  41.778  0.00  0.00             0
ATOM     78    O   1     1     -17.436  11.538  41.620  0.00  0.00             0
ATOM     79    O   1     1     -19.697   9.922  41.677  0.00  0.00             0
ATOM     80    O   1     1     -17.144   5.467  41.725  0.00  0.00             0
ATOM     81    O   1     1     -19.934   8.408  39.594  0.00  0.00             0
ATOM     82    O   1     1     -17.231   4.113  39.588  0.00  0.00             0
ATOM     83    O   1     1     -18.684   6.171  39.784  0.00  0.00             0
ATOM     84    O   1     1     -16.094  10.622  39.590  0.00  0.00             0
ATOM     85    O   1     1     -18.666  10.775  39.524  0.00  0.00             0
ATOM     86    O   1     1     -16.165   6.405  39.594  0.00  0.00             0
ATOM     87    O   1     1     -20.052  12.720  41.714  0.00  0.00             0
ATOM     88    O   1     1     -17.546   8.226  41.775  0.00  0.00             0
ATOM     89    O   1     1     -15.819   5.468  43.994  0.00  0.00             0
ATOM     90    O   1     1     -18.517   9.866  43.960  0.00  0.00             0
ATOM     91    O   1     1     -20.823   8.338  44.009  0.00  0.00             0
ATOM     92    O   1     1     -18.210  12.602  43.824  0.00  0.00             0
ATOM     93    O   1     1     -20.755  11.560  43.896  0.00  0.00             0
ATOM     94    O   1     1     -18.177   7.017  43.957  0.00  0.00             0
ATOM     95    H   1     1     -19.457   4.618  41.692  0.00  0.00             0
ATOM     96    H   1     1     -17.149   8.933  41.273  0.00  0.00             0
ATOM     97    H   1     1     -20.498   5.160  44.608  0.00  0.00             0
ATOM     98    H   1     1     -17.779  10.484  44.506  0.00  0.00             0
ATOM     99    H   1     1     -21.310   8.436  44.925  0.00  0.00             0
ATOM    100    H   1     1     -19.020   4.035  44.578  0.00  0.00             0
ATOM    101    H   1     1     -18.907   6.558  44.617  0.00  0.00             0
ATOM    102    H   1     1     -20.722  10.917  44.679  0.00  0.00             0
ATOM    103   Al   1     1     -16.915  14.861  50.029  0.00  0.00             0
ATOM    104   Al   1     1     -14.262  19.583  49.931  0.00  0.00             0
ATOM    105   Al   1     1     -14.413  13.534  50.029  0.00  0.00             0
ATOM    106   Al   1     1     -16.818  17.981  49.899  0.00  0.00             0
ATOM    107   Si   1     1     -12.561  13.718  47.240  0.00  0.00             0
ATOM    108   Si   1     1     -14.964  18.206  47.128  0.00  0.00             0
ATOM    109   Si   1     1     -15.125  12.183  47.058  0.00  0.00             0
ATOM    110   Si   1     1     -17.472  16.720  47.229  0.00  0.00             0
ATOM    111    O   1     1     -17.884  13.789  48.677  0.00  0.00             0
ATOM    112    O   1     1     -15.121  18.271  48.851  0.00  0.00             0
ATOM    113    O   1     1     -17.159  16.587  48.788  0.00  0.00             0
ATOM    114    O   1     1     -14.999  12.056  48.714  0.00  0.00             0
ATOM    115    O   1     1     -17.655  15.272  46.653  0.00  0.00             0
ATOM    116    O   1     1     -15.063  10.662  46.736  0.00  0.00             0
ATOM    117    O   1     1     -16.434  12.961  46.765  0.00  0.00             0
ATOM    118    O   1     1     -13.764  17.392  46.940  0.00  0.00             0
ATOM    119    O   1     1     -16.307  17.518  46.684  0.00  0.00             0
ATOM    120    O   1     1     -13.847  13.025  46.662  0.00  0.00             0
ATOM    121    O   1     1     -17.794  19.474  48.793  0.00  0.00             0
ATOM    122    O   1     1     -15.104  14.854  48.865  0.00  0.00             0
ATOM    123    O   1     1     -13.569  11.968  50.988  0.00  0.00             0
ATOM    124    O   1     1     -16.253  16.378  51.234  0.00  0.00             0
ATOM    125    O   1     1     -18.579  14.936  50.925  0.00  0.00             0
ATOM    126    O   1     1     -15.906  19.301  50.915  0.00  0.00             0
ATOM    127    O   1     1     -18.444  18.135  51.056  0.00  0.00             0
ATOM    128    O   1     1     -16.037  13.508  51.001  0.00  0.00             0
ATOM    129    H   1     1     -16.905  11.169  48.815  0.00  0.00             0
ATOM    130    H   1     1     -14.820  15.714  48.454  0.00  0.00             0
ATOM    131    H   1     1     -18.863  12.132  51.888  0.00  0.00             0
ATOM    132    H   1     1     -16.538  16.551  52.182  0.00  0.00             0
ATOM    133    H   1     1     -19.457  15.126  51.638  0.00  0.00             0
ATOM    134    H   1     1     -15.879  10.497  52.009  0.00  0.00             0
ATOM    135    H   1     1     -16.519  12.646  51.086  0.00  0.00             0
ATOM    136    H   1     1     -19.186  17.498  51.290  0.00  0.00             0
ATOM    137   Al   1     1     -14.164  -0.672  42.770  0.00  0.00             0
ATOM    138   Al   1     1     -11.632   3.866  42.843  0.00  0.00             0
ATOM    139   Al   1     1     -11.486  -1.962  42.754  0.00  0.00             0
ATOM    140   Al   1     1     -14.179   2.442  42.840  0.00  0.00             0
ATOM    141   Si   1     1      -9.578  -1.894  40.095  0.00  0.00             0
ATOM    142   Si   1     1     -12.177   2.464  40.095  0.00  0.00             0
ATOM    143   Si   1     1     -12.108  -3.479  39.932  0.00  0.00             0
ATOM    144   Si   1     1     -14.833   1.044  39.940  0.00  0.00             0
ATOM    145    O   1     1     -14.990  -1.952  41.565  0.00  0.00             0
ATOM    146    O   1     1     -12.361   2.492  41.666  0.00  0.00             0
ATOM    147    O   1     1     -14.609   1.019  41.651  0.00  0.00             0
ATOM    148    O   1     1     -11.957  -3.387  41.554  0.00  0.00             0
ATOM    149    O   1     1     -14.771  -0.418  39.564  0.00  0.00             0
ATOM    150    O   1     1     -12.065  -4.926  39.366  0.00  0.00             0
ATOM    151    O   1     1     -13.464  -2.817  39.731  0.00  0.00             0
ATOM    152    O   1     1     -10.903   1.650  39.747  0.00  0.00             0
ATOM    153    O   1     1     -13.557   1.830  39.493  0.00  0.00             0
ATOM    154    O   1     1     -10.910  -2.484  39.435  0.00  0.00             0
ATOM    155    O   1     1     -14.865   3.873  41.812  0.00  0.00             0
ATOM    156    O   1     1     -12.395  -0.609  41.776  0.00  0.00             0
ATOM    157    O   1     1     -21.006  -3.416  43.744  0.00  0.00             0
ATOM    158    O   1     1     -13.582   0.838  43.975  0.00  0.00             0
ATOM    159    O   1     1     -15.743  -0.939  43.904  0.00  0.00             0
ATOM    160    O   1     1     -13.240   3.660  43.850  0.00  0.00             0
ATOM    161    O   1     1     -15.835   2.570  43.760  0.00  0.00             0
ATOM    162    O   1     1     -13.091  -2.042  43.848  0.00  0.00             0
ATOM    163    H   1     1     -14.233  -4.351  41.461  0.00  0.00             0
ATOM    164    H   1     1     -12.107   0.214  41.407  0.00  0.00             0
ATOM    165    H   1     1     -15.865  -3.902  44.942  0.00  0.00             0
ATOM    166    H   1     1     -12.897   0.937  44.724  0.00  0.00             0
ATOM    167    H   1     1     -15.823  -0.587  44.712  0.00  0.00             0
ATOM    168    H   1     1     -13.485  -5.085  44.907  0.00  0.00             0
ATOM    169    H   1     1     -13.460  -2.806  44.191  0.00  0.00             0
ATOM    170    H   1     1     -16.120   2.101  44.598  0.00  0.00             0
ATOM    171   Al   1     1     -11.762   6.063  50.066  0.00  0.00             0
ATOM    172   Al   1     1      -9.287  10.734  49.899  0.00  0.00             0
ATOM    173   Al   1     1      -9.107   4.692  50.042  0.00  0.00             0
ATOM    174   Al   1     1     -11.765   9.096  49.962  0.00  0.00             0
ATOM    175   Si   1     1      -7.437   4.702  47.357  0.00  0.00             0
ATOM    176   Si   1     1      -9.872   9.265  47.109  0.00  0.00             0
ATOM    177   Si   1     1     -10.024   3.192  47.306  0.00  0.00             0
ATOM    178   Si   1     1     -12.433   7.613  47.200  0.00  0.00             0
ATOM    179    O   1     1     -12.795   5.003  48.918  0.00  0.00             0
ATOM    180    O   1     1     -10.071   9.451  48.831  0.00  0.00             0
ATOM    181    O   1     1     -12.175   7.720  48.817  0.00  0.00             0
ATOM    182    O   1     1      -9.833   3.107  48.958  0.00  0.00             0
ATOM    183    O   1     1     -12.414   6.156  46.795  0.00  0.00             0
ATOM    184    O   1     1      -9.930   1.720  46.833  0.00  0.00             0
ATOM    185    O   1     1     -11.330   3.866  46.921  0.00  0.00             0
ATOM    186    O   1     1      -8.577   8.474  46.937  0.00  0.00             0
ATOM    187    O   1     1     -11.215   8.448  46.637  0.00  0.00             0
ATOM    188    O   1     1      -8.724   3.975  46.950  0.00  0.00             0
ATOM    189    O   1     1     -12.661  10.356  48.877  0.00  0.00             0
ATOM    190    O   1     1     -10.064   5.867  48.952  0.00  0.00             0
ATOM    191    O   1     1     -18.704   3.089  51.230  0.00  0.00             0
ATOM    192    O   1     1     -10.882   7.726  51.005  0.00  0.00             0
ATOM    193    O   1     1     -13.471   5.829  51.325  0.00  0.00             0
ATOM    194    O   1     1     -10.849  10.690  50.998  0.00  0.00             0
ATOM    195    O   1     1     -13.322   9.176  51.021  0.00  0.00             0
ATOM    196    O   1     1     -10.910   4.676  51.031  0.00  0.00             0
ATOM    197    H   1     1     -12.066   2.270  49.421  0.00  0.00             0
ATOM    198    H   1     1      -9.908   6.457  48.095  0.00  0.00             0
ATOM    199    H   1     1     -13.869   3.556  52.265  0.00  0.00             0
ATOM    200    H   1     1     -11.103   7.527  51.957  0.00  0.00             0
ATOM    201    H   1     1     -14.099   6.323  51.901  0.00  0.00             0
ATOM    202    H   1     1     -11.507   1.837  51.974  0.00  0.00             0
ATOM    203    H   1     1     -11.277   3.736  51.111  0.00  0.00             0
ATOM    204    H   1     1     -14.028   8.552  51.289  0.00  0.00             0
ATOM    205   Al   1     1     -14.040   8.440  42.735  0.00  0.00             0
ATOM    206   Al   1     1     -11.462  12.955  42.717  0.00  0.00             0
ATOM    207   Al   1     1     -11.457   6.959  42.916  0.00  0.00             0
ATOM    208   Al   1     1     -13.844  11.332  42.898  0.00  0.00             0
ATOM    209   Si   1     1      -9.659   7.035  40.178  0.00  0.00             0
ATOM    210   Si   1     1     -12.170  11.492  39.958  0.00  0.00             0
ATOM    211   Si   1     1     -12.296   5.371  40.111  0.00  0.00             0
ATOM    212   Si   1     1     -14.729  10.014  39.939  0.00  0.00             0
ATOM    213    O   1     1     -15.022   7.193  41.542  0.00  0.00             0
ATOM    214    O   1     1     -12.374  11.703  41.629  0.00  0.00             0
ATOM    215    O   1     1     -14.509   9.985  41.588  0.00  0.00             0
ATOM    216    O   1     1     -12.257   5.262  41.696  0.00  0.00             0
ATOM    217    O   1     1     -14.632   8.460  39.461  0.00  0.00             0
ATOM    218    O   1     1     -12.013   3.920  39.665  0.00  0.00             0
ATOM    219    O   1     1     -13.640   5.984  39.704  0.00  0.00             0
ATOM    220    O   1     1     -10.944  10.629  39.797  0.00  0.00             0
ATOM    221    O   1     1     -13.528  10.875  39.369  0.00  0.00             0
ATOM    222    O   1     1     -11.041   6.245  39.772  0.00  0.00             0
ATOM    223    O   1     1     -14.796  12.855  41.772  0.00  0.00             0
ATOM    224    O   1     1     -12.246   8.403  41.895  0.00  0.00             0
ATOM    225    O   1     1     -21.142   5.420  43.920  0.00  0.00             0
ATOM    226    O   1     1     -13.209   9.884  43.808  0.00  0.00             0
ATOM    227    O   1     1     -15.535   8.293  43.859  0.00  0.00             0
ATOM    228    O   1     1     -12.917  12.648  43.943  0.00  0.00             0
ATOM    229    O   1     1     -15.694  11.428  43.820  0.00  0.00             0
ATOM    230    O   1     1     -13.177   7.025  43.859  0.00  0.00             0
ATOM    231    H   1     1     -14.342   4.598  41.438  0.00  0.00             0
ATOM    232    H   1     1     -11.720   9.195  41.589  0.00  0.00             0
ATOM    233    H   1     1     -15.653   5.105  44.856  0.00  0.00             0
ATOM    234    H   1     1     -12.516   9.839  44.334  0.00  0.00             0
ATOM    235    H   1     1     -15.722   8.211  44.838  0.00  0.00             0
ATOM    236    H   1     1     -13.692   4.087  44.749  0.00  0.00             0
ATOM    237    H   1     1     -13.616   6.198  44.008  0.00  0.00             0
ATOM    238    H   1     1     -16.068  10.398  43.802  0.00  0.00             0
ATOM    239   Al   1     1     -11.755  15.048  50.046  0.00  0.00             0
ATOM    240   Al   1     1      -9.117  19.557  50.117  0.00  0.00             0
ATOM    241   Al   1     1      -9.172  13.656  49.777  0.00  0.00             0
ATOM    242   Al   1     1     -11.792  17.888  50.149  0.00  0.00             0
ATOM    243   Si   1     1      -7.434  13.758  47.068  0.00  0.00             0
ATOM    244   Si   1     1      -9.938  18.147  47.442  0.00  0.00             0
ATOM    245   Si   1     1      -9.924  12.197  46.993  0.00  0.00             0
ATOM    246   Si   1     1     -12.401  16.621  47.264  0.00  0.00             0
ATOM    247    O   1     1     -12.720  13.667  48.813  0.00  0.00             0
ATOM    248    O   1     1     -10.114  18.270  48.967  0.00  0.00             0
ATOM    249    O   1     1     -12.239  16.600  48.850  0.00  0.00             0
ATOM    250    O   1     1      -9.725  12.112  48.616  0.00  0.00             0
ATOM    251    O   1     1     -12.391  15.171  46.812  0.00  0.00             0
ATOM    252    O   1     1     -10.053  10.707  46.470  0.00  0.00             0
ATOM    253    O   1     1     -11.295  12.798  46.848  0.00  0.00             0
ATOM    254    O   1     1      -8.594  17.351  47.107  0.00  0.00             0
ATOM    255    O   1     1     -11.112  17.362  46.805  0.00  0.00             0
ATOM    256    O   1     1      -8.719  13.093  46.513  0.00  0.00             0
ATOM    257    O   1     1     -12.546  19.512  49.161  0.00  0.00             0
ATOM    258    O   1     1     -10.157  15.131  48.670  0.00  0.00             0
ATOM    259    O   1     1     -18.878  12.111  50.912  0.00  0.00             0
ATOM    260    O   1     1     -11.040  16.516  51.226  0.00  0.00             0
ATOM    261    O   1     1     -13.329  14.777  51.051  0.00  0.00             0
ATOM    262    O   1     1     -10.827  19.480  51.261  0.00  0.00             0
ATOM    263    O   1     1     -13.407  18.060  50.991  0.00  0.00             0
ATOM    264    O   1     1     -10.786  13.746  50.980  0.00  0.00             0
ATOM    265    H   1     1     -12.229  11.179  48.465  0.00  0.00             0
ATOM    266    H   1     1     -10.018  15.614  47.813  0.00  0.00             0
ATOM    267    H   1     1     -13.145  12.667  51.672  0.00  0.00             0
ATOM    268    H   1     1     -11.110  16.666  52.125  0.00  0.00             0
ATOM    269    H   1     1     -13.970  15.256  51.557  0.00  0.00             0
ATOM    270    H   1     1     -11.655  11.260  51.228  0.00  0.00             0
ATOM    271    H   1     1     -11.344  12.967  51.203  0.00  0.00             0
ATOM    272    H   1     1     -14.244  17.856  51.264  0.00  0.00             0
ATOM    273    O   1     1     -21.425   7.243  36.726  0.00  0.00             0
ATOM    274    H   1     1     -20.471   7.191  36.587  0.00  0.00             0
ATOM    275    H   1     1     -11.323   6.729  37.455  0.00  0.00             0
ATOM    276    O   1     1       3.792 -23.354  36.659  0.00  0.00             0
ATOM    277    H   1     1       4.514 -22.982  36.347  0.00  0.00             0
ATOM    278    H   1     1      14.121 -23.272  37.617  0.00  0.00             0
ATOM    279    O   1     1      27.772  27.972  30.763  0.00  0.00             0
ATOM    280    H   1     1      17.227  28.846  30.360  0.00  0.00             0
ATOM    281    H   1     1      28.034  27.432  30.049  0.00  0.00             0
ATOM    282    O   1     1       9.340  24.276  31.004  0.00  0.00             0
ATOM    283    H   1     1       9.103  23.301  30.917  0.00  0.00             0
ATOM    284    H   1     1      19.633  24.426  30.067  0.00  0.00             0
ATOM    285    O   1     1     -39.556  -6.615  33.152  0.00  0.00             0
ATOM    286    H   1     1     -40.416  -6.147  32.764  0.00  0.00             0
ATOM    287    H   1     1     -28.997  -6.198  33.949  0.00  0.00             0
ATOM    288    O   1     1      18.725 -13.883  29.308  0.00  0.00             0
ATOM    289    H   1     1      18.154 -14.180  30.088  0.00  0.00             0
ATOM    290    H   1     1      28.312 -13.238  29.114  0.00  0.00             0
ATOM    291    O   1     1       1.758  50.391  20.709  0.00  0.00             0
ATOM    292    H   1     1       1.238  50.663  19.809  0.00  0.00             0
ATOM    293    H   1     1       2.173  51.290  21.031  0.00  0.00             0
ATOM    294    O   1     1     -29.432  -1.438  14.893  0.00  0.00             0
ATOM    295    H   1     1     -30.205  -0.988  15.294  0.00  0.00             0
ATOM    296    H   1     1     -29.951  -2.230  14.605  0.00  0.00             0
ATOM    297    O   1     1     -24.009  12.392  33.028  0.00  0.00             0
ATOM    298    H   1     1     -24.811  11.916  32.620  0.00  0.00             0
ATOM    299    H   1     1     -24.430  12.897  33.769  0.00  0.00             0
ATOM    300    O   1     1      43.465  28.427  28.905  0.00  0.00             0
ATOM    301    H   1     1      44.225  28.256  29.507  0.00  0.00             0
ATOM    302    H   1     1      43.299  27.840  28.226  0.00  0.00             0
ATOM    303    O   1     1       2.284  -9.835  36.380  0.00  0.00             0
ATOM    304    H   1     1       3.102  -9.408  36.372  0.00  0.00             0
ATOM    305    H   1     1       1.541  -9.366  35.925  0.00  0.00             0
ATOM    306    O   1     1     -15.454   1.867  30.029  0.00  0.00             0
ATOM    307    H   1     1     -14.783   1.376  29.283  0.00  0.00             0
ATOM    308    H   1     1     -16.045   2.353  29.588  0.00  0.00             0
ATOM    309    O   1     1      16.491 -20.272  14.576  0.00  0.00             0
ATOM    310    H   1     1      17.461 -19.950  14.757  0.00  0.00             0
ATOM    311    H   1     1      15.804 -19.505  14.638  0.00  0.00             0
ATOM    312    O   1     1      31.248  13.213  24.627  0.00  0.00             0
ATOM    313    H   1     1      31.633  13.824  25.048  0.00  0.00             0
ATOM    314    H   1     1      31.779  12.577  24.425  0.00  0.00             0
ATOM    315    O   1     1     -19.059  22.373  33.996  0.00  0.00             0
ATOM    316    H   1     1     -19.412  23.144  33.420  0.00  0.00             0
ATOM    317    H   1     1     -18.538  22.558  34.815  0.00  0.00             0
ATOM    318    O   1     1       7.083  23.350  33.294  0.00  0.00             0
ATOM    319    H   1     1       7.179  22.536  33.805  0.00  0.00             0
ATOM    320    H   1     1       7.286  23.966  34.021  0.00  0.00             0
ATOM    321    O   1     1      46.447  15.884  31.248  0.00  0.00             0
ATOM    322    H   1     1      46.956  15.826  32.020  0.00  0.00             0
ATOM    323    H   1     1      46.110  14.922  31.161  0.00  0.00             0
ATOM    324    O   1     1      11.866  -2.228  34.092  0.00  0.00             0
ATOM    325    H   1     1      11.592  -1.619  34.755  0.00  0.00             0
ATOM    326    H   1     1      11.080  -2.437  33.450  0.00  0.00             0
ATOM    327    O   1     1      -8.371  17.259  21.540  0.00  0.00             0
ATOM    328    H   1     1      -7.783  17.901  21.071  0.00  0.00             0
ATOM    329    H   1     1       2.218  -0.456  22.405  0.00  0.00             0
ATOM    330    O   1     1      -0.204  39.304  25.442  0.00  0.00             0
ATOM    331    H   1     1      -0.314  38.985  24.522  0.00  0.00             0
ATOM    332    H   1     1      10.195  38.583  26.090  0.00  0.00             0
ATOM    333    O   1     1      16.940   1.275  22.968  0.00  0.00             0
ATOM    334    H   1     1       7.565   1.766  23.293  0.00  0.00             0
ATOM    335    H   1     1      16.667   0.769  23.759  0.00  0.00             0
ATOM    336    O   1     1      -7.227   8.482  17.842  0.00  0.00             0
ATOM    337    H   1     1      -7.125   7.620  18.247  0.00  0.00             0
ATOM    338    H   1     1       3.141   9.221  18.654  0.00  0.00             0
ATOM    339    O   1     1      15.380  40.289  17.906  0.00  0.00             0
ATOM    340    H   1     1       4.526  40.927  18.078  0.00  0.00             0
ATOM    341    H   1     1      16.088  40.930  17.486  0.00  0.00             0
ATOM    342    O   1     1       4.825  58.771  25.349  0.00  0.00             0
ATOM    343    H   1     1       4.533  57.946  24.960  0.00  0.00             0
ATOM    344    H   1     1      16.213  58.804  25.393  0.00  0.00             0
ATOM    345    O   1     1      35.178 -22.425  30.296  0.00  0.00             0
ATOM    346    H   1     1      35.044 -23.161  30.999  0.00  0.00             0
ATOM    347    H   1     1      34.702 -40.713  29.473  0.00  0.00             0
ATOM    348    O   1     1      54.843   0.721  35.834  0.00  0.00             0
ATOM    349    H   1     1      55.686   1.430  35.764  0.00  0.00             0
ATOM    350    H   1     1      55.179  -0.176  35.533  0.00  0.00             0
ATOM    351    O   1     1      37.527 -22.002  26.964  0.00  0.00             0
ATOM    352    H   1     1      37.994 -21.154  27.016  0.00  0.00             0
ATOM    353    H   1     1      36.767 -21.620  26.599  0.00  0.00             0
ATOM    354    O   1     1      11.209  -0.209  25.346  0.00  0.00             0
ATOM    355    H   1     1      11.377  -1.068  25.332  0.00  0.00             0
ATOM    356    H   1     1      10.274  -0.067  24.811  0.00  0.00             0
ATOM    357    O   1     1      -1.259  -6.230  20.526  0.00  0.00             0
ATOM    358    H   1     1      -1.093  -5.184  21.177  0.00  0.00             0
ATOM    359    H   1     1      -1.170  -6.861  21.246  0.00  0.00             0
ATOM    360    O   1     1      -4.299  22.810  13.876  0.00  0.00             0
ATOM    361    H   1     1      -4.887  22.105  14.132  0.00  0.00             0
ATOM    362    H   1     1      -3.595  22.818  13.133  0.00  0.00             0
ATOM    363    O   1     1      52.212 -18.062  17.298  0.00  0.00             0
ATOM    364    H   1     1      52.888 -17.558  17.149  0.00  0.00             0
ATOM    365    H   1     1      52.368 -36.729  17.653  0.00  0.00             0
ATOM    366    O   1     1      24.982  -8.447  30.008  0.00  0.00             0
ATOM    367    H   1     1      25.921  -8.342  30.279  0.00  0.00             0
ATOM    368    H   1     1      24.696  -9.293  30.409  0.00  0.00             0
ATOM    369    O   1     1      24.411 -22.485  23.875  0.00  0.00             0
ATOM    370    H   1     1      24.583 -22.177  23.108  0.00  0.00             0
ATOM    371    H   1     1      23.900 -23.245  23.716  0.00  0.00             0
ATOM    372    O   1     1      28.172 -37.754  22.636  0.00  0.00             0
ATOM    373    H   1     1      28.032 -37.660  21.781  0.00  0.00             0
ATOM    374    H   1     1      28.820 -38.514  22.768  0.00  0.00             0
ATOM    375    O   1     1     -23.226  37.515  14.990  0.00  0.00             0
ATOM    376    H   1     1     -22.730  38.204  14.721  0.00  0.00             0
ATOM    377    H   1     1     -22.906  36.617  14.545  0.00  0.00             0
ATOM    378    O   1     1       9.169 -39.483  16.279  0.00  0.00             0
ATOM    379    H   1     1       9.851 -39.809  16.883  0.00  0.00             0
ATOM    380    H   1     1       9.276 -39.627  15.331  0.00  0.00             0
ATOM    381    O   1     1     -12.566  -9.481  32.796  0.00  0.00             0
ATOM    382    H   1     1     -12.343 -10.239  32.148  0.00  0.00             0
ATOM    383    H   1     1      -2.677  -8.910  32.222  0.00  0.00             0
ATOM    384    O   1     1      29.708 -13.682  15.390  0.00  0.00             0
ATOM    385    H   1     1      30.494 -14.207  15.523  0.00  0.00             0
ATOM    386    H   1     1      40.382 -12.789  15.617  0.00  0.00             0
ATOM    387    O   1     1      16.185   9.760  21.759  0.00  0.00             0
ATOM    388    H   1     1       6.429  10.293  21.137  0.00  0.00             0
ATOM    389    H   1     1      16.205  10.386  22.633  0.00  0.00             0
ATOM    390    O   1     1      32.183  24.697  32.511  0.00  0.00             0
ATOM    391    H   1     1      31.243  24.578  32.152  0.00  0.00             0
ATOM    392    H   1     1      42.536  25.452  33.119  0.00  0.00             0
ATOM    393    O   1     1     -34.134  -9.334  24.511  0.00  0.00             0
ATOM    394    H   1     1     -33.785  -9.025  25.325  0.00  0.00             0
ATOM    395    H   1     1     -24.791  -9.095  24.690  0.00  0.00             0
ATOM    396    O   1     1     -23.243  10.268  14.795  0.00  0.00             0
ATOM    397    H   1     1     -23.693  11.043  14.919  0.00  0.00             0
ATOM    398    H   1     1     -12.061  10.571  15.100  0.00  0.00             0
ATOM    399    O   1     1      21.363 -32.466  29.148  0.00  0.00             0
ATOM    400    H   1     1      20.548 -32.345  29.088  0.00  0.00             0
ATOM    401    H   1     1      21.302 -32.627  30.138  0.00  0.00             0
ATOM    402    O   1     1      -0.598  30.531  32.329  0.00  0.00             0
ATOM    403    H   1     1      -1.103  29.951  32.950  0.00  0.00             0
ATOM    404    H   1     1      -0.773  30.309  31.480  0.00  0.00             0
ATOM    405    O   1     1      34.870   6.138  27.849  0.00  0.00             0
ATOM    406    H   1     1      34.150   6.462  28.171  0.00  0.00             0
ATOM    407    H   1     1      34.725   5.912  26.765  0.00  0.00             0
ATOM    408    O   1     1      45.854  64.551  25.763  0.00  0.00             0
ATOM    409    H   1     1      46.241  63.923  26.461  0.00  0.00             0
ATOM    410    H   1     1      46.657  64.746  25.102  0.00  0.00             0
ATOM    411    O   1     1      -6.552  37.570  25.919  0.00  0.00             0
ATOM    412    H   1     1      -6.568  38.027  26.858  0.00  0.00             0
ATOM    413    H   1     1      -5.799  36.750  26.032  0.00  0.00             0
ATOM    414    O   1     1      34.227  43.543  24.842  0.00  0.00             0
ATOM    415    H   1     1      34.809  42.680  25.009  0.00  0.00             0
ATOM    416    H   1     1      34.336  43.870  23.919  0.00  0.00             0
ATOM    417    O   1     1      44.448 -36.065  23.696  0.00  0.00             0
ATOM    418    H   1     1      44.037 -35.728  24.521  0.00  0.00             0
ATOM    419    H   1     1      45.227 -36.447  23.906  0.00  0.00             0
ATOM    420    O   1     1      56.289 -15.694  14.542  0.00  0.00             0
ATOM    421    H   1     1      56.013 -15.596  15.488  0.00  0.00             0
ATOM    422    H   1     1      57.302 -15.617  14.641  0.00  0.00             0
ATOM    423    O   1     1     -16.141  20.639  23.531  0.00  0.00             0
ATOM    424    H   1     1     -15.415  20.211  23.217  0.00  0.00             0
ATOM    425    H   1     1     -16.239  20.329  24.434  0.00  0.00             0
ATOM    426    O   1     1       9.722  17.831  23.093  0.00  0.00             0
ATOM    427    H   1     1       9.135  17.030  22.831  0.00  0.00             0
ATOM    428    H   1     1      10.579  17.696  22.717  0.00  0.00             0
ATOM    429    O   1     1      55.641  48.966  27.584  0.00  0.00             0
ATOM    430    H   1     1      55.746  48.274  26.846  0.00  0.00             0
ATOM    431    H   1     1      54.736  49.074  27.889  0.00  0.00             0
ATOM    432    O   1     1      26.930 -40.971  16.222  0.00  0.00             0
ATOM    433    H   1     1      27.580 -41.310  16.848  0.00  0.00             0
ATOM    434    H   1     1      27.303 -40.279  15.481  0.00  0.00             0
ATOM    435    O   1     1     -17.147   3.453  28.561  0.00  0.00             0
ATOM    436    H   1     1     -17.871   3.562  28.618  0.00  0.00             0
ATOM    437    H   1     1      -6.385   4.336  28.436  0.00  0.00             0
ATOM    438    O   1     1      65.836  10.252  19.916  0.00  0.00             0
ATOM    439    H   1     1      64.935  10.625  19.795  0.00  0.00             0
ATOM    440    H   1     1      76.389  10.100  20.870  0.00  0.00             0
ATOM    441    O   1     1       5.889 -12.629  37.104  0.00  0.00             0
ATOM    442    H   1     1      -3.983 -11.921  36.643  0.00  0.00             0
ATOM    443    H   1     1       4.900 -12.582  36.804  0.00  0.00             0
ATOM    444    O   1     1     -15.373 -62.299  27.568  0.00  0.00             0
ATOM    445    H   1     1     -14.701 -62.876  27.680  0.00  0.00             0
ATOM    446    H   1     1      -5.668 -62.149  28.387  0.00  0.00             0
ATOM    447    O   1     1     -12.282  18.078  34.164  0.00  0.00             0
ATOM    448    H   1     1     -23.137  18.710  34.502  0.00  0.00             0
ATOM    449    H   1     1     -11.689  18.420  33.375  0.00  0.00             0
ATOM    450    O   1     1      52.456  22.094  18.251  0.00  0.00             0
ATOM    451    H   1     1      51.890  23.001  18.101  0.00  0.00             0
ATOM    452    H   1     1      62.181  21.787  18.930  0.00  0.00             0
ATOM    453    O   1     1      16.750   0.488  17.668  0.00  0.00             0
ATOM    454    H   1     1      16.716   0.807  18.552  0.00  0.00             0
ATOM    455    H   1     1      17.593   0.906  17.395  0.00  0.00             0
ATOM    456    O   1     1      -7.286   9.939  14.010  0.00  0.00             0
ATOM    457    H   1     1      -7.035   9.334  14.490  0.00  0.00             0
ATOM    458    H   1     1      -6.620  10.781  14.382  0.00  0.00             0
ATOM    459    O   1     1      39.026 -23.747  25.567  0.00  0.00             0
ATOM    460    H   1     1      39.791 -23.197  25.381  0.00  0.00             0
ATOM    461    H   1     1      38.407 -23.070  25.869  0.00  0.00             0
ATOM    462    O   1     1     -22.447  26.286  28.994  0.00  0.00             0
ATOM    463    H   1     1     -22.817  25.348  28.841  0.00  0.00             0
ATOM    464    H   1     1     -22.189  26.649  28.101  0.00  0.00             0
ATOM    465    O   1     1      -8.486 -42.564  24.376  0.00  0.00             0
ATOM    466    H   1     1      -7.562 -42.721  24.818  0.00  0.00             0
ATOM    467    H   1     1      -8.944 -43.387  24.661  0.00  0.00             0
ATOM    468    O   1     1     -24.488   8.985  17.570  0.00  0.00             0
ATOM    469    H   1     1     -24.449   9.103  16.607  0.00  0.00             0
ATOM    470    H   1     1     -25.380   8.730  17.928  0.00  0.00             0
ATOM    471    O   1     1      48.847 -29.585  23.019  0.00  0.00             0
ATOM    472    H   1     1      48.750 -28.678  23.390  0.00  0.00             0
ATOM    473    H   1     1      49.507 -29.467  22.378  0.00  0.00             0
ATOM    474    O   1     1      40.858 -23.914  36.720  0.00  0.00             0
ATOM    475    H   1     1      41.429 -24.721  36.917  0.00  0.00             0
ATOM    476    H   1     1      41.364 -23.219  36.281  0.00  0.00             0
ATOM    477    O   1     1       8.735 -26.218  26.558  0.00  0.00             0
ATOM    478    H   1     1       8.292 -25.238  26.314  0.00  0.00             0
ATOM    479    H   1     1       9.509 -26.330  25.940  0.00  0.00             0
ATOM    480    O   1     1      -4.127  35.994  25.652  0.00  0.00             0
ATOM    481    H   1     1      -3.778  36.907  26.102  0.00  0.00             0
ATOM    482    H   1     1      -3.526  35.308  25.749  0.00  0.00             0
ATOM    483    O   1     1       1.663 -31.564  23.537  0.00  0.00             0
ATOM    484    H   1     1       0.992 -31.883  24.297  0.00  0.00             0
ATOM    485    H   1     1       2.406 -32.279  23.675  0.00  0.00             0
ATOM    486    O   1     1     -27.935   0.313  31.276  0.00  0.00             0
ATOM    487    H   1     1     -27.150   0.643  30.675  0.00  0.00             0
ATOM    488    H   1     1     -27.459  -0.069  32.151  0.00  0.00             0
ATOM    489    O   1     1      -8.944  17.150  29.362  0.00  0.00             0
ATOM    490    H   1     1      -8.343  17.363  30.154  0.00  0.00             0
ATOM    491    H   1     1       0.318  -0.707  29.867  0.00  0.00             0
ATOM    492    O   1     1      -2.349 -37.355  27.114  0.00  0.00             0
ATOM    493    H   1     1      -3.054 -37.005  27.655  0.00  0.00             0
ATOM    494    H   1     1       8.842 -36.925  27.217  0.00  0.00             0
ATOM    495    O   1     1     -21.497 -21.850  22.152  0.00  0.00             0
ATOM    496    H   1     1     -30.938 -21.366  21.680  0.00  0.00             0
ATOM    497    H   1     1     -21.127 -22.080  23.181  0.00  0.00             0
ATOM    498    O   1     1      -1.291 -34.849  19.091  0.00  0.00             0
ATOM    499    H   1     1      -1.626 -35.716  19.376  0.00  0.00             0
ATOM    500    H   1     1       9.942 -35.023  18.805  0.00  0.00             0
ATOM    501    O   1     1     -11.594  19.460  31.716  0.00  0.00             0
ATOM    502    H   1     1     -12.266  20.213  31.860  0.00  0.00             0
ATOM    503    H   1     1      -0.472  19.771  31.606  0.00  0.00             0
ATOM    504    O   1     1      11.645  14.239  28.609  0.00  0.00             0
ATOM    505    H   1     1      11.293  13.560  29.230  0.00  0.00             0
ATOM    506    H   1     1      21.727  15.099  28.954  0.00  0.00             0
ATOM    507    O   1     1      59.039  22.746  25.606  0.00  0.00             0
ATOM    508    H   1     1      59.622  22.053  25.649  0.00  0.00             0
ATOM    509    H   1     1      59.360   5.549  24.891  0.00  0.00             0
ATOM    510    O   1     1      37.811 -32.370  31.516  0.00  0.00             0
ATOM    511    H   1     1      37.529 -31.730  32.178  0.00  0.00             0
ATOM    512    H   1     1      37.176 -32.984  31.490  0.00  0.00             0
ATOM    513    O   1     1     -34.054   5.764  16.574  0.00  0.00             0
ATOM    514    H   1     1     -33.767   5.088  16.062  0.00  0.00             0
ATOM    515    H   1     1     -34.201   6.694  16.079  0.00  0.00             0
ATOM    516    O   1     1      23.273 -11.899  18.989  0.00  0.00             0
ATOM    517    H   1     1      22.497 -12.496  18.886  0.00  0.00             0
ATOM    518    H   1     1      23.041 -11.780  19.848  0.00  0.00             0
ATOM    519    O   1     1      33.236  33.023  25.340  0.00  0.00             0
ATOM    520    H   1     1      33.904  33.379  25.918  0.00  0.00             0
ATOM    521    H   1     1      33.515  32.251  24.739  0.00  0.00             0
ATOM    522    O   1     1      14.621  19.759  17.047  0.00  0.00             0
ATOM    523    H   1     1      15.176  19.124  17.386  0.00  0.00             0
ATOM    524    H   1     1      15.136  20.466  17.187  0.00  0.00             0
ATOM    525    O   1     1      66.081  -0.401  14.651  0.00  0.00             0
ATOM    526    H   1     1      65.172  -0.484  14.195  0.00  0.00             0
ATOM    527    H   1     1      66.316 -17.459  14.487  0.00  0.00             0
ATOM    528    O   1     1      14.351  50.219  15.002  0.00  0.00             0
ATOM    529    H   1     1      14.033  51.125  15.371  0.00  0.00             0
ATOM    530    H   1     1      15.296  50.330  15.026  0.00  0.00             0
ATOM    531    O   1     1      22.238  -4.819  35.137  0.00  0.00             0
ATOM    532    H   1     1      23.112  -4.905  35.407  0.00  0.00             0
ATOM    533    H   1     1      22.211  -3.925  34.737  0.00  0.00             0
ATOM    534    O   1     1     -11.397  38.260  23.120  0.00  0.00             0
ATOM    535    H   1     1     -10.688  38.506  22.542  0.00  0.00             0
ATOM    536    H   1     1     -11.290  37.204  23.055  0.00  0.00             0
ATOM    537    O   1     1       8.504 -19.030  15.519  0.00  0.00             0
ATOM    538    H   1     1       8.784 -19.788  15.934  0.00  0.00             0
ATOM    539    H   1     1       9.030 -18.239  15.987  0.00  0.00             0
ATOM    540    O   1     1       1.517 -38.410  17.809  0.00  0.00             0
ATOM    541    H   1     1       2.458 -37.964  17.877  0.00  0.00             0
ATOM    542    H   1     1       1.528 -39.308  17.701  0.00  0.00             0
ATOM    543    O   1     1     -24.044  30.098  29.231  0.00  0.00             0
ATOM    544    H   1     1     -24.963  30.505  29.674  0.00  0.00             0
ATOM    545    H   1     1     -13.801  30.725  28.570  0.00  0.00             0
ATOM    546    O   1     1     -11.323  15.192  32.899  0.00  0.00             0
ATOM    547    H   1     1     -11.133  14.124  32.843  0.00  0.00             0
ATOM    548    H   1     1      -0.761  15.646  32.149  0.00  0.00             0
ATOM    549    O   1     1     -10.959  24.346  17.702  0.00  0.00             0
ATOM    550    H   1     1     -21.073  25.383  17.358  0.00  0.00             0
ATOM    551    H   1     1     -11.865  24.385  17.375  0.00  0.00             0
ATOM    552    O   1     1      11.740  38.257  31.908  0.00  0.00             0
ATOM    553    H   1     1      12.338  37.659  31.728  0.00  0.00             0
ATOM    554    H   1     1      22.423  39.159  32.318  0.00  0.00             0
ATOM    555    O   1     1      61.307  12.222  29.439  0.00  0.00             0
ATOM    556    H   1     1      50.117  11.993  29.188  0.00  0.00             0
ATOM    557    H   1     1      61.884  11.528  29.073  0.00  0.00             0
ATOM    558    O   1     1      44.901  -1.739  27.428  0.00  0.00             0
ATOM    559    H   1     1      44.797  -2.558  27.591  0.00  0.00             0
ATOM    560    H   1     1      54.432  -1.437  27.622  0.00  0.00             0
ATOM    561    O   1     1     -25.063 -16.639  20.353  0.00  0.00             0
ATOM    562    H   1     1     -24.888 -16.825  21.324  0.00  0.00             0
ATOM    563    H   1     1     -24.634 -15.742  20.265  0.00  0.00             0
ATOM    564    O   1     1     -24.940 -18.582  28.962  0.00  0.00             0
ATOM    565    H   1     1     -25.097 -18.933  29.853  0.00  0.00             0
ATOM    566    H   1     1     -25.825 -18.736  28.566  0.00  0.00             0
ATOM    567    O   1     1     -14.651  31.780  35.142  0.00  0.00             0
ATOM    568    H   1     1     -13.833  31.844  35.593  0.00  0.00             0
ATOM    569    H   1     1     -14.650  32.639  34.913  0.00  0.00             0
ATOM    570    O   1     1      10.853  -8.753  17.178  0.00  0.00             0
ATOM    571    H   1     1      11.789  -9.243  17.229  0.00  0.00             0
ATOM    572    H   1     1      10.808  -8.117  16.379  0.00  0.00             0
ATOM    573    O   1     1     -36.858  -3.814  21.182  0.00  0.00             0
ATOM    574    H   1     1     -36.296  -3.931  20.222  0.00  0.00             0
ATOM    575    H   1     1     -37.541  -3.526  20.673  0.00  0.00             0
ATOM    576    O   1     1     -30.279  26.721  24.861  0.00  0.00             0
ATOM    577    H   1     1     -29.393  26.330  24.855  0.00  0.00             0
ATOM    578    H   1     1     -30.675  26.404  24.082  0.00  0.00             0
ATOM    579    O   1     1      12.310   6.184  21.606  0.00  0.00             0
ATOM    580    H   1     1      12.006   5.301  21.756  0.00  0.00             0
ATOM    581    H   1     1      13.201   6.393  21.902  0.00  0.00             0
ATOM    582    O   1     1     -23.596  25.436  35.242  0.00  0.00             0
ATOM    583    H   1     1     -23.217  26.047  34.481  0.00  0.00             0
ATOM    584    H   1     1     -22.807  25.323  35.870  0.00  0.00             0
ATOM    585    O   1     1     -47.133 -19.459  18.140  0.00  0.00             0
ATOM    586    H   1     1     -46.518 -18.822  17.783  0.00  0.00             0
ATOM    587    H   1     1     -47.526 -18.887  18.810  0.00  0.00             0
ATOM    588    O   1     1      31.680   8.943  34.271  0.00  0.00             0
ATOM    589    H   1     1      31.935   9.725  33.591  0.00  0.00             0
ATOM    590    H   1     1      30.676   8.896  34.361  0.00  0.00             0
ATOM    591    O   1     1      28.377  16.429  19.307  0.00  0.00             0
ATOM    592    H   1     1      28.076  16.803  18.520  0.00  0.00             0
ATOM    593    H   1     1      28.160  15.552  19.165  0.00  0.00             0
ATOM    594    O   1     1      57.056  15.527  24.562  0.00  0.00             0
ATOM    595    H   1     1      57.672  15.543  23.794  0.00  0.00             0
ATOM    596    H   1     1      56.454  14.831  24.374  0.00  0.00             0
ATOM    597    O   1     1      -9.985 -24.749  15.101  0.00  0.00             0
ATOM    598    H   1     1      -9.643 -24.188  15.890  0.00  0.00             0
ATOM    599    H   1     1       1.025 -25.095  14.392  0.00  0.00             0
ATOM    600    O   1     1      -9.730 -11.985  26.096  0.00  0.00             0
ATOM    601    H   1     1      -9.051 -11.876  25.298  0.00  0.00             0
ATOM    602    H   1     1       0.282 -12.926  25.966  0.00  0.00             0
ATOM    603    O   1     1       6.722 -49.855  20.004  0.00  0.00             0
ATOM    604    H   1     1      -4.003 -49.478  20.885  0.00  0.00             0
ATOM    605    H   1     1       6.141 -49.413  19.352  0.00  0.00             0
ATOM    606    O   1     1      20.399  16.649  36.121  0.00  0.00             0
ATOM    607    H   1     1      19.759  17.107  35.527  0.00  0.00             0
ATOM    608    H   1     1      30.944  17.306  36.851  0.00  0.00             0
ATOM    609    O   1     1      46.637   4.835  22.123  0.00  0.00             0
ATOM    610    H   1     1      36.052   4.040  22.563  0.00  0.00             0
ATOM    611    H   1     1      47.509   5.233  22.382  0.00  0.00             0
ATOM    612    O   1     1     -19.235  28.884  19.270  0.00  0.00             0
ATOM    613    H   1     1     -19.388  28.163  18.695  0.00  0.00             0
ATOM    614    H   1     1      -9.618  28.902  19.807  0.00  0.00             0
ATOM    615    O   1     1     -30.664  -4.268  13.944  0.00  0.00             0
ATOM    616    H   1     1     -30.850  -4.165  12.977  0.00  0.00             0
ATOM    617    H   1     1     -30.559  -5.197  14.157  0.00  0.00             0
ATOM    618    O   1     1      -4.138  -6.340  23.812  0.00  0.00             0
ATOM    619    H   1     1      -4.727  -5.669  23.699  0.00  0.00             0
ATOM    620    H   1     1      -3.376  -5.995  23.994  0.00  0.00             0
ATOM    621    O   1     1     -22.563  14.265  36.383  0.00  0.00             0
ATOM    622    H   1     1     -22.350  13.499  36.902  0.00  0.00             0
ATOM    623    H   1     1     -21.835  15.154  36.216  0.00  0.00             0
ATOM    624    O   1     1      60.513   9.575  22.523  0.00  0.00             0
ATOM    625    H   1     1      60.490   8.789  22.180  0.00  0.00             0
ATOM    626    H   1     1      59.775   9.488  23.109  0.00  0.00             0
ATOM    627    O   1     1     -21.289 -14.924  35.267  0.00  0.00             0
ATOM    628    H   1     1     -20.446 -14.412  34.683  0.00  0.00             0
ATOM    629    H   1     1     -20.881 -15.543  35.874  0.00  0.00             0
ATOM    630    O   1     1     -27.753 -16.632  19.886  0.00  0.00             0
ATOM    631    H   1     1     -27.832 -16.200  19.106  0.00  0.00             0
ATOM    632    H   1     1     -26.871 -16.397  20.308  0.00  0.00             0
ATOM    633    O   1     1     -37.380  -5.859  15.829  0.00  0.00             0
ATOM    634    H   1     1     -37.593  -4.915  15.536  0.00  0.00             0
ATOM    635    H   1     1     -36.449  -5.750  16.187  0.00  0.00             0
ATOM    636    O   1     1       7.174  28.790  35.560  0.00  0.00             0
ATOM    637    H   1     1       7.217  29.411  34.933  0.00  0.00             0
ATOM    638    H   1     1       8.211  28.939  35.900  0.00  0.00             0
ATOM    639    O   1     1     -14.003 -11.518  28.059  0.00  0.00             0
ATOM    640    H   1     1     -13.671 -12.053  27.360  0.00  0.00             0
ATOM    641    H   1     1     -14.959 -11.807  28.021  0.00  0.00             0
ATOM    642    O   1     1       9.366   7.059  20.691  0.00  0.00             0
ATOM    643    H   1     1      10.245   7.103  20.944  0.00  0.00             0
ATOM    644    H   1     1       9.104   6.754  19.978  0.00  0.00             0
ATOM    645    O   1     1      -5.708   7.421  22.305  0.00  0.00             0
ATOM    646    H   1     1      -5.160   6.639  22.054  0.00  0.00             0
ATOM    647    H   1     1      -5.175   7.831  21.657  0.00  0.00             0
ATOM    648    O   1     1       7.058   3.326  35.092  0.00  0.00             0
ATOM    649    H   1     1       6.564   3.895  35.894  0.00  0.00             0
ATOM    650    H   1     1       8.023   3.199  35.223  0.00  0.00             0
ATOM    651    O   1     1       4.058  16.927  33.694  0.00  0.00             0
ATOM    652    H   1     1       4.674  16.641  33.029  0.00  0.00             0
ATOM    653    H   1     1      13.422  -1.359  33.582  0.00  0.00             0
ATOM    654    O   1     1      14.239  25.086  31.335  0.00  0.00             0
ATOM    655    H   1     1      14.475  25.509  32.227  0.00  0.00             0
ATOM    656    H   1     1      23.576  24.736  31.559  0.00  0.00             0
ATOM    657    O   1     1      50.944 -14.636  20.398  0.00  0.00             0
ATOM    658    H   1     1      40.663 -15.471  19.994  0.00  0.00             0
ATOM    659    H   1     1      49.954 -14.547  20.297  0.00  0.00             0
ATOM    660    O   1     1      -2.897  55.871  27.102  0.00  0.00             0
ATOM    661    H   1     1      -2.614  56.567  27.736  0.00  0.00             0
ATOM    662    H   1     1       8.161  55.228  27.218  0.00  0.00             0
ATOM    663    O   1     1      27.437  15.988  33.492  0.00  0.00             0
ATOM    664    H   1     1      17.782  15.423  33.164  0.00  0.00             0
ATOM    665    H   1     1      28.078  16.761  33.651  0.00  0.00             0
ATOM    666    O   1     1      22.183  -5.357  17.171  0.00  0.00             0
ATOM    667    H   1     1      23.024  -5.717  16.821  0.00  0.00             0
ATOM    668    H   1     1      32.538  -5.575  18.214  0.00  0.00             0
ATOM    669    O   1     1      22.311  78.936  28.176  0.00  0.00             0
ATOM    670    H   1     1      22.050  78.461  27.298  0.00  0.00             0
ATOM    671    H   1     1      21.547  61.369  28.509  0.00  0.00             0
ATOM    672    O   1     1      28.931  47.026  17.843  0.00  0.00             0
ATOM    673    H   1     1      28.476  46.136  17.791  0.00  0.00             0
ATOM    674    H   1     1      29.515  47.083  18.566  0.00  0.00             0
ATOM    675    O   1     1      16.199 -21.644  18.560  0.00  0.00             0
ATOM    676    H   1     1      16.249 -22.113  17.712  0.00  0.00             0
ATOM    677    H   1     1      15.630 -20.874  18.187  0.00  0.00             0
ATOM    678    O   1     1      19.366  -0.733  30.118  0.00  0.00             0
ATOM    679    H   1     1      19.131   0.032  30.733  0.00  0.00             0
ATOM    680    H   1     1      18.584  -0.752  29.632  0.00  0.00             0
ATOM    681    O   1     1     -24.568 -10.256  14.959  0.00  0.00             0
ATOM    682    H   1     1     -23.969  -9.556  14.765  0.00  0.00             0
ATOM    683    H   1     1     -25.006 -10.650  14.156  0.00  0.00             0
ATOM    684    O   1     1     -26.455  -8.092  35.920  0.00  0.00             0
ATOM    685    H   1     1     -26.837  -7.381  36.245  0.00  0.00             0
ATOM    686    H   1     1     -25.375  -8.008  36.034  0.00  0.00             0
ATOM    687    O   1     1      71.402 -17.178  27.450  0.00  0.00             0
ATOM    688    H   1     1      71.926 -17.172  28.276  0.00  0.00             0
ATOM    689    H   1     1      71.964 -35.316  26.763  0.00  0.00             0
ATOM    690    O   1     1      52.316 -34.469  36.861  0.00  0.00             0
ATOM    691    H   1     1      53.041 -34.799  36.454  0.00  0.00             0
ATOM    692    H   1     1      52.781 -34.050  37.596  0.00  0.00             0
ATOM    693    O   1     1     -48.054   5.637  35.799  0.00  0.00             0
ATOM    694    H   1     1     -47.563   6.010  34.924  0.00  0.00             0
ATOM    695    H   1     1     -48.336   6.440  36.330  0.00  0.00             0
ATOM    696    O   1     1      45.419  11.327  32.167  0.00  0.00             0
ATOM    697    H   1     1      45.572  10.602  31.524  0.00  0.00             0
ATOM    698    H   1     1      44.392  11.184  32.395  0.00  0.00             0
ATOM    699    O   1     1      35.398  -9.760  33.643  0.00  0.00             0
ATOM    700    H   1     1      36.216  -9.988  34.028  0.00  0.00             0
ATOM    701    H   1     1      35.313  -9.032  34.253  0.00  0.00             0
ATOM    702    O   1     1      32.204 -15.326  15.990  0.00  0.00             0
ATOM    703    H   1     1      33.079 -15.536  16.080  0.00  0.00             0
ATOM    704    H   1     1      32.013 -14.772  16.713  0.00  0.00             0
ATOM    705   Al   1     1       4.522  18.368   8.524  0.00  0.00             0
ATOM    706   Al   1     1       1.968  13.980   8.294  0.00  0.00             0
ATOM    707   Al   1     1       1.947  20.024   8.487  0.00  0.00             0
ATOM    708   Al   1     1       4.528  15.413   8.449  0.00  0.00             0
ATOM    709   Si   1     1       0.228  19.872  11.171  0.00  0.00             0
ATOM    710   Si   1     1       2.788  15.316  11.163  0.00  0.00             0
ATOM    711   Si   1     1       2.757  21.367  11.272  0.00  0.00             0
ATOM    712   Si   1     1       5.381  16.804  11.277  0.00  0.00             0
ATOM    713    O   1     1       5.465  19.623   9.665  0.00  0.00             0
ATOM    714    O   1     1       2.860  15.163   9.533  0.00  0.00             0
ATOM    715    O   1     1       5.214  16.798   9.671  0.00  0.00             0
ATOM    716    O   1     1       2.601  21.411   9.610  0.00  0.00             0
ATOM    717    O   1     1       5.326  18.292  11.746  0.00  0.00             0
ATOM    718    O   1     1       2.734  22.900  11.679  0.00  0.00             0
ATOM    719    O   1     1       4.091  20.630  11.532  0.00  0.00             0
ATOM    720    O   1     1       1.507  16.195  11.432  0.00  0.00             0
ATOM    721    O   1     1       3.985  16.099  11.702  0.00  0.00             0
ATOM    722    O   1     1       1.563  20.514  11.704  0.00  0.00             0
ATOM    723    O   1     1       5.456  14.084   9.562  0.00  0.00             0
ATOM    724    O   1     1       2.825  18.546   9.703  0.00  0.00             0
ATOM    725    O   1     1       1.230  21.347   7.440  0.00  0.00             0
ATOM    726    O   1     1       3.864  16.926   7.519  0.00  0.00             0
ATOM    727    O   1     1       6.108  18.517   7.364  0.00  0.00             0
ATOM    728    O   1     1       3.581  14.096   7.332  0.00  0.00             0
ATOM    729    O   1     1       6.125  15.360   7.372  0.00  0.00             0
ATOM    730    O   1     1       3.604  19.737   7.427  0.00  0.00             0
ATOM    731    H   1     1       4.887  22.462  10.009  0.00  0.00             0
ATOM    732    H   1     1       2.682  17.983  10.481  0.00  0.00             0
ATOM    733    H   1     1       5.902  21.386   6.524  0.00  0.00             0
ATOM    734    H   1     1       3.823  17.315   6.570  0.00  0.00             0
ATOM    735    H   1     1       6.654  18.106   6.699  0.00  0.00             0
ATOM    736    H   1     1       3.716  23.061   6.289  0.00  0.00             0
ATOM    737    H   1     1       4.266  20.359   7.322  0.00  0.00             0
ATOM    738    H   1     1       6.431  16.245   7.029  0.00  0.00             0
ATOM    739   Al   1     1      10.682  12.978   1.267  0.00  0.00             0
ATOM    740   Al   1     1       8.000   8.374   1.279  0.00  0.00             0
ATOM    741   Al   1     1       8.406  14.752   1.062  0.00  0.00             0
ATOM    742   Al   1     1      10.520   9.993   1.246  0.00  0.00             0
ATOM    743   Si   1     1       6.342  14.408   4.014  0.00  0.00             0
ATOM    744   Si   1     1       8.970   9.865   4.026  0.00  0.00             0
ATOM    745   Si   1     1       8.848  15.985   3.877  0.00  0.00             0
ATOM    746   Si   1     1      11.487  11.486   4.070  0.00  0.00             0
ATOM    747    O   1     1      11.619  14.326   2.459  0.00  0.00             0
ATOM    748    O   1     1       9.095   9.868   2.510  0.00  0.00             0
ATOM    749    O   1     1      11.406  11.586   2.518  0.00  0.00             0
ATOM    750    O   1     1       8.799  16.086   2.321  0.00  0.00             0
ATOM    751    O   1     1      11.336  12.939   4.561  0.00  0.00             0
ATOM    752    O   1     1       8.974  17.457   4.501  0.00  0.00             0
ATOM    753    O   1     1      10.185  15.225   4.136  0.00  0.00             0
ATOM    754    O   1     1       7.666  10.738   4.397  0.00  0.00             0
ATOM    755    O   1     1      10.373  10.486   4.529  0.00  0.00             0
ATOM    756    O   1     1       7.643  15.198   4.458  0.00  0.00             0
ATOM    757    O   1     1      11.612   8.750   2.265  0.00  0.00             0
ATOM    758    O   1     1       9.058  13.270   2.170  0.00  0.00             0
ATOM    759    O   1     1       7.571  16.177  -0.020  0.00  0.00             0
ATOM    760    O   1     1       9.878  11.571   0.288  0.00  0.00             0
ATOM    761    O   1     1      12.412  12.990   0.078  0.00  0.00             0
ATOM    762    O   1     1       9.698   8.673   0.260  0.00  0.00             0
ATOM    763    O   1     1      12.192  10.060   0.185  0.00  0.00             0
ATOM    764    O   1     1       9.908  14.432  -0.067  0.00  0.00             0
ATOM    765    H   1     1      11.148  16.950   3.024  0.00  0.00             0
ATOM    766    H   1     1       8.382  12.533   2.454  0.00  0.00             0
ATOM    767    H   1     1      12.244  16.053  -0.537  0.00  0.00             0
ATOM    768    H   1     1       9.001  11.665  -0.249  0.00  0.00             0
ATOM    769    H   1     1      12.889  13.377  -0.596  0.00  0.00             0
ATOM    770    H   1     1       9.858  16.917  -0.329  0.00  0.00             0
ATOM    771    H   1     1      10.171  14.241  -1.066  0.00  0.00             0
ATOM    772    H   1     1      12.038  10.800  -0.328  0.00  0.00             0
ATOM    773   Al   1     1       4.613   9.517   8.593  0.00  0.00             0
ATOM    774   Al   1     1       2.038   5.110   8.455  0.00  0.00             0
ATOM    775   Al   1     1       1.898  10.915   8.461  0.00  0.00             0
ATOM    776   Al   1     1       4.588   6.532   8.486  0.00  0.00             0
ATOM    777   Si   1     1       0.234  10.797  11.248  0.00  0.00             0
ATOM    778   Si   1     1       2.788   6.486  11.168  0.00  0.00             0
ATOM    779   Si   1     1       2.582  12.393  11.162  0.00  0.00             0
ATOM    780   Si   1     1       5.359   7.937  11.143  0.00  0.00             0
ATOM    781    O   1     1       5.429  10.732   9.677  0.00  0.00             0
ATOM    782    O   1     1       3.050   6.340   9.529  0.00  0.00             0
ATOM    783    O   1     1       5.276   7.976   9.612  0.00  0.00             0
ATOM    784    O   1     1       2.461  12.430   9.587  0.00  0.00             0
ATOM    785    O   1     1       5.266   9.483  11.684  0.00  0.00             0
ATOM    786    O   1     1       2.559  13.864  11.617  0.00  0.00             0
ATOM    787    O   1     1       3.944  11.769  11.455  0.00  0.00             0
ATOM    788    O   1     1       1.523   7.280  11.528  0.00  0.00             0
ATOM    789    O   1     1       4.200   7.165  11.668  0.00  0.00             0
ATOM    790    O   1     1       1.387  11.630  11.761  0.00  0.00             0
ATOM    791    O   1     1       5.453   5.140   9.550  0.00  0.00             0
ATOM    792    O   1     1       2.796   9.629   9.597  0.00  0.00             0
ATOM    793    O   1     1       1.322  12.529   7.344  0.00  0.00             0
ATOM    794    O   1     1       3.787   7.818   7.412  0.00  0.00             0
ATOM    795    O   1     1       6.150   9.611   7.411  0.00  0.00             0
ATOM    796    O   1     1       3.520   5.023   7.290  0.00  0.00             0
ATOM    797    O   1     1       6.251   6.334   7.494  0.00  0.00             0
ATOM    798    O   1     1       3.653  10.907   7.461  0.00  0.00             0
ATOM    799    H   1     1       4.932  13.588  10.225  0.00  0.00             0
ATOM    800    H   1     1       2.374   8.962  10.116  0.00  0.00             0
ATOM    801    H   1     1       6.858  12.077   6.582  0.00  0.00             0
ATOM    802    H   1     1       2.826   7.930   7.235  0.00  0.00             0
ATOM    803    H   1     1       5.744   9.409   6.494  0.00  0.00             0
ATOM    804    H   1     1       4.080  13.629   6.535  0.00  0.00             0
ATOM    805    H   1     1       4.181  11.719   7.245  0.00  0.00             0
ATOM    806    H   1     1       6.731   7.133   7.272  0.00  0.00             0
ATOM    807   Al   1     1      10.695   4.021   1.029  0.00  0.00             0
ATOM    808   Al   1     1       7.963  -0.204   1.240  0.00  0.00             0
ATOM    809   Al   1     1       8.001   5.454   1.228  0.00  0.00             0
ATOM    810   Al   1     1      10.619   1.112   1.154  0.00  0.00             0
ATOM    811   Si   1     1       6.396   5.386   4.114  0.00  0.00             0
ATOM    812   Si   1     1       8.873   1.007   3.981  0.00  0.00             0
ATOM    813   Si   1     1       8.958   6.846   4.031  0.00  0.00             0
ATOM    814   Si   1     1      11.401   2.555   3.901  0.00  0.00             0
ATOM    815    O   1     1      11.654   5.285   2.359  0.00  0.00             0
ATOM    816    O   1     1       8.942   0.952   2.319  0.00  0.00             0
ATOM    817    O   1     1      11.203   2.510   2.301  0.00  0.00             0
ATOM    818    O   1     1       8.669   6.900   2.479  0.00  0.00             0
ATOM    819    O   1     1      11.480   4.000   4.464  0.00  0.00             0
ATOM    820    O   1     1       8.904   8.380   4.476  0.00  0.00             0
ATOM    821    O   1     1      10.350   6.261   4.224  0.00  0.00             0
ATOM    822    O   1     1       7.507   1.706   4.325  0.00  0.00             0
ATOM    823    O   1     1      10.056   1.918   4.443  0.00  0.00             0
ATOM    824    O   1     1       7.788   6.021   4.604  0.00  0.00             0
ATOM    825    O   1     1      11.456  -0.199   2.338  0.00  0.00             0
ATOM    826    O   1     1       8.904   3.988   2.115  0.00  0.00             0
ATOM    827    O   1     1       7.449   7.037   0.139  0.00  0.00             0
ATOM    828    O   1     1      10.068   2.642  -0.113  0.00  0.00             0
ATOM    829    O   1     1      12.353   4.197   0.091  0.00  0.00             0
ATOM    830    O   1     1       9.786  -0.239   0.121  0.00  0.00             0
ATOM    831    O   1     1      12.260   0.939   0.143  0.00  0.00             0
ATOM    832    O   1     1       9.802   5.503   0.094  0.00  0.00             0
ATOM    833    H   1     1      11.067   8.114   2.691  0.00  0.00             0
ATOM    834    H   1     1       8.689   3.214   2.455  0.00  0.00             0
ATOM    835    H   1     1      12.714   7.713  -0.759  0.00  0.00             0
ATOM    836    H   1     1       9.659   3.079  -0.903  0.00  0.00             0
ATOM    837    H   1     1      12.090   3.751  -0.700  0.00  0.00             0
ATOM    838    H   1     1      10.208   8.419  -0.371  0.00  0.00             0
ATOM    839    H   1     1      10.238   6.406  -0.110  0.00  0.00             0
ATOM    840    H   1     1      12.255   1.872  -0.483  0.00  0.00             0
ATOM    841   Al   1     1      -0.630  18.292   8.346  0.00  0.00             0
ATOM    842   Al   1     1      -3.255  13.888   8.484  0.00  0.00             0
ATOM    843   Al   1     1      -3.204  19.888   8.430  0.00  0.00             0
ATOM    844   Al   1     1      -0.760  15.445   8.462  0.00  0.00             0
ATOM    845   Si   1     1      -4.934  19.826  11.264  0.00  0.00             0
ATOM    846   Si   1     1      -2.359  15.375  11.179  0.00  0.00             0
ATOM    847   Si   1     1      -2.337  21.281  11.113  0.00  0.00             0
ATOM    848   Si   1     1       0.162  16.946  11.188  0.00  0.00             0
ATOM    849    O   1     1       0.362  19.688   9.587  0.00  0.00             0
ATOM    850    O   1     1      -2.201  15.314   9.634  0.00  0.00             0
ATOM    851    O   1     1       0.013  16.958   9.489  0.00  0.00             0
ATOM    852    O   1     1      -2.543  21.415   9.566  0.00  0.00             0
ATOM    853    O   1     1       0.165  18.375  11.704  0.00  0.00             0
ATOM    854    O   1     1      -2.517  22.797  11.648  0.00  0.00             0
ATOM    855    O   1     1      -1.001  20.643  11.497  0.00  0.00             0
ATOM    856    O   1     1      -3.644  16.133  11.537  0.00  0.00             0
ATOM    857    O   1     1      -1.065  16.111  11.678  0.00  0.00             0
ATOM    858    O   1     1      -3.694  20.522  11.659  0.00  0.00             0
ATOM    859    O   1     1       0.289  14.183   9.367  0.00  0.00             0
ATOM    860    O   1     1      -2.320  18.501   9.563  0.00  0.00             0
ATOM    861    O   1     1       6.454  21.386   7.354  0.00  0.00             0
ATOM    862    O   1     1      -1.371  16.912   7.249  0.00  0.00             0
ATOM    863    O   1     1       0.970  18.658   7.419  0.00  0.00             0
ATOM    864    O   1     1      -1.643  14.148   7.341  0.00  0.00             0
ATOM    865    O   1     1       1.140  15.320   7.262  0.00  0.00             0
ATOM    866    O   1     1      -1.607  19.629   7.265  0.00  0.00             0
ATOM    867    H   1     1       0.134  22.028   9.503  0.00  0.00             0
ATOM    868    H   1     1      -2.639  17.672   9.846  0.00  0.00             0
ATOM    869    H   1     1       0.960  21.611   6.531  0.00  0.00             0
ATOM    870    H   1     1      -1.330  17.028   6.308  0.00  0.00             0
ATOM    871    H   1     1       1.438  17.922   7.177  0.00  0.00             0
ATOM    872    H   1     1      -0.968  22.272   7.071  0.00  0.00             0
ATOM    873    H   1     1      -1.304  20.201   6.572  0.00  0.00             0
ATOM    874    H   1     1       1.674  15.985   6.785  0.00  0.00             0
ATOM    875   Al   1     1       5.605  12.998   1.175  0.00  0.00             0
ATOM    876   Al   1     1       2.899   8.674   1.235  0.00  0.00             0
ATOM    877   Al   1     1       2.869  14.478   1.474  0.00  0.00             0
ATOM    878   Al   1     1       5.540   9.930   1.197  0.00  0.00             0
ATOM    879   Si   1     1       1.123  14.381   4.111  0.00  0.00             0
ATOM    880   Si   1     1       3.815   9.993   3.950  0.00  0.00             0
ATOM    881   Si   1     1       3.717  15.946   4.181  0.00  0.00             0
ATOM    882   Si   1     1       6.423  11.463   4.012  0.00  0.00             0
ATOM    883    O   1     1       6.319  14.353   2.429  0.00  0.00             0
ATOM    884    O   1     1       3.931   9.937   2.369  0.00  0.00             0
ATOM    885    O   1     1       6.207  11.462   2.412  0.00  0.00             0
ATOM    886    O   1     1       3.582  15.876   2.488  0.00  0.00             0
ATOM    887    O   1     1       6.199  12.843   4.518  0.00  0.00             0
ATOM    888    O   1     1       3.609  17.409   4.658  0.00  0.00             0
ATOM    889    O   1     1       5.025  15.159   4.479  0.00  0.00             0
ATOM    890    O   1     1       2.546  10.805   4.435  0.00  0.00             0
ATOM    891    O   1     1       5.086  10.614   4.488  0.00  0.00             0
ATOM    892    O   1     1       2.346  15.181   4.652  0.00  0.00             0
ATOM    893    O   1     1       6.477   8.644   2.431  0.00  0.00             0
ATOM    894    O   1     1       3.763  13.053   2.271  0.00  0.00             0
ATOM    895    O   1     1      12.614  15.832   0.248  0.00  0.00             0
ATOM    896    O   1     1       4.826  11.494   0.173  0.00  0.00             0
ATOM    897    O   1     1       7.279  13.461   0.019  0.00  0.00             0
ATOM    898    O   1     1       4.545   8.722   0.157  0.00  0.00             0
ATOM    899    O   1     1       7.139   9.795   0.227  0.00  0.00             0
ATOM    900    O   1     1       4.550  14.436   0.228  0.00  0.00             0
ATOM    901    H   1     1       5.798  16.702   2.306  0.00  0.00             0
ATOM    902    H   1     1       3.292  12.200   2.326  0.00  0.00             0
ATOM    903    H   1     1       6.897  16.420  -0.678  0.00  0.00             0
ATOM    904    H   1     1       4.148  11.211  -0.531  0.00  0.00             0
ATOM    905    H   1     1       6.948  13.658  -0.914  0.00  0.00             0
ATOM    906    H   1     1       4.440  17.570  -0.779  0.00  0.00             0
ATOM    907    H   1     1       4.872  15.381   0.151  0.00  0.00             0
ATOM    908    H   1     1       7.466  10.591  -0.262  0.00  0.00             0
ATOM    909   Al   1     1      -0.720   9.473   8.534  0.00  0.00             0
ATOM    910   Al   1     1      -3.228   4.974   8.391  0.00  0.00             0
ATOM    911   Al   1     1      -3.275  11.047   8.537  0.00  0.00             0
ATOM    912   Al   1     1      -0.680   6.650   8.517  0.00  0.00             0
ATOM    913   Si   1     1      -5.015  10.944  11.283  0.00  0.00             0
ATOM    914   Si   1     1      -2.403   6.386  11.241  0.00  0.00             0
ATOM    915   Si   1     1      -2.438  12.345  11.249  0.00  0.00             0
ATOM    916   Si   1     1       0.126   7.847  11.249  0.00  0.00             0
ATOM    917    O   1     1       0.319  10.707   9.692  0.00  0.00             0
ATOM    918    O   1     1      -2.320   6.308   9.547  0.00  0.00             0
ATOM    919    O   1     1      -0.081   8.012   9.636  0.00  0.00             0
ATOM    920    O   1     1      -2.650  12.458   9.635  0.00  0.00             0
ATOM    921    O   1     1       0.169   9.331  11.757  0.00  0.00             0
ATOM    922    O   1     1      -2.465  13.862  11.706  0.00  0.00             0
ATOM    923    O   1     1      -1.160  11.621  11.561  0.00  0.00             0
ATOM    924    O   1     1      -3.538   7.272  11.518  0.00  0.00             0
ATOM    925    O   1     1      -1.066   7.062  11.762  0.00  0.00             0
ATOM    926    O   1     1      -3.725  11.782  11.696  0.00  0.00             0
ATOM    927    O   1     1       0.357   5.155   9.530  0.00  0.00             0
ATOM    928    O   1     1      -2.370   9.700   9.407  0.00  0.00             0
ATOM    929    O   1     1       6.417  12.375   7.389  0.00  0.00             0
ATOM    930    O   1     1      -1.317   8.073   7.376  0.00  0.00             0
ATOM    931    O   1     1       0.890   9.585   7.392  0.00  0.00             0
ATOM    932    O   1     1      -1.432   5.088   7.324  0.00  0.00             0
ATOM    933    O   1     1       1.091   6.468   7.538  0.00  0.00             0
ATOM    934    O   1     1      -1.477  10.995   7.325  0.00  0.00             0
ATOM    935    H   1     1       0.148  13.383   9.892  0.00  0.00             0
ATOM    936    H   1     1      -2.912   8.834   9.708  0.00  0.00             0
ATOM    937    H   1     1       1.254  12.527   6.340  0.00  0.00             0
ATOM    938    H   1     1      -2.000   8.243   6.694  0.00  0.00             0
ATOM    939    H   1     1       1.045   9.709   6.451  0.00  0.00             0
ATOM    940    H   1     1      -1.408  13.376   6.683  0.00  0.00             0
ATOM    941    H   1     1      -0.752  11.548   7.319  0.00  0.00             0
ATOM    942    H   1     1       1.314   7.378   7.007  0.00  0.00             0
ATOM    943   Al   1     1       5.343   3.994   1.368  0.00  0.00             0
ATOM    944   Al   1     1       2.736  -0.461   1.405  0.00  0.00             0
ATOM    945   Al   1     1       2.791   5.717   1.140  0.00  0.00             0
ATOM    946   Al   1     1       5.310   1.198   1.187  0.00  0.00             0
ATOM    947   Si   1     1       1.340   5.439   4.032  0.00  0.00             0
ATOM    948   Si   1     1       3.687   0.932   4.085  0.00  0.00             0
ATOM    949   Si   1     1       3.792   6.967   3.846  0.00  0.00             0
ATOM    950   Si   1     1       6.157   2.395   4.007  0.00  0.00             0
ATOM    951    O   1     1       6.553   5.177   2.411  0.00  0.00             0
ATOM    952    O   1     1       3.767   0.737   2.431  0.00  0.00             0
ATOM    953    O   1     1       5.982   2.513   2.407  0.00  0.00             0
ATOM    954    O   1     1       3.611   7.101   2.325  0.00  0.00             0
ATOM    955    O   1     1       6.220   3.917   4.612  0.00  0.00             0
ATOM    956    O   1     1       3.742   8.469   4.327  0.00  0.00             0
ATOM    957    O   1     1       5.189   6.309   4.275  0.00  0.00             0
ATOM    958    O   1     1       2.289   1.681   4.217  0.00  0.00             0
ATOM    959    O   1     1       4.946   1.596   4.535  0.00  0.00             0
ATOM    960    O   1     1       2.582   6.171   4.474  0.00  0.00             0
ATOM    961    O   1     1       6.367  -0.320   2.320  0.00  0.00             0
ATOM    962    O   1     1       4.002   4.228   2.554  0.00  0.00             0
ATOM    963    O   1     1      12.572   7.081   0.019  0.00  0.00             0
ATOM    964    O   1     1       4.602   2.681   0.204  0.00  0.00             0
ATOM    965    O   1     1       7.020   4.150   0.096  0.00  0.00             0
ATOM    966    O   1     1       4.522  -0.189   0.170  0.00  0.00             0
ATOM    967    O   1     1       6.901   1.118   0.174  0.00  0.00             0
ATOM    968    O   1     1       4.549   5.503   0.408  0.00  0.00             0
ATOM    969    H   1     1       6.265   8.259   3.292  0.00  0.00             0
ATOM    970    H   1     1       3.481   3.498   2.819  0.00  0.00             0
ATOM    971    H   1     1       7.292   6.927  -0.668  0.00  0.00             0
ATOM    972    H   1     1       3.938   3.252  -0.269  0.00  0.00             0
ATOM    973    H   1     1       7.496   3.456   0.110  0.00  0.00             0
ATOM    974    H   1     1       4.732   8.057  -0.648  0.00  0.00             0
ATOM    975    H   1     1       5.307   5.791  -0.152  0.00  0.00             0
ATOM    976    H   1     1       6.909   1.337  -0.765  0.00  0.00             0
END
