# Supplementary material for: Competing Nuclear Quantum Effects and Hydrogen-Bond Jumps in Hydrated Kaolinite
Source: J Phys Chem Lett. 2023 Feb 6;14(6):1542–7. doi: 10.1021/acs.jpclett.2c03896 (PMC9940297; doi:10.1021/acs.jpclett.2c03896)
Supplement: Supplementary file 1 — jz2c03896_si_001.zip [file jz2c03896_si_001.zip › Clay_NQEs_HBond_Jumps_SI/silica-surface/QM/equil-1/input.xml]

<simulation verbosity="high">
  <output prefix='kaolinite'>
    <properties stride='100' filename='out'>  [ time{femtosecond}, conserved, temperature{kelvin}, kinetic_cv, potential, pressure_cv{bar}, volume ] </properties>
    <trajectory stride='100' filename='pos' format='pdb' cell_units='angstrom'> positions{angstrom} </trajectory>
    <checkpoint stride='100' filename='chk' overwrite='true'/>
  </output>
  <total_steps>20000</total_steps>
  <prng><seed>28576</seed></prng>
  <ffsocket name="driver" mode="unix" pbc="True">
    <address>kaolinite</address>
  </ffsocket>
  <system>
    <forces> <force forcefield='driver'></force></forces>
    <initialize nbeads='32'>
      <file mode='pdb'> init.pdb </file>
      <velocities mode='thermal' units="kelvin"> 300 </velocities>
    </initialize>
    <ensemble>
      <temperature units="kelvin">300</temperature>
      <pressure units="bar"> 1 </pressure>
    </ensemble>
    <motion mode='dynamics'>
      <dynamics mode='nvt'>
	<thermostat mode='pile_g'>
	  <tau units="femtosecond">1000</tau>
	</thermostat>
	<timestep units="femtosecond">0.25</timestep>
      </dynamics>
      <fixcom>True</fixcom>
    </motion>
  </system>
</simulation>
