# Supplementary material for: Competing Nuclear Quantum Effects and Hydrogen-Bond Jumps in Hydrated Kaolinite
Source: J Phys Chem Lett. 2023 Feb 6;14(6):1542–7. doi: 10.1021/acs.jpclett.2c03896 (PMC9940297; doi:10.1021/acs.jpclett.2c03896)
Supplement: Supplementary file 1 — jz2c03896_si_001.zip [file jz2c03896_si_001.zip › Clay_NQEs_HBond_Jumps_SI/alumina-surface/CL/equil-2/init.pdb]

TITLE     Step:       20000  Bead:       0 positions{angstrom}  cell{angstrom}
CRYST1   10.307   17.884   76.812  91.93 105.05  89.80 P 1           1
ATOM      1   Al   1     1       0.533   3.951   4.598  0.00  0.00             0
ATOM      2   Al   1     1       3.212   8.396   4.451  0.00  0.00             0
ATOM      3   Al   1     1       3.113   2.365   4.684  0.00  0.00             0
ATOM      4   Al   1     1       0.536   6.880   4.607  0.00  0.00             0
ATOM      5   Si   1     1       4.877   2.579   1.918  0.00  0.00             0
ATOM      6   Si   1     1       2.404   7.093   1.610  0.00  0.00             0
ATOM      7   Si   1     1       2.293   1.096   1.877  0.00  0.00             0
ATOM      8   Si   1     1      -0.112   5.574   1.686  0.00  0.00             0
ATOM      9    O   1     1      -0.387   2.617   3.402  0.00  0.00             0
ATOM     10    O   1     1       2.351   7.192   3.342  0.00  0.00             0
ATOM     11    O   1     1       0.029   5.463   3.439  0.00  0.00             0
ATOM     12    O   1     1       2.372   1.067   3.503  0.00  0.00             0
ATOM     13    O   1     1      -0.221   4.036   1.257  0.00  0.00             0
ATOM     14    O   1     1       2.271  -0.409   1.374  0.00  0.00             0
ATOM     15    O   1     1       1.004   1.831   1.552  0.00  0.00             0
ATOM     16    O   1     1       3.784   6.384   1.353  0.00  0.00             0
ATOM     17    O   1     1       1.213   6.230   1.263  0.00  0.00             0
ATOM     18    O   1     1       3.618   1.805   1.407  0.00  0.00             0
ATOM     19    O   1     1      -0.301   8.280   3.476  0.00  0.00             0
ATOM     20    O   1     1       2.214   3.843   3.558  0.00  0.00             0
ATOM     21    O   1     1       3.804   0.916   5.551  0.00  0.00             0
ATOM     22    O   1     1       1.202   5.370   5.698  0.00  0.00             0
ATOM     23    O   1     1      -0.991   3.635   5.686  0.00  0.00             0
ATOM     24    O   1     1       1.602   8.243   5.636  0.00  0.00             0
ATOM     25    O   1     1      -1.085   7.015   5.616  0.00  0.00             0
ATOM     26    O   1     1       1.460   2.498   5.685  0.00  0.00             0
ATOM     27    H   1     1      -0.105   0.237   3.384  0.00  0.00             0
ATOM     28    H   1     1       2.621   4.416   2.943  0.00  0.00             0
ATOM     29    H   1     1      -0.902   0.315   6.140  0.00  0.00             0
ATOM     30    H   1     1       1.607   5.227   6.624  0.00  0.00             0
ATOM     31    H   1     1      -1.144   3.652   6.682  0.00  0.00             0
ATOM     32    H   1     1       1.314   0.130   5.892  0.00  0.00             0
ATOM     33    H   1     1       0.650   2.207   6.089  0.00  0.00             0
ATOM     34    H   1     1      -1.581   6.120   5.775  0.00  0.00             0
ATOM     35   Al   1     1      -2.657   4.617  11.924  0.00  0.00             0
ATOM     36   Al   1     1      -0.098   9.104  11.679  0.00  0.00             0
ATOM     37   Al   1     1      -0.029   3.024  11.654  0.00  0.00             0
ATOM     38   Al   1     1      -2.535   7.534  11.838  0.00  0.00             0
ATOM     39   Si   1     1       1.697   3.328   8.991  0.00  0.00             0
ATOM     40   Si   1     1      -0.895   7.746   9.051  0.00  0.00             0
ATOM     41   Si   1     1      -0.857   1.841   8.921  0.00  0.00             0
ATOM     42   Si   1     1      -3.429   6.258   8.999  0.00  0.00             0
ATOM     43    O   1     1      -3.648   3.376  10.590  0.00  0.00             0
ATOM     44    O   1     1      -1.047   7.800  10.672  0.00  0.00             0
ATOM     45    O   1     1      -3.218   6.135  10.615  0.00  0.00             0
ATOM     46    O   1     1      -0.654   1.762  10.520  0.00  0.00             0
ATOM     47    O   1     1      -3.330   4.760   8.485  0.00  0.00             0
ATOM     48    O   1     1      -0.749   0.365   8.412  0.00  0.00             0
ATOM     49    O   1     1      -2.214   2.512   8.719  0.00  0.00             0
ATOM     50    O   1     1       0.360   6.854   8.862  0.00  0.00             0
ATOM     51    O   1     1      -2.210   7.151   8.495  0.00  0.00             0
ATOM     52    O   1     1       0.348   2.783   8.421  0.00  0.00             0
ATOM     53    O   1     1      -3.544   9.205  10.697  0.00  0.00             0
ATOM     54    O   1     1      -1.037   4.471  10.854  0.00  0.00             0
ATOM     55    O   1     1       0.735   1.586  12.776  0.00  0.00             0
ATOM     56    O   1     1      -1.859   6.098  12.940  0.00  0.00             0
ATOM     57    O   1     1      -4.291   4.523  12.850  0.00  0.00             0
ATOM     58    O   1     1      -1.698   8.914  12.934  0.00  0.00             0
ATOM     59    O   1     1      -4.169   7.757  12.749  0.00  0.00             0
ATOM     60    O   1     1      -1.779   3.132  12.854  0.00  0.00             0
ATOM     61    H   1     1      -3.184   0.853  10.317  0.00  0.00             0
ATOM     62    H   1     1      -0.704   5.287  10.443  0.00  0.00             0
ATOM     63    H   1     1      -4.589   1.362  13.634  0.00  0.00             0
ATOM     64    H   1     1      -0.883   6.061  13.012  0.00  0.00             0
ATOM     65    H   1     1      -4.484   5.158  13.629  0.00  0.00             0
ATOM     66    H   1     1      -1.790  -0.006  13.790  0.00  0.00             0
ATOM     67    H   1     1      -2.308   2.450  12.490  0.00  0.00             0
ATOM     68    H   1     1      -4.445   7.254  13.493  0.00  0.00             0
ATOM     69   Al   1     1       0.408  12.798   4.545  0.00  0.00             0
ATOM     70   Al   1     1       3.182  17.268   4.524  0.00  0.00             0
ATOM     71   Al   1     1       3.059  11.357   4.462  0.00  0.00             0
ATOM     72   Al   1     1       0.529  15.904   4.540  0.00  0.00             0
ATOM     73   Si   1     1       4.790  11.619   1.657  0.00  0.00             0
ATOM     74   Si   1     1       2.329  15.908   1.786  0.00  0.00             0
ATOM     75   Si   1     1       2.232  10.026   1.707  0.00  0.00             0
ATOM     76   Si   1     1      -0.260  14.514   1.684  0.00  0.00             0
ATOM     77    O   1     1      -0.587  11.589   3.335  0.00  0.00             0
ATOM     78    O   1     1       2.136  15.951   3.442  0.00  0.00             0
ATOM     79    O   1     1      -0.179  14.337   3.335  0.00  0.00             0
ATOM     80    O   1     1       2.325   9.933   3.317  0.00  0.00             0
ATOM     81    O   1     1      -0.323  13.040   1.160  0.00  0.00             0
ATOM     82    O   1     1       2.241   8.574   1.186  0.00  0.00             0
ATOM     83    O   1     1       0.893  10.761   1.400  0.00  0.00             0
ATOM     84    O   1     1       3.650  15.220   1.456  0.00  0.00             0
ATOM     85    O   1     1       1.079  15.139   1.285  0.00  0.00             0
ATOM     86    O   1     1       3.442  10.873   1.284  0.00  0.00             0
ATOM     87    O   1     1      -0.358  17.231   3.601  0.00  0.00             0
ATOM     88    O   1     1       2.067  12.730   3.492  0.00  0.00             0
ATOM     89    O   1     1       3.913   9.989   5.480  0.00  0.00             0
ATOM     90    O   1     1       1.000  14.200   5.660  0.00  0.00             0
ATOM     91    O   1     1      -1.225  12.621   5.626  0.00  0.00             0
ATOM     92    O   1     1       1.547  17.124   5.650  0.00  0.00             0
ATOM     93    O   1     1      -1.244  16.023   5.549  0.00  0.00             0
ATOM     94    O   1     1       1.359  11.297   5.644  0.00  0.00             0
ATOM     95    H   1     1      -0.126   9.238   3.441  0.00  0.00             0
ATOM     96    H   1     1       2.424  13.523   3.138  0.00  0.00             0
ATOM     97    H   1     1      -1.232   9.447   6.519  0.00  0.00             0
ATOM     98    H   1     1       1.073  14.350   6.634  0.00  0.00             0
ATOM     99    H   1     1      -1.431  13.356   6.219  0.00  0.00             0
ATOM    100    H   1     1       1.422   8.972   6.239  0.00  0.00             0
ATOM    101    H   1     1       0.779  10.622   5.906  0.00  0.00             0
ATOM    102    H   1     1      -1.908  15.579   6.110  0.00  0.00             0
ATOM    103   Al   1     1      -2.492  13.376  11.828  0.00  0.00             0
ATOM    104   Al   1     1       0.047  18.034  11.860  0.00  0.00             0
ATOM    105   Al   1     1       0.180  12.174  11.859  0.00  0.00             0
ATOM    106   Al   1     1      -2.620  16.391  11.802  0.00  0.00             0
ATOM    107   Si   1     1       1.743  12.175   8.960  0.00  0.00             0
ATOM    108   Si   1     1      -0.784  16.735   8.907  0.00  0.00             0
ATOM    109   Si   1     1      -0.774  10.725   8.960  0.00  0.00             0
ATOM    110   Si   1     1      -3.330  15.205   9.002  0.00  0.00             0
ATOM    111    O   1     1      -3.422  12.256  10.600  0.00  0.00             0
ATOM    112    O   1     1      -0.961  16.833  10.522  0.00  0.00             0
ATOM    113    O   1     1      -3.262  15.100  10.733  0.00  0.00             0
ATOM    114    O   1     1      -0.633  10.510  10.576  0.00  0.00             0
ATOM    115    O   1     1      -3.224  13.723   8.553  0.00  0.00             0
ATOM    116    O   1     1      -0.613   9.216   8.501  0.00  0.00             0
ATOM    117    O   1     1      -2.149  11.335   8.640  0.00  0.00             0
ATOM    118    O   1     1       0.406  15.851   8.543  0.00  0.00             0
ATOM    119    O   1     1      -2.164  16.058   8.496  0.00  0.00             0
ATOM    120    O   1     1       0.419  11.600   8.493  0.00  0.00             0
ATOM    121    O   1     1      -3.437  17.869  10.657  0.00  0.00             0
ATOM    122    O   1     1      -0.916  13.382  10.747  0.00  0.00             0
ATOM    123    O   1     1       0.660  10.443  12.850  0.00  0.00             0
ATOM    124    O   1     1      -1.726  15.048  12.856  0.00  0.00             0
ATOM    125    O   1     1      -4.052  13.477  12.913  0.00  0.00             0
ATOM    126    O   1     1      -1.428  17.756  12.898  0.00  0.00             0
ATOM    127    O   1     1      -4.314  16.612  12.722  0.00  0.00             0
ATOM    128    O   1     1      -1.630  12.131  12.835  0.00  0.00             0
ATOM    129    H   1     1      -3.075  10.015  10.542  0.00  0.00             0
ATOM    130    H   1     1      -0.374  14.159  10.747  0.00  0.00             0
ATOM    131    H   1     1      -3.607  11.102  13.109  0.00  0.00             0
ATOM    132    H   1     1      -0.783  14.933  13.105  0.00  0.00             0
ATOM    133    H   1     1      -4.394  13.920  13.727  0.00  0.00             0
ATOM    134    H   1     1      -2.158   9.564  13.499  0.00  0.00             0
ATOM    135    H   1     1      -1.386  11.926  13.753  0.00  0.00             0
ATOM    136    H   1     1      -4.670  15.703  12.812  0.00  0.00             0
ATOM    137   Al   1     1       5.655   3.697   4.733  0.00  0.00             0
ATOM    138   Al   1     1       8.175   8.386   4.572  0.00  0.00             0
ATOM    139   Al   1     1       8.368   2.409   4.592  0.00  0.00             0
ATOM    140   Al   1     1       5.696   6.729   4.616  0.00  0.00             0
ATOM    141   Si   1     1      10.014   2.618   1.736  0.00  0.00             0
ATOM    142   Si   1     1       7.600   7.062   1.750  0.00  0.00             0
ATOM    143   Si   1     1       7.489   1.079   1.762  0.00  0.00             0
ATOM    144   Si   1     1       5.085   5.559   1.838  0.00  0.00             0
ATOM    145    O   1     1       4.772   2.662   3.485  0.00  0.00             0
ATOM    146    O   1     1       7.575   6.994   3.437  0.00  0.00             0
ATOM    147    O   1     1       5.080   5.418   3.453  0.00  0.00             0
ATOM    148    O   1     1       7.625   0.958   3.401  0.00  0.00             0
ATOM    149    O   1     1       4.883   4.055   1.421  0.00  0.00             0
ATOM    150    O   1     1       7.370  -0.407   1.253  0.00  0.00             0
ATOM    151    O   1     1       6.203   1.873   1.511  0.00  0.00             0
ATOM    152    O   1     1       8.934   6.355   1.384  0.00  0.00             0
ATOM    153    O   1     1       6.383   6.244   1.442  0.00  0.00             0
ATOM    154    O   1     1       8.767   1.837   1.262  0.00  0.00             0
ATOM    155    O   1     1       4.889   8.307   3.486  0.00  0.00             0
ATOM    156    O   1     1       7.446   3.765   3.584  0.00  0.00             0
ATOM    157    O   1     1      -1.322   1.023   5.595  0.00  0.00             0
ATOM    158    O   1     1       6.302   5.205   5.765  0.00  0.00             0
ATOM    159    O   1     1       4.045   3.672   5.803  0.00  0.00             0
ATOM    160    O   1     1       6.594   8.067   5.530  0.00  0.00             0
ATOM    161    O   1     1       4.021   7.053   5.602  0.00  0.00             0
ATOM    162    O   1     1       6.609   2.408   5.713  0.00  0.00             0
ATOM    163    H   1     1       4.638  -0.106   2.559  0.00  0.00             0
ATOM    164    H   1     1       7.761   4.687   3.560  0.00  0.00             0
ATOM    165    H   1     1       3.820   0.618   6.495  0.00  0.00             0
ATOM    166    H   1     1       6.516   4.893   6.661  0.00  0.00             0
ATOM    167    H   1     1       3.505   4.377   6.216  0.00  0.00             0
ATOM    168    H   1     1       5.843   0.144   5.630  0.00  0.00             0
ATOM    169    H   1     1       6.795   1.511   6.117  0.00  0.00             0
ATOM    170    H   1     1       3.299   7.105   6.203  0.00  0.00             0
ATOM    171   Al   1     1       2.493   4.637  11.655  0.00  0.00             0
ATOM    172   Al   1     1       5.195   9.234  11.795  0.00  0.00             0
ATOM    173   Al   1     1       5.120   3.198  11.676  0.00  0.00             0
ATOM    174   Al   1     1       2.646   7.663  11.766  0.00  0.00             0
ATOM    175   Si   1     1       6.775   3.292   8.984  0.00  0.00             0
ATOM    176   Si   1     1       4.311   7.832   9.011  0.00  0.00             0
ATOM    177   Si   1     1       4.285   1.800   8.920  0.00  0.00             0
ATOM    178   Si   1     1       1.778   6.280   9.051  0.00  0.00             0
ATOM    179    O   1     1       1.562   3.449  10.577  0.00  0.00             0
ATOM    180    O   1     1       4.194   7.902  10.594  0.00  0.00             0
ATOM    181    O   1     1       1.944   6.122  10.646  0.00  0.00             0
ATOM    182    O   1     1       4.491   1.689  10.515  0.00  0.00             0
ATOM    183    O   1     1       1.963   4.825   8.486  0.00  0.00             0
ATOM    184    O   1     1       4.345   0.290   8.421  0.00  0.00             0
ATOM    185    O   1     1       2.859   2.340   8.631  0.00  0.00             0
ATOM    186    O   1     1       5.559   6.862   8.733  0.00  0.00             0
ATOM    187    O   1     1       3.000   7.143   8.586  0.00  0.00             0
ATOM    188    O   1     1       5.457   2.720   8.483  0.00  0.00             0
ATOM    189    O   1     1       1.666   8.877  10.654  0.00  0.00             0
ATOM    190    O   1     1       4.294   4.553  10.539  0.00  0.00             0
ATOM    191    O   1     1      -4.324   1.630  12.727  0.00  0.00             0
ATOM    192    O   1     1       3.445   6.108  12.673  0.00  0.00             0
ATOM    193    O   1     1       0.806   4.435  12.851  0.00  0.00             0
ATOM    194    O   1     1       3.557   8.870  12.895  0.00  0.00             0
ATOM    195    O   1     1       0.927   7.595  12.796  0.00  0.00             0
ATOM    196    O   1     1       3.408   3.293  12.562  0.00  0.00             0
ATOM    197    H   1     1       1.981   0.391   9.968  0.00  0.00             0
ATOM    198    H   1     1       4.586   5.000   9.749  0.00  0.00             0
ATOM    199    H   1     1       1.100   1.235  13.638  0.00  0.00             0
ATOM    200    H   1     1       4.342   5.916  12.317  0.00  0.00             0
ATOM    201    H   1     1       0.618   4.171  13.758  0.00  0.00             0
ATOM    202    H   1     1       3.810   0.237  13.676  0.00  0.00             0
ATOM    203    H   1     1       2.848   2.525  12.669  0.00  0.00             0
ATOM    204    H   1     1       0.854   6.673  12.994  0.00  0.00             0
ATOM    205   Al   1     1       5.527  12.969   4.516  0.00  0.00             0
ATOM    206   Al   1     1       8.202  17.402   4.479  0.00  0.00             0
ATOM    207   Al   1     1       8.148  11.368   4.448  0.00  0.00             0
ATOM    208   Al   1     1       5.812  15.765   4.649  0.00  0.00             0
ATOM    209   Si   1     1       9.903  11.537   1.614  0.00  0.00             0
ATOM    210   Si   1     1       7.520  16.034   1.712  0.00  0.00             0
ATOM    211   Si   1     1       7.425  10.042   1.789  0.00  0.00             0
ATOM    212   Si   1     1       5.000  14.551   1.670  0.00  0.00             0
ATOM    213    O   1     1       4.737  11.719   3.260  0.00  0.00             0
ATOM    214    O   1     1       7.371  16.124   3.300  0.00  0.00             0
ATOM    215    O   1     1       5.146  14.419   3.364  0.00  0.00             0
ATOM    216    O   1     1       7.507   9.971   3.454  0.00  0.00             0
ATOM    217    O   1     1       4.903  13.079   1.118  0.00  0.00             0
ATOM    218    O   1     1       7.400   8.565   1.445  0.00  0.00             0
ATOM    219    O   1     1       6.065  10.738   1.309  0.00  0.00             0
ATOM    220    O   1     1       8.794  15.329   1.353  0.00  0.00             0
ATOM    221    O   1     1       6.218  15.297   1.212  0.00  0.00             0
ATOM    222    O   1     1       8.624  10.813   1.237  0.00  0.00             0
ATOM    223    O   1     1       4.543  17.232   3.346  0.00  0.00             0
ATOM    224    O   1     1       7.284  12.756   3.430  0.00  0.00             0
ATOM    225    O   1     1      -1.410   9.811   5.636  0.00  0.00             0
ATOM    226    O   1     1       6.428  14.372   5.753  0.00  0.00             0
ATOM    227    O   1     1       3.868  12.795   5.444  0.00  0.00             0
ATOM    228    O   1     1       6.567  17.339   5.439  0.00  0.00             0
ATOM    229    O   1     1       4.194  15.931   5.675  0.00  0.00             0
ATOM    230    O   1     1       6.394  11.597   5.588  0.00  0.00             0
ATOM    231    H   1     1       5.540   9.037   3.427  0.00  0.00             0
ATOM    232    H   1     1       7.703  13.616   3.202  0.00  0.00             0
ATOM    233    H   1     1       4.846  10.096   5.805  0.00  0.00             0
ATOM    234    H   1     1       6.613  13.732   6.497  0.00  0.00             0
ATOM    235    H   1     1       3.181  13.336   5.764  0.00  0.00             0
ATOM    236    H   1     1       5.920   8.314   6.252  0.00  0.00             0
ATOM    237    H   1     1       6.083  11.539   6.523  0.00  0.00             0
ATOM    238    H   1     1       3.592  15.628   6.383  0.00  0.00             0
ATOM    239   Al   1     1       2.565  13.669  11.592  0.00  0.00             0
ATOM    240   Al   1     1       5.292  18.057  11.633  0.00  0.00             0
ATOM    241   Al   1     1       5.137  12.070  11.763  0.00  0.00             0
ATOM    242   Al   1     1       2.577  16.697  11.777  0.00  0.00             0
ATOM    243   Si   1     1       6.943  12.266   9.022  0.00  0.00             0
ATOM    244   Si   1     1       4.277  16.687   8.916  0.00  0.00             0
ATOM    245   Si   1     1       4.437  10.781   8.935  0.00  0.00             0
ATOM    246   Si   1     1       1.787  15.205   8.938  0.00  0.00             0
ATOM    247    O   1     1       1.556  12.330  10.583  0.00  0.00             0
ATOM    248    O   1     1       4.132  16.779  10.517  0.00  0.00             0
ATOM    249    O   1     1       1.941  15.148  10.493  0.00  0.00             0
ATOM    250    O   1     1       4.557  10.709  10.624  0.00  0.00             0
ATOM    251    O   1     1       1.858  13.706   8.472  0.00  0.00             0
ATOM    252    O   1     1       4.455   9.261   8.433  0.00  0.00             0
ATOM    253    O   1     1       3.081  11.451   8.692  0.00  0.00             0
ATOM    254    O   1     1       5.579  15.875   8.672  0.00  0.00             0
ATOM    255    O   1     1       2.932  16.101   8.383  0.00  0.00             0
ATOM    256    O   1     1       5.653  11.590   8.491  0.00  0.00             0
ATOM    257    O   1     1       1.672  17.895  10.808  0.00  0.00             0
ATOM    258    O   1     1       4.469  13.559  10.737  0.00  0.00             0
ATOM    259    O   1     1      -4.451  10.721  12.849  0.00  0.00             0
ATOM    260    O   1     1       3.303  15.177  12.633  0.00  0.00             0
ATOM    261    O   1     1       0.956  13.443  12.863  0.00  0.00             0
ATOM    262    O   1     1       3.587  18.002  12.755  0.00  0.00             0
ATOM    263    O   1     1       1.033  16.776  13.010  0.00  0.00             0
ATOM    264    O   1     1       3.479  12.208  12.666  0.00  0.00             0
ATOM    265    H   1     1       1.708   9.362   9.809  0.00  0.00             0
ATOM    266    H   1     1       5.051  14.302  10.592  0.00  0.00             0
ATOM    267    H   1     1       1.118  10.446  13.726  0.00  0.00             0
ATOM    268    H   1     1       3.685  15.009  13.530  0.00  0.00             0
ATOM    269    H   1     1       1.210  13.925  13.655  0.00  0.00             0
ATOM    270    H   1     1       3.109   9.367  13.557  0.00  0.00             0
ATOM    271    H   1     1       3.314  11.502  13.337  0.00  0.00             0
ATOM    272    H   1     1       1.010  16.432  13.946  0.00  0.00             0
ATOM    273    O   1     1      -6.389  -3.055  31.405  0.00  0.00             0
ATOM    274    H   1     1      -6.413  -2.086  31.436  0.00  0.00             0
ATOM    275    H   1     1       4.770  -3.302  31.641  0.00  0.00             0
ATOM    276    O   1     1      -5.235   2.370  27.576  0.00  0.00             0
ATOM    277    H   1     1      -5.700   2.202  28.430  0.00  0.00             0
ATOM    278    H   1     1       4.459   2.947  27.130  0.00  0.00             0
ATOM    279    O   1     1       2.985   6.308  27.327  0.00  0.00             0
ATOM    280    H   1     1      -6.475   5.946  27.227  0.00  0.00             0
ATOM    281    H   1     1       3.127   7.279  27.305  0.00  0.00             0
ATOM    282    O   1     1      -4.272   6.663  28.733  0.00  0.00             0
ATOM    283    H   1     1      -4.169   7.573  28.385  0.00  0.00             0
ATOM    284    H   1     1       6.645   6.161  28.213  0.00  0.00             0
ATOM    285    O   1     1      -7.812   9.082  27.654  0.00  0.00             0
ATOM    286    H   1     1      -8.129   8.818  28.548  0.00  0.00             0
ATOM    287    H   1     1       1.732   9.133  27.064  0.00  0.00             0
ATOM    288    O   1     1      -7.939   8.432  30.239  0.00  0.00             0
ATOM    289    H   1     1      -7.380   9.177  30.482  0.00  0.00             0
ATOM    290    H   1     1       1.593   8.626  30.817  0.00  0.00             0
ATOM    291    O   1     1      -6.239  -0.781  29.661  0.00  0.00             0
ATOM    292    H   1     1      -5.793  -0.111  30.157  0.00  0.00             0
ATOM    293    H   1     1      -5.585  -1.468  29.399  0.00  0.00             0
ATOM    294    O   1     1      -1.559   0.580  29.620  0.00  0.00             0
ATOM    295    H   1     1      -1.842   1.501  29.601  0.00  0.00             0
ATOM    296    H   1     1      -1.735   0.280  28.746  0.00  0.00             0
ATOM    297    O   1     1      -2.693   3.045  29.637  0.00  0.00             0
ATOM    298    H   1     1      -3.611   3.005  29.311  0.00  0.00             0
ATOM    299    H   1     1      -2.669   3.635  30.339  0.00  0.00             0
ATOM    300    O   1     1      -4.498   9.430  28.427  0.00  0.00             0
ATOM    301    H   1     1      -3.801  10.039  28.614  0.00  0.00             0
ATOM    302    H   1     1      -5.182   9.728  28.977  0.00  0.00             0
ATOM    303    O   1     1      -4.144   9.017  32.343  0.00  0.00             0
ATOM    304    H   1     1      -4.797   9.580  31.895  0.00  0.00             0
ATOM    305    H   1     1      -3.335   9.373  31.972  0.00  0.00             0
ATOM    306    O   1     1      -3.301  11.939  31.099  0.00  0.00             0
ATOM    307    H   1     1      -2.395  12.155  30.992  0.00  0.00             0
ATOM    308    H   1     1      -3.602  12.588  31.721  0.00  0.00             0
ATOM    309    O   1     1      -0.042  -1.815  33.304  0.00  0.00             0
ATOM    310    H   1     1       0.003  -2.603  32.751  0.00  0.00             0
ATOM    311    H   1     1      -0.775  -1.291  32.957  0.00  0.00             0
ATOM    312    O   1     1       1.074   2.906  30.258  0.00  0.00             0
ATOM    313    H   1     1       0.475   2.172  30.090  0.00  0.00             0
ATOM    314    H   1     1       1.197   2.756  31.223  0.00  0.00             0
ATOM    315    O   1     1       2.273   4.846  32.425  0.00  0.00             0
ATOM    316    H   1     1       2.017   5.345  31.631  0.00  0.00             0
ATOM    317    H   1     1       3.209   4.989  32.348  0.00  0.00             0
ATOM    318    O   1     1      -1.948   9.025  30.568  0.00  0.00             0
ATOM    319    H   1     1      -2.529   9.722  30.206  0.00  0.00             0
ATOM    320    H   1     1      -2.234   8.169  30.315  0.00  0.00             0
ATOM    321    O   1     1       0.245   9.874  32.070  0.00  0.00             0
ATOM    322    H   1     1      -0.438   9.829  31.419  0.00  0.00             0
ATOM    323    H   1     1      -0.241   9.370  32.725  0.00  0.00             0
ATOM    324    O   1     1       2.257  12.551  31.265  0.00  0.00             0
ATOM    325    H   1     1       2.611  13.441  31.175  0.00  0.00             0
ATOM    326    H   1     1       1.868  12.300  30.437  0.00  0.00             0
ATOM    327    O   1     1      -6.355  17.951  32.914  0.00  0.00             0
ATOM    328    H   1     1      -6.162  17.458  33.680  0.00  0.00             0
ATOM    329    H   1     1       4.599   0.732  32.841  0.00  0.00             0
ATOM    330    O   1     1      -6.236   2.534  30.028  0.00  0.00             0
ATOM    331    H   1     1      -6.334   3.433  30.180  0.00  0.00             0
ATOM    332    H   1     1       3.135   2.374  29.842  0.00  0.00             0
ATOM    333    O   1     1       3.976   2.178  35.128  0.00  0.00             0
ATOM    334    H   1     1      -6.870   1.583  34.549  0.00  0.00             0
ATOM    335    H   1     1       3.972   3.045  34.787  0.00  0.00             0
ATOM    336    O   1     1      -6.330   6.312  30.675  0.00  0.00             0
ATOM    337    H   1     1      -7.075   6.969  30.724  0.00  0.00             0
ATOM    338    H   1     1       4.448   6.510  29.833  0.00  0.00             0
ATOM    339    O   1     1       4.063  10.345  30.777  0.00  0.00             0
ATOM    340    H   1     1      -6.522  10.345  31.695  0.00  0.00             0
ATOM    341    H   1     1       3.600  11.120  30.444  0.00  0.00             0
ATOM    342    O   1     1      -4.027  14.143  32.906  0.00  0.00             0
ATOM    343    H   1     1      -3.250  13.996  33.450  0.00  0.00             0
ATOM    344    H   1     1       6.481  15.060  32.676  0.00  0.00             0
ATOM    345    O   1     1      -1.505  18.173  32.495  0.00  0.00             0
ATOM    346    H   1     1      -1.180  18.331  31.641  0.00  0.00             0
ATOM    347    H   1     1      -1.004   0.785  33.037  0.00  0.00             0
ATOM    348    O   1     1      -4.000   1.619  32.862  0.00  0.00             0
ATOM    349    H   1     1      -3.097   1.591  32.496  0.00  0.00             0
ATOM    350    H   1     1      -4.108   2.254  33.515  0.00  0.00             0
ATOM    351    O   1     1      -5.909   4.853  34.672  0.00  0.00             0
ATOM    352    H   1     1      -5.444   5.435  34.057  0.00  0.00             0
ATOM    353    H   1     1      -6.627   5.418  35.081  0.00  0.00             0
ATOM    354    O   1     1      -4.375   6.482  32.521  0.00  0.00             0
ATOM    355    H   1     1      -4.266   7.414  32.568  0.00  0.00             0
ATOM    356    H   1     1      -5.050   6.404  31.805  0.00  0.00             0
ATOM    357    O   1     1      -2.710  10.883  35.347  0.00  0.00             0
ATOM    358    H   1     1      -2.889   9.953  35.170  0.00  0.00             0
ATOM    359    H   1     1      -2.357  10.817  36.282  0.00  0.00             0
ATOM    360    O   1     1      -1.863  13.234  34.025  0.00  0.00             0
ATOM    361    H   1     1      -1.749  13.919  34.703  0.00  0.00             0
ATOM    362    H   1     1      -2.105  12.437  34.563  0.00  0.00             0
ATOM    363    O   1     1       1.930  19.777  32.579  0.00  0.00             0
ATOM    364    H   1     1       2.430  20.553  32.726  0.00  0.00             0
ATOM    365    H   1     1       2.508   1.221  32.388  0.00  0.00             0
ATOM    366    O   1     1      -2.458   4.789  31.940  0.00  0.00             0
ATOM    367    H   1     1      -1.676   5.137  31.537  0.00  0.00             0
ATOM    368    H   1     1      -3.042   5.574  32.208  0.00  0.00             0
ATOM    369    O   1     1      -0.078   5.269  30.725  0.00  0.00             0
ATOM    370    H   1     1       0.251   4.392  30.585  0.00  0.00             0
ATOM    371    H   1     1       0.015   5.512  29.832  0.00  0.00             0
ATOM    372    O   1     1      -2.338   5.159  27.223  0.00  0.00             0
ATOM    373    H   1     1      -2.322   4.665  28.026  0.00  0.00             0
ATOM    374    H   1     1      -2.410   4.560  26.527  0.00  0.00             0
ATOM    375    O   1     1       0.398  10.689  35.839  0.00  0.00             0
ATOM    376    H   1     1       0.314  10.214  35.007  0.00  0.00             0
ATOM    377    H   1     1       0.515  11.607  35.636  0.00  0.00             0
ATOM    378    O   1     1      -0.263  13.476  31.789  0.00  0.00             0
ATOM    379    H   1     1      -0.650  13.155  32.640  0.00  0.00             0
ATOM    380    H   1     1       0.545  12.946  31.680  0.00  0.00             0
ATOM    381    O   1     1     -13.742  -0.453  35.851  0.00  0.00             0
ATOM    382    H   1     1     -13.652  -0.418  36.846  0.00  0.00             0
ATOM    383    H   1     1      -2.934   0.288  35.542  0.00  0.00             0
ATOM    384    O   1     1     -11.000   0.786  35.661  0.00  0.00             0
ATOM    385    H   1     1     -10.716   0.885  36.562  0.00  0.00             0
ATOM    386    H   1     1      -0.432   1.568  35.205  0.00  0.00             0
ATOM    387    O   1     1       2.781   6.533  35.937  0.00  0.00             0
ATOM    388    H   1     1      -8.300   6.810  35.369  0.00  0.00             0
ATOM    389    H   1     1       3.399   7.238  35.810  0.00  0.00             0
ATOM    390    O   1     1      -9.533   6.202  34.168  0.00  0.00             0
ATOM    391    H   1     1      -9.957   5.537  34.720  0.00  0.00             0
ATOM    392    H   1     1       1.370   5.726  33.558  0.00  0.00             0
ATOM    393    O   1     1     -13.716   8.236  35.679  0.00  0.00             0
ATOM    394    H   1     1     -14.637   8.383  35.518  0.00  0.00             0
ATOM    395    H   1     1      -3.252   8.218  36.661  0.00  0.00             0
ATOM    396    O   1     1      -9.115  13.208  35.781  0.00  0.00             0
ATOM    397    H   1     1      -8.776  13.330  36.685  0.00  0.00             0
ATOM    398    H   1     1       1.886  13.546  35.226  0.00  0.00             0
ATOM    399    O   1     1      -8.932  -0.560  35.328  0.00  0.00             0
ATOM    400    H   1     1      -9.153  -1.193  34.670  0.00  0.00             0
ATOM    401    H   1     1      -9.734  -0.003  35.356  0.00  0.00             0
ATOM    402    O   1     1      -3.309   2.731  35.844  0.00  0.00             0
ATOM    403    H   1     1      -4.200   2.443  35.749  0.00  0.00             0
ATOM    404    H   1     1      -3.047   2.327  36.673  0.00  0.00             0
ATOM    405    O   1     1      -8.873   2.976  36.168  0.00  0.00             0
ATOM    406    H   1     1      -8.828   3.587  36.901  0.00  0.00             0
ATOM    407    H   1     1      -7.990   2.861  35.870  0.00  0.00             0
ATOM    408    O   1     1      -6.035   8.993  35.523  0.00  0.00             0
ATOM    409    H   1     1      -6.007   9.482  36.369  0.00  0.00             0
ATOM    410    H   1     1      -6.454   9.540  34.818  0.00  0.00             0
ATOM    411    O   1     1      -6.785  10.891  33.373  0.00  0.00             0
ATOM    412    H   1     1      -6.277  11.243  34.116  0.00  0.00             0
ATOM    413    H   1     1      -7.386  11.604  33.150  0.00  0.00             0
ATOM    414    O   1     1      -6.777  14.043  34.256  0.00  0.00             0
ATOM    415    H   1     1      -6.566  13.887  33.364  0.00  0.00             0
ATOM    416    H   1     1      -6.556  14.940  34.546  0.00  0.00             0
ATOM    417    O   1     1      -5.945  -1.353  35.341  0.00  0.00             0
ATOM    418    H   1     1      -5.047  -1.146  35.568  0.00  0.00             0
ATOM    419    H   1     1      -6.454  -0.596  35.628  0.00  0.00             0
ATOM    420    O   1     1      -1.354   3.134  33.865  0.00  0.00             0
ATOM    421    H   1     1      -1.581   3.785  33.180  0.00  0.00             0
ATOM    422    H   1     1      -2.076   3.025  34.466  0.00  0.00             0
ATOM    423    O   1     1      -0.832   8.411  34.016  0.00  0.00             0
ATOM    424    H   1     1      -0.333   7.568  34.072  0.00  0.00             0
ATOM    425    H   1     1      -1.751   8.202  34.298  0.00  0.00             0
ATOM    426    O   1     1      -1.672   5.928  36.043  0.00  0.00             0
ATOM    427    H   1     1      -1.757   6.834  35.808  0.00  0.00             0
ATOM    428    H   1     1      -2.066   5.434  35.344  0.00  0.00             0
ATOM    429    O   1     1      -5.188  11.965  35.296  0.00  0.00             0
ATOM    430    H   1     1      -4.311  11.521  35.291  0.00  0.00             0
ATOM    431    H   1     1      -5.100  12.913  35.280  0.00  0.00             0
ATOM    432    O   1     1      -1.616  15.150  35.926  0.00  0.00             0
ATOM    433    H   1     1      -0.822  15.508  35.568  0.00  0.00             0
ATOM    434    H   1     1      -2.244  15.817  35.613  0.00  0.00             0
ATOM    435    O   1     1      -5.341   0.407  15.127  0.00  0.00             0
ATOM    436    H   1     1      -4.778  -0.341  15.035  0.00  0.00             0
ATOM    437    H   1     1       5.116   0.541  16.069  0.00  0.00             0
ATOM    438    O   1     1      -5.807   3.227  15.217  0.00  0.00             0
ATOM    439    H   1     1      -5.846   2.298  15.473  0.00  0.00             0
ATOM    440    H   1     1       4.434   3.218  14.225  0.00  0.00             0
ATOM    441    O   1     1       6.869   4.292  16.260  0.00  0.00             0
ATOM    442    H   1     1      -2.721   3.810  15.839  0.00  0.00             0
ATOM    443    H   1     1       6.118   4.089  15.691  0.00  0.00             0
ATOM    444    O   1     1      -2.701   7.375  15.466  0.00  0.00             0
ATOM    445    H   1     1      -3.357   6.706  15.420  0.00  0.00             0
ATOM    446    H   1     1       7.928   7.293  14.575  0.00  0.00             0
ATOM    447    O   1     1       3.581  10.659  15.260  0.00  0.00             0
ATOM    448    H   1     1      -6.320   9.892  15.672  0.00  0.00             0
ATOM    449    H   1     1       3.456  11.186  15.997  0.00  0.00             0
ATOM    450    O   1     1      -3.817  14.242  15.660  0.00  0.00             0
ATOM    451    H   1     1      -4.012  14.375  16.613  0.00  0.00             0
ATOM    452    H   1     1       7.010  13.475  15.645  0.00  0.00             0
ATOM    453    O   1     1       1.467  -3.080  15.333  0.00  0.00             0
ATOM    454    H   1     1       1.700  -2.207  15.690  0.00  0.00             0
ATOM    455    H   1     1       2.220  -3.728  15.477  0.00  0.00             0
ATOM    456    O   1     1       0.318   5.697  15.547  0.00  0.00             0
ATOM    457    H   1     1       1.022   5.275  16.116  0.00  0.00             0
ATOM    458    H   1     1      -0.165   6.171  16.228  0.00  0.00             0
ATOM    459    O   1     1      -1.116   6.878  17.748  0.00  0.00             0
ATOM    460    H   1     1      -1.708   7.119  17.011  0.00  0.00             0
ATOM    461    H   1     1      -1.525   6.142  18.196  0.00  0.00             0
ATOM    462    O   1     1       1.052   8.183  15.324  0.00  0.00             0
ATOM    463    H   1     1       0.966   7.242  15.610  0.00  0.00             0
ATOM    464    H   1     1       0.854   8.021  14.375  0.00  0.00             0
ATOM    465    O   1     1      -1.781  12.312  15.828  0.00  0.00             0
ATOM    466    H   1     1      -1.090  12.538  16.481  0.00  0.00             0
ATOM    467    H   1     1      -2.197  11.536  16.190  0.00  0.00             0
ATOM    468    O   1     1      -2.185  16.258  15.244  0.00  0.00             0
ATOM    469    H   1     1      -2.019  15.941  14.368  0.00  0.00             0
ATOM    470    H   1     1      -2.848  15.641  15.486  0.00  0.00             0
ATOM    471    O   1     1       2.766  -0.963  16.295  0.00  0.00             0
ATOM    472    H   1     1       3.673  -0.810  15.996  0.00  0.00             0
ATOM    473    H   1     1       2.483  -0.064  16.332  0.00  0.00             0
ATOM    474    O   1     1      -1.015   3.410  15.310  0.00  0.00             0
ATOM    475    H   1     1      -0.556   4.332  15.343  0.00  0.00             0
ATOM    476    H   1     1      -1.304   3.269  14.444  0.00  0.00             0
ATOM    477    O   1     1       4.907   6.314  14.959  0.00  0.00             0
ATOM    478    H   1     1       4.208   6.264  14.267  0.00  0.00             0
ATOM    479    H   1     1       4.538   6.981  15.503  0.00  0.00             0
ATOM    480    O   1     1       3.457   7.978  16.479  0.00  0.00             0
ATOM    481    H   1     1       2.563   7.956  16.055  0.00  0.00             0
ATOM    482    H   1     1       3.307   7.499  17.329  0.00  0.00             0
ATOM    483    O   1     1       0.111  10.557  17.399  0.00  0.00             0
ATOM    484    H   1     1       0.435  10.269  16.551  0.00  0.00             0
ATOM    485    H   1     1       0.843  10.878  17.832  0.00  0.00             0
ATOM    486    O   1     1       3.995  13.577  15.167  0.00  0.00             0
ATOM    487    H   1     1       4.161  12.828  14.605  0.00  0.00             0
ATOM    488    H   1     1       4.878  13.964  15.430  0.00  0.00             0
ATOM    489    O   1     1      -7.355  16.935  19.414  0.00  0.00             0
ATOM    490    H   1     1      -7.886  17.486  19.946  0.00  0.00             0
ATOM    491    H   1     1       2.208  -1.608  19.112  0.00  0.00             0
ATOM    492    O   1     1      -7.940   4.343  16.850  0.00  0.00             0
ATOM    493    H   1     1      -7.415   4.932  17.418  0.00  0.00             0
ATOM    494    H   1     1       3.035   4.216  16.162  0.00  0.00             0
ATOM    495    O   1     1       7.806   4.699  18.769  0.00  0.00             0
ATOM    496    H   1     1      -2.988   4.538  17.939  0.00  0.00             0
ATOM    497    H   1     1       7.997   3.769  19.013  0.00  0.00             0
ATOM    498    O   1     1      -3.447   8.592  22.458  0.00  0.00             0
ATOM    499    H   1     1      -4.004   7.865  22.240  0.00  0.00             0
ATOM    500    H   1     1       7.755   8.441  22.157  0.00  0.00             0
ATOM    501    O   1     1     -11.238  13.817  19.550  0.00  0.00             0
ATOM    502    H   1     1     -11.034  13.411  20.398  0.00  0.00             0
ATOM    503    H   1     1      -0.149  14.328  19.435  0.00  0.00             0
ATOM    504    O   1     1      -4.144  12.013  18.481  0.00  0.00             0
ATOM    505    H   1     1      -4.155  11.752  19.386  0.00  0.00             0
ATOM    506    H   1     1       6.882  11.515  18.137  0.00  0.00             0
ATOM    507    O   1     1      -1.146  17.706  17.362  0.00  0.00             0
ATOM    508    H   1     1      -1.407  17.244  16.567  0.00  0.00             0
ATOM    509    H   1     1      -0.442   0.281  17.135  0.00  0.00             0
ATOM    510    O   1     1       0.772   1.727  16.368  0.00  0.00             0
ATOM    511    H   1     1       1.339   2.431  16.721  0.00  0.00             0
ATOM    512    H   1     1       0.093   2.218  15.861  0.00  0.00             0
ATOM    513    O   1     1      -0.743   8.035  21.600  0.00  0.00             0
ATOM    514    H   1     1      -0.396   7.194  21.872  0.00  0.00             0
ATOM    515    H   1     1      -0.186   8.135  20.828  0.00  0.00             0
ATOM    516    O   1     1      -3.711   9.905  15.538  0.00  0.00             0
ATOM    517    H   1     1      -3.364   9.043  15.298  0.00  0.00             0
ATOM    518    H   1     1      -4.106  10.199  14.739  0.00  0.00             0
ATOM    519    O   1     1       1.008   7.838  19.460  0.00  0.00             0
ATOM    520    H   1     1       0.991   8.768  19.521  0.00  0.00             0
ATOM    521    H   1     1       0.180   7.609  18.999  0.00  0.00             0
ATOM    522    O   1     1      -2.546  15.938  19.120  0.00  0.00             0
ATOM    523    H   1     1      -2.094  15.123  19.219  0.00  0.00             0
ATOM    524    H   1     1      -1.948  16.479  18.656  0.00  0.00             0
ATOM    525    O   1     1       7.379  19.342  18.865  0.00  0.00             0
ATOM    526    H   1     1       8.007  18.658  18.437  0.00  0.00             0
ATOM    527    H   1     1       6.406   1.388  18.500  0.00  0.00             0
ATOM    528    O   1     1       4.805   0.900  17.981  0.00  0.00             0
ATOM    529    H   1     1       4.483   1.671  18.392  0.00  0.00             0
ATOM    530    H   1     1       4.317   0.270  18.475  0.00  0.00             0
ATOM    531    O   1     1       1.597   4.791  20.562  0.00  0.00             0
ATOM    532    H   1     1       2.187   5.342  20.052  0.00  0.00             0
ATOM    533    H   1     1       0.706   4.826  20.221  0.00  0.00             0
ATOM    534    O   1     1       3.055   6.427  18.663  0.00  0.00             0
ATOM    535    H   1     1       3.719   6.832  19.126  0.00  0.00             0
ATOM    536    H   1     1       2.264   6.883  18.953  0.00  0.00             0
ATOM    537    O   1     1       3.082  11.497  17.796  0.00  0.00             0
ATOM    538    H   1     1       3.969  11.778  18.005  0.00  0.00             0
ATOM    539    H   1     1       2.846  10.856  18.488  0.00  0.00             0
ATOM    540    O   1     1       1.233  15.032  18.681  0.00  0.00             0
ATOM    541    H   1     1       1.768  14.393  19.182  0.00  0.00             0
ATOM    542    H   1     1       1.316  14.673  17.719  0.00  0.00             0
ATOM    543    O   1     1      -7.797   1.089  21.625  0.00  0.00             0
ATOM    544    H   1     1      -7.445   1.652  20.942  0.00  0.00             0
ATOM    545    H   1     1       3.022   1.383  22.350  0.00  0.00             0
ATOM    546    O   1     1      -6.360   2.901  20.086  0.00  0.00             0
ATOM    547    H   1     1      -5.731   3.295  20.683  0.00  0.00             0
ATOM    548    H   1     1       3.136   3.407  20.170  0.00  0.00             0
ATOM    549    O   1     1       5.795   4.539  21.173  0.00  0.00             0
ATOM    550    H   1     1      -4.236   4.175  22.006  0.00  0.00             0
ATOM    551    H   1     1       6.577   4.464  20.585  0.00  0.00             0
ATOM    552    O   1     1      -3.048   5.572  24.316  0.00  0.00             0
ATOM    553    H   1     1      -3.121   4.604  24.336  0.00  0.00             0
ATOM    554    H   1     1       7.790   5.899  25.052  0.00  0.00             0
ATOM    555    O   1     1       5.448  13.510  21.317  0.00  0.00             0
ATOM    556    H   1     1      -4.608  14.414  21.251  0.00  0.00             0
ATOM    557    H   1     1       5.516  13.386  22.259  0.00  0.00             0
ATOM    558    O   1     1      -7.308  13.493  19.966  0.00  0.00             0
ATOM    559    H   1     1      -6.388  13.520  20.249  0.00  0.00             0
ATOM    560    H   1     1       2.947  12.773  19.360  0.00  0.00             0
ATOM    561    O   1     1      -1.121   0.297  21.957  0.00  0.00             0
ATOM    562    H   1     1      -1.133   0.350  22.907  0.00  0.00             0
ATOM    563    H   1     1      -0.264  -0.042  21.778  0.00  0.00             0
ATOM    564    O   1     1      -2.299   2.589  21.154  0.00  0.00             0
ATOM    565    H   1     1      -2.762   2.314  20.369  0.00  0.00             0
ATOM    566    H   1     1      -1.771   1.790  21.427  0.00  0.00             0
ATOM    567    O   1     1      -1.173   5.114  21.976  0.00  0.00             0
ATOM    568    H   1     1      -1.804   5.429  22.614  0.00  0.00             0
ATOM    569    H   1     1      -1.364   4.221  21.696  0.00  0.00             0
ATOM    570    O   1     1      -2.275  10.018  18.274  0.00  0.00             0
ATOM    571    H   1     1      -1.352  10.239  17.929  0.00  0.00             0
ATOM    572    H   1     1      -2.638   9.725  17.422  0.00  0.00             0
ATOM    573    O   1     1       1.857  10.569  20.231  0.00  0.00             0
ATOM    574    H   1     1       1.154  11.158  20.541  0.00  0.00             0
ATOM    575    H   1     1       2.347  10.421  21.095  0.00  0.00             0
ATOM    576    O   1     1      -0.042  12.413  21.512  0.00  0.00             0
ATOM    577    H   1     1       0.519  13.036  21.914  0.00  0.00             0
ATOM    578    H   1     1      -0.725  12.453  22.149  0.00  0.00             0
ATOM    579    O   1     1      -4.969  -1.399  21.438  0.00  0.00             0
ATOM    580    H   1     1      -4.173  -1.126  20.933  0.00  0.00             0
ATOM    581    H   1     1      -5.633  -0.727  21.435  0.00  0.00             0
ATOM    582    O   1     1      -2.187   0.353  24.570  0.00  0.00             0
ATOM    583    H   1     1      -1.507  -0.216  24.983  0.00  0.00             0
ATOM    584    H   1     1      -2.835   0.646  25.257  0.00  0.00             0
ATOM    585    O   1     1       1.555   5.579  23.405  0.00  0.00             0
ATOM    586    H   1     1       1.367   5.443  22.466  0.00  0.00             0
ATOM    587    H   1     1       2.151   6.312  23.422  0.00  0.00             0
ATOM    588    O   1     1       4.788   6.990  21.198  0.00  0.00             0
ATOM    589    H   1     1       4.927   5.994  21.120  0.00  0.00             0
ATOM    590    H   1     1       5.366   7.375  20.543  0.00  0.00             0
ATOM    591    O   1     1       5.260  15.710  17.771  0.00  0.00             0
ATOM    592    H   1     1       5.945  15.698  18.462  0.00  0.00             0
ATOM    593    H   1     1       4.406  15.637  18.232  0.00  0.00             0
ATOM    594    O   1     1       3.914  17.309  26.217  0.00  0.00             0
ATOM    595    H   1     1       3.574  16.420  26.316  0.00  0.00             0
ATOM    596    H   1     1       4.815  17.178  26.457  0.00  0.00             0
ATOM    597    O   1     1      -3.904  -1.943  24.063  0.00  0.00             0
ATOM    598    H   1     1      -3.255  -1.235  24.207  0.00  0.00             0
ATOM    599    H   1     1       6.011  -1.770  23.163  0.00  0.00             0
ATOM    600    O   1     1      -4.049  -1.734  28.515  0.00  0.00             0
ATOM    601    H   1     1      -3.634  -2.598  28.483  0.00  0.00             0
ATOM    602    H   1     1       6.573  -1.435  29.408  0.00  0.00             0
ATOM    603    O   1     1       6.284   2.692  23.400  0.00  0.00             0
ATOM    604    H   1     1      -3.460   2.397  22.708  0.00  0.00             0
ATOM    605    H   1     1       5.610   2.084  23.555  0.00  0.00             0
ATOM    606    O   1     1       0.070   9.560  26.747  0.00  0.00             0
ATOM    607    H   1     1      -0.601   9.028  26.325  0.00  0.00             0
ATOM    608    H   1     1      10.561  10.258  26.044  0.00  0.00             0
ATOM    609    O   1     1       6.091   8.080  18.853  0.00  0.00             0
ATOM    610    H   1     1      -4.529   8.161  17.967  0.00  0.00             0
ATOM    611    H   1     1       6.824   8.701  18.868  0.00  0.00             0
ATOM    612    O   1     1      -9.266  16.519  23.255  0.00  0.00             0
ATOM    613    H   1     1      -8.909  15.692  22.942  0.00  0.00             0
ATOM    614    H   1     1       1.757  17.186  23.210  0.00  0.00             0
ATOM    615    O   1     1      -2.151  -3.480  25.459  0.00  0.00             0
ATOM    616    H   1     1      -2.808  -2.956  24.972  0.00  0.00             0
ATOM    617    H   1     1      -1.451  -2.829  25.440  0.00  0.00             0
ATOM    618    O   1     1      -1.376   2.823  25.188  0.00  0.00             0
ATOM    619    H   1     1      -0.680   2.919  24.462  0.00  0.00             0
ATOM    620    H   1     1      -1.711   1.896  25.019  0.00  0.00             0
ATOM    621    O   1     1      -5.242   9.166  25.924  0.00  0.00             0
ATOM    622    H   1     1      -5.587   8.305  26.013  0.00  0.00             0
ATOM    623    H   1     1      -5.039   9.389  26.827  0.00  0.00             0
ATOM    624    O   1     1      -0.210   6.429  25.269  0.00  0.00             0
ATOM    625    H   1     1      -0.467   7.325  25.008  0.00  0.00             0
ATOM    626    H   1     1       0.420   6.133  24.588  0.00  0.00             0
ATOM    627    O   1     1      -4.691  10.860  23.430  0.00  0.00             0
ATOM    628    H   1     1      -4.777  10.571  24.320  0.00  0.00             0
ATOM    629    H   1     1      -4.554  10.133  22.815  0.00  0.00             0
ATOM    630    O   1     1      -1.727  12.065  23.922  0.00  0.00             0
ATOM    631    H   1     1      -2.204  11.315  23.735  0.00  0.00             0
ATOM    632    H   1     1      -2.207  12.772  24.297  0.00  0.00             0
ATOM    633    O   1     1       2.033  -3.767  22.645  0.00  0.00             0
ATOM    634    H   1     1       2.759  -3.827  23.329  0.00  0.00             0
ATOM    635    H   1     1       2.479  -3.974  21.850  0.00  0.00             0
ATOM    636    O   1     1       0.083  -1.455  25.773  0.00  0.00             0
ATOM    637    H   1     1       0.539  -0.820  26.319  0.00  0.00             0
ATOM    638    H   1     1       0.521  -1.428  24.909  0.00  0.00             0
ATOM    639    O   1     1       3.928   1.636  24.137  0.00  0.00             0
ATOM    640    H   1     1       3.830   2.442  24.609  0.00  0.00             0
ATOM    641    H   1     1       3.918   0.953  24.792  0.00  0.00             0
ATOM    642    O   1     1       2.942   7.752  22.961  0.00  0.00             0
ATOM    643    H   1     1       3.658   7.605  22.370  0.00  0.00             0
ATOM    644    H   1     1       2.749   8.693  22.897  0.00  0.00             0
ATOM    645    O   1     1       2.800  10.595  22.861  0.00  0.00             0
ATOM    646    H   1     1       2.229  11.155  23.379  0.00  0.00             0
ATOM    647    H   1     1       3.717  10.833  23.033  0.00  0.00             0
ATOM    648    O   1     1       0.837  11.775  24.534  0.00  0.00             0
ATOM    649    H   1     1       1.244  12.363  25.148  0.00  0.00             0
ATOM    650    H   1     1      -0.054  11.908  24.326  0.00  0.00             0
ATOM    651    O   1     1      -7.859  15.026  27.091  0.00  0.00             0
ATOM    652    H   1     1      -8.528  15.065  26.415  0.00  0.00             0
ATOM    653    H   1     1       2.104  -2.277  27.840  0.00  0.00             0
ATOM    654    O   1     1      -9.185  -1.261  28.916  0.00  0.00             0
ATOM    655    H   1     1      -8.340  -1.305  29.388  0.00  0.00             0
ATOM    656    H   1     1       1.133  -0.378  28.405  0.00  0.00             0
ATOM    657    O   1     1       3.307   3.680  25.765  0.00  0.00             0
ATOM    658    H   1     1      -7.863   3.851  26.158  0.00  0.00             0
ATOM    659    H   1     1       3.647   4.512  25.482  0.00  0.00             0
ATOM    660    O   1     1      -5.703   6.096  24.976  0.00  0.00             0
ATOM    661    H   1     1      -6.221   6.674  24.405  0.00  0.00             0
ATOM    662    H   1     1       5.449   6.056  24.577  0.00  0.00             0
ATOM    663    O   1     1       8.060  10.977  28.133  0.00  0.00             0
ATOM    664    H   1     1      -2.439  11.909  28.179  0.00  0.00             0
ATOM    665    H   1     1       8.855  10.832  27.632  0.00  0.00             0
ATOM    666    O   1     1      -5.946  13.907  24.254  0.00  0.00             0
ATOM    667    H   1     1      -5.362  14.590  24.580  0.00  0.00             0
ATOM    668    H   1     1       4.351  13.284  25.005  0.00  0.00             0
ATOM    669    O   1     1      -3.544  16.357  31.153  0.00  0.00             0
ATOM    670    H   1     1      -2.721  15.915  30.850  0.00  0.00             0
ATOM    671    H   1     1      -3.369  -0.781  31.718  0.00  0.00             0
ATOM    672    O   1     1      -3.286   0.516  27.055  0.00  0.00             0
ATOM    673    H   1     1      -4.012   1.234  27.139  0.00  0.00             0
ATOM    674    H   1     1      -3.645  -0.247  27.513  0.00  0.00             0
ATOM    675    O   1     1       0.743   3.731  26.716  0.00  0.00             0
ATOM    676    H   1     1       0.644   4.610  27.128  0.00  0.00             0
ATOM    677    H   1     1      -0.111   3.452  26.338  0.00  0.00             0
ATOM    678    O   1     1       0.526   6.137  28.283  0.00  0.00             0
ATOM    679    H   1     1       1.463   6.204  28.166  0.00  0.00             0
ATOM    680    H   1     1       0.231   6.529  27.463  0.00  0.00             0
ATOM    681    O   1     1       1.167  11.929  28.709  0.00  0.00             0
ATOM    682    H   1     1       0.864  11.028  28.619  0.00  0.00             0
ATOM    683    H   1     1       2.015  11.939  28.293  0.00  0.00             0
ATOM    684    O   1     1      -1.980   8.580  25.154  0.00  0.00             0
ATOM    685    H   1     1      -2.427   8.355  24.347  0.00  0.00             0
ATOM    686    H   1     1      -2.746   8.908  25.587  0.00  0.00             0
ATOM    687    O   1     1       4.163  12.512  28.827  0.00  0.00             0
ATOM    688    H   1     1       4.845  12.664  29.441  0.00  0.00             0
ATOM    689    H   1     1       3.871  -4.449  28.609  0.00  0.00             0
ATOM    690    O   1     1      -1.391  -2.779  29.723  0.00  0.00             0
ATOM    691    H   1     1      -0.851  -3.354  30.205  0.00  0.00             0
ATOM    692    H   1     1      -0.758  -2.167  29.406  0.00  0.00             0
ATOM    693    O   1     1       1.527   0.776  27.308  0.00  0.00             0
ATOM    694    H   1     1       1.458   1.727  27.144  0.00  0.00             0
ATOM    695    H   1     1       2.413   0.521  27.035  0.00  0.00             0
ATOM    696    O   1     1       0.511   2.956  23.308  0.00  0.00             0
ATOM    697    H   1     1       0.952   3.801  23.390  0.00  0.00             0
ATOM    698    H   1     1       1.164   2.332  22.961  0.00  0.00             0
ATOM    699    O   1     1       3.735  11.622  26.169  0.00  0.00             0
ATOM    700    H   1     1       3.956  11.804  27.068  0.00  0.00             0
ATOM    701    H   1     1       3.904  10.694  26.062  0.00  0.00             0
ATOM    702    O   1     1      -3.032  13.614  28.137  0.00  0.00             0
ATOM    703    H   1     1      -2.681  13.617  27.173  0.00  0.00             0
ATOM    704    H   1     1      -2.244  13.906  28.630  0.00  0.00             0
ATOM    705   Al   1     1      -3.640  11.958  46.550  0.00  0.00             0
ATOM    706   Al   1     1      -6.328   7.698  46.686  0.00  0.00             0
ATOM    707   Al   1     1      -6.442  13.669  46.619  0.00  0.00             0
ATOM    708   Al   1     1      -3.809   9.041  46.748  0.00  0.00             0
ATOM    709   Si   1     1      -8.228  13.367  49.467  0.00  0.00             0
ATOM    710   Si   1     1      -5.512   8.891  49.557  0.00  0.00             0
ATOM    711   Si   1     1      -5.699  14.948  49.380  0.00  0.00             0
ATOM    712   Si   1     1      -2.971  10.425  49.373  0.00  0.00             0
ATOM    713    O   1     1      -2.844  13.231  47.755  0.00  0.00             0
ATOM    714    O   1     1      -5.477   8.883  47.868  0.00  0.00             0
ATOM    715    O   1     1      -3.142  10.470  47.804  0.00  0.00             0
ATOM    716    O   1     1      -5.947  15.092  47.804  0.00  0.00             0
ATOM    717    O   1     1      -3.052  11.894  49.853  0.00  0.00             0
ATOM    718    O   1     1      -5.765  16.399  49.910  0.00  0.00             0
ATOM    719    O   1     1      -4.366  14.220  49.577  0.00  0.00             0
ATOM    720    O   1     1      -6.785   9.733  49.785  0.00  0.00             0
ATOM    721    O   1     1      -4.206   9.594  49.926  0.00  0.00             0
ATOM    722    O   1     1      -6.928  14.130  49.923  0.00  0.00             0
ATOM    723    O   1     1      -2.908   7.601  47.812  0.00  0.00             0
ATOM    724    O   1     1      -5.388  12.208  47.630  0.00  0.00             0
ATOM    725    O   1     1      -7.056  15.005  45.441  0.00  0.00             0
ATOM    726    O   1     1      -4.335  10.494  45.527  0.00  0.00             0
ATOM    727    O   1     1      -2.094  12.020  45.527  0.00  0.00             0
ATOM    728    O   1     1      -4.714   7.527  45.830  0.00  0.00             0
ATOM    729    O   1     1      -2.094   8.747  45.593  0.00  0.00             0
ATOM    730    O   1     1      -4.580  13.489  45.301  0.00  0.00             0
ATOM    731    H   1     1      -3.123  15.641  48.124  0.00  0.00             0
ATOM    732    H   1     1      -5.750  11.403  48.034  0.00  0.00             0
ATOM    733    H   1     1      -2.827  14.558  45.536  0.00  0.00             0
ATOM    734    H   1     1      -4.964  10.462  44.830  0.00  0.00             0
ATOM    735    H   1     1      -2.097  11.856  44.573  0.00  0.00             0
ATOM    736    H   1     1      -4.405  16.638  44.777  0.00  0.00             0
ATOM    737    H   1     1      -4.673  13.853  44.439  0.00  0.00             0
ATOM    738    H   1     1      -1.683   9.660  45.452  0.00  0.00             0
ATOM    739   Al   1     1      -1.915  12.291  39.549  0.00  0.00             0
ATOM    740   Al   1     1      -4.654   7.722  39.390  0.00  0.00             0
ATOM    741   Al   1     1      -4.433  13.824  39.466  0.00  0.00             0
ATOM    742   Al   1     1      -2.003   9.219  39.240  0.00  0.00             0
ATOM    743   Si   1     1      -6.283  13.792  42.258  0.00  0.00             0
ATOM    744   Si   1     1      -3.800   9.089  42.156  0.00  0.00             0
ATOM    745   Si   1     1      -3.644  15.163  42.261  0.00  0.00             0
ATOM    746   Si   1     1      -1.277  10.560  42.100  0.00  0.00             0
ATOM    747    O   1     1      -1.092  13.544  40.573  0.00  0.00             0
ATOM    748    O   1     1      -3.708   8.898  40.489  0.00  0.00             0
ATOM    749    O   1     1      -1.477  10.686  40.554  0.00  0.00             0
ATOM    750    O   1     1      -3.835  15.088  40.664  0.00  0.00             0
ATOM    751    O   1     1      -1.337  12.055  42.655  0.00  0.00             0
ATOM    752    O   1     1      -3.631  16.646  42.776  0.00  0.00             0
ATOM    753    O   1     1      -2.419  14.375  42.628  0.00  0.00             0
ATOM    754    O   1     1      -4.961   9.966  42.442  0.00  0.00             0
ATOM    755    O   1     1      -2.467   9.753  42.633  0.00  0.00             0
ATOM    756    O   1     1      -5.029  14.471  42.779  0.00  0.00             0
ATOM    757    O   1     1      -1.016   7.986  40.392  0.00  0.00             0
ATOM    758    O   1     1      -3.726  12.327  40.307  0.00  0.00             0
ATOM    759    O   1     1      -5.154  15.425  38.196  0.00  0.00             0
ATOM    760    O   1     1      -2.722  10.698  38.355  0.00  0.00             0
ATOM    761    O   1     1      -0.317  12.310  38.343  0.00  0.00             0
ATOM    762    O   1     1      -2.996   7.817  38.221  0.00  0.00             0
ATOM    763    O   1     1      -0.390   9.149  38.153  0.00  0.00             0
ATOM    764    O   1     1      -2.947  13.651  38.229  0.00  0.00             0
ATOM    765    H   1     1      -1.522  15.939  40.678  0.00  0.00             0
ATOM    766    H   1     1      -4.079  11.414  40.386  0.00  0.00             0
ATOM    767    H   1     1      -0.503  15.116  37.467  0.00  0.00             0
ATOM    768    H   1     1      -3.518  11.210  38.074  0.00  0.00             0
ATOM    769    H   1     1      -0.226  11.439  37.826  0.00  0.00             0
ATOM    770    H   1     1      -2.294  16.117  38.306  0.00  0.00             0
ATOM    771    H   1     1      -2.671  14.131  37.409  0.00  0.00             0
ATOM    772    H   1     1       0.142   9.375  37.349  0.00  0.00             0
ATOM    773   Al   1     1      -3.912   2.987  46.792  0.00  0.00             0
ATOM    774   Al   1     1      -6.388  -1.276  46.662  0.00  0.00             0
ATOM    775   Al   1     1      -6.345   4.674  46.735  0.00  0.00             0
ATOM    776   Al   1     1      -3.870   0.138  46.768  0.00  0.00             0
ATOM    777   Si   1     1      -8.152   4.492  49.515  0.00  0.00             0
ATOM    778   Si   1     1      -5.635   0.050  49.424  0.00  0.00             0
ATOM    779   Si   1     1      -5.580   5.892  49.481  0.00  0.00             0
ATOM    780   Si   1     1      -3.055   1.472  49.525  0.00  0.00             0
ATOM    781    O   1     1      -2.977   4.319  47.896  0.00  0.00             0
ATOM    782    O   1     1      -5.435   0.023  47.867  0.00  0.00             0
ATOM    783    O   1     1      -3.149   1.516  47.897  0.00  0.00             0
ATOM    784    O   1     1      -5.764   5.978  47.949  0.00  0.00             0
ATOM    785    O   1     1      -3.112   2.960  50.041  0.00  0.00             0
ATOM    786    O   1     1      -5.670   7.433  50.007  0.00  0.00             0
ATOM    787    O   1     1      -4.201   5.267  49.894  0.00  0.00             0
ATOM    788    O   1     1      -6.825   0.980  49.787  0.00  0.00             0
ATOM    789    O   1     1      -4.330   0.702  49.981  0.00  0.00             0
ATOM    790    O   1     1      -6.796   5.082  49.917  0.00  0.00             0
ATOM    791    O   1     1      -3.042  -1.393  47.710  0.00  0.00             0
ATOM    792    O   1     1      -5.479   3.064  47.743  0.00  0.00             0
ATOM    793    O   1     1      -7.029   6.108  45.775  0.00  0.00             0
ATOM    794    O   1     1      -4.618   1.666  45.646  0.00  0.00             0
ATOM    795    O   1     1      -2.396   3.152  45.633  0.00  0.00             0
ATOM    796    O   1     1      -4.869  -1.093  45.667  0.00  0.00             0
ATOM    797    O   1     1      -2.266   0.005  45.668  0.00  0.00             0
ATOM    798    O   1     1      -4.923   4.529  45.653  0.00  0.00             0
ATOM    799    H   1     1      -3.547   6.916  48.012  0.00  0.00             0
ATOM    800    H   1     1      -5.924   2.280  48.059  0.00  0.00             0
ATOM    801    H   1     1      -2.833   5.436  45.516  0.00  0.00             0
ATOM    802    H   1     1      -5.564   1.425  45.578  0.00  0.00             0
ATOM    803    H   1     1      -2.622   2.458  44.951  0.00  0.00             0
ATOM    804    H   1     1      -4.313   6.773  45.369  0.00  0.00             0
ATOM    805    H   1     1      -4.710   4.866  44.752  0.00  0.00             0
ATOM    806    H   1     1      -2.170   0.059  44.682  0.00  0.00             0
ATOM    807   Al   1     1      -2.069   3.503  39.419  0.00  0.00             0
ATOM    808   Al   1     1      -4.683  -0.909  39.218  0.00  0.00             0
ATOM    809   Al   1     1      -4.676   4.991  39.351  0.00  0.00             0
ATOM    810   Al   1     1      -2.000   0.468  39.342  0.00  0.00             0
ATOM    811   Si   1     1      -6.424   4.522  42.321  0.00  0.00             0
ATOM    812   Si   1     1      -3.732   0.223  42.277  0.00  0.00             0
ATOM    813   Si   1     1      -3.903   6.116  42.291  0.00  0.00             0
ATOM    814   Si   1     1      -1.226   1.760  42.140  0.00  0.00             0
ATOM    815    O   1     1      -1.087   4.652  40.603  0.00  0.00             0
ATOM    816    O   1     1      -3.621   0.102  40.635  0.00  0.00             0
ATOM    817    O   1     1      -1.427   1.788  40.590  0.00  0.00             0
ATOM    818    O   1     1      -4.092   6.237  40.567  0.00  0.00             0
ATOM    819    O   1     1      -1.226   3.215  42.674  0.00  0.00             0
ATOM    820    O   1     1      -3.898   7.592  42.632  0.00  0.00             0
ATOM    821    O   1     1      -2.525   5.486  42.614  0.00  0.00             0
ATOM    822    O   1     1      -5.026   0.991  42.504  0.00  0.00             0
ATOM    823    O   1     1      -2.457   1.025  42.728  0.00  0.00             0
ATOM    824    O   1     1      -5.094   5.278  42.806  0.00  0.00             0
ATOM    825    O   1     1      -1.056  -1.146  40.496  0.00  0.00             0
ATOM    826    O   1     1      -3.736   3.441  40.467  0.00  0.00             0
ATOM    827    O   1     1      -5.510   6.391  38.296  0.00  0.00             0
ATOM    828    O   1     1      -2.820   1.895  38.312  0.00  0.00             0
ATOM    829    O   1     1      -0.550   3.614  38.287  0.00  0.00             0
ATOM    830    O   1     1      -2.913  -0.945  38.391  0.00  0.00             0
ATOM    831    O   1     1      -0.341   0.322  38.410  0.00  0.00             0
ATOM    832    O   1     1      -3.068   4.800  38.355  0.00  0.00             0
ATOM    833    H   1     1      -1.357   7.463  41.072  0.00  0.00             0
ATOM    834    H   1     1      -4.156   3.036  41.252  0.00  0.00             0
ATOM    835    H   1     1      -0.623   6.311  37.595  0.00  0.00             0
ATOM    836    H   1     1      -3.786   1.856  38.486  0.00  0.00             0
ATOM    837    H   1     1      -0.633   3.516  37.356  0.00  0.00             0
ATOM    838    H   1     1      -2.530   6.997  38.113  0.00  0.00             0
ATOM    839    H   1     1      -2.744   4.909  37.448  0.00  0.00             0
ATOM    840    H   1     1       0.149   1.120  38.496  0.00  0.00             0
ATOM    841   Al   1     1      -8.984  11.926  46.778  0.00  0.00             0
ATOM    842   Al   1     1     -11.547   7.411  46.679  0.00  0.00             0
ATOM    843   Al   1     1     -11.459  13.496  46.607  0.00  0.00             0
ATOM    844   Al   1     1      -9.107   8.966  46.638  0.00  0.00             0
ATOM    845   Si   1     1     -13.360  13.391  49.336  0.00  0.00             0
ATOM    846   Si   1     1     -10.688   8.878  49.474  0.00  0.00             0
ATOM    847   Si   1     1     -10.836  14.877  49.488  0.00  0.00             0
ATOM    848   Si   1     1      -8.137  10.431  49.522  0.00  0.00             0
ATOM    849    O   1     1      -8.123  13.318  47.886  0.00  0.00             0
ATOM    850    O   1     1     -10.509   8.613  47.844  0.00  0.00             0
ATOM    851    O   1     1      -8.367  10.582  47.882  0.00  0.00             0
ATOM    852    O   1     1     -10.943  14.846  47.861  0.00  0.00             0
ATOM    853    O   1     1      -8.296  11.906  50.011  0.00  0.00             0
ATOM    854    O   1     1     -10.753  16.329  49.944  0.00  0.00             0
ATOM    855    O   1     1      -9.516  14.089  49.853  0.00  0.00             0
ATOM    856    O   1     1     -11.912   9.756  49.712  0.00  0.00             0
ATOM    857    O   1     1      -9.341   9.525  49.930  0.00  0.00             0
ATOM    858    O   1     1     -12.127  14.146  49.942  0.00  0.00             0
ATOM    859    O   1     1      -8.075   7.695  47.622  0.00  0.00             0
ATOM    860    O   1     1     -10.583  12.151  47.699  0.00  0.00             0
ATOM    861    O   1     1      -1.947  14.928  45.670  0.00  0.00             0
ATOM    862    O   1     1      -9.768  10.492  45.731  0.00  0.00             0
ATOM    863    O   1     1      -7.352  12.221  45.678  0.00  0.00             0
ATOM    864    O   1     1      -9.862   7.583  45.371  0.00  0.00             0
ATOM    865    O   1     1      -7.264   8.943  45.478  0.00  0.00             0
ATOM    866    O   1     1      -9.977  13.272  45.507  0.00  0.00             0
ATOM    867    H   1     1      -8.467  15.795  47.966  0.00  0.00             0
ATOM    868    H   1     1     -10.904  11.401  48.215  0.00  0.00             0
ATOM    869    H   1     1      -7.409  14.976  44.549  0.00  0.00             0
ATOM    870    H   1     1     -10.629  11.000  45.437  0.00  0.00             0
ATOM    871    H   1     1      -7.187  11.325  45.305  0.00  0.00             0
ATOM    872    H   1     1      -9.637  16.699  44.615  0.00  0.00             0
ATOM    873    H   1     1      -9.445  13.765  44.911  0.00  0.00             0
ATOM    874    H   1     1      -7.157   8.946  44.524  0.00  0.00             0
ATOM    875   Al   1     1      -7.064  12.398  39.302  0.00  0.00             0
ATOM    876   Al   1     1      -9.642   7.987  39.275  0.00  0.00             0
ATOM    877   Al   1     1      -9.699  13.686  39.364  0.00  0.00             0
ATOM    878   Al   1     1      -7.202   9.331  39.309  0.00  0.00             0
ATOM    879   Si   1     1     -11.434  13.546  42.290  0.00  0.00             0
ATOM    880   Si   1     1      -8.866   9.209  42.134  0.00  0.00             0
ATOM    881   Si   1     1      -8.992  15.038  42.188  0.00  0.00             0
ATOM    882   Si   1     1      -6.326  10.739  42.131  0.00  0.00             0
ATOM    883    O   1     1      -6.169  13.719  40.478  0.00  0.00             0
ATOM    884    O   1     1      -8.839   9.157  40.534  0.00  0.00             0
ATOM    885    O   1     1      -6.426  10.859  40.461  0.00  0.00             0
ATOM    886    O   1     1      -9.118  15.102  40.610  0.00  0.00             0
ATOM    887    O   1     1      -6.319  12.267  42.579  0.00  0.00             0
ATOM    888    O   1     1      -9.164  16.529  42.740  0.00  0.00             0
ATOM    889    O   1     1      -7.604  14.475  42.567  0.00  0.00             0
ATOM    890    O   1     1     -10.161  10.020  42.444  0.00  0.00             0
ATOM    891    O   1     1      -7.584   9.946  42.619  0.00  0.00             0
ATOM    892    O   1     1     -10.092  14.158  42.730  0.00  0.00             0
ATOM    893    O   1     1      -6.241   7.913  40.554  0.00  0.00             0
ATOM    894    O   1     1      -8.833  12.397  40.405  0.00  0.00             0
ATOM    895    O   1     1      -0.081  15.164  38.338  0.00  0.00             0
ATOM    896    O   1     1      -7.886  10.757  38.350  0.00  0.00             0
ATOM    897    O   1     1      -5.526  12.376  38.247  0.00  0.00             0
ATOM    898    O   1     1      -8.036   7.910  38.319  0.00  0.00             0
ATOM    899    O   1     1      -5.533   9.064  38.350  0.00  0.00             0
ATOM    900    O   1     1      -8.011  13.676  38.215  0.00  0.00             0
ATOM    901    H   1     1      -6.525  15.837  40.348  0.00  0.00             0
ATOM    902    H   1     1      -9.171  11.479  40.558  0.00  0.00             0
ATOM    903    H   1     1      -5.589  15.654  37.353  0.00  0.00             0
ATOM    904    H   1     1      -8.418  10.482  37.589  0.00  0.00             0
ATOM    905    H   1     1      -5.725  12.162  37.361  0.00  0.00             0
ATOM    906    H   1     1      -8.295  16.939  37.281  0.00  0.00             0
ATOM    907    H   1     1      -7.529  14.374  37.764  0.00  0.00             0
ATOM    908    H   1     1      -4.817   9.697  38.068  0.00  0.00             0
ATOM    909   Al   1     1      -8.988   3.148  46.700  0.00  0.00             0
ATOM    910   Al   1     1     -11.526  -1.382  46.621  0.00  0.00             0
ATOM    911   Al   1     1     -11.584   4.483  46.738  0.00  0.00             0
ATOM    912   Al   1     1      -9.019   0.082  46.668  0.00  0.00             0
ATOM    913   Si   1     1     -13.312   4.400  49.518  0.00  0.00             0
ATOM    914   Si   1     1     -10.747  -0.073  49.460  0.00  0.00             0
ATOM    915   Si   1     1     -10.808   5.904  49.400  0.00  0.00             0
ATOM    916   Si   1     1      -8.265   1.514  49.512  0.00  0.00             0
ATOM    917    O   1     1      -8.030   4.350  47.799  0.00  0.00             0
ATOM    918    O   1     1     -10.658  -0.130  47.792  0.00  0.00             0
ATOM    919    O   1     1      -8.338   1.504  47.893  0.00  0.00             0
ATOM    920    O   1     1     -10.928   5.958  47.811  0.00  0.00             0
ATOM    921    O   1     1      -8.435   3.013  49.931  0.00  0.00             0
ATOM    922    O   1     1     -11.003   7.396  49.947  0.00  0.00             0
ATOM    923    O   1     1      -9.346   5.434  49.796  0.00  0.00             0
ATOM    924    O   1     1     -12.064   0.658  49.840  0.00  0.00             0
ATOM    925    O   1     1      -9.421   0.570  49.922  0.00  0.00             0
ATOM    926    O   1     1     -11.947   4.981  49.953  0.00  0.00             0
ATOM    927    O   1     1      -8.223  -1.203  47.728  0.00  0.00             0
ATOM    928    O   1     1     -10.715   2.886  47.804  0.00  0.00             0
ATOM    929    O   1     1      -1.991   5.882  45.707  0.00  0.00             0
ATOM    930    O   1     1      -9.631   1.594  45.682  0.00  0.00             0
ATOM    931    O   1     1      -7.306   3.240  45.676  0.00  0.00             0
ATOM    932    O   1     1      -9.924  -1.191  45.542  0.00  0.00             0
ATOM    933    O   1     1      -7.254   0.107  45.709  0.00  0.00             0
ATOM    934    O   1     1     -10.014   4.366  45.719  0.00  0.00             0
ATOM    935    H   1     1      -8.290   7.045  48.299  0.00  0.00             0
ATOM    936    H   1     1     -11.169   2.026  47.790  0.00  0.00             0
ATOM    937    H   1     1      -7.946   6.414  45.629  0.00  0.00             0
ATOM    938    H   1     1     -10.407   1.661  45.155  0.00  0.00             0
ATOM    939    H   1     1      -6.959   2.984  44.802  0.00  0.00             0
ATOM    940    H   1     1      -9.972   7.402  44.413  0.00  0.00             0
ATOM    941    H   1     1      -9.936   4.882  44.851  0.00  0.00             0
ATOM    942    H   1     1      -7.217   1.089  45.712  0.00  0.00             0
ATOM    943   Al   1     1      -7.158   3.190  39.679  0.00  0.00             0
ATOM    944   Al   1     1      -9.699  -1.309  39.471  0.00  0.00             0
ATOM    945   Al   1     1      -9.799   4.774  39.323  0.00  0.00             0
ATOM    946   Al   1     1      -7.357   0.259  39.269  0.00  0.00             0
ATOM    947   Si   1     1     -11.525   4.719  42.328  0.00  0.00             0
ATOM    948   Si   1     1      -8.982   0.078  42.217  0.00  0.00             0
ATOM    949   Si   1     1      -8.959   6.187  42.203  0.00  0.00             0
ATOM    950   Si   1     1      -6.412   1.625  42.338  0.00  0.00             0
ATOM    951    O   1     1      -6.216   4.342  40.731  0.00  0.00             0
ATOM    952    O   1     1      -8.832  -0.122  40.603  0.00  0.00             0
ATOM    953    O   1     1      -6.540   1.742  40.711  0.00  0.00             0
ATOM    954    O   1     1      -9.159   6.237  40.613  0.00  0.00             0
ATOM    955    O   1     1      -6.572   3.074  42.849  0.00  0.00             0
ATOM    956    O   1     1      -8.892   7.710  42.576  0.00  0.00             0
ATOM    957    O   1     1      -7.624   5.461  42.479  0.00  0.00             0
ATOM    958    O   1     1     -10.214   1.037  42.454  0.00  0.00             0
ATOM    959    O   1     1      -7.692   0.732  42.706  0.00  0.00             0
ATOM    960    O   1     1     -10.213   5.502  42.759  0.00  0.00             0
ATOM    961    O   1     1      -6.295  -1.159  40.197  0.00  0.00             0
ATOM    962    O   1     1      -8.791   3.319  40.696  0.00  0.00             0
ATOM    963    O   1     1      -0.003   6.421  38.301  0.00  0.00             0
ATOM    964    O   1     1      -7.933   1.747  38.483  0.00  0.00             0
ATOM    965    O   1     1      -5.612   3.541  38.313  0.00  0.00             0
ATOM    966    O   1     1      -8.251  -1.098  38.264  0.00  0.00             0
ATOM    967    O   1     1      -5.455   0.413  38.202  0.00  0.00             0
ATOM    968    O   1     1      -8.178   4.630  38.439  0.00  0.00             0
ATOM    969    H   1     1      -6.509   7.385  41.311  0.00  0.00             0
ATOM    970    H   1     1      -9.063   2.717  41.356  0.00  0.00             0
ATOM    971    H   1     1      -6.182   6.924  37.793  0.00  0.00             0
ATOM    972    H   1     1      -8.289   2.015  37.637  0.00  0.00             0
ATOM    973    H   1     1      -5.223   3.516  37.387  0.00  0.00             0
ATOM    974    H   1     1      -7.949   7.260  37.620  0.00  0.00             0
ATOM    975    H   1     1      -7.478   5.178  38.073  0.00  0.00             0
ATOM    976    H   1     1      -5.523   1.260  37.751  0.00  0.00             0
END
