# Supplementary material for: Competing Nuclear Quantum Effects and Hydrogen-Bond Jumps in Hydrated Kaolinite
Source: J Phys Chem Lett. 2023 Feb 6;14(6):1542–7. doi: 10.1021/acs.jpclett.2c03896 (PMC9940297; doi:10.1021/acs.jpclett.2c03896)
Supplement: Supplementary file 1 — jz2c03896_si_001.zip [file jz2c03896_si_001.zip › Clay_NQEs_HBond_Jumps_SI/alumina-surface/CL/equil-2/md.lmp]

units		electron
atom_style	full

pair_style      lj/cut/tip4p/long 6 7 2 2 0.278072379 17.007
bond_style      class2 
angle_style     harmonic

box tilt large
read_data	init.data
kspace_style    pppm/tip4p 0.0001

pair_coeff  1 1   0 0
pair_coeff  2 2   0.00024764574 5.9828729
pair_coeff  3 3   0.00024764574 5.9828729
pair_coeff  4 4   2.1205741e-09 8.0710203
pair_coeff  5 5   2.9349651e-09 6.2398757
pair_coeff  6 6   0.000295147 5.96946
pair_coeff  7 7   0 0

neighbor	2.0 bin

timestep	0.00025

fix 1 all ipi kaolinite_CL 32345 unix

run		100000000
