# Supplementary material for: Competing Nuclear Quantum Effects and Hydrogen-Bond Jumps in Hydrated Kaolinite
Source: J Phys Chem Lett. 2023 Feb 6;14(6):1542–7. doi: 10.1021/acs.jpclett.2c03896 (PMC9940297; doi:10.1021/acs.jpclett.2c03896)
Supplement: Supplementary file 1 — jz2c03896_si_001.zip [file jz2c03896_si_001.zip › Clay_NQEs_HBond_Jumps_SI/alumina-surface/CL/prod-2/init.pdb]

TITLE     Step:     2000000  Bead:       0 positions{angstrom}  cell{angstrom}
CRYST1   10.307   17.884   76.812  91.93 105.05  89.80 P 1           1
ATOM      1   Al   1     1      14.523  13.494   3.913  0.00  0.00             0
ATOM      2   Al   1     1      17.339  17.781   3.973  0.00  0.00             0
ATOM      3   Al   1     1      17.163  12.025   3.977  0.00  0.00             0
ATOM      4   Al   1     1      14.651  16.609   4.090  0.00  0.00             0
ATOM      5   Si   1     1      18.902  12.143   1.110  0.00  0.00             0
ATOM      6   Si   1     1      16.357  16.541   1.312  0.00  0.00             0
ATOM      7   Si   1     1      16.377  10.629   1.027  0.00  0.00             0
ATOM      8   Si   1     1      13.776  15.061   1.336  0.00  0.00             0
ATOM      9    O   1     1      13.622  12.336   2.831  0.00  0.00             0
ATOM     10    O   1     1      16.309  16.636   2.886  0.00  0.00             0
ATOM     11    O   1     1      13.923  14.971   2.881  0.00  0.00             0
ATOM     12    O   1     1      16.573  10.528   2.655  0.00  0.00             0
ATOM     13    O   1     1      13.859  13.672   0.696  0.00  0.00             0
ATOM     14    O   1     1      16.376   9.174   0.525  0.00  0.00             0
ATOM     15    O   1     1      15.014  11.340   0.774  0.00  0.00             0
ATOM     16    O   1     1      17.646  15.736   1.056  0.00  0.00             0
ATOM     17    O   1     1      14.990  15.877   0.815  0.00  0.00             0
ATOM     18    O   1     1      17.597  11.493   0.590  0.00  0.00             0
ATOM     19    O   1     1      13.879  17.903   2.867  0.00  0.00             0
ATOM     20    O   1     1      16.218  13.441   2.876  0.00  0.00             0
ATOM     21    O   1     1      17.811  10.539   5.009  0.00  0.00             0
ATOM     22    O   1     1      15.126  15.223   5.173  0.00  0.00             0
ATOM     23    O   1     1      13.086  13.318   5.128  0.00  0.00             0
ATOM     24    O   1     1      15.762  17.949   5.005  0.00  0.00             0
ATOM     25    O   1     1      12.950  16.808   5.083  0.00  0.00             0
ATOM     26    O   1     1      15.671  12.258   5.060  0.00  0.00             0
ATOM     27    H   1     1      14.302   9.666   3.111  0.00  0.00             0
ATOM     28    H   1     1      16.524  13.839   2.033  0.00  0.00             0
ATOM     29    H   1     1      12.881  10.290   6.017  0.00  0.00             0
ATOM     30    H   1     1      15.712  15.145   5.934  0.00  0.00             0
ATOM     31    H   1     1      12.720  13.893   5.804  0.00  0.00             0
ATOM     32    H   1     1      15.085   8.657   5.949  0.00  0.00             0
ATOM     33    H   1     1      15.133  11.794   5.663  0.00  0.00             0
ATOM     34    H   1     1      12.719  16.581   5.989  0.00  0.00             0
ATOM     35   Al   1     1      11.342  14.923  11.422  0.00  0.00             0
ATOM     36   Al   1     1      14.136  19.370  11.205  0.00  0.00             0
ATOM     37   Al   1     1      13.868  13.316  11.304  0.00  0.00             0
ATOM     38   Al   1     1      11.501  17.931  11.392  0.00  0.00             0
ATOM     39   Si   1     1      15.706  13.431   8.440  0.00  0.00             0
ATOM     40   Si   1     1      13.115  17.945   8.545  0.00  0.00             0
ATOM     41   Si   1     1      13.325  11.859   8.492  0.00  0.00             0
ATOM     42   Si   1     1      10.656  16.379   8.660  0.00  0.00             0
ATOM     43    O   1     1      10.543  13.580  10.240  0.00  0.00             0
ATOM     44    O   1     1      13.080  18.037  10.184  0.00  0.00             0
ATOM     45    O   1     1      10.878  16.324  10.237  0.00  0.00             0
ATOM     46    O   1     1      13.536  11.769  10.049  0.00  0.00             0
ATOM     47    O   1     1      10.676  14.907   8.159  0.00  0.00             0
ATOM     48    O   1     1      13.119  10.347   7.974  0.00  0.00             0
ATOM     49    O   1     1      11.946  12.674   8.272  0.00  0.00             0
ATOM     50    O   1     1      14.445  17.170   8.164  0.00  0.00             0
ATOM     51    O   1     1      11.851  17.217   8.088  0.00  0.00             0
ATOM     52    O   1     1      14.552  12.548   7.814  0.00  0.00             0
ATOM     53    O   1     1      10.443  19.076  10.192  0.00  0.00             0
ATOM     54    O   1     1      13.016  14.712  10.394  0.00  0.00             0
ATOM     55    O   1     1      14.678  11.749  12.385  0.00  0.00             0
ATOM     56    O   1     1      12.189  16.453  12.434  0.00  0.00             0
ATOM     57    O   1     1       9.834  14.499  12.500  0.00  0.00             0
ATOM     58    O   1     1      12.207  19.433  12.275  0.00  0.00             0
ATOM     59    O   1     1       9.766  17.807  12.324  0.00  0.00             0
ATOM     60    O   1     1      12.483  13.338  12.530  0.00  0.00             0
ATOM     61    H   1     1      11.173  10.782   9.707  0.00  0.00             0
ATOM     62    H   1     1      13.446  15.494  10.042  0.00  0.00             0
ATOM     63    H   1     1      10.070  11.610  13.504  0.00  0.00             0
ATOM     64    H   1     1      12.388  16.429  13.383  0.00  0.00             0
ATOM     65    H   1     1       9.597  15.145  13.197  0.00  0.00             0
ATOM     66    H   1     1      11.627  10.762  12.198  0.00  0.00             0
ATOM     67    H   1     1      11.872  12.639  12.616  0.00  0.00             0
ATOM     68    H   1     1       9.263  17.159  12.900  0.00  0.00             0
ATOM     69   Al   1     1      14.633  22.386   3.933  0.00  0.00             0
ATOM     70   Al   1     1      17.226  26.976   3.836  0.00  0.00             0
ATOM     71   Al   1     1      17.307  20.865   4.040  0.00  0.00             0
ATOM     72   Al   1     1      14.625  25.299   3.983  0.00  0.00             0
ATOM     73   Si   1     1      19.042  21.160   1.140  0.00  0.00             0
ATOM     74   Si   1     1      16.367  25.593   1.132  0.00  0.00             0
ATOM     75   Si   1     1      16.578  19.570   1.268  0.00  0.00             0
ATOM     76   Si   1     1      13.969  23.933   1.206  0.00  0.00             0
ATOM     77    O   1     1      13.740  21.227   2.777  0.00  0.00             0
ATOM     78    O   1     1      16.239  25.778   2.732  0.00  0.00             0
ATOM     79    O   1     1      14.130  23.952   2.759  0.00  0.00             0
ATOM     80    O   1     1      16.781  19.526   2.834  0.00  0.00             0
ATOM     81    O   1     1      14.039  22.513   0.624  0.00  0.00             0
ATOM     82    O   1     1      16.582  18.037   0.794  0.00  0.00             0
ATOM     83    O   1     1      15.263  20.320   0.918  0.00  0.00             0
ATOM     84    O   1     1      17.765  24.900   0.910  0.00  0.00             0
ATOM     85    O   1     1      15.181  24.739   0.717  0.00  0.00             0
ATOM     86    O   1     1      17.822  20.329   0.700  0.00  0.00             0
ATOM     87    O   1     1      13.733  26.792   3.051  0.00  0.00             0
ATOM     88    O   1     1      16.284  22.386   2.841  0.00  0.00             0
ATOM     89    O   1     1      18.066  19.575   5.141  0.00  0.00             0
ATOM     90    O   1     1      15.269  23.876   5.088  0.00  0.00             0
ATOM     91    O   1     1      13.066  22.368   5.009  0.00  0.00             0
ATOM     92    O   1     1      15.482  26.597   5.042  0.00  0.00             0
ATOM     93    O   1     1      12.868  25.573   5.210  0.00  0.00             0
ATOM     94    O   1     1      15.632  20.896   4.950  0.00  0.00             0
ATOM     95    H   1     1      14.411  18.696   2.915  0.00  0.00             0
ATOM     96    H   1     1      16.578  22.856   2.064  0.00  0.00             0
ATOM     97    H   1     1      13.021  19.458   6.044  0.00  0.00             0
ATOM     98    H   1     1      15.835  23.893   5.877  0.00  0.00             0
ATOM     99    H   1     1      12.849  23.088   5.528  0.00  0.00             0
ATOM    100    H   1     1      15.713  18.957   5.194  0.00  0.00             0
ATOM    101    H   1     1      14.798  20.605   5.343  0.00  0.00             0
ATOM    102    H   1     1      12.057  25.251   5.639  0.00  0.00             0
ATOM    103   Al   1     1      11.404  23.607  11.188  0.00  0.00             0
ATOM    104   Al   1     1      14.084  28.224  11.174  0.00  0.00             0
ATOM    105   Al   1     1      14.138  22.250  11.279  0.00  0.00             0
ATOM    106   Al   1     1      11.563  26.618  11.296  0.00  0.00             0
ATOM    107   Si   1     1      15.731  22.408   8.541  0.00  0.00             0
ATOM    108   Si   1     1      13.218  26.754   8.443  0.00  0.00             0
ATOM    109   Si   1     1      13.193  20.945   8.435  0.00  0.00             0
ATOM    110   Si   1     1      10.655  25.269   8.504  0.00  0.00             0
ATOM    111    O   1     1      10.459  22.510  10.065  0.00  0.00             0
ATOM    112    O   1     1      13.218  26.912  10.053  0.00  0.00             0
ATOM    113    O   1     1      10.817  25.177  10.100  0.00  0.00             0
ATOM    114    O   1     1      13.378  20.831  10.067  0.00  0.00             0
ATOM    115    O   1     1      10.540  23.800   7.886  0.00  0.00             0
ATOM    116    O   1     1      13.146  19.407   8.068  0.00  0.00             0
ATOM    117    O   1     1      11.881  21.637   8.194  0.00  0.00             0
ATOM    118    O   1     1      14.481  26.038   8.059  0.00  0.00             0
ATOM    119    O   1     1      11.900  26.008   8.107  0.00  0.00             0
ATOM    120    O   1     1      14.516  21.681   7.968  0.00  0.00             0
ATOM    121    O   1     1      10.675  28.049  10.228  0.00  0.00             0
ATOM    122    O   1     1      13.072  23.617  10.397  0.00  0.00             0
ATOM    123    O   1     1      14.915  20.768  12.160  0.00  0.00             0
ATOM    124    O   1     1      12.067  25.198  12.372  0.00  0.00             0
ATOM    125    O   1     1       9.954  23.368  12.388  0.00  0.00             0
ATOM    126    O   1     1      12.403  28.022  12.268  0.00  0.00             0
ATOM    127    O   1     1       9.934  26.890  12.469  0.00  0.00             0
ATOM    128    O   1     1      12.526  22.177  12.429  0.00  0.00             0
ATOM    129    H   1     1      10.495  19.506   9.319  0.00  0.00             0
ATOM    130    H   1     1      13.513  24.463  10.320  0.00  0.00             0
ATOM    131    H   1     1      10.573  20.751  12.498  0.00  0.00             0
ATOM    132    H   1     1      12.388  24.929  13.226  0.00  0.00             0
ATOM    133    H   1     1       9.846  23.537  13.344  0.00  0.00             0
ATOM    134    H   1     1      12.285  20.414  12.384  0.00  0.00             0
ATOM    135    H   1     1      12.221  22.229  13.327  0.00  0.00             0
ATOM    136    H   1     1       9.772  26.216  13.160  0.00  0.00             0
ATOM    137   Al   1     1      19.779  13.567   3.831  0.00  0.00             0
ATOM    138   Al   1     1      22.343  17.963   3.868  0.00  0.00             0
ATOM    139   Al   1     1      22.353  11.838   3.973  0.00  0.00             0
ATOM    140   Al   1     1      19.929  16.483   4.034  0.00  0.00             0
ATOM    141   Si   1     1      24.083  12.197   1.089  0.00  0.00             0
ATOM    142   Si   1     1      21.519  16.700   1.161  0.00  0.00             0
ATOM    143   Si   1     1      21.568  10.654   1.285  0.00  0.00             0
ATOM    144   Si   1     1      19.047  15.151   1.270  0.00  0.00             0
ATOM    145    O   1     1      18.690  12.228   2.750  0.00  0.00             0
ATOM    146    O   1     1      21.399  16.740   2.877  0.00  0.00             0
ATOM    147    O   1     1      19.194  15.002   2.935  0.00  0.00             0
ATOM    148    O   1     1      21.733  10.542   2.843  0.00  0.00             0
ATOM    149    O   1     1      18.922  13.677   0.737  0.00  0.00             0
ATOM    150    O   1     1      21.691   9.180   0.739  0.00  0.00             0
ATOM    151    O   1     1      20.166  11.266   0.873  0.00  0.00             0
ATOM    152    O   1     1      22.723  15.801   0.916  0.00  0.00             0
ATOM    153    O   1     1      20.186  16.062   0.811  0.00  0.00             0
ATOM    154    O   1     1      22.738  11.531   0.762  0.00  0.00             0
ATOM    155    O   1     1      18.842  17.787   2.934  0.00  0.00             0
ATOM    156    O   1     1      21.310  13.459   2.880  0.00  0.00             0
ATOM    157    O   1     1      12.730  10.563   5.140  0.00  0.00             0
ATOM    158    O   1     1      20.535  15.117   5.117  0.00  0.00             0
ATOM    159    O   1     1      18.169  13.377   4.969  0.00  0.00             0
ATOM    160    O   1     1      20.785  18.076   5.040  0.00  0.00             0
ATOM    161    O   1     1      18.315  16.638   5.172  0.00  0.00             0
ATOM    162    O   1     1      20.746  12.293   5.033  0.00  0.00             0
ATOM    163    H   1     1      19.359   9.736   2.537  0.00  0.00             0
ATOM    164    H   1     1      21.937  14.101   2.450  0.00  0.00             0
ATOM    165    H   1     1      17.869  10.595   5.978  0.00  0.00             0
ATOM    166    H   1     1      20.855  14.834   5.992  0.00  0.00             0
ATOM    167    H   1     1      17.685  14.200   5.124  0.00  0.00             0
ATOM    168    H   1     1      20.250   9.826   4.795  0.00  0.00             0
ATOM    169    H   1     1      20.215  12.203   5.794  0.00  0.00             0
ATOM    170    H   1     1      18.482  16.272   6.005  0.00  0.00             0
ATOM    171   Al   1     1      16.522  14.835  11.249  0.00  0.00             0
ATOM    172   Al   1     1      19.195  19.206  11.263  0.00  0.00             0
ATOM    173   Al   1     1      19.269  13.146  11.466  0.00  0.00             0
ATOM    174   Al   1     1      16.722  17.697  11.238  0.00  0.00             0
ATOM    175   Si   1     1      20.972  13.439   8.593  0.00  0.00             0
ATOM    176   Si   1     1      18.248  17.877   8.535  0.00  0.00             0
ATOM    177   Si   1     1      18.461  11.894   8.580  0.00  0.00             0
ATOM    178   Si   1     1      15.769  16.366   8.460  0.00  0.00             0
ATOM    179    O   1     1      15.453  13.532  10.031  0.00  0.00             0
ATOM    180    O   1     1      18.171  17.956  10.137  0.00  0.00             0
ATOM    181    O   1     1      15.987  16.302  10.107  0.00  0.00             0
ATOM    182    O   1     1      18.664  11.815  10.224  0.00  0.00             0
ATOM    183    O   1     1      15.739  14.867   7.915  0.00  0.00             0
ATOM    184    O   1     1      18.381  10.457   8.045  0.00  0.00             0
ATOM    185    O   1     1      17.123  12.651   8.362  0.00  0.00             0
ATOM    186    O   1     1      19.608  17.045   8.310  0.00  0.00             0
ATOM    187    O   1     1      17.040  17.093   7.982  0.00  0.00             0
ATOM    188    O   1     1      19.717  12.597   8.075  0.00  0.00             0
ATOM    189    O   1     1      15.642  19.054   9.884  0.00  0.00             0
ATOM    190    O   1     1      18.172  14.679  10.355  0.00  0.00             0
ATOM    191    O   1     1       9.762  11.710  12.516  0.00  0.00             0
ATOM    192    O   1     1      17.209  16.187  12.478  0.00  0.00             0
ATOM    193    O   1     1      14.943  14.621  12.317  0.00  0.00             0
ATOM    194    O   1     1      17.553  19.080  12.299  0.00  0.00             0
ATOM    195    O   1     1      15.004  18.016  12.219  0.00  0.00             0
ATOM    196    O   1     1      17.590  13.020  12.481  0.00  0.00             0
ATOM    197    H   1     1      16.116  11.082   9.825  0.00  0.00             0
ATOM    198    H   1     1      18.514  15.456   9.965  0.00  0.00             0
ATOM    199    H   1     1      15.675  11.765  12.230  0.00  0.00             0
ATOM    200    H   1     1      17.854  16.090  13.190  0.00  0.00             0
ATOM    201    H   1     1      14.523  14.956  13.117  0.00  0.00             0
ATOM    202    H   1     1      17.519  11.154  12.600  0.00  0.00             0
ATOM    203    H   1     1      17.153  13.215  13.350  0.00  0.00             0
ATOM    204    H   1     1      14.485  17.184  12.061  0.00  0.00             0
ATOM    205   Al   1     1      19.772  22.458   3.851  0.00  0.00             0
ATOM    206   Al   1     1      22.521  26.974   4.026  0.00  0.00             0
ATOM    207   Al   1     1      22.388  21.012   3.999  0.00  0.00             0
ATOM    208   Al   1     1      19.750  25.434   3.963  0.00  0.00             0
ATOM    209   Si   1     1      24.212  21.070   1.122  0.00  0.00             0
ATOM    210   Si   1     1      21.583  25.565   1.162  0.00  0.00             0
ATOM    211   Si   1     1      21.716  19.737   1.215  0.00  0.00             0
ATOM    212   Si   1     1      19.076  24.115   1.091  0.00  0.00             0
ATOM    213    O   1     1      18.903  21.195   2.753  0.00  0.00             0
ATOM    214    O   1     1      21.527  25.593   2.758  0.00  0.00             0
ATOM    215    O   1     1      19.276  23.867   2.739  0.00  0.00             0
ATOM    216    O   1     1      21.832  19.613   2.795  0.00  0.00             0
ATOM    217    O   1     1      18.995  22.663   0.625  0.00  0.00             0
ATOM    218    O   1     1      21.646  18.174   0.804  0.00  0.00             0
ATOM    219    O   1     1      20.403  20.470   0.855  0.00  0.00             0
ATOM    220    O   1     1      22.913  24.788   0.815  0.00  0.00             0
ATOM    221    O   1     1      20.327  24.932   0.691  0.00  0.00             0
ATOM    222    O   1     1      22.968  20.368   0.625  0.00  0.00             0
ATOM    223    O   1     1      18.937  26.848   2.855  0.00  0.00             0
ATOM    224    O   1     1      21.435  22.431   2.924  0.00  0.00             0
ATOM    225    O   1     1      12.951  19.741   5.059  0.00  0.00             0
ATOM    226    O   1     1      20.363  23.981   5.093  0.00  0.00             0
ATOM    227    O   1     1      18.057  22.487   4.781  0.00  0.00             0
ATOM    228    O   1     1      20.809  26.892   4.877  0.00  0.00             0
ATOM    229    O   1     1      18.144  25.611   4.853  0.00  0.00             0
ATOM    230    O   1     1      20.746  21.152   5.004  0.00  0.00             0
ATOM    231    H   1     1      18.976  18.468   2.257  0.00  0.00             0
ATOM    232    H   1     1      21.767  23.329   3.093  0.00  0.00             0
ATOM    233    H   1     1      18.240  19.252   6.007  0.00  0.00             0
ATOM    234    H   1     1      20.366  23.813   6.044  0.00  0.00             0
ATOM    235    H   1     1      17.455  23.249   4.578  0.00  0.00             0
ATOM    236    H   1     1      20.288  18.894   5.104  0.00  0.00             0
ATOM    237    H   1     1      20.062  21.034   5.687  0.00  0.00             0
ATOM    238    H   1     1      18.081  24.910   5.460  0.00  0.00             0
ATOM    239   Al   1     1      16.656  23.807  11.407  0.00  0.00             0
ATOM    240   Al   1     1      19.367  28.168  11.452  0.00  0.00             0
ATOM    241   Al   1     1      19.110  22.270  11.256  0.00  0.00             0
ATOM    242   Al   1     1      16.825  26.712  11.274  0.00  0.00             0
ATOM    243   Si   1     1      20.848  22.342   8.460  0.00  0.00             0
ATOM    244   Si   1     1      18.367  26.790   8.457  0.00  0.00             0
ATOM    245   Si   1     1      18.289  20.829   8.522  0.00  0.00             0
ATOM    246   Si   1     1      15.820  25.393   8.485  0.00  0.00             0
ATOM    247    O   1     1      15.620  22.512  10.179  0.00  0.00             0
ATOM    248    O   1     1      18.359  26.896  10.168  0.00  0.00             0
ATOM    249    O   1     1      16.008  25.292  10.105  0.00  0.00             0
ATOM    250    O   1     1      18.511  20.766  10.133  0.00  0.00             0
ATOM    251    O   1     1      15.753  23.899   8.056  0.00  0.00             0
ATOM    252    O   1     1      18.196  19.325   8.030  0.00  0.00             0
ATOM    253    O   1     1      17.024  21.657   8.121  0.00  0.00             0
ATOM    254    O   1     1      19.640  25.997   8.176  0.00  0.00             0
ATOM    255    O   1     1      17.020  26.134   8.031  0.00  0.00             0
ATOM    256    O   1     1      19.612  21.496   8.057  0.00  0.00             0
ATOM    257    O   1     1      15.914  28.180  10.284  0.00  0.00             0
ATOM    258    O   1     1      18.192  23.648  10.153  0.00  0.00             0
ATOM    259    O   1     1       9.576  20.751  12.476  0.00  0.00             0
ATOM    260    O   1     1      17.315  25.300  12.367  0.00  0.00             0
ATOM    261    O   1     1      14.998  23.644  12.462  0.00  0.00             0
ATOM    262    O   1     1      17.826  28.114  12.385  0.00  0.00             0
ATOM    263    O   1     1      14.973  26.898  12.253  0.00  0.00             0
ATOM    264    O   1     1      17.577  22.486  12.306  0.00  0.00             0
ATOM    265    H   1     1      15.765  19.607   9.089  0.00  0.00             0
ATOM    266    H   1     1      18.171  24.558   9.845  0.00  0.00             0
ATOM    267    H   1     1      15.549  20.610  12.918  0.00  0.00             0
ATOM    268    H   1     1      17.698  25.217  13.301  0.00  0.00             0
ATOM    269    H   1     1      14.464  23.709  13.291  0.00  0.00             0
ATOM    270    H   1     1      17.435  19.463  13.168  0.00  0.00             0
ATOM    271    H   1     1      17.299  21.778  12.928  0.00  0.00             0
ATOM    272    H   1     1      14.497  26.093  12.401  0.00  0.00             0
ATOM    273    O   1     1      10.933  16.192  18.871  0.00  0.00             0
ATOM    274    H   1     1      10.257  16.429  19.556  0.00  0.00             0
ATOM    275    H   1     1      22.112  16.143  19.276  0.00  0.00             0
ATOM    276    O   1     1      -9.330   0.519  30.855  0.00  0.00             0
ATOM    277    H   1     1      -8.482   0.976  30.912  0.00  0.00             0
ATOM    278    H   1     1       1.170   0.033  30.005  0.00  0.00             0
ATOM    279    O   1     1     -23.982  -6.078  20.302  0.00  0.00             0
ATOM    280    H   1     1     -34.519  -5.344  19.700  0.00  0.00             0
ATOM    281    H   1     1     -24.122  -5.832  21.253  0.00  0.00             0
ATOM    282    O   1     1      23.675 -19.908  19.931  0.00  0.00             0
ATOM    283    H   1     1      23.907 -20.490  19.229  0.00  0.00             0
ATOM    284    H   1     1      34.198 -19.086  19.471  0.00  0.00             0
ATOM    285    O   1     1     -15.904  17.474  36.109  0.00  0.00             0
ATOM    286    H   1     1     -16.422  17.259  35.318  0.00  0.00             0
ATOM    287    H   1     1      -6.286  17.571  36.734  0.00  0.00             0
ATOM    288    O   1     1     -36.382 -13.816  27.365  0.00  0.00             0
ATOM    289    H   1     1     -37.267 -13.992  27.751  0.00  0.00             0
ATOM    290    H   1     1     -25.970 -14.573  26.794  0.00  0.00             0
ATOM    291    O   1     1     -51.767   2.872  29.202  0.00  0.00             0
ATOM    292    H   1     1     -52.651   2.852  28.837  0.00  0.00             0
ATOM    293    H   1     1     -51.819   2.356  30.011  0.00  0.00             0
ATOM    294    O   1     1     -43.095  -9.913  34.450  0.00  0.00             0
ATOM    295    H   1     1     -43.753  -9.409  34.026  0.00  0.00             0
ATOM    296    H   1     1     -43.466 -10.450  35.175  0.00  0.00             0
ATOM    297    O   1     1     -32.629   9.070  30.746  0.00  0.00             0
ATOM    298    H   1     1     -32.126   9.519  30.000  0.00  0.00             0
ATOM    299    H   1     1     -31.839   8.667  31.146  0.00  0.00             0
ATOM    300    O   1     1      -6.369   4.657  17.128  0.00  0.00             0
ATOM    301    H   1     1      -5.739   5.269  17.486  0.00  0.00             0
ATOM    302    H   1     1      -7.177   4.882  17.610  0.00  0.00             0
ATOM    303    O   1     1     -17.186   1.905  33.326  0.00  0.00             0
ATOM    304    H   1     1     -17.912   2.532  33.261  0.00  0.00             0
ATOM    305    H   1     1     -16.775   2.197  34.160  0.00  0.00             0
ATOM    306    O   1     1     -32.805   3.297  32.468  0.00  0.00             0
ATOM    307    H   1     1     -33.583   3.877  32.407  0.00  0.00             0
ATOM    308    H   1     1     -32.048   3.859  32.484  0.00  0.00             0
ATOM    309    O   1     1      -3.178  -8.661  20.235  0.00  0.00             0
ATOM    310    H   1     1      -3.103  -7.681  20.286  0.00  0.00             0
ATOM    311    H   1     1      -2.849  -9.103  21.017  0.00  0.00             0
ATOM    312    O   1     1      -9.933  44.384  18.914  0.00  0.00             0
ATOM    313    H   1     1     -10.323  45.287  18.911  0.00  0.00             0
ATOM    314    H   1     1      -9.006  44.506  18.808  0.00  0.00             0
ATOM    315    O   1     1     -26.809  22.403  36.184  0.00  0.00             0
ATOM    316    H   1     1     -27.595  21.871  36.172  0.00  0.00             0
ATOM    317    H   1     1     -26.104  21.824  35.769  0.00  0.00             0
ATOM    318    O   1     1     -15.191   2.334  35.502  0.00  0.00             0
ATOM    319    H   1     1     -15.404   1.594  36.076  0.00  0.00             0
ATOM    320    H   1     1     -14.358   2.272  35.027  0.00  0.00             0
ATOM    321    O   1     1      15.629   1.647  25.560  0.00  0.00             0
ATOM    322    H   1     1      15.377   1.722  24.648  0.00  0.00             0
ATOM    323    H   1     1      15.988   0.822  25.576  0.00  0.00             0
ATOM    324    O   1     1       3.074  23.557  32.737  0.00  0.00             0
ATOM    325    H   1     1       3.431  22.978  32.047  0.00  0.00             0
ATOM    326    H   1     1       2.192  23.241  32.896  0.00  0.00             0
ATOM    327    O   1     1      -5.314  26.100  15.388  0.00  0.00             0
ATOM    328    H   1     1      -4.973  26.092  14.433  0.00  0.00             0
ATOM    329    H   1     1       5.745   8.078  15.889  0.00  0.00             0
ATOM    330    O   1     1     -30.171 -22.476  26.256  0.00  0.00             0
ATOM    331    H   1     1     -29.269 -22.838  26.399  0.00  0.00             0
ATOM    332    H   1     1     -19.948 -22.144  25.365  0.00  0.00             0
ATOM    333    O   1     1      16.802   0.160  19.464  0.00  0.00             0
ATOM    334    H   1     1       6.066  -0.514  18.925  0.00  0.00             0
ATOM    335    H   1     1      16.211   0.914  19.290  0.00  0.00             0
ATOM    336    O   1     1     -14.185  22.914  31.947  0.00  0.00             0
ATOM    337    H   1     1     -13.774  23.550  31.394  0.00  0.00             0
ATOM    338    H   1     1      -4.730  22.706  31.542  0.00  0.00             0
ATOM    339    O   1     1      13.941  -6.128  21.878  0.00  0.00             0
ATOM    340    H   1     1       2.685  -6.383  21.826  0.00  0.00             0
ATOM    341    H   1     1      14.013  -5.553  22.656  0.00  0.00             0
ATOM    342    O   1     1     -37.146 -11.219  24.435  0.00  0.00             0
ATOM    343    H   1     1     -37.129 -11.939  23.793  0.00  0.00             0
ATOM    344    H   1     1     -27.718 -11.340  24.837  0.00  0.00             0
ATOM    345    O   1     1       1.066  31.911  22.869  0.00  0.00             0
ATOM    346    H   1     1       1.789  32.484  22.629  0.00  0.00             0
ATOM    347    H   1     1       1.095  13.132  22.592  0.00  0.00             0
ATOM    348    O   1     1      -4.754  13.607  34.745  0.00  0.00             0
ATOM    349    H   1     1      -4.073  14.284  34.952  0.00  0.00             0
ATOM    350    H   1     1      -4.416  13.390  33.880  0.00  0.00             0
ATOM    351    O   1     1     -27.364 -16.446  30.640  0.00  0.00             0
ATOM    352    H   1     1     -27.167 -16.197  31.567  0.00  0.00             0
ATOM    353    H   1     1     -26.942 -17.247  30.451  0.00  0.00             0
ATOM    354    O   1     1      12.337  17.639  23.762  0.00  0.00             0
ATOM    355    H   1     1      11.369  17.528  24.019  0.00  0.00             0
ATOM    356    H   1     1      12.406  18.470  23.209  0.00  0.00             0
ATOM    357    O   1     1       6.479  28.054  29.554  0.00  0.00             0
ATOM    358    H   1     1       6.120  28.665  30.242  0.00  0.00             0
ATOM    359    H   1     1       7.349  27.853  29.888  0.00  0.00             0
ATOM    360    O   1     1     -20.910  22.235  36.244  0.00  0.00             0
ATOM    361    H   1     1     -21.598  21.699  35.815  0.00  0.00             0
ATOM    362    H   1     1     -21.270  23.105  36.377  0.00  0.00             0
ATOM    363    O   1     1     -18.530   9.195  14.973  0.00  0.00             0
ATOM    364    H   1     1     -18.682   9.484  14.001  0.00  0.00             0
ATOM    365    H   1     1     -17.744  -9.111  15.122  0.00  0.00             0
ATOM    366    O   1     1      15.411   6.778  18.526  0.00  0.00             0
ATOM    367    H   1     1      14.650   7.197  18.177  0.00  0.00             0
ATOM    368    H   1     1      16.066   7.400  18.156  0.00  0.00             0
ATOM    369    O   1     1       3.648  -2.207  22.805  0.00  0.00             0
ATOM    370    H   1     1       2.982  -1.611  23.237  0.00  0.00             0
ATOM    371    H   1     1       3.501  -2.159  21.839  0.00  0.00             0
ATOM    372    O   1     1      -9.264  13.511  34.928  0.00  0.00             0
ATOM    373    H   1     1     -10.046  13.873  35.413  0.00  0.00             0
ATOM    374    H   1     1      -8.430  13.723  35.336  0.00  0.00             0
ATOM    375    O   1     1     -37.310 -13.671  30.675  0.00  0.00             0
ATOM    376    H   1     1     -37.462 -13.072  29.967  0.00  0.00             0
ATOM    377    H   1     1     -37.574 -14.554  30.356  0.00  0.00             0
ATOM    378    O   1     1       7.620  10.017  24.187  0.00  0.00             0
ATOM    379    H   1     1       7.011   9.713  24.848  0.00  0.00             0
ATOM    380    H   1     1       8.288  10.435  24.764  0.00  0.00             0
ATOM    381    O   1     1     -44.757  -5.325  27.774  0.00  0.00             0
ATOM    382    H   1     1     -44.942  -6.162  28.291  0.00  0.00             0
ATOM    383    H   1     1     -35.287  -5.027  27.448  0.00  0.00             0
ATOM    384    O   1     1     -13.967   5.613  20.728  0.00  0.00             0
ATOM    385    H   1     1     -14.433   6.086  20.010  0.00  0.00             0
ATOM    386    H   1     1      -3.068   6.250  21.042  0.00  0.00             0
ATOM    387    O   1     1      -2.763   0.625  15.488  0.00  0.00             0
ATOM    388    H   1     1     -12.702   0.391  16.307  0.00  0.00             0
ATOM    389    H   1     1      -2.929  -0.251  15.124  0.00  0.00             0
ATOM    390    O   1     1      -1.477  -0.279  35.157  0.00  0.00             0
ATOM    391    H   1     1      -0.736  -0.243  35.794  0.00  0.00             0
ATOM    392    H   1     1       9.296  -0.739  34.442  0.00  0.00             0
ATOM    393    O   1     1     -63.416 -14.307  24.974  0.00  0.00             0
ATOM    394    H   1     1     -62.522 -14.225  25.329  0.00  0.00             0
ATOM    395    H   1     1     -53.361 -13.386  24.723  0.00  0.00             0
ATOM    396    O   1     1     -25.201  15.607  27.617  0.00  0.00             0
ATOM    397    H   1     1     -25.928  15.133  28.027  0.00  0.00             0
ATOM    398    H   1     1     -14.746  16.422  28.065  0.00  0.00             0
ATOM    399    O   1     1     -29.477 -20.849  32.712  0.00  0.00             0
ATOM    400    H   1     1     -30.087 -20.114  32.851  0.00  0.00             0
ATOM    401    H   1     1     -29.765 -21.490  33.343  0.00  0.00             0
ATOM    402    O   1     1     -11.108   1.734  20.054  0.00  0.00             0
ATOM    403    H   1     1     -11.278   1.607  20.995  0.00  0.00             0
ATOM    404    H   1     1     -11.790   2.251  19.624  0.00  0.00             0
ATOM    405    O   1     1     -23.001  -4.454  30.571  0.00  0.00             0
ATOM    406    H   1     1     -23.144  -4.696  29.672  0.00  0.00             0
ATOM    407    H   1     1     -22.038  -4.453  30.668  0.00  0.00             0
ATOM    408    O   1     1      11.911  18.834  14.990  0.00  0.00             0
ATOM    409    H   1     1      12.874  18.828  15.276  0.00  0.00             0
ATOM    410    H   1     1      11.889  18.987  14.017  0.00  0.00             0
ATOM    411    O   1     1     -27.714  42.102  29.074  0.00  0.00             0
ATOM    412    H   1     1     -28.611  41.954  29.287  0.00  0.00             0
ATOM    413    H   1     1     -27.420  42.714  29.765  0.00  0.00             0
ATOM    414    O   1     1       0.908 -14.299  15.746  0.00  0.00             0
ATOM    415    H   1     1       1.283 -15.133  15.514  0.00  0.00             0
ATOM    416    H   1     1      -0.050 -14.432  15.558  0.00  0.00             0
ATOM    417    O   1     1      -7.665   0.607  26.401  0.00  0.00             0
ATOM    418    H   1     1      -6.824   0.681  25.967  0.00  0.00             0
ATOM    419    H   1     1      -8.264   0.206  25.748  0.00  0.00             0
ATOM    420    O   1     1     -33.752   3.385  19.099  0.00  0.00             0
ATOM    421    H   1     1     -33.295   3.998  18.518  0.00  0.00             0
ATOM    422    H   1     1     -34.106   4.046  19.638  0.00  0.00             0
ATOM    423    O   1     1     -32.497  -0.250  17.603  0.00  0.00             0
ATOM    424    H   1     1     -32.430   0.377  18.309  0.00  0.00             0
ATOM    425    H   1     1     -33.304  -0.666  17.819  0.00  0.00             0
ATOM    426    O   1     1     -14.606  -9.347  36.639  0.00  0.00             0
ATOM    427    H   1     1     -14.155  -8.548  36.310  0.00  0.00             0
ATOM    428    H   1     1     -15.332  -9.410  36.055  0.00  0.00             0
ATOM    429    O   1     1       5.690   8.424  25.902  0.00  0.00             0
ATOM    430    H   1     1       6.060   7.694  26.459  0.00  0.00             0
ATOM    431    H   1     1       5.188   7.940  25.246  0.00  0.00             0
ATOM    432    O   1     1     -36.113  42.937  33.591  0.00  0.00             0
ATOM    433    H   1     1     -36.977  42.445  33.614  0.00  0.00             0
ATOM    434    H   1     1     -35.588  42.183  33.372  0.00  0.00             0
ATOM    435    O   1     1     -10.758  -1.018  32.771  0.00  0.00             0
ATOM    436    H   1     1     -11.558  -1.422  32.574  0.00  0.00             0
ATOM    437    H   1     1      -0.172  -0.517  32.028  0.00  0.00             0
ATOM    438    O   1     1     -23.459  24.072  36.345  0.00  0.00             0
ATOM    439    H   1     1     -23.498  23.646  37.257  0.00  0.00             0
ATOM    440    H   1     1     -13.714  24.845  36.439  0.00  0.00             0
ATOM    441    O   1     1      13.301  14.223  17.722  0.00  0.00             0
ATOM    442    H   1     1       2.053  14.117  17.705  0.00  0.00             0
ATOM    443    H   1     1      13.642  14.179  16.778  0.00  0.00             0
ATOM    444    O   1     1      -8.729  22.766  17.983  0.00  0.00             0
ATOM    445    H   1     1      -8.801  22.043  18.673  0.00  0.00             0
ATOM    446    H   1     1       1.384  22.264  17.183  0.00  0.00             0
ATOM    447    O   1     1      22.220   8.596  27.796  0.00  0.00             0
ATOM    448    H   1     1      12.207   7.798  28.181  0.00  0.00             0
ATOM    449    H   1     1      22.932   9.267  27.843  0.00  0.00             0
ATOM    450    O   1     1      19.174  16.013  14.511  0.00  0.00             0
ATOM    451    H   1     1      18.901  15.267  15.076  0.00  0.00             0
ATOM    452    H   1     1      30.060  16.525  15.143  0.00  0.00             0
ATOM    453    O   1     1     -41.926  28.055  28.504  0.00  0.00             0
ATOM    454    H   1     1     -42.221  28.567  27.686  0.00  0.00             0
ATOM    455    H   1     1     -41.134  27.540  28.268  0.00  0.00             0
ATOM    456    O   1     1      20.660  15.225  28.039  0.00  0.00             0
ATOM    457    H   1     1      20.553  14.825  28.887  0.00  0.00             0
ATOM    458    H   1     1      20.988  14.457  27.459  0.00  0.00             0
ATOM    459    O   1     1     -13.304  33.546  32.057  0.00  0.00             0
ATOM    460    H   1     1     -13.060  32.792  31.539  0.00  0.00             0
ATOM    461    H   1     1     -13.580  34.241  31.488  0.00  0.00             0
ATOM    462    O   1     1     -11.901  32.440  22.018  0.00  0.00             0
ATOM    463    H   1     1     -12.365  31.849  22.601  0.00  0.00             0
ATOM    464    H   1     1     -10.986  32.290  22.259  0.00  0.00             0
ATOM    465    O   1     1      12.310  26.560  23.029  0.00  0.00             0
ATOM    466    H   1     1      13.222  26.445  22.772  0.00  0.00             0
ATOM    467    H   1     1      11.799  26.136  22.310  0.00  0.00             0
ATOM    468    O   1     1      -9.661  67.575  30.561  0.00  0.00             0
ATOM    469    H   1     1      -9.348  66.679  30.701  0.00  0.00             0
ATOM    470    H   1     1      -9.218  67.998  31.322  0.00  0.00             0
ATOM    471    O   1     1      -0.590  11.394  19.769  0.00  0.00             0
ATOM    472    H   1     1      -0.131  12.028  19.235  0.00  0.00             0
ATOM    473    H   1     1      -1.563  11.596  19.845  0.00  0.00             0
ATOM    474    O   1     1       5.055 -19.148  14.891  0.00  0.00             0
ATOM    475    H   1     1       4.177 -19.657  14.815  0.00  0.00             0
ATOM    476    H   1     1       5.361 -18.994  14.015  0.00  0.00             0
ATOM    477    O   1     1       3.478 -23.807  14.853  0.00  0.00             0
ATOM    478    H   1     1       3.693 -23.655  13.890  0.00  0.00             0
ATOM    479    H   1     1       3.789 -24.634  15.174  0.00  0.00             0
ATOM    480    O   1     1      26.366  -0.384  30.591  0.00  0.00             0
ATOM    481    H   1     1      26.968  -0.355  29.855  0.00  0.00             0
ATOM    482    H   1     1      26.695   0.339  31.131  0.00  0.00             0
ATOM    483    O   1     1     -12.216  16.332  26.557  0.00  0.00             0
ATOM    484    H   1     1     -12.995  15.788  26.546  0.00  0.00             0
ATOM    485    H   1     1     -11.563  15.866  27.194  0.00  0.00             0
ATOM    486    O   1     1      29.699   1.876  22.747  0.00  0.00             0
ATOM    487    H   1     1      29.333   2.594  23.309  0.00  0.00             0
ATOM    488    H   1     1      29.809   1.147  23.398  0.00  0.00             0
ATOM    489    O   1     1      30.671   7.322  32.447  0.00  0.00             0
ATOM    490    H   1     1      30.093   7.563  33.188  0.00  0.00             0
ATOM    491    H   1     1      41.706 -10.043  32.584  0.00  0.00             0
ATOM    492    O   1     1     -24.406  19.209  32.631  0.00  0.00             0
ATOM    493    H   1     1     -23.734  19.791  32.519  0.00  0.00             0
ATOM    494    H   1     1     -14.042  18.550  33.305  0.00  0.00             0
ATOM    495    O   1     1       1.428   7.059  25.177  0.00  0.00             0
ATOM    496    H   1     1      -8.641   7.681  24.440  0.00  0.00             0
ATOM    497    H   1     1       1.415   7.649  25.924  0.00  0.00             0
ATOM    498    O   1     1     -22.889   6.195  29.928  0.00  0.00             0
ATOM    499    H   1     1     -22.546   7.095  30.182  0.00  0.00             0
ATOM    500    H   1     1     -12.960   6.248  29.057  0.00  0.00             0
ATOM    501    O   1     1     -14.533  16.844  23.191  0.00  0.00             0
ATOM    502    H   1     1     -13.910  16.306  22.713  0.00  0.00             0
ATOM    503    H   1     1      -5.040  16.329  23.071  0.00  0.00             0
ATOM    504    O   1     1     -25.902  11.453  31.368  0.00  0.00             0
ATOM    505    H   1     1     -26.023  12.313  31.791  0.00  0.00             0
ATOM    506    H   1     1     -15.501  10.818  32.110  0.00  0.00             0
ATOM    507    O   1     1      -9.872  22.726  33.356  0.00  0.00             0
ATOM    508    H   1     1     -10.025  22.851  34.310  0.00  0.00             0
ATOM    509    H   1     1     -10.226   5.669  32.920  0.00  0.00             0
ATOM    510    O   1     1      16.669  12.379  15.488  0.00  0.00             0
ATOM    511    H   1     1      15.798  12.332  15.243  0.00  0.00             0
ATOM    512    H   1     1      17.003  11.468  15.410  0.00  0.00             0
ATOM    513    O   1     1      -9.170  35.396  36.493  0.00  0.00             0
ATOM    514    H   1     1      -8.722  36.092  36.073  0.00  0.00             0
ATOM    515    H   1     1      -8.654  34.664  36.270  0.00  0.00             0
ATOM    516    O   1     1     -23.267  38.796  27.725  0.00  0.00             0
ATOM    517    H   1     1     -23.056  38.926  26.799  0.00  0.00             0
ATOM    518    H   1     1     -23.959  39.473  27.832  0.00  0.00             0
ATOM    519    O   1     1      12.541  20.909  27.580  0.00  0.00             0
ATOM    520    H   1     1      11.760  20.836  28.111  0.00  0.00             0
ATOM    521    H   1     1      12.686  20.065  27.166  0.00  0.00             0
ATOM    522    O   1     1     -36.604  19.513  22.677  0.00  0.00             0
ATOM    523    H   1     1     -37.047  19.487  21.828  0.00  0.00             0
ATOM    524    H   1     1     -36.134  18.684  22.735  0.00  0.00             0
ATOM    525    O   1     1      19.033  24.462  14.687  0.00  0.00             0
ATOM    526    H   1     1      18.365  23.816  14.512  0.00  0.00             0
ATOM    527    H   1     1      19.133   6.418  15.577  0.00  0.00             0
ATOM    528    O   1     1       4.036 -16.791  15.538  0.00  0.00             0
ATOM    529    H   1     1       4.404 -16.470  16.336  0.00  0.00             0
ATOM    530    H   1     1       4.544 -17.556  15.259  0.00  0.00             0
ATOM    531    O   1     1       4.623   9.237  21.324  0.00  0.00             0
ATOM    532    H   1     1       4.313  10.087  21.747  0.00  0.00             0
ATOM    533    H   1     1       5.492   9.358  20.948  0.00  0.00             0
ATOM    534    O   1     1       0.392  23.466  29.474  0.00  0.00             0
ATOM    535    H   1     1       0.169  22.573  29.338  0.00  0.00             0
ATOM    536    H   1     1      -0.410  23.836  29.772  0.00  0.00             0
ATOM    537    O   1     1     -22.061  -6.241  26.208  0.00  0.00             0
ATOM    538    H   1     1     -21.202  -5.796  26.238  0.00  0.00             0
ATOM    539    H   1     1     -22.680  -5.770  26.835  0.00  0.00             0
ATOM    540    O   1     1     -34.395  41.929  27.489  0.00  0.00             0
ATOM    541    H   1     1     -35.220  41.516  27.369  0.00  0.00             0
ATOM    542    H   1     1     -33.937  41.795  26.681  0.00  0.00             0
ATOM    543    O   1     1      14.009   0.830  19.489  0.00  0.00             0
ATOM    544    H   1     1      14.599   1.301  18.941  0.00  0.00             0
ATOM    545    H   1     1      23.593   1.398  19.391  0.00  0.00             0
ATOM    546    O   1     1      11.146  29.193  22.132  0.00  0.00             0
ATOM    547    H   1     1      10.883  28.930  21.238  0.00  0.00             0
ATOM    548    H   1     1      21.347  28.356  22.607  0.00  0.00             0
ATOM    549    O   1     1      -9.270 -13.668  25.226  0.00  0.00             0
ATOM    550    H   1     1     -19.041 -13.921  26.007  0.00  0.00             0
ATOM    551    H   1     1      -8.960 -12.736  25.093  0.00  0.00             0
ATOM    552    O   1     1      12.218 -12.906  21.810  0.00  0.00             0
ATOM    553    H   1     1      13.194 -12.862  21.983  0.00  0.00             0
ATOM    554    H   1     1      22.292 -13.633  22.359  0.00  0.00             0
ATOM    555    O   1     1     -15.365 -15.586  17.677  0.00  0.00             0
ATOM    556    H   1     1     -26.118 -14.748  17.488  0.00  0.00             0
ATOM    557    H   1     1     -14.480 -15.381  17.902  0.00  0.00             0
ATOM    558    O   1     1     -22.708   2.391  35.037  0.00  0.00             0
ATOM    559    H   1     1     -22.649   2.721  34.135  0.00  0.00             0
ATOM    560    H   1     1     -12.050   1.535  34.962  0.00  0.00             0
ATOM    561    O   1     1      10.919 -23.896  15.106  0.00  0.00             0
ATOM    562    H   1     1      10.684 -24.661  15.644  0.00  0.00             0
ATOM    563    H   1     1      11.932 -23.849  14.984  0.00  0.00             0
ATOM    564    O   1     1     -22.894   7.863  22.514  0.00  0.00             0
ATOM    565    H   1     1     -21.995   7.690  22.275  0.00  0.00             0
ATOM    566    H   1     1     -22.968   8.682  23.026  0.00  0.00             0
ATOM    567    O   1     1       3.405  12.616  27.181  0.00  0.00             0
ATOM    568    H   1     1       3.490  11.705  27.357  0.00  0.00             0
ATOM    569    H   1     1       3.346  13.007  28.056  0.00  0.00             0
ATOM    570    O   1     1       9.041  49.214  15.799  0.00  0.00             0
ATOM    571    H   1     1       9.757  48.805  15.372  0.00  0.00             0
ATOM    572    H   1     1       8.237  48.697  15.724  0.00  0.00             0
ATOM    573    O   1     1      -1.416  22.903  17.066  0.00  0.00             0
ATOM    574    H   1     1      -0.606  23.309  17.325  0.00  0.00             0
ATOM    575    H   1     1      -1.115  22.294  16.392  0.00  0.00             0
ATOM    576    O   1     1      -2.938  28.818  36.116  0.00  0.00             0
ATOM    577    H   1     1      -3.048  28.973  37.094  0.00  0.00             0
ATOM    578    H   1     1      -3.273  29.637  35.750  0.00  0.00             0
ATOM    579    O   1     1      23.987  13.213  36.295  0.00  0.00             0
ATOM    580    H   1     1      23.550  12.512  35.863  0.00  0.00             0
ATOM    581    H   1     1      24.794  13.311  35.893  0.00  0.00             0
ATOM    582    O   1     1     -14.698 -22.437  18.056  0.00  0.00             0
ATOM    583    H   1     1     -14.774 -22.715  17.146  0.00  0.00             0
ATOM    584    H   1     1     -15.457 -22.776  18.508  0.00  0.00             0
ATOM    585    O   1     1      23.881   6.033  14.915  0.00  0.00             0
ATOM    586    H   1     1      24.201   6.885  15.288  0.00  0.00             0
ATOM    587    H   1     1      23.982   5.331  15.589  0.00  0.00             0
ATOM    588    O   1     1      12.653  10.574  36.367  0.00  0.00             0
ATOM    589    H   1     1      11.712  10.518  36.094  0.00  0.00             0
ATOM    590    H   1     1      12.577  10.721  37.336  0.00  0.00             0
ATOM    591    O   1     1      14.470  27.990  27.694  0.00  0.00             0
ATOM    592    H   1     1      15.194  28.034  28.328  0.00  0.00             0
ATOM    593    H   1     1      14.861  27.560  26.897  0.00  0.00             0
ATOM    594    O   1     1      13.222  -0.939  33.962  0.00  0.00             0
ATOM    595    H   1     1      12.743  -1.634  33.516  0.00  0.00             0
ATOM    596    H   1     1      13.542  -0.354  33.274  0.00  0.00             0
ATOM    597    O   1     1     -26.707   9.681  34.445  0.00  0.00             0
ATOM    598    H   1     1     -27.331   9.645  35.200  0.00  0.00             0
ATOM    599    H   1     1     -16.192   8.808  34.275  0.00  0.00             0
ATOM    600    O   1     1       8.722   3.022  14.949  0.00  0.00             0
ATOM    601    H   1     1       8.659   2.080  15.131  0.00  0.00             0
ATOM    602    H   1     1      19.255   3.148  13.955  0.00  0.00             0
ATOM    603    O   1     1      -2.291  30.022  33.017  0.00  0.00             0
ATOM    604    H   1     1     -13.027  29.147  32.829  0.00  0.00             0
ATOM    605    H   1     1      -2.411  30.576  32.209  0.00  0.00             0
ATOM    606    O   1     1      -3.597  12.628  23.135  0.00  0.00             0
ATOM    607    H   1     1      -3.219  11.790  23.487  0.00  0.00             0
ATOM    608    H   1     1       5.769  12.609  23.360  0.00  0.00             0
ATOM    609    O   1     1     -18.576  38.260  36.272  0.00  0.00             0
ATOM    610    H   1     1     -29.638  38.905  36.305  0.00  0.00             0
ATOM    611    H   1     1     -18.248  38.160  37.204  0.00  0.00             0
ATOM    612    O   1     1     -26.924  13.232  24.247  0.00  0.00             0
ATOM    613    H   1     1     -27.105  14.147  24.133  0.00  0.00             0
ATOM    614    H   1     1     -16.486  13.021  25.145  0.00  0.00             0
ATOM    615    O   1     1       8.783  -0.854  20.920  0.00  0.00             0
ATOM    616    H   1     1       8.646  -1.788  21.014  0.00  0.00             0
ATOM    617    H   1     1       8.024  -0.476  20.479  0.00  0.00             0
ATOM    618    O   1     1      -0.800 -18.333  24.169  0.00  0.00             0
ATOM    619    H   1     1      -1.140 -18.834  23.455  0.00  0.00             0
ATOM    620    H   1     1      -1.293 -18.578  25.010  0.00  0.00             0
ATOM    621    O   1     1      21.445 -19.233  16.314  0.00  0.00             0
ATOM    622    H   1     1      21.134 -19.199  17.246  0.00  0.00             0
ATOM    623    H   1     1      21.557 -18.307  16.057  0.00  0.00             0
ATOM    624    O   1     1      -7.347   7.156  35.851  0.00  0.00             0
ATOM    625    H   1     1      -7.352   7.158  36.804  0.00  0.00             0
ATOM    626    H   1     1      -7.049   6.271  35.712  0.00  0.00             0
ATOM    627    O   1     1     -27.021  26.310  30.941  0.00  0.00             0
ATOM    628    H   1     1     -27.380  26.029  31.800  0.00  0.00             0
ATOM    629    H   1     1     -27.230  27.229  30.847  0.00  0.00             0
ATOM    630    O   1     1      -8.715  20.157  22.688  0.00  0.00             0
ATOM    631    H   1     1      -9.676  20.077  22.555  0.00  0.00             0
ATOM    632    H   1     1      -8.541  20.167  23.654  0.00  0.00             0
ATOM    633    O   1     1      -7.399 -44.746  18.891  0.00  0.00             0
ATOM    634    H   1     1      -6.883 -45.046  19.623  0.00  0.00             0
ATOM    635    H   1     1      -7.008 -43.877  18.705  0.00  0.00             0
ATOM    636    O   1     1      20.408  -7.017  35.131  0.00  0.00             0
ATOM    637    H   1     1      19.484  -7.087  35.415  0.00  0.00             0
ATOM    638    H   1     1      20.581  -6.045  35.185  0.00  0.00             0
ATOM    639    O   1     1     -10.064 -10.128  36.335  0.00  0.00             0
ATOM    640    H   1     1      -9.170 -10.141  35.909  0.00  0.00             0
ATOM    641    H   1     1     -10.589  -9.717  35.716  0.00  0.00             0
ATOM    642    O   1     1     -26.002  32.128  31.771  0.00  0.00             0
ATOM    643    H   1     1     -26.630  32.335  32.458  0.00  0.00             0
ATOM    644    H   1     1     -25.179  32.642  31.812  0.00  0.00             0
ATOM    645    O   1     1     -12.108   6.655  24.879  0.00  0.00             0
ATOM    646    H   1     1     -11.305   7.091  24.973  0.00  0.00             0
ATOM    647    H   1     1     -12.374   6.894  23.997  0.00  0.00             0
ATOM    648    O   1     1       7.017  26.452  17.574  0.00  0.00             0
ATOM    649    H   1     1       7.378  27.196  17.103  0.00  0.00             0
ATOM    650    H   1     1       7.289  26.632  18.503  0.00  0.00             0
ATOM    651    O   1     1      16.319  -1.974  17.495  0.00  0.00             0
ATOM    652    H   1     1      16.053  -1.948  16.573  0.00  0.00             0
ATOM    653    H   1     1      26.455 -20.803  17.752  0.00  0.00             0
ATOM    654    O   1     1      12.255  17.028  28.692  0.00  0.00             0
ATOM    655    H   1     1      12.771  17.456  27.987  0.00  0.00             0
ATOM    656    H   1     1      21.957  16.444  28.218  0.00  0.00             0
ATOM    657    O   1     1      -6.463  12.149  19.176  0.00  0.00             0
ATOM    658    H   1     1     -17.179  12.970  18.901  0.00  0.00             0
ATOM    659    H   1     1      -6.379  12.113  20.114  0.00  0.00             0
ATOM    660    O   1     1       9.912  -8.343  16.136  0.00  0.00             0
ATOM    661    H   1     1       9.905  -8.892  16.940  0.00  0.00             0
ATOM    662    H   1     1      21.107  -8.428  15.700  0.00  0.00             0
ATOM    663    O   1     1      -3.466  -2.066  36.161  0.00  0.00             0
ATOM    664    H   1     1     -13.115  -1.438  35.829  0.00  0.00             0
ATOM    665    H   1     1      -4.226  -1.520  36.138  0.00  0.00             0
ATOM    666    O   1     1     -20.355  13.647  18.031  0.00  0.00             0
ATOM    667    H   1     1     -21.056  13.696  17.346  0.00  0.00             0
ATOM    668    H   1     1      -9.945  14.574  18.356  0.00  0.00             0
ATOM    669    O   1     1     -21.938  14.153  36.801  0.00  0.00             0
ATOM    670    H   1     1     -22.659  14.790  36.705  0.00  0.00             0
ATOM    671    H   1     1     -21.652  -3.395  37.612  0.00  0.00             0
ATOM    672    O   1     1       7.020 -17.695  28.276  0.00  0.00             0
ATOM    673    H   1     1       7.210 -16.759  28.296  0.00  0.00             0
ATOM    674    H   1     1       7.604 -18.131  27.647  0.00  0.00             0
ATOM    675    O   1     1      10.616   7.244  21.557  0.00  0.00             0
ATOM    676    H   1     1      11.189   6.447  21.609  0.00  0.00             0
ATOM    677    H   1     1      10.499   7.517  20.610  0.00  0.00             0
ATOM    678    O   1     1     -20.270  -6.148  32.138  0.00  0.00             0
ATOM    679    H   1     1     -20.706  -6.019  32.977  0.00  0.00             0
ATOM    680    H   1     1     -19.933  -7.064  32.205  0.00  0.00             0
ATOM    681    O   1     1      -8.476  20.668  19.701  0.00  0.00             0
ATOM    682    H   1     1      -9.385  20.301  19.741  0.00  0.00             0
ATOM    683    H   1     1      -8.360  21.135  20.500  0.00  0.00             0
ATOM    684    O   1     1     -15.973  22.454  22.556  0.00  0.00             0
ATOM    685    H   1     1     -15.552  21.612  22.644  0.00  0.00             0
ATOM    686    H   1     1     -15.440  22.800  21.815  0.00  0.00             0
ATOM    687    O   1     1      23.693  14.896  14.888  0.00  0.00             0
ATOM    688    H   1     1      22.873  15.326  15.199  0.00  0.00             0
ATOM    689    H   1     1      23.297  -3.747  14.408  0.00  0.00             0
ATOM    690    O   1     1     -13.843  -8.343  32.797  0.00  0.00             0
ATOM    691    H   1     1     -14.689  -8.852  32.792  0.00  0.00             0
ATOM    692    H   1     1     -13.279  -8.631  32.022  0.00  0.00             0
ATOM    693    O   1     1      17.829   9.999  15.219  0.00  0.00             0
ATOM    694    H   1     1      18.722   9.743  15.466  0.00  0.00             0
ATOM    695    H   1     1      17.899   9.896  14.272  0.00  0.00             0
ATOM    696    O   1     1     -37.676 -21.327  29.313  0.00  0.00             0
ATOM    697    H   1     1     -37.432 -21.393  30.209  0.00  0.00             0
ATOM    698    H   1     1     -38.563 -20.998  29.335  0.00  0.00             0
ATOM    699    O   1     1     -19.043   9.391  33.293  0.00  0.00             0
ATOM    700    H   1     1     -19.750   9.737  33.927  0.00  0.00             0
ATOM    701    H   1     1     -18.219   9.689  33.703  0.00  0.00             0
ATOM    702    O   1     1      -4.191   3.007  14.427  0.00  0.00             0
ATOM    703    H   1     1      -4.710   2.273  14.825  0.00  0.00             0
ATOM    704    H   1     1      -3.379   3.074  14.951  0.00  0.00             0
ATOM    705   Al   1     1     -15.252   2.393  47.189  0.00  0.00             0
ATOM    706   Al   1     1     -17.781  -1.925  47.248  0.00  0.00             0
ATOM    707   Al   1     1     -17.815   4.053  47.109  0.00  0.00             0
ATOM    708   Al   1     1     -15.329  -0.442  47.238  0.00  0.00             0
ATOM    709   Si   1     1     -19.584   3.967  50.007  0.00  0.00             0
ATOM    710   Si   1     1     -17.019  -0.460  49.970  0.00  0.00             0
ATOM    711   Si   1     1     -17.001   5.538  50.083  0.00  0.00             0
ATOM    712   Si   1     1     -14.431   1.049  49.958  0.00  0.00             0
ATOM    713    O   1     1     -14.377   3.979  48.346  0.00  0.00             0
ATOM    714    O   1     1     -16.833  -0.645  48.281  0.00  0.00             0
ATOM    715    O   1     1     -14.466   1.024  48.286  0.00  0.00             0
ATOM    716    O   1     1     -17.121   5.628  48.452  0.00  0.00             0
ATOM    717    O   1     1     -14.409   2.521  50.365  0.00  0.00             0
ATOM    718    O   1     1     -17.076   7.003  50.593  0.00  0.00             0
ATOM    719    O   1     1     -15.739   4.764  50.402  0.00  0.00             0
ATOM    720    O   1     1     -18.206   0.474  50.065  0.00  0.00             0
ATOM    721    O   1     1     -15.661   0.246  50.403  0.00  0.00             0
ATOM    722    O   1     1     -18.308   4.763  50.531  0.00  0.00             0
ATOM    723    O   1     1     -14.378  -1.996  48.289  0.00  0.00             0
ATOM    724    O   1     1     -16.797   2.526  48.222  0.00  0.00             0
ATOM    725    O   1     1     -18.629   5.593  46.226  0.00  0.00             0
ATOM    726    O   1     1     -16.035   0.998  46.106  0.00  0.00             0
ATOM    727    O   1     1     -13.808   2.730  46.145  0.00  0.00             0
ATOM    728    O   1     1     -16.135  -1.815  46.071  0.00  0.00             0
ATOM    729    O   1     1     -13.534  -0.598  46.230  0.00  0.00             0
ATOM    730    O   1     1     -16.310   4.097  46.066  0.00  0.00             0
ATOM    731    H   1     1     -14.789   6.489  48.925  0.00  0.00             0
ATOM    732    H   1     1     -17.237   1.752  48.620  0.00  0.00             0
ATOM    733    H   1     1     -13.609   5.684  45.309  0.00  0.00             0
ATOM    734    H   1     1     -16.438   0.608  45.296  0.00  0.00             0
ATOM    735    H   1     1     -13.394   2.317  45.397  0.00  0.00             0
ATOM    736    H   1     1     -16.070   6.203  46.139  0.00  0.00             0
ATOM    737    H   1     1     -15.574   4.137  45.470  0.00  0.00             0
ATOM    738    H   1     1     -13.033   0.188  46.154  0.00  0.00             0
ATOM    739   Al   1     1     -12.299   0.875  39.854  0.00  0.00             0
ATOM    740   Al   1     1     -14.734  -3.721  40.087  0.00  0.00             0
ATOM    741   Al   1     1     -14.810   2.283  39.812  0.00  0.00             0
ATOM    742   Al   1     1     -12.229  -2.387  40.131  0.00  0.00             0
ATOM    743   Si   1     1     -16.531   2.065  42.690  0.00  0.00             0
ATOM    744   Si   1     1     -14.044  -2.334  42.869  0.00  0.00             0
ATOM    745   Si   1     1     -14.035   3.601  42.670  0.00  0.00             0
ATOM    746   Si   1     1     -11.465  -0.847  42.695  0.00  0.00             0
ATOM    747    O   1     1     -11.376   1.992  41.009  0.00  0.00             0
ATOM    748    O   1     1     -13.911  -2.500  41.281  0.00  0.00             0
ATOM    749    O   1     1     -11.710  -0.898  41.126  0.00  0.00             0
ATOM    750    O   1     1     -14.175   3.646  41.032  0.00  0.00             0
ATOM    751    O   1     1     -11.437   0.629  43.085  0.00  0.00             0
ATOM    752    O   1     1     -13.991   5.086  43.191  0.00  0.00             0
ATOM    753    O   1     1     -12.705   2.882  42.982  0.00  0.00             0
ATOM    754    O   1     1     -15.358  -1.554  43.157  0.00  0.00             0
ATOM    755    O   1     1     -12.690  -1.607  43.318  0.00  0.00             0
ATOM    756    O   1     1     -15.338   2.918  43.116  0.00  0.00             0
ATOM    757    O   1     1     -11.332  -3.711  41.079  0.00  0.00             0
ATOM    758    O   1     1     -13.849   0.838  40.934  0.00  0.00             0
ATOM    759    O   1     1     -15.486   3.748  38.794  0.00  0.00             0
ATOM    760    O   1     1     -12.959  -0.568  38.784  0.00  0.00             0
ATOM    761    O   1     1     -10.658   0.973  38.792  0.00  0.00             0
ATOM    762    O   1     1     -13.150  -3.594  38.972  0.00  0.00             0
ATOM    763    O   1     1     -10.673  -2.299  39.023  0.00  0.00             0
ATOM    764    O   1     1     -13.244   2.021  38.691  0.00  0.00             0
ATOM    765    H   1     1     -11.759   4.447  41.420  0.00  0.00             0
ATOM    766    H   1     1     -14.326   0.104  41.411  0.00  0.00             0
ATOM    767    H   1     1     -10.563   3.951  37.937  0.00  0.00             0
ATOM    768    H   1     1     -13.105  -0.994  37.964  0.00  0.00             0
ATOM    769    H   1     1     -10.553   0.576  37.914  0.00  0.00             0
ATOM    770    H   1     1     -12.607   4.545  38.698  0.00  0.00             0
ATOM    771    H   1     1     -12.980   2.250  37.801  0.00  0.00             0
ATOM    772    H   1     1     -10.230  -1.429  39.064  0.00  0.00             0
ATOM    773   Al   1     1     -15.219  -6.415  47.305  0.00  0.00             0
ATOM    774   Al   1     1     -17.890 -10.793  47.325  0.00  0.00             0
ATOM    775   Al   1     1     -17.784  -4.846  47.275  0.00  0.00             0
ATOM    776   Al   1     1     -15.236  -9.367  47.391  0.00  0.00             0
ATOM    777   Si   1     1     -19.715  -4.861  50.123  0.00  0.00             0
ATOM    778   Si   1     1     -17.009  -9.383  50.064  0.00  0.00             0
ATOM    779   Si   1     1     -17.019  -3.441  50.072  0.00  0.00             0
ATOM    780   Si   1     1     -14.492  -7.869  50.092  0.00  0.00             0
ATOM    781    O   1     1     -14.345  -5.062  48.425  0.00  0.00             0
ATOM    782    O   1     1     -16.866  -9.409  48.497  0.00  0.00             0
ATOM    783    O   1     1     -14.720  -7.877  48.502  0.00  0.00             0
ATOM    784    O   1     1     -17.147  -3.449  48.360  0.00  0.00             0
ATOM    785    O   1     1     -14.589  -6.418  50.548  0.00  0.00             0
ATOM    786    O   1     1     -17.192  -1.884  50.466  0.00  0.00             0
ATOM    787    O   1     1     -15.706  -4.116  50.425  0.00  0.00             0
ATOM    788    O   1     1     -18.316  -8.506  50.328  0.00  0.00             0
ATOM    789    O   1     1     -15.701  -8.718  50.625  0.00  0.00             0
ATOM    790    O   1     1     -18.375  -4.199  50.531  0.00  0.00             0
ATOM    791    O   1     1     -14.367 -10.642  48.557  0.00  0.00             0
ATOM    792    O   1     1     -16.873  -6.282  48.429  0.00  0.00             0
ATOM    793    O   1     1     -18.580  -3.430  46.119  0.00  0.00             0
ATOM    794    O   1     1     -15.855  -7.930  46.239  0.00  0.00             0
ATOM    795    O   1     1     -13.613  -6.373  46.240  0.00  0.00             0
ATOM    796    O   1     1     -16.163 -10.717  46.337  0.00  0.00             0
ATOM    797    O   1     1     -13.635  -9.465  46.317  0.00  0.00             0
ATOM    798    O   1     1     -16.259  -5.133  46.170  0.00  0.00             0
ATOM    799    H   1     1     -14.669  -2.898  48.293  0.00  0.00             0
ATOM    800    H   1     1     -17.079  -7.211  48.546  0.00  0.00             0
ATOM    801    H   1     1     -13.797  -3.884  45.296  0.00  0.00             0
ATOM    802    H   1     1     -16.005  -8.007  45.276  0.00  0.00             0
ATOM    803    H   1     1     -13.148  -7.202  46.150  0.00  0.00             0
ATOM    804    H   1     1     -15.593  -2.605  46.250  0.00  0.00             0
ATOM    805    H   1     1     -16.105  -4.892  45.253  0.00  0.00             0
ATOM    806    H   1     1     -13.810  -8.983  45.536  0.00  0.00             0
ATOM    807   Al   1     1     -12.179  -8.275  39.974  0.00  0.00             0
ATOM    808   Al   1     1     -14.842 -12.625  39.870  0.00  0.00             0
ATOM    809   Al   1     1     -14.920  -6.658  39.977  0.00  0.00             0
ATOM    810   Al   1     1     -12.214 -11.183  39.924  0.00  0.00             0
ATOM    811   Si   1     1     -16.508  -6.828  42.728  0.00  0.00             0
ATOM    812   Si   1     1     -13.927 -11.355  42.622  0.00  0.00             0
ATOM    813   Si   1     1     -13.965  -5.266  42.834  0.00  0.00             0
ATOM    814   Si   1     1     -11.412  -9.816  42.759  0.00  0.00             0
ATOM    815    O   1     1     -11.175  -6.996  41.122  0.00  0.00             0
ATOM    816    O   1     1     -13.802 -11.446  41.030  0.00  0.00             0
ATOM    817    O   1     1     -11.475  -9.795  41.147  0.00  0.00             0
ATOM    818    O   1     1     -14.164  -5.134  41.209  0.00  0.00             0
ATOM    819    O   1     1     -11.465  -8.322  43.230  0.00  0.00             0
ATOM    820    O   1     1     -13.991  -3.807  43.332  0.00  0.00             0
ATOM    821    O   1     1     -12.623  -5.999  43.057  0.00  0.00             0
ATOM    822    O   1     1     -15.191 -10.471  43.008  0.00  0.00             0
ATOM    823    O   1     1     -12.680 -10.622  43.172  0.00  0.00             0
ATOM    824    O   1     1     -15.265  -6.014  43.289  0.00  0.00             0
ATOM    825    O   1     1     -11.381 -12.711  41.020  0.00  0.00             0
ATOM    826    O   1     1     -13.827  -8.138  40.939  0.00  0.00             0
ATOM    827    O   1     1     -15.616  -5.218  38.988  0.00  0.00             0
ATOM    828    O   1     1     -12.767  -9.716  38.853  0.00  0.00             0
ATOM    829    O   1     1     -10.744  -7.890  38.758  0.00  0.00             0
ATOM    830    O   1     1     -13.252 -12.570  38.812  0.00  0.00             0
ATOM    831    O   1     1     -10.574 -11.518  38.942  0.00  0.00             0
ATOM    832    O   1     1     -13.293  -6.559  38.768  0.00  0.00             0
ATOM    833    H   1     1     -11.625  -4.514  41.491  0.00  0.00             0
ATOM    834    H   1     1     -14.411  -8.965  40.943  0.00  0.00             0
ATOM    835    H   1     1     -10.808  -5.204  38.032  0.00  0.00             0
ATOM    836    H   1     1     -13.593  -9.700  38.321  0.00  0.00             0
ATOM    837    H   1     1     -10.954  -8.215  37.885  0.00  0.00             0
ATOM    838    H   1     1     -12.780  -3.925  38.122  0.00  0.00             0
ATOM    839    H   1     1     -12.974  -5.687  38.862  0.00  0.00             0
ATOM    840    H   1     1     -10.478 -11.136  38.053  0.00  0.00             0
ATOM    841   Al   1     1     -20.486   2.696  47.195  0.00  0.00             0
ATOM    842   Al   1     1     -22.902  -1.874  47.272  0.00  0.00             0
ATOM    843   Al   1     1     -23.145   4.254  47.308  0.00  0.00             0
ATOM    844   Al   1     1     -20.403  -0.376  47.146  0.00  0.00             0
ATOM    845   Si   1     1     -24.760   4.009  49.969  0.00  0.00             0
ATOM    846   Si   1     1     -22.196  -0.457  49.970  0.00  0.00             0
ATOM    847   Si   1     1     -22.264   5.502  50.105  0.00  0.00             0
ATOM    848   Si   1     1     -19.722   1.019  49.904  0.00  0.00             0
ATOM    849    O   1     1     -19.450   3.932  48.415  0.00  0.00             0
ATOM    850    O   1     1     -22.106  -0.604  48.333  0.00  0.00             0
ATOM    851    O   1     1     -19.947   1.141  48.318  0.00  0.00             0
ATOM    852    O   1     1     -22.361   5.533  48.514  0.00  0.00             0
ATOM    853    O   1     1     -19.654   2.495  50.467  0.00  0.00             0
ATOM    854    O   1     1     -22.171   6.995  50.593  0.00  0.00             0
ATOM    855    O   1     1     -20.885   4.819  50.346  0.00  0.00             0
ATOM    856    O   1     1     -23.449   0.333  50.357  0.00  0.00             0
ATOM    857    O   1     1     -20.798   0.040  50.460  0.00  0.00             0
ATOM    858    O   1     1     -23.491   4.711  50.520  0.00  0.00             0
ATOM    859    O   1     1     -19.396  -1.759  48.295  0.00  0.00             0
ATOM    860    O   1     1     -22.092   2.776  48.192  0.00  0.00             0
ATOM    861    O   1     1     -13.291   5.719  46.236  0.00  0.00             0
ATOM    862    O   1     1     -21.086   1.159  45.906  0.00  0.00             0
ATOM    863    O   1     1     -18.818   2.632  46.297  0.00  0.00             0
ATOM    864    O   1     1     -21.363  -1.672  46.169  0.00  0.00             0
ATOM    865    O   1     1     -18.772  -0.557  46.024  0.00  0.00             0
ATOM    866    O   1     1     -21.377   4.011  46.023  0.00  0.00             0
ATOM    867    H   1     1     -19.619   6.587  48.847  0.00  0.00             0
ATOM    868    H   1     1     -22.586   1.933  48.282  0.00  0.00             0
ATOM    869    H   1     1     -18.722   5.603  45.241  0.00  0.00             0
ATOM    870    H   1     1     -20.864   1.489  44.996  0.00  0.00             0
ATOM    871    H   1     1     -18.352   1.798  46.187  0.00  0.00             0
ATOM    872    H   1     1     -20.645   6.394  46.344  0.00  0.00             0
ATOM    873    H   1     1     -21.501   4.679  45.324  0.00  0.00             0
ATOM    874    H   1     1     -18.431  -0.725  45.125  0.00  0.00             0
ATOM    875   Al   1     1     -17.264   0.696  39.871  0.00  0.00             0
ATOM    876   Al   1     1     -19.785  -3.670  39.918  0.00  0.00             0
ATOM    877   Al   1     1     -20.087   2.271  39.936  0.00  0.00             0
ATOM    878   Al   1     1     -17.350  -2.205  40.012  0.00  0.00             0
ATOM    879   Si   1     1     -21.767   2.096  42.599  0.00  0.00             0
ATOM    880   Si   1     1     -19.105  -2.372  42.773  0.00  0.00             0
ATOM    881   Si   1     1     -19.193   3.587  42.617  0.00  0.00             0
ATOM    882   Si   1     1     -16.678  -0.935  42.823  0.00  0.00             0
ATOM    883    O   1     1     -16.394   1.948  41.068  0.00  0.00             0
ATOM    884    O   1     1     -18.925  -2.464  41.141  0.00  0.00             0
ATOM    885    O   1     1     -16.846  -0.833  41.157  0.00  0.00             0
ATOM    886    O   1     1     -19.271   3.651  41.024  0.00  0.00             0
ATOM    887    O   1     1     -16.625   0.599  43.257  0.00  0.00             0
ATOM    888    O   1     1     -19.127   5.025  43.188  0.00  0.00             0
ATOM    889    O   1     1     -17.885   2.776  42.939  0.00  0.00             0
ATOM    890    O   1     1     -20.443  -1.606  43.010  0.00  0.00             0
ATOM    891    O   1     1     -17.872  -1.689  43.310  0.00  0.00             0
ATOM    892    O   1     1     -20.530   2.918  43.071  0.00  0.00             0
ATOM    893    O   1     1     -16.389  -3.549  41.178  0.00  0.00             0
ATOM    894    O   1     1     -19.095   0.910  40.743  0.00  0.00             0
ATOM    895    O   1     1     -10.261   3.650  38.822  0.00  0.00             0
ATOM    896    O   1     1     -18.047  -0.769  38.962  0.00  0.00             0
ATOM    897    O   1     1     -15.623   0.825  38.767  0.00  0.00             0
ATOM    898    O   1     1     -18.260  -3.571  38.893  0.00  0.00             0
ATOM    899    O   1     1     -15.641  -2.249  38.979  0.00  0.00             0
ATOM    900    O   1     1     -17.991   2.127  38.843  0.00  0.00             0
ATOM    901    H   1     1     -16.706   4.655  41.375  0.00  0.00             0
ATOM    902    H   1     1     -19.524   0.116  40.882  0.00  0.00             0
ATOM    903    H   1     1     -15.786   3.663  37.863  0.00  0.00             0
ATOM    904    H   1     1     -18.680  -0.609  38.249  0.00  0.00             0
ATOM    905    H   1     1     -14.818   0.523  38.377  0.00  0.00             0
ATOM    906    H   1     1     -17.661   4.770  38.240  0.00  0.00             0
ATOM    907    H   1     1     -17.861   3.007  39.229  0.00  0.00             0
ATOM    908    H   1     1     -15.412  -1.637  38.294  0.00  0.00             0
ATOM    909   Al   1     1     -20.457  -6.327  47.230  0.00  0.00             0
ATOM    910   Al   1     1     -22.966 -10.819  47.355  0.00  0.00             0
ATOM    911   Al   1     1     -22.959  -4.921  47.206  0.00  0.00             0
ATOM    912   Al   1     1     -20.261  -9.283  47.172  0.00  0.00             0
ATOM    913   Si   1     1     -24.743  -4.986  49.976  0.00  0.00             0
ATOM    914   Si   1     1     -22.155  -9.436  50.080  0.00  0.00             0
ATOM    915   Si   1     1     -22.285  -3.434  49.999  0.00  0.00             0
ATOM    916   Si   1     1     -19.714  -7.850  49.963  0.00  0.00             0
ATOM    917    O   1     1     -19.469  -4.961  48.460  0.00  0.00             0
ATOM    918    O   1     1     -22.010  -9.574  48.495  0.00  0.00             0
ATOM    919    O   1     1     -19.874  -7.804  48.403  0.00  0.00             0
ATOM    920    O   1     1     -22.366  -3.419  48.388  0.00  0.00             0
ATOM    921    O   1     1     -19.746  -6.353  50.552  0.00  0.00             0
ATOM    922    O   1     1     -22.352  -1.932  50.413  0.00  0.00             0
ATOM    923    O   1     1     -20.981  -4.109  50.474  0.00  0.00             0
ATOM    924    O   1     1     -23.397  -8.469  50.413  0.00  0.00             0
ATOM    925    O   1     1     -20.910  -8.627  50.523  0.00  0.00             0
ATOM    926    O   1     1     -23.470  -4.241  50.485  0.00  0.00             0
ATOM    927    O   1     1     -19.329 -10.495  48.377  0.00  0.00             0
ATOM    928    O   1     1     -22.043  -6.283  48.225  0.00  0.00             0
ATOM    929    O   1     1     -13.578  -3.584  46.174  0.00  0.00             0
ATOM    930    O   1     1     -21.112  -7.927  46.027  0.00  0.00             0
ATOM    931    O   1     1     -18.773  -6.143  46.299  0.00  0.00             0
ATOM    932    O   1     1     -21.266 -10.723  46.353  0.00  0.00             0
ATOM    933    O   1     1     -18.663  -9.460  46.092  0.00  0.00             0
ATOM    934    O   1     1     -21.277  -4.912  46.259  0.00  0.00             0
ATOM    935    H   1     1     -19.500  -2.579  48.727  0.00  0.00             0
ATOM    936    H   1     1     -22.341  -7.072  48.739  0.00  0.00             0
ATOM    937    H   1     1     -18.766  -3.862  45.290  0.00  0.00             0
ATOM    938    H   1     1     -21.511  -8.206  45.181  0.00  0.00             0
ATOM    939    H   1     1     -18.403  -7.040  46.097  0.00  0.00             0
ATOM    940    H   1     1     -21.481  -2.163  45.375  0.00  0.00             0
ATOM    941    H   1     1     -20.715  -4.192  46.035  0.00  0.00             0
ATOM    942    H   1     1     -17.918  -8.984  45.660  0.00  0.00             0
ATOM    943   Al   1     1     -17.385  -8.284  39.986  0.00  0.00             0
ATOM    944   Al   1     1     -19.926 -12.790  39.954  0.00  0.00             0
ATOM    945   Al   1     1     -19.971  -6.665  39.882  0.00  0.00             0
ATOM    946   Al   1     1     -17.339 -11.172  39.934  0.00  0.00             0
ATOM    947   Si   1     1     -21.664  -6.876  42.765  0.00  0.00             0
ATOM    948   Si   1     1     -19.064 -11.333  42.648  0.00  0.00             0
ATOM    949   Si   1     1     -19.116  -5.382  42.641  0.00  0.00             0
ATOM    950   Si   1     1     -16.545  -9.741  42.691  0.00  0.00             0
ATOM    951    O   1     1     -16.294  -6.897  41.191  0.00  0.00             0
ATOM    952    O   1     1     -18.884 -11.550  41.077  0.00  0.00             0
ATOM    953    O   1     1     -16.650  -9.535  41.099  0.00  0.00             0
ATOM    954    O   1     1     -19.252  -5.275  41.042  0.00  0.00             0
ATOM    955    O   1     1     -16.510  -8.268  43.332  0.00  0.00             0
ATOM    956    O   1     1     -19.109  -3.858  43.152  0.00  0.00             0
ATOM    957    O   1     1     -17.807  -6.081  42.967  0.00  0.00             0
ATOM    958    O   1     1     -20.264 -10.408  42.998  0.00  0.00             0
ATOM    959    O   1     1     -17.722 -10.611  43.132  0.00  0.00             0
ATOM    960    O   1     1     -20.368  -6.137  43.160  0.00  0.00             0
ATOM    961    O   1     1     -16.404 -12.409  41.040  0.00  0.00             0
ATOM    962    O   1     1     -18.986  -8.187  41.079  0.00  0.00             0
ATOM    963    O   1     1     -10.221  -5.077  38.792  0.00  0.00             0
ATOM    964    O   1     1     -18.166  -9.721  38.984  0.00  0.00             0
ATOM    965    O   1     1     -15.699  -7.990  38.817  0.00  0.00             0
ATOM    966    O   1     1     -18.287 -12.644  38.860  0.00  0.00             0
ATOM    967    O   1     1     -15.764 -11.333  38.813  0.00  0.00             0
ATOM    968    O   1     1     -18.240  -6.931  38.984  0.00  0.00             0
ATOM    969    H   1     1     -16.733  -4.303  41.643  0.00  0.00             0
ATOM    970    H   1     1     -19.576  -8.885  41.407  0.00  0.00             0
ATOM    971    H   1     1     -16.127  -4.760  38.275  0.00  0.00             0
ATOM    972    H   1     1     -19.069  -9.557  38.608  0.00  0.00             0
ATOM    973    H   1     1     -15.566  -8.561  38.055  0.00  0.00             0
ATOM    974    H   1     1     -17.874  -4.197  38.245  0.00  0.00             0
ATOM    975    H   1     1     -17.738  -6.085  38.883  0.00  0.00             0
ATOM    976    H   1     1     -15.444 -10.840  38.031  0.00  0.00             0
END
